# Supplementary material for: Immune suppression in the early stage of COVID-19 disease
Source: Nat Commun. 2020 Nov 17;11:5859. doi: 10.1038/s41467-020-19706-9 (PMC7673112; doi:10.1038/s41467-020-19706-9)
Supplement: Supplementary file 4 — Supplementary Data 1 [file 41467_2020_19706_MOESM4_ESM.xlsx]

## Sheet: 20200412_DIA_37run_20200412_Pro
Supplementary Data 1. Raw data from mass spectrometry-based, data-independent acquisition (DIA) quantitative proteomic analysis of urine samples from healthy donors, COVID-19 patients, and non COVID-19 pneumonia patients
sample	Dis-10	Dis-11	Dis-12	Dis-13	Dis-1	Dis-2	Dis-3	Dis-4	Dis-5	Dis-6	Dis-7	Dis-8	Dis-9	Health-1	Health-10	Health-11	Health-2	Health-3	Health-4	Health-6	Health-7	Health-8	Health-9	Cov-1	Cov-10	Cov-11	Cov-2	Cov-3	Cov-5	Cov-8	Cov-Y12	Cov-Y1	Cov-Y2	Cov-Y36	Cov-Y43	Cov-Y5	Cov-Y8
A0A024RBG1	0	98.2037	0	142.213	0	0	183.172	11.8685	7.34827	0	72.6276	132.459	0	108.615	0	0	0	1039.52	746.763	17.8666	261.372	0	120.907	30.6657	38.4732	0	201.511	0	424.148	134.423	0	0	0	0	61.7308	67.2782	1020.83
A0A075B6H9	0	0	0	1269.4	2193.27	751.627	3546.35	0	3172.35	192.11	0	1847.76	0	0	0	1059.95	0	1278.53	856.861	0	419.619	276.87	0	488.351	3800.23	0	4189.15	1903.52	472.873	2156.08	7291.52	22556.2	5024.48	15308.4	20172.5	11449.9	21586.2
A0A075B6I0	11302.9	6105.42	18428	25931.2	57173.8	3740.4	9615.11	9099.59	3983.38	0	16557.5	5345.68	18559	2050.73	15560.5	98.423	519.173	254.121	3792.23	625.299	0	167.007	9504.46	2938.97	11255.9	1387.99	6927.33	0	46148.1	31232.8	35177.2	69861.1	11936.4	42320.9	32154.3	53550.8	4243.8
A0A075B6I1	616.433	204.352	0	0	1549.93	0	664.487	0	0	736.36	345.869	0	149.854	0	0	0	2007.66	0	1061.91	0	96.4866	0	0	0	4879.18	0	233.14	0	749.254	0	0	0	160.157	0	0	0	0
A0A075B6I4	0	0	329.888	0	1418.85	1173.22	121.575	170.195	0	0	270.207	0	0	765.251	0	0	0	469.434	986.298	129.943	42.8366	0	249.525	0	1353.63	0	369.433	0	1934.03	0	2500.61	0	0	0	4791.68	0	2032.18
A0A075B6I9	0	2184.37	1591.42	9926.61	52101.9	1167.39	4958.83	1111.53	666.12	1098.34	11783	340.745	3248.96	651.435	0	0	0	0	0	0	0	0	0	221.879	16100.9	0	255.757	1551.91	0	3253.6	1245.85	5863.3	1091.73	13345.8	1815.99	3608.25	441.557
A0A075B6J9	7344.27	9750.99	10122.1	26149.6	63812.9	9374.81	5190.72	2932.03	791.526	4920.76	9020.46	3088.46	23735.8	5407.92	9964.09	11299.5	3395.1	1133.43	14239.1	547.415	5569.68	11460.5	6370.04	18969.6	42101.2	30005.3	11410.5	70320.7	6753.32	7685.23	0	61831.5	15858.7	15363.8	22155.7	23499.2	1654.87
A0A075B6K0	474.096	0	0	0	0	0	0	0	0	0	0	0	0	0	447.236	0	0	0	0	0	0	0	0	335.104	0	0	0	0	0	447.863	0	0	0	0	0	7413.5	0
A0A075B6K2	3384.76	0	0	643.545	737.646	0	0	701.864	0	2475.8	563.407	0	99.7944	0	0	0	0	0	0	0	0	0	0	0	321.41	0	0	0	3002.27	0	0	4647.99	0	0	0	2676.13	0
A0A075B6K4	1982.65	6230.87	12216.3	12804.8	76006.9	5453.2	7965	2221.54	1110.02	1858.96	1778.85	2250.49	4427.23	1949.12	5532.05	3513.46	3880.59	4693.86	8165.5	3626.49	1032.84	312.75	1963.58	5554.78	16389.5	1035.78	3845.26	19658.6	17184.8	6688.06	22213.3	30411.5	8348.21	15482.9	8742.55	23201.4	114462
A0A075B6K5	2272.21	502.063	799.262	3224.04	76703.6	927.004	418.546	1555.27	1053.99	2625.32	570.339	675.801	6508.83	2083.54	1196.64	426.026	1058.63	645.099	694.78	746.604	754.304	3770.23	480.561	773.05	16577.1	7685.75	560.634	2805.53	8259.47	875.73	47738	12864.1	1237.64	5076.92	4145.27	7469.28	13418.4
A0A075B6K6	328.564	0	0	676.187	1857.45	0	262.151	0	0	0	0	0	399.66	0	90.4888	327.635	0	0	0	130.869	0	0	0	94.7122	401.592	0	0	0	2267.73	0	0	0	0	278.026	0	0	0
A0A075B6P5	4747.63	1469.19	21297.7	2967.27	23408.2	5920.59	4692.92	994.052	794.019	6290.31	5292	572.702	5455.44	5138.57	2640.02	1987.84	2237.54	1948.79	2955.22	980.312	508.711	5785.07	539.896	1724.19	20352	5127.26	3111.27	7356.08	11336.2	3576.03	9270.17	27060.9	989.183	941.41	3792.98	11454.1	4107.8
P01615	4747.63	1469.19	21297.7	2967.27	23408.2	5920.59	4692.92	994.052	794.019	6290.31	5292	572.702	5455.44	5138.57	2640.02	1987.84	2237.54	1948.79	2955.22	980.312	508.711	5785.07	539.896	1724.19	20352	5127.26	3111.27	7356.08	11336.2	3576.03	9270.17	27060.9	989.183	941.41	3792.98	11454.1	4107.8
A0A075B6Q5	1160.66	2312.02	473.475	18996.9	0	542.229	0	0	525.942	155.597	4707.19	800.714	1007.48	339.232	0	2152.34	331.171	8424.16	0	433.549	414.397	675.595	1114.9	1140.78	536.812	1383.44	0	0	0	7204.7	0	8956.45	9836.96	4756.39	2835.45	7173.82	0
A0A075B6S2	422.917	0	202.72	205.348	0	0	0	129.212	0	382.047	134.952	0	0	117.534	620.057	0	146.688	311.014	0	832.666	0	390.226	129.883	0	0	2035.65	252.356	544.418	1178.1	3415.37	0	2508.72	556.378	0	336.651	0	0
A0A075B6S5	530.354	1401.11	784.529	754.636	2543.69	617.244	1121.61	427.022	463.669	879.557	320.88	664.646	1817.23	1160.7	1490.64	130.222	1466.17	748.204	613.525	386.453	346.27	411.572	508.76	9341.95	835.925	3639.8	1344.75	2683.32	1194.45	3000.87	0	7940.85	1587.88	1303.59	2324.73	2289.41	0
A0A075B6S6	0	211.155	677.19	1849.89	1462.1	1102.15	922.943	499.282	323.002	379.966	247.761	196.041	1159.79	571.38	1095.44	0	0	0	0	0	243.438	526.035	220.168	331.386	723.369	0	510.628	342.561	0	0	0	1730.99	441.513	663.026	537.694	208.084	0
A0A087WSX0	815.306	210.226	304.626	1815.35	4982.08	338.733	311.986	145.461	746.088	706.103	601.708	132.82	1804.63	245.534	338.701	98.1351	349.356	1153.29	299.743	214.133	240.206	810.072	264.824	219.321	1869.89	567.383	185.203	204.542	589.241	256.853	0	3691.56	254.103	209.534	890.157	360.369	317.596
A0A087WSY6	3034.89	14500.3	7386.96	8418.93	31353	3615.48	4406.33	3744.54	1155.09	4012.06	11924.6	5400.08	5568.36	13500.8	6698.69	4071.52	1722.69	3050.03	2450.6	1693.56	1278.17	6759.11	1783.93	5000.14	30495.2	8772.29	18770.5	21610.8	18211.3	50432.6	958.243	82411.3	22387.8	7690.63	6986.2	12519.9	0
A0A087WSZ0	107.429	275.656	153.288	1263.1	1495.04	155.609	117.363	92.7435	0	97.3154	177.285	22.7077	802.529	0	175.01	0	221.081	0	328.706	109.725	0	86.4251	55.2587	224.09	211.306	118.234	771.393	896.7	474.63	673.804	0	2499.1	525.393	167.564	625.379	468.771	462.074
A0A087WW87	740.631	390.346	210.676	771.413	1203.34	540.897	302.442	197.415	95.4089	952.088	307.738	81.93	443.156	408.538	462.44	0	132.622	209.464	0	148.037	148.51	252.562	76.9423	749.928	2924.17	455.509	728.555	725.023	2018.44	692.205	0	1302.06	378.04	1686.72	0	517.378	1208.94
P01614	740.631	390.346	210.676	771.413	1203.34	540.897	302.442	197.415	95.4089	952.088	307.738	81.93	443.156	408.538	462.44	0	132.622	209.464	0	148.037	148.51	252.562	76.9423	749.928	2924.17	455.509	728.555	725.023	2018.44	692.205	0	1302.06	378.04	1686.72	0	517.378	1208.94
A0A0A0MRZ8	10295.4	85897.5	27590.3	123370	62841.4	27336.6	20276.8	13252.1	6684.1	38165.2	62741.7	54792.5	84186.1	41280.7	31945.7	83650.2	13122.4	21224.8	19679.9	28609	32030.8	6193.33	58340.8	51776.6	134402	20947.4	134756	191628	32162.4	12843.7	44358.1	378368	190154	113326	25123.4	176527	56034.3
P04433	10295.4	85897.5	27590.3	123370	62841.4	27336.6	20276.8	13252.1	6684.1	38165.2	62741.7	54792.5	84186.1	41280.7	31945.7	83650.2	13122.4	21224.8	19679.9	28609	32030.8	6193.33	58340.8	51776.6	134402	20947.4	134756	191628	32162.4	12843.7	44358.1	378368	190154	113326	25123.4	176527	56034.3
A0A0A0MRZ9	64.3791	0	26.354	150.479	998.878	0	0	0	0	44.3067	18.6774	0	17551.3	325.411	0	0	0	0	0	0	52.7918	0	0	0	0	0	0	0	0	0	0	1495.95	0	269.68	710.792	269.313	0
A0A0A0MS14	147.248	455.52	376.123	351.914	1052.89	0	536.823	543.332	319.81	371.861	551.647	103.919	384.257	0	1314.11	0	0	275.542	0	0	0	323.58	219.908	437.667	968.549	0	1402.22	0	1218.47	510.198	0	1813.43	886.708	0	1467.07	1359.21	0
A0A0A0MS15	1067.35	3780.43	1420.5	1980.49	3301.02	1520.71	995.13	608.758	1011.76	719.455	4984.11	2284.1	7407.83	793.249	1832.05	4217.46	1231.93	2937.11	1921.77	1365.93	254.227	4528.06	491.067	3990.51	7144	7114.73	1135.68	583.888	1951.22	4116.04	2536.54	3171.27	1693.58	2066.78	1216.55	1292.43	3231.07
A0A0A0MT36	954.768	1467.29	1749.04	18962.2	135417	8154.11	4729.57	1515.88	685.856	8269.4	3011.2	877.963	1942.73	4833.64	447.385	968.311	446.174	0	0	63.1894	0	348.488	2948.27	1326.48	23898.5	293.394	1978.2	7752.62	1511.95	10971	0	14001.4	1545.02	39176.3	1258.47	35489.2	0
A0A0A0MT89	0	1100.77	2966.75	3154.3	6344.15	501.26	326.368	435.633	211.042	264.37	445.652	433.121	676.128	644.834	471.183	523.723	213.553	278.54	607.588	192.728	255.589	337.786	262.475	574.718	3039.46	2353.35	323.478	962.429	3111.3	4769.8	802.019	3308.92	1135.51	1185.85	358.24	1078.57	885.637
A0A0B4J1U7	531.364	1695.66	1048.42	4997.67	8517.21	351.221	1471.6	858.032	216.264	1142.08	946.403	478.948	1286.81	667.215	429.272	231.757	1219.51	200.115	0	31.9157	267.173	262.899	628.212	463.452	3790.75	0	840.14	816.1	731.213	1791.82	0	6988.71	2140.36	1427.79	349.037	5568.19	323.743
A0A0B4J1V0	295.038	191.102	384.372	281.44	1828.45	375.31	754.178	263.497	376.528	486.596	812.456	484.49	235.007	433.275	124.517	202.212	194.812	322.429	186.435	237.949	466.935	251.201	274.616	1291.67	547.886	1049.29	322.539	56.6074	530.42	434.188	1341.2	1203.66	512.953	602.913	1087.18	1160.97	1272.27
A0A0B4J1V2	70.1037	0	373.921	295.437	1724.57	297.677	140.979	126.073	166.706	141.565	0	228.708	351.403	217.884	153.879	247.641	52.4595	105.463	39.6683	56.2596	0	97.0583	75.9212	0	249.495	117.12	137.187	0	113.325	306.874	866.35	2099.5	477.974	676.166	145.16	1374.06	0
A0A0B4J1V6	461.842	3093.79	1202.07	7821.93	16053	2366.66	1055.95	1022.93	950.639	578.102	3068.7	2857.55	3576.93	1766.35	475.692	1345.94	161.358	934.36	667.113	170.797	572.434	298.731	3150.71	2200.64	511.377	0	2012.07	9636.71	1925.92	9186.4	733.24	25890.3	6950.3	1590.8	2443.11	13583.2	0
A0A0B4J1X5	630.208	198.869	704.07	503.878	8128.08	725.444	960.878	389.863	195.505	738.421	416.184	485.408	491.016	217.704	452.338	361.521	303.309	631.884	316.104	294.676	338.522	747.772	2203.38	1273.26	682.912	1989.3	260.89	426.194	1389.84	446.272	0	830.488	783.184	1858.6	3087.89	835.677	396.679
A0A0B4J1X8	1767.76	3915.04	2622.93	5579.78	2452.98	901.155	0	3250.37	3990.22	6872.34	0	5142.12	6592.61	6286.14	853.464	0	1751.48	0	2400.53	1503.68	2147.06	2265.47	0	4601.2	4531.98	0	0	6418.57	12100	0	0	0	0	693.093	1777.04	0	0
A0A0B4J1Y8	1424.9	1015.51	743.728	3529.61	7182.19	563.441	869.199	9698.3	773.267	1115.32	1059.88	419.21	5589.41	698.659	1442.5	679.792	262.215	336.674	864.08	758.469	416.43	596.704	357.653	2108.15	11780.5	1092.02	664.93	1939.88	3548.09	0	2173.42	6864	1585.21	2277.29	2970.39	781.68	3777.64
A0A0B4J1Y9	5960.53	13340.1	7335.98	88.7989	0	0	7733.46	8846.74	3716.73	7636.08	6370.7	9806.19	6613.45	1241.4	6839.91	9597.34	1121.77	713.52	2048.08	639.667	271.92	1703.25	6006.86	7917.66	520.577	1394.2	133.114	213.04	409.164	372.701	48263.6	902.409	8766.14	186.452	9482.76	270.781	416.647
A0A0B4J1Z2	677.601	160.569	323.645	0	2058	206.5	848.617	0	0	210.215	1017.5	258.234	143.287	0	120.578	177.375	0	0	0	0	0	2676.9	0	427.016	403.349	0	769.311	0	1709.71	2745.33	0	588.196	1544.18	1290.16	1378.85	193.489	62534.1
A0A0B4J2D5	342.245	179.043	306.893	357.779	0	467.771	223.295	263.12	180.767	282.671	250.983	167.817	345.39	133.924	207.833	136.696	114.798	133.089	126.766	125.454	292.864	271.487	203.511	107.597	1140.36	403.904	164.107	156.166	376.584	0	0	0	0	258.728	214.942	173.034	0
P0DPI2	342.245	179.043	306.893	357.779	0	467.771	223.295	263.12	180.767	282.671	250.983	167.817	345.39	133.924	207.833	136.696	114.798	133.089	126.766	125.454	292.864	271.487	203.511	107.597	1140.36	403.904	164.107	156.166	376.584	0	0	0	0	258.728	214.942	173.034	0
A0A0B4J2D9	574.909	102.469	341.491	0	1273.41	584.208	697.227	270.683	0	258.855	725.193	25.5653	750.537	1068.64	866.847	1044.03	35.8906	0	45.6842	977.576	0	484.958	0	512.057	3185.6	734.195	1065.13	4831.19	62.767	717.085	0	0	0	670.229	648.774	2380.69	1589.06
P0DP09	574.909	102.469	341.491	0	1273.41	584.208	697.227	270.683	0	258.855	725.193	25.5653	750.537	1068.64	866.847	1044.03	35.8906	0	45.6842	977.576	0	484.958	0	512.057	3185.6	734.195	1065.13	4831.19	62.767	717.085	0	0	0	670.229	648.774	2380.69	1589.06
A0A0C4DH24	791.657	1264.96	534.387	1384.27	0	0	225.558	336.335	390.423	891.737	457.784	258.904	1653.25	860.049	1469.91	293.743	391.729	834.228	623.642	760.85	0	1168.72	575.459	2292.58	4864.12	513.343	791.604	4214.88	6603.97	2197.48	0	4679.46	1553.63	2220.88	2284.28	5971.69	0
A0A0C4DH25	1752.18	20449.6	5993.93	24009.1	17645.5	15533.7	17871.7	7059.77	817.177	2229.83	7958.08	7205.8	5327.31	19778.3	3272.6	11952.6	1893.63	685.118	1085.97	887.985	2219.19	4598.74	2057.14	1311.81	25037.4	4486.82	6759.9	55011	3508.47	221056	0	24404.5	71011.5	7172.15	3264.88	8914.66	1708.66
A0A0C4DH29	350.409	508.146	4601.8	12310	25983.7	4333.1	293.662	1362.1	345.722	188.289	7799.59	417.24	9027.79	0	7866.13	273.007	4660.95	382.975	2151.3	2873.39	1180.64	239.316	192.818	511.429	1618.5	1747.9	1093.04	2016.74	979.409	907.286	0	3816.46	2330.7	7829.57	1713.19	3322.33	0
A0A0C4DH31	113.935	0	100.407	0	931.085	0	0	119.346	41.7553	0	66.5638	72.8428	0	52.2322	94.5348	0	0	0	0	25.1948	125.96	0	0	284.883	0	150.344	0	0	234.113	0	0	386.362	276.692	0	163.916	167.044	0
A0A0C4DH32	671.064	220.263	1026.76	0	0	855.605	766.728	282.4	747.88	1050.55	1346.53	439.627	436.961	312.659	301.763	0	2867.49	343.342	1004.15	182.463	339.969	342.733	491.006	1351.64	471.151	674.98	326.093	0	595.478	0	0	960.14	666.216	118.536	606.73	1291.28	2008.96
A0A0C4DH33	280.403	0	215.242	0	440.488	255.493	43.1399	0	0	131.734	0	0	152.908	0	0	0	0	93.3453	0	83.1942	0	141.999	29.0897	240.507	302.299	627.615	0	0	182.56	0	0	0	190.655	285.639	409.536	609.552	265.258
A0A0C4DH34	691.207	399.166	162.979	425.362	1741.99	0	223.842	340.959	404.439	204.74	573.529	364.668	209.045	499.094	232.72	267.072	427.135	280.949	467.766	422.251	0	109.775	191.041	482.673	940.211	0	388.131	0	1660.88	3412.24	0	1856.89	1203.99	236.095	250.787	1266.19	0
A0A0C4DH38	417.903	252.361	330.016	827.343	1150.18	385.634	493.496	334.944	397.972	754.955	1085.9	456.284	226.952	830.958	113.456	676.141	248.422	237.499	152.108	228.281	298.329	140.563	403.147	748.505	1154.02	2072.44	428.469	0	839.269	3539.91	0	1748.55	1630.35	735.316	448.551	1218.3	760.514
A0A0C4DH41	1085.15	2729.89	576.328	1872.86	6646.66	281.351	774.967	660.275	351.305	524.231	2509.89	1218.84	654.536	399.866	112.582	0	853.325	378.08	658.445	265.407	267.852	138.237	200.626	619.272	838.97	291.982	199.752	666.079	2237.25	1929.49	0	4386.28	2225.8	1951.45	1164.97	4177.26	0
P01824	1085.15	2729.89	576.328	1872.86	6646.66	281.351	774.967	660.275	351.305	524.231	2509.89	1218.84	654.536	399.866	112.582	0	853.325	378.08	658.445	265.407	267.852	138.237	200.626	619.272	838.97	291.982	199.752	666.079	2237.25	1929.49	0	4386.28	2225.8	1951.45	1164.97	4177.26	0
P01825	1085.15	2729.89	576.328	1872.86	6646.66	281.351	774.967	660.275	351.305	524.231	2509.89	1218.84	654.536	399.866	112.582	0	853.325	378.08	658.445	265.407	267.852	138.237	200.626	619.272	838.97	291.982	199.752	666.079	2237.25	1929.49	0	4386.28	2225.8	1951.45	1164.97	4177.26	0
P06331	1085.15	2729.89	576.328	1872.86	6646.66	281.351	774.967	660.275	351.305	524.231	2509.89	1218.84	654.536	399.866	112.582	0	853.325	378.08	658.445	265.407	267.852	138.237	200.626	619.272	838.97	291.982	199.752	666.079	2237.25	1929.49	0	4386.28	2225.8	1951.45	1164.97	4177.26	0
P0DP06	1085.15	2729.89	576.328	1872.86	6646.66	281.351	774.967	660.275	351.305	524.231	2509.89	1218.84	654.536	399.866	112.582	0	853.325	378.08	658.445	265.407	267.852	138.237	200.626	619.272	838.97	291.982	199.752	666.079	2237.25	1929.49	0	4386.28	2225.8	1951.45	1164.97	4177.26	0
P0DP08	1085.15	2729.89	576.328	1872.86	6646.66	281.351	774.967	660.275	351.305	524.231	2509.89	1218.84	654.536	399.866	112.582	0	853.325	378.08	658.445	265.407	267.852	138.237	200.626	619.272	838.97	291.982	199.752	666.079	2237.25	1929.49	0	4386.28	2225.8	1951.45	1164.97	4177.26	0
A0A0C4DH67	182.792	145.47	98.1648	982.016	0	0	0	68.2207	51.0573	165.15	93.3295	309.845	1233.7	0	98.5064	0	0	0	0	0	0	139.185	97.857	93.1676	912.645	0	0	273.238	678.428	1571.1	2984.65	861.993	507.354	0	773.537	0	2091.27
A0A0C4DH68	5194.56	4033.15	5753.05	14777.9	48831.1	4824.15	7679.71	7692.66	2630.19	8279.73	7779.65	6655.23	18682.2	4424.19	5305.62	3388.5	2408.44	5168.16	4039.6	1196.45	2845.93	6420.2	3211.28	13955.3	51625.4	10420.2	6959.24	30748.6	5834.43	18494.2	0	77297.7	17737	15364.7	5494.1	14289.7	11237.7
A0A0C4DH72	2349.24	2327.8	1901.71	2246.66	4104.53	942.531	1153.9	3012.81	609.057	1254.64	1312.66	754.677	4822.16	2060.26	2300.63	570.516	1288.48	12813.2	1836.35	1124.43	285.402	4508.55	439.451	6389.44	13666.6	18157.8	1549.2	9247.82	5423.99	7281.42	28906.2	20589.5	15841.4	999.838	6185.84	8351.82	31614.4
A0A0G2JS06	1383.56	521.32	1031.29	2145.65	3468.75	481.681	943.579	216.636	337.714	564.539	3428.72	235.632	1392.4	0	478.052	345.303	0	0	0	0	0	314.154	0	1775.14	2118.93	356.839	0	1027.81	0	0	3912.15	2568.12	643.441	2602.59	1262.87	1715.32	0
A0A0J9YX35	340.448	636.038	963.629	967.132	0	1189.8	1587.29	477.624	853.733	1153.97	844.948	599.426	843.62	886.444	1343.77	698.445	0	581.125	505.025	1178.95	602.962	1057.97	969.753	2249.04	6180.45	1056.43	919.715	1606.77	3534.87	2073.44	0	3851.73	8726.96	1725.79	2793.36	4716.47	1286.37
A0A0J9YXX1	414.004	516.125	575.033	692.033	1680.19	1114.26	494.264	1290.16	317.109	1988.65	2058.21	466.067	306.186	435.269	219.802	338.318	440.921	1460.61	496.926	448.623	591.959	512.507	266.843	2580.69	832.215	996.957	477.141	1528.97	2270.39	978.749	3063.58	1463.68	2161.43	1634.32	1621.01	3281.51	0
A0A0U1RRL7	0	0	0	0	0	0	0	0	0	0	0	0	0	7.38819	4.75899	0	0	0	0	0	4.87351	0	0	0	0	0	223.825	0	0	34.8125	0	0	0	0	0	0	0
A0A140G945	464.13	222.399	849.768	797.968	446.884	370.479	77.5275	154.23	1140.6	190.123	212.606	206.103	1064.41	425.701	707.702	193.389	419.526	481.685	351.473	459.041	438.396	289.301	469.381	167.829	300.181	615.628	66.6246	115.868	101.413	0	1537.23	0	90.8672	167.061	112.026	272.969	799.553
P02489	464.13	222.399	849.768	797.968	446.884	370.479	77.5275	154.23	1140.6	190.123	212.606	206.103	1064.41	425.701	707.702	193.389	419.526	481.685	351.473	459.041	438.396	289.301	469.381	167.829	300.181	615.628	66.6246	115.868	101.413	0	1537.23	0	90.8672	167.061	112.026	272.969	799.553
A0A1B0GTR4	0	0	0	0	0	0	0	0	0	0	0	0	0	0	105.191	0	755.685	0	0	0	670.146	388.971	0	0	0	0	0	0	0	0	0	0	0	0	0	0	0
A0A1B0GUT2	0	0	0	0	0	0	0	0	0	0	0	0	0	0	0	0	88.7473	182.339	125.631	94.2271	0	0	0	0	0	0	0	0	0	0	0	0	0	0	0	0	0
A0A1B0GWG4	0	0	0	0	0	0	0	0	0	0	0	0	0	0	0	0	0	0	0	0	0	0	0	434.555	0	110.895	0	0	0	192.621	0	0	206.112	0	0	0	0
A0A5B9	0	107.35	85.6971	0	0	0	115.507	162.257	190.279	0	167.955	182.249	0	82.2311	0	330.981	114.95	203.827	357.878	190.129	447.143	307.405	281.714	253.965	0	0	0	0	0	269.85	0	0	557.2	0	0	0	0
P01850	0	107.35	85.6971	0	0	0	115.507	162.257	190.279	0	167.955	182.249	0	82.2311	0	330.981	114.95	203.827	357.878	190.129	447.143	307.405	281.714	253.965	0	0	0	0	0	269.85	0	0	557.2	0	0	0	0
P0DSE2	0	107.35	85.6971	0	0	0	115.507	162.257	190.279	0	167.955	182.249	0	82.2311	0	330.981	114.95	203.827	357.878	190.129	447.143	307.405	281.714	253.965	0	0	0	0	0	269.85	0	0	557.2	0	0	0	0
A0AV96	0	20.6109	0	0	0	0	0	157.067	250.718	33.4854	0	211.343	0	0	0	0	0	87.0633	0	0	224.223	387.042	88.4842	0	0	0	0	0	0	0	0	0	0	0	0	0	0
A0AVF1	0	78.4289	83.3101	0	0	0	57.5697	79.9199	64.9603	42.0229	121.273	32.252	128.82	31.5295	84.9834	72.3169	105.267	0	111.302	106.101	56.0049	47.8985	53.037	0	0	0	0	0	0	0	0	0	0	0	0	0	0
A0AVT1	137.213	282.149	108.772	238.584	0	119.974	32.1395	126.6	112.052	118.594	72.3927	106.684	171.702	57.3099	77.753	76.0117	137.63	223.052	137.83	139.365	71.8367	606.676	50.8839	8.42028	0	0	0	0	613.174	117.983	0	0	0	0	33.1203	0	0
A0FGR8	0	0	0	0	0	0	0	66.6012	0	46.6777	0	0	0	0	0	0	0	0	0	0	0	194.305	0	0	0	0	0	0	0	0	0	0	0	0	0	0	0
A0M8Q6	173.149	94.6704	115.595	944.973	38487.7	1206.25	1269.61	134.804	31.0049	85.0961	92.3683	1056.86	284.553	1731.71	431.427	1810.63	3475.09	757.32	1761.22	0	1050.61	1328.97	159.479	2162.64	2056.75	353.887	1204.32	10788.4	12722.6	2299.52	2589.73	4068.68	453.93	2180.45	13752.5	9662.03	254726
A0MZ66	135.005	140.375	104.156	200.066	0	0	0	275.212	140.76	115.283	121.856	0	224.647	66.8418	123.067	0	133.273	15.7274	0	0	220.158	80.4622	30.1356	19.0972	0	0	0	0	129.093	0	0	0	0	0	0	53.8099	0
A0PJK1	471.04	372.919	931.977	1008.38	1191.9	1087.15	314.633	1388.03	388.054	866.499	686.658	461.798	4346.25	668.136	981.316	778.071	2080.63	998.565	1356.76	1065.72	349.438	183.496	752.083	240.895	343.821	2038.17	915.831	0	395.288	327.087	0	0	104.138	1113.23	364.29	539.775	2111.52
A1A4S6	0	0	42.8042	0	0	0	0	58.5745	92.2914	0	0	38.3671	0	0	0	0	0	107.65	0	0	0	221.018	0	0	0	0	0	0	0	0	0	0	0	0	0	0	0
A1A5D9	51.1191	20.8896	36.2855	0	0	0	0	81.7122	24.8363	34.9786	27.0227	99.5063	0	432.017	0	406.533	0	108.824	26.5447	0	137.502	387.557	134.308	0	0	0	0	0	0	0	0	0	0	0	0	0	0
A1KZ92	0	63.7674	0	0	0	0	0	0	263.442	0	0	93.0131	0	6.73997	131.318	56.9743	201.806	143.967	280.892	114.095	0	0	32.1312	0	0	2683.44	110.466	0	0	0	1495.81	1111.56	1305.36	0	0	857.522	0
A1L0T0	61.0456	38.3878	128.718	0	0	0	52.6927	211.243	156.261	122.513	0	0	87.2125	138.203	0	0	151.902	238.626	172.366	0	110.142	255.571	157.18	0	0	0	0	0	0	0	0	0	0	37.6774	0	0	0
A1L4H1	131.351	234.619	253.236	0	838.137	468.905	689.364	128.126	163.545	74.0442	112.812	176.34	318.912	447.846	889.112	321.732	419.66	624.685	397.567	410.804	262.368	223.868	427.648	584.68	358.61	318.467	484.896	1753.11	282.289	153.505	2458.36	111.085	235.077	403.015	429.761	192.916	378.763
A2A3N6	79.5759	0	89.4286	92.7739	0	0	0	77.497	116.732	79.549	0	65.6134	104.787	0	0	0	0	137.983	0	161.68	65.8426	0	31.4473	0	0	0	0	0	0	0	0	0	0	0	0	0	0
A2NJV5	20094	26711.2	44057.9	86704.3	139355	44125.3	42198	12004.1	8539.33	27700.3	32060.8	17828.8	47748.9	26575	35754.5	38431.4	25599.4	21182.5	33369.8	16455	12401.9	18540.2	32257.3	55362.4	91723.5	52456.6	46435.4	88588.8	63883.3	29921.4	963.266	313363	82891.6	61652.6	21019.4	132048	144719
A2RU67	0	0	0	0	0	40.2597	0	0	0	0	0	0	0	0	0	38.1438	0	53.5274	72.6914	53.0519	13.8866	41.1143	31.4732	53.6536	0	0	0	0	0	0	0	0	0	28.3873	0	0	0
A2VDF0	130.373	95.0551	133.325	201.983	137.523	180.828	107.429	45.5026	254.375	156.862	40.5283	18.009	111.545	0	38.2789	0	50.3426	105.952	85.3735	105.514	48.0266	103.183	50.4112	80.7014	97.822	255.524	135.253	58.9412	0	0	0	0	88.8227	108.182	58.5914	34.507	421.562
A4D1P6	124.199	32.559	91.7021	0	0	76.3179	0	71.746	120.872	71.7501	70.8602	152.846	138.1	101.746	126.066	77.4532	0	0	0	0	159.962	109.664	71.7475	25.6389	0	0	0	0	0	0	0	0	108.256	0	0	173.428	0
A4D1S5	0	36.2249	0	0	0	0	0	0	0	0	0	42.4628	0	0	0	0	0	0	0	0	0	0	0	37.1405	0	0	0	0	0	0	0	0	0	0	0	0	0
A5D8T8	72.9054	51.6684	0	0	0	0	54.3633	0	113.876	0	0	49.8541	0	50.43	0	0	0	69.2782	67.2605	81.5384	0	91.2555	68.1898	187.719	0	0	0	0	85.5755	116.157	0	0	0	0	0	0	0
Q6UXF7	72.9054	51.6684	0	0	0	0	54.3633	0	113.876	0	0	49.8541	0	50.43	0	0	0	69.2782	67.2605	81.5384	0	91.2555	68.1898	187.719	0	0	0	0	85.5755	116.157	0	0	0	0	0	0	0
Q8NCF0	72.9054	51.6684	0	0	0	0	54.3633	0	113.876	0	0	49.8541	0	50.43	0	0	0	69.2782	67.2605	81.5384	0	91.2555	68.1898	187.719	0	0	0	0	85.5755	116.157	0	0	0	0	0	0	0
A5D8V6	137.058	165.653	198.484	362.321	0	301.323	39.8944	51.7961	167.857	191.177	381.822	584.82	69.198	48.0995	172.325	1117.98	96.9419	188.011	405.437	214.364	449.416	150.149	377.935	780.771	222.029	322.216	273.761	477.153	144.848	202.79	0	38.514	232.52	167.381	140.009	93.2328	600.748
A5YKK6	25.7061	809.488	0	604.906	197.688	0	0	78.0573	69.0962	0	216.459	619.497	172.716	221.6	58.8619	950.833	54.9613	0	62.3095	31.5439	1239.19	151.531	1157.71	239.218	2089.3	2148.69	431.824	2662.87	0	394.372	0	12341.1	1065.82	162.562	0	1571.88	0
A6NCE7	0	12.9151	0	0	0	0	0	0	0	0	0	32.5467	0	0	0	0	0	0	0	0	0	0	95.6077	0	0	0	0	0	0	0	0	0	0	0	0	0	0
Q9GZQ8	0	12.9151	0	0	0	0	0	0	0	0	0	32.5467	0	0	0	0	0	0	0	0	0	0	95.6077	0	0	0	0	0	0	0	0	0	0	0	0	0	0
Q9H492	0	12.9151	0	0	0	0	0	0	0	0	0	32.5467	0	0	0	0	0	0	0	0	0	0	95.6077	0	0	0	0	0	0	0	0	0	0	0	0	0	0
A6ND91	137.983	132.725	124.285	208.046	0	137.849	153.332	102.113	292.774	148.101	95.3191	225.912	139.357	1111.76	130.296	210.445	264.305	926.255	281.782	167.506	850.469	272.445	134.537	687.219	11525.3	1933.76	182.87	402.39	88.6626	130.642	0	0	72.2968	115.576	260.719	99.7742	601.485
A6NDB9	289.405	0	261.953	188.874	0	0	0	159.852	132.226	284.625	160.973	0	431.335	0	0	0	341.032	121.73	0	0	0	0	158.784	0	0	0	0	0	0	0	0	0	0	0	0	0	0
A6NDG6	341.163	75.402	142.484	424.493	0	408.433	634.309	203.931	324.686	232.262	179.105	347.042	100.058	243.451	144.699	209.193	144.608	207.285	287.042	183.545	109.397	300.742	168.275	151.253	406.333	299.227	84.3912	0	208.205	378.703	873.193	223.113	112.402	467.359	85.0889	140.899	847.25
A6NFA1	90.8013	137.614	224.296	425.546	0	0	90.4916	62.1903	198.63	247.705	263.215	273.42	85.0577	305.257	372.146	256.1	236.518	376.147	123.103	404.204	207.481	177.546	340.03	26.9323	0	0	0	0	106.074	0	0	0	368.981	0	32.185	0	0
A6NFQ2	0	0	0	0	0	0	0	266.45	0	0	0	0	0	0	0	0	0	0	0	1392.46	0	205.916	0	0	0	0	0	0	0	0	0	0	0	0	0	0	0
A6NGN9	117.347	219.956	178.988	330.544	0	0	172.398	79.0738	178.54	166.593	131.191	275.539	0	353.527	237.406	501.171	399.282	1394.39	585.334	494.084	665.552	267.977	286.478	1113.02	137.769	0	293.672	510.445	1259.27	324.802	0	540.286	569.503	0	92.8063	104.015	0
A6NGS2	0	357.669	0	351.586	0	0	0	0	304.917	0	0	376.927	398.094	0	0	0	0	0	0	0	0	0	558.49	0	0	0	0	0	0	0	0	0	0	0	0	0	0
A6NH11	109.196	366.071	112.288	267.851	0	0	474.4	77.5047	0	292.783	35.2514	130.644	285.512	316.307	644.914	315.771	0	206.302	0	203.377	141.425	0	386.724	374.891	302.758	149.346	103.161	3519.47	0	1434.01	0	0	797.512	0	0	0	0
A6NI72	0	35.5831	0	0	0	0	0	421.987	292.912	201.974	19.7356	0	0	0	0	0	0	77.5551	0	0	0	196.802	0	0	0	0	0	0	0	0	0	0	0	0	0	0	0
A8MVU1	0	35.5831	0	0	0	0	0	421.987	292.912	201.974	19.7356	0	0	0	0	0	0	77.5551	0	0	0	196.802	0	0	0	0	0	0	0	0	0	0	0	0	0	0	0
P14598	0	35.5831	0	0	0	0	0	421.987	292.912	201.974	19.7356	0	0	0	0	0	0	77.5551	0	0	0	196.802	0	0	0	0	0	0	0	0	0	0	0	0	0	0	0
A6NI73	746.119	1445.71	2901.08	1853.24	808.616	2121.2	2064.37	436.326	627.024	761.833	1556.95	1822.68	1258.82	2599.79	840.98	2734.25	649.078	516.22	971.84	2992.95	2393.24	588.939	2075.09	4632.71	6785.59	690.908	954.735	1943.14	1889.22	4367.53	9716.21	3718.19	1223.71	2741.64	2193.67	5349.96	1012.11
A6NIH7	126.508	0	71.1923	152.474	0	0	0	0	85.8971	113.204	78.0889	90.4543	110.844	0	0	0	114.709	0	154.123	70.4057	0	86.564	0	0	0	0	0	0	73.2746	0	0	0	0	0	69.4658	0	0
A6NL88	105.083	84.3513	105.823	53.7164	110.925	596.394	431.592	0	212.388	62.9408	49.8628	155.007	34.5975	339.353	637.806	1065.55	1692.41	398.129	1064.77	320.642	1559.9	357.091	415.45	4244.81	252.102	1624.44	430.714	3711.82	346.335	362.123	0	1030.99	1348.39	0	331.945	205.985	0
A6NLP5	305.578	191.129	0	0	0	0	0	0	555.711	181.052	0	383.729	203.189	126.709	0	0	0	161.792	129.605	0	0	0	162.441	0	0	0	0	0	0	0	0	0	0	0	0	0	0
A7KAX9	0	0	0	0	0	0	0	0	0	254.392	0	0	0	0	0	0	0	0	0	0	0	102.461	0	0	0	0	0	0	0	0	0	0	0	0	0	0	0
A8K0Z3	98.1005	0	119.778	125.335	0	0	142.506	78.0348	107.049	70.5686	92.7753	0	123.46	0	89.8564	0	106.077	106.217	124.553	109.216	90.2584	76.9009	75.2098	0	0	284.423	0	0	112.799	0	0	0	0	0	0	42.5713	0
C4AMC7	98.1005	0	119.778	125.335	0	0	142.506	78.0348	107.049	70.5686	92.7753	0	123.46	0	89.8564	0	106.077	106.217	124.553	109.216	90.2584	76.9009	75.2098	0	0	284.423	0	0	112.799	0	0	0	0	0	0	42.5713	0
Q6VEQ5	98.1005	0	119.778	125.335	0	0	142.506	78.0348	107.049	70.5686	92.7753	0	123.46	0	89.8564	0	106.077	106.217	124.553	109.216	90.2584	76.9009	75.2098	0	0	284.423	0	0	112.799	0	0	0	0	0	0	42.5713	0
A8K2U0	3624.88	525.965	1781.24	148.808	463.586	664.595	321.271	3205.4	365.111	1317.39	290.108	316.924	90.8073	321.724	144.442	363.982	123.825	1184.54	105.669	121.456	1381.35	3916.68	74.8083	895.235	2026.18	3191.98	184.555	0	1204.89	447.729	1461.97	401.986	415.087	268.213	257.082	118.274	462.696
A8MQ03	0	0	51.4157	0	0	0	0	434.742	0	0	0	0	0	0	0	0	0	244.06	144.35	0	346.121	1770.06	0	0	0	0	0	0	0	0	0	0	0	0	127.749	0	0
A8MVW5	0	84.72	0	0	0	0	264.899	0	125.402	0	0	163.428	0	0	136.614	579.371	0	0	280.434	39.8962	418.961	108.837	218.186	452.675	0	0	0	0	0	0	0	0	252.815	76.6724	60.8864	0	0
B0YJ81	1565.63	1247.53	698.807	312.278	1115.31	400.807	3447.86	3028.24	4307.96	1604.79	2053.58	1053.59	2260.96	2860.78	1843.41	10465.8	4698.27	2774.35	7574.68	2584.09	15363.1	3655.37	4065.18	1131.21	251.81	850.558	4325.73	4669.47	5870.89	5032.28	0	1350.95	0	0	4189.12	0	0
B1AK53	67.6643	151.659	120.136	192.322	0	0	0	84.7998	185.627	81.8186	88.7305	129.219	92.6019	136.111	127.455	116.952	127.81	96.0765	122.267	87.9894	154.755	0	87.451	0	0	133.57	0	0	0	0	0	0	0	589.341	0	0	0
B1AKI9	0	0	67.6735	0	0	0	0	0	0	0	0	12.3258	0	216.802	0	426.797	409.994	0	200.785	135.891	0	0	190.128	510.818	0	251.284	218.706	0	0	374.469	0	116.844	231.186	0	0	0	0
B1AL46	0	0	0	0	0	0	0	0	0	0	31.459	0	0	0	0	0	0	0	0	0	0	77.5768	0	0	0	0	157.713	0	0	0	0	0	0	159.115	17.7425	0	0
B2RUZ4	229.127	180.046	82.3539	127.288	0	258.34	134.755	104.447	215.348	157.703	220.907	309.57	123.962	115.516	91.4497	161.959	87.8735	41.5844	168.707	52.8427	385.005	56.5436	203.395	0	0	0	0	0	0	0	0	0	135.847	229.301	0	0	0
B3EWG3	10701.9	59.0191	684.162	92.2733	0	162.815	654.107	1071.09	87.7679	1434.23	69.2549	109.607	20.9805	0	0	0	0	264.756	0	0	618.52	3556.72	0	639.241	0	890.654	0	62.7674	337.204	17.7631	0	0	0	0	0	0	0
B3EWG5	10701.9	59.0191	684.162	92.2733	0	162.815	654.107	1071.09	87.7679	1434.23	69.2549	109.607	20.9805	0	0	0	0	264.756	0	0	618.52	3556.72	0	639.241	0	890.654	0	62.7674	337.204	17.7631	0	0	0	0	0	0	0
B3EWG6	10701.9	59.0191	684.162	92.2733	0	162.815	654.107	1071.09	87.7679	1434.23	69.2549	109.607	20.9805	0	0	0	0	264.756	0	0	618.52	3556.72	0	639.241	0	890.654	0	62.7674	337.204	17.7631	0	0	0	0	0	0	0
B5ME19	425.894	94.7109	241.833	119.585	0	256.786	145.679	481.961	399.21	327.071	212.309	138.572	234.949	186.436	165.606	143.224	236.904	383.294	288.019	250.53	238.057	914.414	118.285	78.3098	461.911	266.004	36.4458	0	244.611	0	0	0	0	0	160.078	0	0
Q99613	425.894	94.7109	241.833	119.585	0	256.786	145.679	481.961	399.21	327.071	212.309	138.572	234.949	186.436	165.606	143.224	236.904	383.294	288.019	250.53	238.057	914.414	118.285	78.3098	461.911	266.004	36.4458	0	244.611	0	0	0	0	0	160.078	0	0
B8ZZ34	0	0	0	0	0	115.781	0	0	0	0	0	0	0	0	0	0	255.154	0	133.796	0	117.61	0	71.7738	589.081	0	0	80.9467	0	0	0	0	0	0	0	0	0	0
C9J798	0	27.9556	0	0	0	0	0	0	75.2676	82.7558	0	44.0268	0	43.5657	0	0	0	0	0	0	0	0	0	0	0	0	0	0	0	0	0	0	0	0	0	0	0
O43374	0	27.9556	0	0	0	0	0	0	75.2676	82.7558	0	44.0268	0	43.5657	0	0	0	0	0	0	0	0	0	0	0	0	0	0	0	0	0	0	0	0	0	0	0
E9PAV3	301.901	54.2194	314.586	44.8601	0	0	122.117	348.177	109.352	196.958	85.9251	86.4384	144.693	113.175	100.235	59.7772	80.7675	243.745	188.001	175.41	283.907	982.603	121.917	136.528	205.583	1864.95	0	148.982	321.579	186.837	0	94.8982	96.8179	91.8484	58.0491	87.0977	1372.56
Q13765	301.901	54.2194	314.586	44.8601	0	0	122.117	348.177	109.352	196.958	85.9251	86.4384	144.693	113.175	100.235	59.7772	80.7675	243.745	188.001	175.41	283.907	982.603	121.917	136.528	205.583	1864.95	0	148.982	321.579	186.837	0	94.8982	96.8179	91.8484	58.0491	87.0977	1372.56
G9CGD6	0	0	0	0	0	0	0	243.42	119.804	0	0	0	0	0	0	0	0	0	0	0	0	0	133.641	0	0	0	0	0	0	0	0	0	0	0	0	0	0
Q8WWN9	0	0	0	0	0	0	0	243.42	119.804	0	0	0	0	0	0	0	0	0	0	0	0	0	133.641	0	0	0	0	0	0	0	0	0	0	0	0	0	0
K7EJ46	131.489	107.263	152.435	213.497	0	49.2577	79.727	55.1348	79.9601	0	278.55	42.8994	139.915	69.4666	74.6452	109.542	157.996	308.922	144.987	48.8118	70.5384	29.0603	57.0863	39.035	0	0	284.344	0	0	0	0	0	101.82	121.59	0	69.91	340.071
O00115	1249.57	3239.57	3972.19	7942.2	3915.36	5158.92	8381.17	3149.88	4537.14	3714.12	4428.08	4795.02	3799.96	5749.39	4259.56	2549.98	3456.9	981.37	1939.99	2162.39	2981.14	1529.42	4609.69	7245.28	6455.5	2062.23	8187.03	13098.2	2049.39	3382.67	0	4266.66	5976.75	10281.9	3577.85	6256.01	3588.5
O00142	0	3036.3	520.179	1732.36	1316.23	0	534.209	0	578.978	214.832	468.446	5418.83	432.333	1186.73	0	4727.84	0	0	0	0	921.972	0	2207.93	0	748.78	0	0	17789.5	0	3781.86	0	6981.24	4611.17	0	0	0	0
O00144	0	339.09	190.57	379.619	0	0	644.739	89.2035	0	0	123.484	170.109	0	500.532	404.395	473.489	0	0	0	536.187	221.455	205.399	633.419	1091.96	652.945	0	715.092	1485.71	0	648.724	0	360.285	477.067	0	0	0	0
O00151	10.3978	105.131	131.976	175.46	2083.14	0	154.714	596.128	322.638	150.999	125.738	189.955	177.714	0	0	204.96	0	62.9082	0	0	332.666	815.321	138.073	221.06	299.551	563.901	0	485.597	304.333	229.132	1818.46	0	154.834	225.544	0	0	0
O00154	0	0	76.835	0	0	0	0	63.9831	0	0	0	0	0	0	0	0	0	0	0	0	133.647	837.841	0	0	0	0	0	0	0	0	0	0	0	0	0	0	0
O00159	769.336	422.939	325.202	640.789	243.084	647.815	323.698	876.352	558.022	727.302	846.76	436.247	736.595	480.51	626.374	808.461	437.62	652.907	1162.74	787.802	636.794	1065.63	616.653	232.608	424.844	317.751	1940.67	213.282	774.96	355.299	432.931	125.449	235.459	471.299	600.465	179.426	742.671
O00160	203.633	95.703	150.488	278.176	0	285.209	98.7838	710.822	139.263	209.16	214.776	98.5571	170.562	52.7399	60.8297	143.019	329.045	70.967	73.3497	115.248	103.737	226.653	59.7898	0	271.989	188.469	0	0	206.906	0	0	0	0	121.186	212.666	41.4665	643.349
O00161	181.948	349.525	314.459	330.083	188.856	368.17	149.458	517.574	397.184	394.394	394.728	427.529	347.166	347.422	238.826	380.711	440.169	465.711	364.28	292.733	353.081	110.557	291.003	177.234	199.22	168.865	616.163	0	190.4	222.993	18373.6	0	381.279	227.948	478.029	107.987	478.532
O00170	194.354	0	0	250.669	0	0	0	218.057	0	386.866	0	290.169	135.614	0	125.044	0	0	133.404	322.154	87.3224	0	259.611	239.51	0	0	1311.81	0	0	0	0	0	0	0	65.3913	0	394.963	0
O00178	174.136	0	83.1403	0	121.621	0	0	132.652	47.9607	146.031	131.064	0	172.909	0	123.97	81.2574	145.566	57.0931	336.049	165.702	161.165	273.521	121.981	0	0	0	0	0	0	0	0	0	0	0	0	0	0
O00182	340.254	2794.66	858.506	4255.06	10050.2	5270.79	4108.74	1542.83	1244.68	2103.94	4545.92	6572.27	561.357	1119.21	11879.1	4956.24	589.086	7011.08	360.75	475.274	3253.67	250.619	11013.4	18652	951.84	882.93	5122.42	13015	743.91	6838.82	1467.76	5165.82	4273.96	1274.34	1087.32	9600.4	900.594
O00186	66.8616	30.2404	49.6862	0	0	0	0	97.9493	184.474	206.069	97.9737	58.9644	96.1022	183.224	74.7168	0	159.745	174.431	165.666	80.3888	132.938	187.392	110.251	0	0	0	0	0	0	0	0	0	0	0	26.7941	167.289	52.2776
O00187	62841.4	196942	165626	247168	74909.9	106872	141570	56730.8	114259	124667	136592	162104	220188	163020	189890	214647	125646	88887.3	243889	131950	106934	177991	243292	240413	374450	63414.8	167724	1.12791e+06	249764	260004	323789	324090	293713	281623	432794	255633	85703.6
O00193	75.3525	0	83.5159	0	0	0	0	0	0	27.1712	0	0	0	0	0	0	0	0	0	0	0	67.2188	0	0	0	886.817	0	0	0	0	0	0	0	0	0	0	0
O00194	41.8189	103.898	56.0704	249.106	0	0	98.2837	161.792	70.9341	104.112	702.731	41.3469	151.473	198.403	116.622	566.487	462.622	218.876	1292.15	303.957	112.321	262.834	220.358	0	0	60.4117	188.112	0	72.3911	640.378	0	0	0	232.311	0	540.699	0
O00203	66.5589	121.559	97.6475	191.72	0	0	63.6103	190.342	109.249	286.712	102.807	158.693	125.123	93.6558	142.179	156.243	104.03	71.2146	170.786	98.3782	114.405	335.914	73.8087	71.596	0	0	368.599	0	0	0	0	0	0	0	50.0973	0	0
O00204	109.013	0	242.938	0	0	0	0	535.459	0	217.575	222.896	0	0	0	28.2679	179.067	149.866	286.731	179.219	284.663	407.107	2234.97	102.694	0	0	0	0	0	0	0	0	0	0	0	55.0839	0	0
O00214	68.8213	74.1561	0	159.471	0	111.635	66.9158	144.555	69.8066	104.482	92.1053	87.1393	55.9257	90.1765	0	199.776	42.0483	59.1675	111.601	134.045	77.7503	114.132	212.652	145.491	0	0	106.682	0	72.7598	0	0	0	137.74	0	64.0967	57.0414	0
O00231	185.919	163.903	199.789	178.984	437.413	96.5099	111.197	441.765	621.077	233.306	235.679	256.095	198.254	180.841	142.01	161.314	184.942	178.948	291.424	139.186	339.637	434.872	95.1093	33.8616	146.235	113.654	62.5266	0	132.152	54.1663	0	0	59.9123	163.98	165.385	160.85	0
O00232	212.279	171.688	136.284	97.8965	156.297	0	68.8469	244.881	326.284	171.876	166.963	134.866	208.476	188.289	132.846	145.116	221.867	124.075	287.527	144.115	222.649	420.624	111.486	7.04128	71.0834	130.84	62.0417	0	109.568	41.8024	0	0	0	0	0	83.1407	0
O00233	512.581	85.0877	61.3955	120.34	0	0	0	154.419	361.988	234.325	111.236	107.964	141.6	86.3925	238.93	95.9088	109.85	479.679	219.698	173.565	175.67	408.455	178.531	157.455	542.489	1042.66	0	0	0	81.3435	0	0	107.529	0	133.984	33.2225	648.071
O00241	635.897	866.46	643.647	295.261	231.645	1154.28	1132.4	429.365	249.401	809.132	1097.74	722.406	249.709	896.774	319.686	1156.23	2311.68	1333.6	1746.35	707.145	638.612	268.832	320.679	2015.76	620.315	1891.26	541.478	2155.89	1059.29	3198.79	9829.38	1863.35	1713.6	563.414	1273.93	1680.09	3284.76
O00244	4415.32	1216.45	3520.7	5749.94	7584.34	9379.86	5415.69	1802.96	2111.7	3209.05	5373.82	910.827	3749.72	1045.87	5107.43	690.992	1225.03	2727.03	1547.86	1370.66	706.286	1707.19	987.095	1213.83	49281.1	21201.7	722.345	20750.8	5904.06	3753.32	4769.86	7058.47	2606.03	10026.8	4599.47	8239.97	4978.18
O00253	823.316	1111.94	1503.97	1190.86	1689.55	1404.31	3090.16	733.744	1658.08	1390.31	1005.81	1666.21	1642.77	426.277	500.878	986.985	988.728	195.985	689.619	387.969	614.706	615.854	422.314	547	2980.48	0	1330.11	1588.69	1602.44	1189.05	6813.4	903.552	1379.89	2851.79	2205.33	722.605	4554.06
O00264	0	752.013	950.526	560.892	1746.89	436.5	1148.73	1049.87	752.988	0	789.893	1113.13	1389.4	763.916	933.855	1941.27	1967.68	766.042	2288.48	1060.36	934.464	4200.95	1879.4	2178.24	1894.14	431.369	746.487	6189.48	617.505	1053.51	3890.84	1383.48	713.908	501.715	1905.6	580.986	1383.99
O00267	45.1576	92.6317	37.2461	0	0	200.616	60.599	91.1084	37.4174	45.1105	69.3423	0	0	0	26.5203	27.3597	44.681	46.2916	88.313	33.5402	31.955	40.8222	30.3984	143.34	118.133	207.315	0	199.229	63.749	106.619	0	99.798	0	141.111	341.56	88.4096	437.166
O00273	37.9137	92.3855	83.7766	115.458	0	431.803	131.894	52.8602	234.993	58.3896	224.301	135.196	891.079	101.652	0	0	84.5598	36.2313	0	46.7392	78.6497	135.597	81.3695	93.1835	176.282	253.925	0	489.439	0	62.3086	0	0	59.0118	19.5448	82.5839	180.827	0
O00299	963.111	1871.51	1898.89	5423.38	2675.09	2137.48	1490.14	4925.65	2132.28	1604.43	3285.34	2402.34	3508.74	1896.61	1724.55	3330.32	1518.64	1033.6	764.417	1799.15	3067.65	4722.16	3285.08	1351.98	4996.32	3413.56	3357.06	1301.84	1084.68	1769.74	9002.72	1209.94	778.585	1571.4	1401.64	1864.61	6812.15
O00303	155.18	123.261	132.678	163.298	0	0	173.062	393.4	277.737	237.554	173.588	110.519	267.387	171.88	114.229	40.1551	74.7784	161.261	164.255	154.085	215.051	676.066	92.6312	0	0	0	118.678	0	173.813	0	0	0	0	0	0	132.604	0
O00308	0	0	149.132	0	0	0	0	97.3549	137.148	0	73.3587	152.762	0	0	128.923	0	0	0	124.908	0	268.92	117.101	104.594	0	0	0	391.404	0	0	0	0	0	0	151.12	0	0	0
O00322	151.203	378.414	128.225	228.882	804.386	234.856	346.081	344.719	329.569	170.015	183.049	292.055	414.397	1292.46	1045.34	5493.32	428.52	1159.13	278.988	116.975	2867.23	505.443	1324.36	238.154	0	158.155	2745.02	0	243.955	466.851	0	0	713.667	242.189	321.613	278.139	169.379
O00337	75.0441	74.3552	107.281	90.0537	0	139.534	90.2971	35.5905	158.852	46.6316	55.9709	146.172	161.234	284.412	394.813	941.924	1423.74	1539.59	603.952	351.087	813.436	336.402	258.309	954.864	770.49	2349.54	355.232	1234.42	72.9136	680.538	0	507.781	882.074	0	0	599.457	0
O00338	519.121	381.757	244.435	353.005	0	0	398.621	420.391	984.113	420.325	483.084	539.614	484.617	300.122	358.341	138.68	329.021	162.914	357.934	390.2	433.339	552.716	525.874	287.414	0	750.151	254.364	320.001	427.976	0	0	0	229.897	266.918	293.697	154.001	1796.26
O00339	251.474	129.12	67.3672	89.6357	407.136	174.757	88.447	50.0338	56.1579	285.613	130.275	65.4621	117.68	59.6461	52.377	0	106.872	59.5079	213.997	0	104.099	99.5649	158.768	0	0	0	693.096	118.773	0	0	568.521	0	92.8284	239.302	87.401	0	0
O00391	3346.41	2910.58	3451.1	2296.31	2284.48	3816.44	4146.96	4339.44	2923.75	3190.62	3978.51	3360.61	2052.68	3539.21	4683.38	3205.97	2675.8	2605.2	1364.02	4493.94	2238.27	2377.64	3502.23	2377.72	3487.58	7926.53	2171.2	2393.69	2134.3	2515.1	5645.93	2766.27	4268.72	25858.6	9998.99	8036.45	4039.17
O00401	150.192	600.299	303.311	624.232	161.219	568.679	323.73	153.662	1636.45	306.904	302.436	705.43	431.446	612.555	337.373	330.641	233.397	724.604	265.644	224.503	526.293	265.03	811.278	636.134	372.936	462.653	231.652	1584.75	91.745	321.732	2625.49	0	503.066	330.439	216.506	113.191	1089.96
O00410	173.081	82.3991	172.743	157.322	136.711	0	69.6798	198.484	184.948	184.897	74.8191	57.6084	123.319	50.8697	92.4778	0	96.8281	186.535	115.456	51.2637	117.28	295.147	82.1928	20.9325	155.34	0	71.5469	0	90.7748	0	0	46.9386	0	0	125.305	124.232	0
O00429	108.466	37.3116	71.4327	114.205	0	0	0	148.74	103.999	74.8992	179.219	122.185	108.219	50.3897	27.2348	0	98.4883	55.8917	54.9092	111.048	152.418	80.8751	107.875	58.5709	0	0	0	574.162	67.4051	76.5657	2463.79	0	0	73.0086	197.786	0	0
O00442	155.449	74.1226	99.3989	215.431	107.943	65.029	63.2933	157.088	104.227	113.122	96.68	65.9727	182.752	110.52	55.2099	54.7404	80.4974	101.776	128.507	99.9453	89.5436	152.004	64.8304	45.0241	0	55.4387	59.0584	0	58.8868	0	0	0	0	0	0	80.9753	0
O00451	0	0	24.1005	9.67702	0	32.4809	0	6.51149	18.6283	0	0	38.1548	6.78602	95.1102	0	336.42	70.717	93.8513	0	0	31.1011	48.2295	112.687	0	0	0	198.958	0	0	0	0	0	742.989	0	0	0	0
O00459	65.0703	58.6208	42.3529	0	0	122.061	0	27.4567	48.3912	76.1999	259.256	111.523	29.7335	0	0	0	0	0	0	0	220.626	0	21.3932	0	0	0	0	0	34.1592	0	0	0	0	0	0	0	0
O00461	74.4595	193.741	285.642	189.881	803.112	251.781	126.92	242.086	208.356	144.823	263.131	247.802	268.163	193.104	101.109	513.602	129.348	120.546	92.2831	155.985	616.249	165.146	470.69	698.484	598.797	181.277	83.6462	1880.14	123.679	256.699	0	541.705	477.44	816.903	222.506	451.03	0
O00462	1061.04	1224.08	1315.66	1297.51	1456.04	2135.28	1115.19	856.758	678.952	1083.81	1478.65	821.03	1176.31	783.557	1131.49	719.427	1091.59	2796.14	2546.65	1483.83	975.994	1457.66	1070.88	3538.96	2473	9201.49	2817.83	2831.01	2051.05	1614.89	1089.16	2101.6	2608.77	3829.58	3235.09	2177.27	7691.13
O00468	4106.26	8487.6	6935.68	7597.22	31206.4	5043.36	4179.58	3059.21	1408.39	5137.7	8421.75	3069.35	11723	4099.39	5881.1	5908	3078.09	1636.44	4056.45	6210.54	1765.67	3759.49	2723.84	6576.83	21638.1	7739.19	8190.48	47923.5	10800.1	42236.9	19360.6	14672.3	13952.7	21480.4	28722.7	19213.5	3708.32
O00469	142.44	99.9911	107.303	16.8288	0	0	0	225.99	140.341	108.427	133.928	131.227	193.425	0	87.4974	0	108.143	113.769	107.875	49.8031	0	107.064	79.903	87.6922	0	0	0	14.6788	0	132.472	0	0	92.7866	86.0427	145.93	133.69	0
O00471	34.1077	70.4891	111.034	129.106	26.8835	161.314	69.4676	167.981	144.713	145.811	136.447	103.672	117.601	107.261	94.4555	120.054	266.747	135.143	175.335	84.5894	195.665	361.179	55.6475	0	0	0	0	0	0	0	0	0	0	0	0	0	0
O00476	132.307	216.44	44.8762	190.556	0	48.1072	0	88.7456	125.838	102.994	119.556	118.104	329.678	113.972	91.0213	0	0	0	0	37.0858	114.147	0	102.598	0	0	0	0	0	0	0	0	0	0	0	0	0	0
O00481	0	0	0	0	0	0	172.897	104.134	0	161.345	0	118.318	0	68.2516	0	0	0	139.323	0	0	0	0	0	39.7195	0	0	0	0	0	83.1567	0	0	0	0	0	0	0
O00483	190.442	0	434.292	1210.47	0	0	119.106	698.937	716.31	835.575	560.964	104.435	755.685	445.462	637.993	586.452	1132.39	471.972	1033.65	907.319	1010.9	883.46	606.862	0	0	0	274.398	0	291.526	0	0	0	0	0	0	0	0
O00487	46.2932	141.387	58.1534	160.156	40.7624	0	32.0649	153.463	173.362	176.42	135.381	130.607	140.94	378.287	43.6204	94.2009	33.2579	37.3241	47.8546	55.116	477.89	262.99	48.4427	0	0	0	83.0711	0	0	129.165	0	0	77.3307	0	0	57.8094	0
O00499	817.226	812.535	1189.46	1182.58	1416.48	2420.73	1897.28	297.457	1626.18	1251.13	745.597	750.411	1339.21	1239.58	2014.76	606.477	1039.97	939.892	958.297	1006.51	638.161	831.365	970.017	1013.74	3080.13	1264.33	1073.17	5706.09	668.459	1119.85	1225.27	585.064	916.567	2873.63	1029.74	1281.46	2176.41
O00506	0	27.0341	28.9871	79.6136	0	127.636	0	113.954	59.855	65.7591	51.6366	39.1919	0	0	55.4489	15.8493	97.5489	0	172.704	41.2015	51.5562	53.4751	60.2949	0	0	0	138.821	0	54.1431	0	0	0	0	0	0	0	0
O00515	131.113	31.6329	84.7654	0	0	59.826	34.4085	84.6347	99.6011	13.8821	14.5924	75.7825	0	44.7442	20.7611	0	0	186.8	0	139.621	99.0532	346.206	76.1828	28.6644	83.2134	295.919	0	0	0	0	0	0	0	0	15.2015	0	637.858
O00522	109.749	67.2116	74.812	124.54	0	143.937	0	46.2881	0	94.353	89.2768	58.0562	82.738	54.3972	106.114	120.803	76.7411	162.347	88.7966	34.3726	120.23	64.2706	104.125	0	0	0	197.698	0	87.851	31.5107	0	0	0	70.0271	168.227	0	0
O00526	1618.98	730.378	907.053	0	513.89	982.622	2351.89	775.791	1060.47	916.252	623.378	872.553	1189.7	1650.44	1313.89	5158.43	3372.18	4801.79	3107.23	3249.57	3439.27	746.65	873.381	403.357	842.338	364.387	2650.96	250.142	2436.14	1020.11	0	265.223	1206.6	480.797	1994.68	769.049	0
O00533	1060.08	1912.56	551.193	799.004	708.563	1022.53	4401.89	1186.94	3338.34	846.331	896.743	2122.18	327.246	968.317	1431.36	2131.32	1900.15	3943.95	2983.04	982.126	1277.64	2122.9	4028.47	1958.54	975.361	3714.1	1406.21	1681.28	2007.87	1022.85	0	872.851	1588.98	1739.96	984.034	1620.4	1561.26
O00534	388.078	153.363	215.325	173.099	0	20.5529	0	332.444	243.959	127.726	129.787	157.146	224.394	0	108.337	147.906	286.233	297.258	248.177	152.883	249.546	615.76	62.052	0	1850.92	446.715	0	0	413.566	91.1914	0	0	75.0902	0	0	128.09	0
O00548	155.2	129.74	157.232	192.57	914.887	416.718	453.902	0	169.92	199.291	79.5066	90.2185	376.469	143.248	231.893	191.058	200.552	224.629	281.455	219.561	113.545	168.174	338.988	168.969	316.572	289.702	160.921	391.652	438.199	205.572	3701.85	250.097	205.455	348.698	228.542	179.206	0
O00560	974.962	1590.2	4126.22	2424.93	598.463	2276.14	1004.21	1213.51	1752.8	1882.6	2830.51	2182.28	1570.35	2805.4	1632.83	2684.98	2982.73	1893.78	3424.3	2206.19	2797.97	1990.01	2596.64	4172.07	5966.85	1744.88	5814.2	5094.81	2884.47	2500.19	4586.54	2927.53	5038.94	3603.39	5998.78	2725.17	1180.38
O00567	61.0359	0	20.1456	0	0	0	0	38.6303	41.6203	34.6142	44.8837	0	96.7124	0	0	0	0	62.1938	0	34.9901	112.294	66.3862	0	0	0	0	0	466.511	0	0	0	0	0	0	0	0	0
O00570	0	321.19	225.642	554.207	0	0	510.949	243.501	353.992	187.641	418.069	332.982	155.805	274.065	197.609	1104.71	224.495	0	0	0	166.51	0	1120.74	179.806	0	0	534.336	0	281.473	471.195	0	369.936	592.31	199.786	0	215.648	0
O00571	147.991	57.6142	165.735	108.284	202.56	156.046	75.5823	361.185	207.83	198.841	130.418	70.687	150.075	101.165	95.4339	80.6554	138.726	150.286	173.354	150.366	202.171	813.647	78.9619	34.6349	0	330.598	98.4297	0	91.6253	0	0	0	45.9236	41.3184	56.3417	58.0999	0
O00584	3547.69	1693.77	3296.09	5451.49	8782.8	1037.38	1789.53	2761.93	1438.39	3865.9	5143.89	1115.54	24105.4	3730.94	4839.87	1474.55	2224.28	1762.13	1987.01	1720.03	593.034	1865.96	1447.68	2725.4	9843.35	9488.47	1557.46	13910.7	4624.49	4700.27	69034.4	4130.66	1887.34	12172.1	3651.25	5834.42	18124.1
O00592	675.999	1228.08	964.936	576.267	0	541.739	877.757	3846.02	2173.42	1300.87	3988.99	4419.95	1148.59	3956.53	2774.92	10236	1356.02	2365.77	1433.88	1771.42	7889.53	1321.64	5250.65	1129.71	3778.52	643.255	6984.5	5283.97	2373.93	7057.9	893.256	5071.69	6550.83	3938.67	2144.86	3576.06	0
O00602	0	0	0	0	0	0	0	309.088	375.906	331.315	74.4274	0	0	0	82.2542	0	0	0	0	42.0197	0	168.437	0	0	0	0	0	0	0	0	0	0	0	0	0	0	0
O00622	0	192.645	155.482	122.423	0	519.989	254.83	0	0	0	147.677	101.458	73.4003	434.567	469.733	255.328	292.175	777.654	383.196	535.559	248.063	347.58	186.054	879.11	774.886	1164.98	309.63	1886.99	0	340.641	3255.71	0	545.353	0	126.731	304.249	0
O00629	145.834	46.491	144.452	0	0	0	84.0383	247.425	253.987	150.347	98.968	64.647	125.309	116.489	65.8348	0	106.351	216.849	307.755	58.2313	43.4783	428.889	130.117	0	0	0	63.4767	0	173.649	0	0	0	0	90.3984	0	0	0
O00743	105.803	107.293	97.6583	170.444	0	0	66.2982	148.595	139.078	108.911	83.0055	110.04	142.352	58.0763	158.758	0	118.995	0	268.88	74.8895	91.8142	233.091	81.4478	0	0	92.2021	0	0	0	0	0	0	0	24.5029	0	0	0
O00748	97.6318	111.537	159.318	171.134	0	0	0	284.599	113.898	79.1335	54.5997	84.8398	0	95.2549	83.945	0	92.0853	159.28	76.3115	49.0639	49.1844	421.191	158.834	304.008	274.865	212.54	0	0	155.238	0	0	0	0	73.1252	102.443	537.648	190.181
O00754	525.588	565.23	1417.52	2508.63	746.489	974.411	1156.63	1118.82	853.549	854.688	1125.5	1002.32	2650.75	1108.86	1674.31	140.522	1177.41	214.649	447.178	1039.26	267.78	658.198	480.071	1364.63	1170.96	1152	851.883	1032.01	1415.97	611.474	1785.27	431.402	395.675	2936.13	968.078	704.341	3611.44
O00757	0	3188.03	75.0098	3881.58	1806.13	1710.74	1022.23	644.508	4909.19	2420.24	2769.34	5307.3	730.091	3457.04	2381.1	2017.03	1838.9	3395.8	281.606	327.359	5149.78	60.5526	3192.65	4827.38	0	0	2228.8	5158.67	0	1445.72	0	0	2758.6	0	155.094	531.888	0
O00764	258.242	127.53	213.216	357.852	210.684	164.534	267.242	213.404	249.191	233.16	142.919	108.995	168.758	216.283	219.73	237.824	217.645	510.508	230.03	354.616	334.955	528.03	223.155	297.578	560.5	193.365	329.245	428.567	354.05	237.225	664.09	138.013	78.931	135.681	423.725	277.189	219.781
O14494	196.925	248.176	0	241.437	0	0	0	127.887	311.315	155.976	299.082	272.769	0	277.72	296.857	230.663	1599.16	0	869.121	0	172.867	0	52.8982	0	0	0	537.276	0	0	0	0	0	0	303.969	0	225.264	0
O14495	228.846	0	181.134	149.51	0	0	183.698	231.269	327.841	425.893	216.096	202.575	242.49	238.815	290.576	0	222.083	0	240.501	311.048	185.446	0	0	0	0	0	133.525	395.547	301.44	0	0	0	0	419.558	352.7	0	0
O14497	0	0	0	0	0	0	0	0	0	0	0	0	0	0	0	0	0	0	0	0	0	0	0	0	237.584	0	0	0	0	0	0	0	0	0	0	0	0
O14498	9478.72	10809.4	16585.3	15227	27306.7	9455.68	45051	12790.5	19183.7	15188.7	17203.3	24749.9	10217.5	9319.26	20341.2	14921.2	19892.2	12449.7	31419.7	21007	11148.1	8983.32	23446.3	29103.5	10780.4	14572.5	6977.99	10069.4	12532.2	13970.2	7839.38	21485.4	26455.5	9272.79	14580.7	10587	5497.96
O14520	0	0	651.263	2321.98	0	149.805	1903.02	759.947	77.2459	4025.06	0	536.353	2372.38	269.209	0	99.7097	0	125.328	0	285.539	361.505	61.6738	21.3478	31.5731	502.992	0	121.009	0	484.02	0	0	0	120.028	98.1451	221.64	0	170.825
O14522	0	0	0	0	0	0	0	0	0	0	0	0	0	0	0	0	0	0	0	0	0	0	0	0	0	0	0	370.268	0	0	0	0	0	0	0	0	0
O14530	12.633	0	0	0	0	0	0	56.885	23.0902	11.6399	22.3581	0	0	4.05233	0	0	0	0	0	11.5523	0	51.263	0	0	0	0	0	0	0	0	0	0	0	0	0	0	0
O14531	0	0	0	0	0	0	0	51.9155	62.2029	0	109.117	0	0	0	72.2095	0	0	0	0	0	0	49.4118	0	0	0	0	0	0	0	0	0	0	0	0	0	0	0
O14545	0	0	101.403	0	0	351.776	0	0	0	78.6033	0	0	0	0	0	0	0	0	0	0	0	0	0	0	300.928	0	0	0	0	0	0	0	0	0	0	0	0
O14558	67.9141	44.1842	16.6547	77.2209	881.185	0	57.2217	72.348	49.7054	25.5825	0	72.1132	121.383	79.0341	62.9049	0	49.603	198.19	125.05	54.5501	0	72.0982	27.4885	267.979	0	132.704	0	961.904	0	0	4195.27	0	0	0	0	0	641.556
O14561	323.027	93.7412	398.368	271.692	0	0	66.2287	186.888	146.859	155.064	168.117	0	382.544	0	174.89	0	195.382	212.962	210.436	307.667	106.561	703.536	0	45.7992	1607.55	437.249	0	252.21	252.767	150.564	0	450.092	0	1088.58	437.294	972.209	9452.77
O14579	108.037	52.0024	102.792	66.6515	0	86.3438	92.8922	173.377	139.48	146.507	104.673	53.7227	136.812	0	0	0	96.8775	122.207	150.49	86.7014	35.3443	337.598	49.9016	0	0	0	0	0	0	0	0	0	0	0	88.551	0	0
O14594	89.2109	210.954	64.6193	0	106.156	79.127	167.881	58.0613	68.3848	131.169	42.9879	201.321	79.8777	337.42	305.144	270.957	287.92	105.597	104.739	213.057	241.916	144.348	92.6377	217.534	38.9915	137.228	298.871	595.908	270.712	376.142	0	461.53	381.212	0	160.514	85.6307	0
O14595	0	0	0	0	0	155.306	0	0	0	0	62.5131	0	0	0	0	0	0	234.929	606.765	327.947	0	0	95.0119	0	0	0	139.117	0	0	0	0	0	0	0	0	0	0
O14617	72.6894	61.9773	64.5044	94.1823	0	0	0	126.042	120.592	143.169	76.954	34.2688	91.79	118.993	117.216	0	89.3659	105.837	140.407	85.1692	72.4721	216.027	49.8951	0	0	0	0	0	0	0	0	0	0	50.5944	0	0	0
O14618	0	187.796	158.077	190.574	0	0	0	29.572	348.361	0	0	258.867	0	85.3286	0	249.558	0	0	0	0	256.371	0	43.8643	0	146.946	0	0	0	0	441.097	0	0	0	0	0	0	0
O14633	0	0	0	0	0	0	765.799	0	0	0	0	0	0	245.307	326.645	0	773.032	1321.41	0	0	931.157	4520.87	0	0	0	0	0	194.461	219.181	0	0	0	0	0	0	0	0
Q5T7P3	0	0	0	0	0	0	765.799	0	0	0	0	0	0	245.307	326.645	0	773.032	1321.41	0	0	931.157	4520.87	0	0	0	0	0	194.461	219.181	0	0	0	0	0	0	0	0
Q5TA79	0	0	0	0	0	0	765.799	0	0	0	0	0	0	245.307	326.645	0	773.032	1321.41	0	0	931.157	4520.87	0	0	0	0	0	194.461	219.181	0	0	0	0	0	0	0	0
Q5TA81	0	0	0	0	0	0	765.799	0	0	0	0	0	0	245.307	326.645	0	773.032	1321.41	0	0	931.157	4520.87	0	0	0	0	0	194.461	219.181	0	0	0	0	0	0	0	0
Q5TA82	0	0	0	0	0	0	765.799	0	0	0	0	0	0	245.307	326.645	0	773.032	1321.41	0	0	931.157	4520.87	0	0	0	0	0	194.461	219.181	0	0	0	0	0	0	0	0
O14638	408.867	361.996	226.17	328.459	0	169.961	148.175	99.3602	520.19	390.406	155.145	308.164	201.662	234.089	292.602	186.32	567.066	565.055	305.513	507.96	175.305	257.384	274.718	157.745	226.851	278.181	129.425	0	136.082	251.067	278.845	0	124.231	254.28	251.408	339.898	322.5
O14639	143.339	35.0091	214.087	38.1546	0	0	0	227.066	54.6286	100.433	17.882	0	0	38.4713	0	0	0	171.001	0	88.9913	223.529	1318.08	40.19	0	0	140.547	0	0	300.116	0	0	0	0	0	0	0	0
O14672	105.876	161.128	309.407	293.625	310.109	579.116	142.746	303.397	279.864	250.156	431.215	344.523	327.846	366.854	403.592	377.09	477.322	306.177	274.85	618.346	255.522	251.062	297.609	412.834	365.725	533.144	524.936	1112.18	463.713	354.172	1570.4	405.015	661.866	421.123	427.041	372.816	836.078
O14678	76.9317	9.36698	0	41.7362	0	0	0	47.3584	72.447	76.912	53.5057	48.0407	61.593	0	70.069	131.795	135.191	0	129.151	0	154.417	0	57.0216	39.6231	0	104.439	138.354	0	0	0	0	0	0	0	19.593	0	0
O14727	0	0	0	0	0	0	0	47.6342	0	0	0	0	0	0	0	0	0	0	0	54.7778	0	0	0	0	0	0	0	0	0	0	0	0	0	0	0	0	0
O14732	231.917	392.228	295.413	426.043	0	376.333	331.159	359.216	465.288	175.382	371.156	570.649	364.86	848.38	316.121	454.222	95.1917	0	0	180.322	274.9	250.906	417.168	164.918	750.02	0	549.362	0	227.862	0	0	362.917	305.558	271.487	0	0	0
O14737	202.27	108.101	152.823	214.076	140.893	243.773	141.897	171.031	547.161	217.892	121.214	249.237	121.42	169.189	96.9145	0	139.667	128.762	164.672	133.941	189.796	246.397	90.074	322.025	314.078	963.964	150.55	0	167.283	191.483	0	0	170.473	131.567	143.66	393.363	433.362
O14744	192.176	76.2735	216.941	251.567	598.351	0	182.055	206.948	386.768	267.637	151.721	286.02	219.469	221.673	227.794	155.167	520.295	240.91	107.887	63.7975	188.407	233.452	145.58	94.7605	0	0	0	0	267.371	58.7845	0	233.782	0	0	80.5513	51.4774	0
O14745	884.83	1827.95	3034	2245.26	1586.16	950.739	381.278	3376	1007.5	1153.93	1731.22	1695.57	11232.1	2182.03	1815.68	2919.72	3068.8	1145.02	1546.93	2332.46	1655.22	1043.86	1724.42	3439.26	2583.3	4698.23	1767.33	14992.6	771.322	2840.48	6203.43	920.878	858.023	2200.39	678.17	2497.32	1293.75
O14763	0	0	0	0	0	82.2574	0	0	0	0	101.681	0	0	0	0	0	0	0	0	0	0	0	0	0	0	188.525	0	0	0	0	0	0	0	422.896	262.572	187.394	1063.76
O14773	5809.28	3439.78	3358.89	1570.07	5062.8	4403.47	4491.31	3888.76	6824.21	6823.23	4299.32	7746.91	6376.01	3580.94	3079	2394.84	4285.49	4031.26	4988.59	4001.84	2543.18	3217.32	2276.48	4540.06	2758.75	7078.43	4401.51	2771.01	11416.6	3141.71	4921.92	2008.76	6294.21	2339	5429.83	4235.35	10028.2
O14786	193.894	530.904	682.612	135.288	388.532	120.917	327.828	597.052	281.233	324.255	649.57	487.023	696.798	534.447	818.284	1365.4	684.526	673.752	812.533	766.221	882.342	932.201	950.296	529.129	936.062	1004.76	229.902	2005.86	325.084	572.078	1345.86	817.206	993.428	390.813	619.025	712.276	330.296
O14787	0	0	120.357	0	0	0	0	51.0295	0	0	0	0	0	0	0	0	0	0	0	0	14.494	124.405	6.57513	0	0	0	0	0	0	0	0	0	0	0	0	0	0
O14791	131.543	0	0	0	0	0	23.4204	0	51.0483	147.271	0	32.4739	45.377	147.681	197.6	236.568	99.9783	70.2114	0	200.108	46.9909	0	128.702	509.445	0	561.377	367.668	2419.4	0	140.043	0	0	249.848	0	157.756	0	0
O14795	3811.4	3756.41	1436.61	2540.55	10179.7	11773.2	3697.11	2078.32	199.195	2642.56	793.538	3954.45	1951.16	1265.56	2358.56	4617.01	4122.32	4171.32	5572.88	4739.72	3655.97	2149.13	1182.86	9969.61	506.559	418.31	4075.79	5502.51	5863.32	1366.59	33275.9	5745.43	5623.1	16575	20828	2984.47	24050.1
O14798	0	0	0	0	0	0	0	40.5113	12.7494	0	51.4324	50.9834	0	58.4295	59.0058	29.1393	401.818	594.777	485.001	269.976	261.141	51.1924	218.9	57.6333	0	398.466	0	0	108.465	308.463	0	0	0	0	637.152	55.7983	0
O14807	0	0	64.805	143.256	0	297.759	0	127.249	0	95.2927	166.959	29.4094	155.598	0	57.5944	41.2881	96.2031	0	37.1846	0	0	0	35.1804	0	0	0	0	0	0	0	0	0	0	0	63.4488	0	0
O14817	203.968	69.0939	275.245	175.566	0	248.958	241.349	103.389	194.587	199.545	141.843	128.694	0	182.494	155.992	115.611	0	0	29.6421	117.864	0	20.8845	239.314	0	0	0	162.283	0	154.606	0	197.232	0	235.119	99.6235	0	73.6345	0
O14818	839.717	318.972	312.253	351.598	579.733	407.263	418.731	277.772	381.911	550.927	214.425	420.562	283.023	490.415	339.695	263.419	695.293	1369.75	515.916	908.07	382.908	1027.16	259.666	259.048	576.611	912.802	302.966	253.73	590.028	577.904	0	278.371	307.675	398.894	377.483	292.722	0
O14828	46.0845	0	134.252	192.663	0	732.512	197.897	107.738	170.844	111.993	347.674	184.055	0	116.431	218.46	452.831	270.845	373.176	257.007	106.898	485.863	216.655	125.141	0	105.096	0	315.257	0	70.9489	0	3303.98	0	0	481.075	356.405	0	2886.58
O14841	624.194	329.541	349.099	530.402	895.447	234.45	190.103	582.203	1348.96	781.201	505.396	614.555	522.452	357.159	478.228	279.843	760.048	814.831	1000.95	482.905	469.793	676.849	547.633	109.249	216.802	438.966	249.664	291.389	330.713	255.137	0	0	193.421	377.409	103.366	120.04	0
O14879	0	0	0	0	0	0	0	176.277	99.8938	164.716	0	51.4296	0	0	0	0	154.772	0	0	0	0	223.42	0	0	0	0	47.8657	0	0	0	179.93	0	0	0	0	0	0
O14880	0	0	109.009	0	0	0	0	82.0573	179.226	121.83	0	0	268.98	0	0	0	136.348	0	74.5772	0	76.6366	0	0	0	0	0	0	0	0	0	0	0	0	0	0	0	0
O14907	0	235.079	348.761	660.202	0	0	79.7323	0	0	0	102.817	0	0	67.3959	0	931.301	0	0	0	0	1768.97	67.6634	430.752	424.126	0	0	0	1108.45	0	321.664	0	0	0	0	0	379.733	0
O14908	231.38	155.683	254.723	201.615	0	173.509	244.916	217.765	176.291	235.56	189.209	262.199	201.805	178.181	181.702	321.169	388.377	443.201	239.812	402.196	366.134	1018.6	213.127	134.889	398.196	704.784	385.121	301.16	295.552	0	0	0	315.558	187.936	610.975	74.0235	0
O14910	0	0	0	0	0	0	0	56.26	0	59.2161	0	20.1132	0	0	0	0	0	0	0	0	0	0	0	0	0	0	0	0	0	0	0	0	0	0	0	0	0
O14917	176.374	82.1297	92.4714	104.34	176.622	144.703	89.2356	53.3329	115.446	152.788	77.0283	71.4451	116.495	230.974	165.893	149.792	168.674	249.004	264.398	167.129	0	232.201	181.707	230.31	121.147	0	98.7981	194.465	286.236	117.101	380.885	0	160.055	92.0993	309.447	287.945	0
O14939	0	0	0	0	0	0	0	0	0	0	0	0	0	0	0	0	0	0	0	0	0	97.5994	0	0	0	0	0	0	0	0	0	0	0	0	0	0	0
O14950	551.125	850.732	533.491	476.991	1148.69	0	879.024	2885.38	653.738	749.069	551.503	663.698	1347.62	418.824	181.18	699.575	193.37	174.872	604.727	405.206	1602.05	812.73	521.64	936.381	386.326	2488.75	406.541	901.76	958.224	887.407	0	433.358	564.473	437.995	610.176	797.133	0
P19105	551.125	850.732	533.491	476.991	1148.69	0	879.024	2885.38	653.738	749.069	551.503	663.698	1347.62	418.824	181.18	699.575	193.37	174.872	604.727	405.206	1602.05	812.73	521.64	936.381	386.326	2488.75	406.541	901.76	958.224	887.407	0	433.358	564.473	437.995	610.176	797.133	0
O14960	155.754	258.567	231.512	153.929	306.44	149.848	376.804	115.183	343.478	105.856	141.042	564.142	74.8895	420.501	1000.87	309.607	672.371	240.9	427.395	594.517	178.433	436.505	625.4	210.246	95.375	685.072	415.949	0	178.73	0	0	99.7657	290.496	0	0	26.4465	0
O14964	196.362	98.7345	169.758	212.801	0	0	0	164.116	166.115	172.218	128.07	141.172	277.848	122.602	126.555	149.139	252.145	123.843	197.536	181.82	160.102	190.524	167.666	139.446	0	0	146.849	0	79.9127	114.898	0	0	0	98.242	0	0	358.637
O14966	456.123	352.738	280.526	551.016	0	0	128.59	194.881	276.476	351.449	626.278	216.512	1124.35	401.691	381.734	240.895	407.464	177.96	298.088	263.227	370.993	312.317	336.742	213.347	0	296.818	335.277	0	0	104.48	0	0	299.806	150.114	70.8913	0	0
O14972	0	19.5929	50.3112	0	0	0	0	47.5069	74.5527	0	0	0	0	47.395	0	0	70.9669	82.6552	58.9604	38.9508	0	71.5551	72.2138	0	0	0	0	0	0	0	0	0	0	0	0	0	0
O14974	409.082	0	123.642	0	246.273	0	274.883	225.996	139.461	102.685	44.2392	39.424	70.8797	52.5452	0	121.417	0	52.3628	28.0974	54.9758	337.961	182.582	105.286	26.1833	234.369	0	0	268.424	0	108.092	0	0	92.7132	0	0	0	0
O14975	232.604	203.338	44.4498	32.3067	0	10.2852	26.4528	367.537	236.991	75.5909	137.445	142.981	118.949	182.277	108.167	107.137	197.263	47.1835	0	81.3987	71.8469	25.212	102.921	0	222.641	0	0	0	221.512	288.803	0	0	0	0	0	107.018	0
O14976	97.268	32.9769	129.753	0	0	0	0	152.838	204.054	148.279	97.1192	109.672	126.349	80.5036	84.6455	0	0	0	0	50.8666	181.527	284.206	68.3303	0	0	0	0	0	108.27	0	0	0	0	0	0	0	0
O14979	483.13	0	566.186	0	0	180.817	0	137.578	130.369	241.516	96.0141	0	316.142	0	0	0	0	101.59	0	231.657	0	645.053	169.488	0	0	0	71.2232	0	260.297	0	0	0	0	0	0	0	0
O14980	72.9918	0	108.503	69.7681	0	0	0	188.582	169.718	148.51	72.4538	84.3829	0	94.2815	32.7206	82.4545	77.9911	149.596	0	99.283	201.496	233.97	52.8532	0	0	0	0	0	0	0	0	0	0	0	0	0	0
O15020	72.7113	37.058	84.0963	201.301	0	62.0246	180.937	113.594	45.9923	97.0087	62.6609	47.2224	64.7313	13.1662	50.9624	96.7319	33.9855	103.282	89.8063	88.5969	122.278	402.243	40.4771	0	0	0	70.8095	0	0	0	0	139.162	0	315.255	43.932	0	0
O15021	0	0	0	0	0	0	0	0	0	0	0	0	0	0	0	0	0	0	0	0	0	56.8919	0	0	0	247.42	0	0	0	0	0	0	0	0	0	0	0
O15027	0	30.8175	0	0	0	0	0	79.0177	155.019	0	0	0	0	0	0	0	0	0	0	0	680.72	108.397	0	45.8869	0	231.457	0	0	0	0	0	0	0	0	0	0	0
O15031	233.044	160.866	167.895	227.721	0	311.789	465.468	178.423	219.309	265.97	287.372	445.191	179.122	256.731	221.742	491.038	414.59	372.227	497.793	252.158	315.331	143.751	519.288	695.403	255.921	493.647	261.537	1412.75	315.205	292.345	6857.41	285.014	797.152	424.77	286.304	351.528	593.867
O15063	0	254.483	0	0	0	0	338.755	76.0427	334.096	0	142.525	136.061	226.256	0	0	0	1344.18	589.743	699.348	707.518	0	334.053	705.338	641.298	0	294.133	694.652	0	853.436	0	0	0	0	182.721	0	0	0
O15066	57.8449	113.946	46.6539	39.0755	0	0	21.7654	46.153	66.7715	143.564	48.8274	101.593	191.338	103.261	83.5085	80.0133	118.139	129.916	102.751	95.649	119.6	48.9921	100.504	0	0	0	0	0	103.231	0	0	0	0	0	0	0	0
O15067	127.419	73.8381	86.6095	132.199	0	0	110.175	128.17	122.188	132.109	64.9403	193.343	43.8297	103.913	89.6194	45.5491	79.2501	108.366	60.0664	107.628	73.0325	122.971	87.7805	80.5505	286.533	0	218.194	0	0	0	0	0	0	0	35.2107	0	0
O15111	105.277	15.0745	14.3351	17.317	0	0	0	68.7398	128.923	32.6015	0	31.2189	23.4362	20.7768	0	0	89.2346	0	70.3709	0	0	9.58819	12.8158	0	0	0	0	0	0	0	0	0	0	0	0	0	0
O15118	124.053	193.445	79.4276	419.596	163.858	154.332	0	117.751	138.121	0	137.278	100.207	376.125	0	155.674	348.936	364.11	0	382.978	169.87	297.161	132.493	145.555	199.377	608.654	777.423	315.104	718.791	113.729	180.564	0	292.428	253.362	191.944	291.35	434.586	0
O15126	79.6569	54.9986	0	0	0	0	0	84.4639	105.478	75.1978	82.3601	0	0	37.421	42.1056	39.4979	86.1542	69.7225	89.803	91.677	76.492	146.978	64.0975	0	0	164.068	27.5763	0	0	0	0	0	0	0	0	0	0
O15127	132.462	62.5145	110.39	60.6038	0	0	53.3309	160.747	311.404	81.0755	81.747	96.3314	114.46	102.486	67.9195	197.216	322.352	146.469	449.801	202.105	367.318	309.277	149.051	75.5015	0	0	110.195	0	170.831	110.675	0	0	73.7456	101.486	174.524	99.2511	0
O15143	674.769	326.756	323.953	349.206	158.213	354.737	293.387	1691.3	1271.05	684.504	322.27	221.339	681.422	177.856	199.267	201.819	241.962	256.695	220.9	313.503	188.63	499.257	213.672	178.267	343.802	4305.29	211.831	41.2201	168.704	64.7627	294.505	0	184.757	156.158	154.568	180.933	1216.31
O15144	1663.72	463.135	755.284	382.206	614.672	674.727	590.82	1914.43	1964.99	1493.33	444.306	870.087	742.03	558.899	662	459.491	685.682	1004.15	1013.85	684.912	633.018	1988.64	467.482	370.903	442.531	795.646	233.15	0	689.98	223.135	0	361.871	140.15	192.261	274.691	324.931	1345.44
O15145	1246	900.332	988.105	1129.11	650.36	968.754	821.141	2065.91	1571.26	1264.15	534.375	814.022	857.295	761.216	695.034	614.13	754.187	1411.67	1408.49	946.152	1027.19	3171.38	888.662	1291.65	3995.04	1696.12	490.683	477.843	631.703	566.784	3360.09	261.382	594.091	296.42	593.924	369.097	5748.25
O15162	158.078	132.839	123.307	252.688	0	123.331	187.674	216.06	113.608	166.023	241.027	174.277	170.614	33.0493	102.081	0	136.984	185.416	242.208	123.317	405.704	0	78.3043	281.941	78.685	0	938.874	0	578.953	193.759	0	397.344	292.263	74.7975	638.373	290.438	0
O15173	91.4889	85.9456	155.207	144.754	0	0	165.462	161.802	119.072	83.6543	94.383	161.953	133.609	192.649	85.411	163.585	161.773	178.044	0	101.388	118.707	234.957	195.632	0	922.983	0	104.468	447.401	331.106	179.157	0	581.635	0	353.611	151.358	786.703	0
O15194	157.284	176.679	162.124	184.908	0	318.719	102.644	176.915	255.452	229.415	213.766	239.901	154.971	208.477	193.096	203.336	282.771	90.8773	332.855	264.405	181.383	67.1959	120.226	74.5958	0	0	286.945	87.0061	197.093	0	0	92.8252	0	137.207	192.864	84.282	0
O15197	1379.48	1630.49	1939.87	1725.76	1050.19	3118.49	2415.02	642.07	1056.84	857.875	773.039	1831.38	680.809	3465.7	2566.95	3897.52	2466.17	5352.72	3351.69	3188.01	2696.93	924.744	3454.34	5066.77	2277.19	719.018	3093.8	4210.42	1905.61	2203.74	8529.29	2105.72	2991.89	1501.39	1051.26	1250.96	3516.41
O15204	342.365	235.81	272.729	240.667	632.804	583.238	670.04	84.2596	254.661	150.364	227.204	172.076	109.679	984.663	907.018	1212.8	622.937	637.078	281.386	969.714	282.344	196.39	285.319	285.826	1099.38	372.448	211.354	202.814	489.105	666.703	4190.31	160.192	446.816	555.473	462.798	105.564	0
O15212	140.893	125.99	85.6224	123.428	0	0	187.083	183.647	231.156	161.913	93.9504	136.719	55.4822	48.264	112.849	0	114.404	141.515	16.5634	0	50.0404	135.142	46.2313	165.573	0	122.235	161.006	463.238	141.546	94.5605	0	0	0	0	0	0	0
O15229	194.081	119.427	0	0	0	0	265.482	100.804	755.974	99.772	0	352.58	0	467.114	237.138	233.76	418.013	212.229	653.319	297.401	201.877	84.3378	214.082	0	156.303	0	172.621	0	0	0	0	0	0	0	0	0	0
O15230	1220.96	991.546	998.404	475.719	1593.62	2072.7	1856.29	666.539	1379.84	792.779	1635.81	955.357	570.997	848.866	1399.15	1632.08	2400.7	1090.99	1492.32	1022.48	1005.53	570.984	1907.34	1796.21	724.335	998.62	530.101	2767.2	418.05	1376.1	2108.43	1085.48	1524.06	2492.21	722.381	1254.47	1453.53
O15231	98.7923	30.2903	147.685	93.669	102.058	172.2	62.7301	255.048	81.6581	77.0557	84.2882	58.7597	23.2916	125.017	72.5154	74.9982	70.4204	183.871	60.8692	42.8326	217.376	2016.31	34.4418	202.153	220.947	425.178	24.2958	203.075	18.9891	87.8941	382.57	0	135.658	132.032	0	0	0
O15240	38718.6	53337.6	24425.2	16425.4	31308.5	53337.2	63187.1	7640.48	29005.6	17847.1	17580.8	35185.9	1207.57	24879.7	27592.8	76318	6899.87	2751.99	2006.24	5369.12	109375	6729.21	51367.5	57320.3	8761.24	3290.03	36038.7	67692.1	8901.15	14975.5	1769.63	6877.3	19581.2	32458.7	37785.9	1033.91	666.49
O15243	60.0438	59.5165	0	60.8406	0	0	64.0059	45.3298	48.0032	49.9957	68.8102	40.8422	99.7859	62.2045	0	0	60.7135	84.9585	0	89.2984	58.9472	71.2543	85.0949	0	0	0	92.3034	0	0	0	0	0	0	0	0	0	0
O15244	567.757	484.04	234.475	438.24	0	796.632	237.341	177.607	570.978	1651.06	355.054	401.872	368.941	256.034	943.839	503.355	1394.71	224.227	840.932	469.071	364.497	183.706	726.199	165.857	0	183.186	413.328	0	724.829	523.968	0	0	320.261	366.87	267.444	311.897	0
O15254	0	0	0	0	0	0	0	151.15	0	0	33.182	19.8887	0	49.3535	20.0087	27.3591	0	126.452	49.3617	60.8758	166.94	299.538	39.1829	36.1343	139.803	0	0	0	0	0	0	0	0	0	0	0	0
O15258	46.3637	38.7541	77.2955	82.3036	0	0	50.9804	172.149	100.062	91.758	60.5394	0	164.418	142.894	61.6831	0	33.0449	164.645	0	131.556	197.768	282.707	61.3333	0	0	36.8836	0	0	65.3413	0	0	0	0	0	0	0	0
O15260	0	0	103.632	0	0	0	0	169.122	0	0	0	0	0	0	0	0	0	0	0	0	213.896	604.008	18.5272	0	0	0	0	0	0	0	0	0	0	0	0	0	0
O15263	0	0	349.808	0	0	1863.24	0	524.681	0	0	0	0	0	0	0	0	0	226.736	0	0	728.232	4014.56	0	474.265	0	1209.38	0	0	0	0	0	0	0	0	0	0	0
O15264	0	168.913	0	0	0	0	0	219.525	0	214.549	0	22.0899	0	0	0	0	204.846	211.831	0	188.261	192.632	448.971	151.942	0	175.503	0	154.678	0	0	0	0	0	0	0	0	0	0
O15269	0	0	0	0	0	0	0	278.233	0	0	0	0	0	0	0	0	0	139.775	0	0	0	636.252	0	0	0	0	0	0	0	0	0	0	0	0	0	0	0
O15273	18.1818	17.6183	0	0	0	278.453	48.7855	0	0	0	0	0	37.87	79.9989	0	0	0	242.971	0	0	1281.41	0	39.1733	0	0	0	0	0	0	45.0225	0	0	57.3817	142.692	99.3364	389.672	392.329
O15294	0	0	23.5131	0	0	0	0	26.9396	30.2835	29.9626	0	0	0	0	0	0	0	26.1847	0	0	0	127.84	0	0	0	0	0	0	0	0	0	0	0	0	0	0	0
O15296	0	0	162.909	777.426	0	0	0	275.961	0	0	643.262	0	0	292.734	0	0	192.219	63.1157	938.145	109.574	394.51	517.945	0	0	0	0	0	0	0	303.687	0	0	0	0	0	260.066	0
O15305	389.96	201.176	406.117	352.815	151.28	192.992	218.693	302.236	430.202	341.43	300.767	197.756	505.128	177.499	343.77	99.7342	211.531	203.305	355.224	331.647	244.218	959.824	193.65	0	317.212	371.03	146.126	0	258.648	0	0	0	0	0	114.113	226.226	0
O15321	0	0	503.522	0	0	0	0	218.233	0	30.2815	0	0	65.683	0	0	0	0	0	0	0	59.6355	211.209	63.9693	0	0	0	0	0	0	0	0	0	0	0	0	0	0
O15327	0	0	0	0	0	0	0	113.403	0	0	0	249.74	0	0	0	0	0	370.575	0	0	127.01	56.5833	0	0	879.055	0	0	0	0	152.883	0	0	0	0	0	0	0
O15335	153.027	0	0	0	0	0	0	0	178.218	28.3823	18.9689	0	120.285	0	37.1473	0	226.098	0	0	408.381	46.0812	14.9503	11.2679	0	0	1698.59	15.4073	0	0	0	0	0	0	40.5016	341.889	0	0
O15354	0	0	0	0	0	0	0	0	0	0	0	0	0	0	0	0	0	0	0	0	0	0	0	0	90.6593	0	0	0	0	0	0	0	0	0	0	0	0
O15357	56.1541	51.3363	0	0	0	0	0	128.611	160.809	108.917	25.3467	40.393	0	0	0	0	25.2546	0	0	43.8652	32.0717	0	0	0	0	0	0	0	0	0	0	0	0	0	0	0	0
O15371	306.011	154.097	214.727	122.143	0	0	0	324.325	246.442	142.975	136.346	265.709	239.894	0	162.774	254.622	171.491	200.085	191.895	195.807	519.748	398.631	210.514	0	0	0	61.4538	0	171.572	0	0	0	499.079	0	0	0	0
O15372	22.648	0	99.625	27.9202	0	82.5282	25.0315	33.6918	16.0211	0	0	31.9207	0	249.136	517.1	0	216.717	81.108	148.71	130.612	82.5577	326.742	28.4331	0	0	542.062	137.913	0	302.214	164.24	0	0	0	67.025	119.052	252.494	218.558
O15374	49.5792	0	61.8268	0	0	0	0	0	0	183.92	0	0	0	0	0	0	0	0	0	0	0	0	0	0	0	0	0	0	0	0	0	0	0	0	0	0	0
O15382	127.737	44.0593	201.23	44.7426	0	60.4683	75.5991	78.0641	64.1539	121.874	0	6.47026	98.1573	0	61.6909	0	131.181	59.0714	0	86.2731	159.879	75.3898	25.424	47.0113	490.371	1589.19	85.5814	0	0	195.537	0	0	0	0	0	0	606.258
O15393	345.677	628.037	496.204	1404.76	0	540.518	490.244	354.768	459.598	561.76	2159.61	1164.95	429.884	961.228	1251.19	2833.33	1149.22	1527.9	3160.02	1468.94	858.711	451.961	4443.11	692.64	244.201	964.884	3279	1864.22	633.57	2164.37	0	800.307	824.965	698.272	671.589	3341.08	217.729
O15394	614.4	492.026	489.315	1784.54	702.406	726.631	322.236	155.107	188.474	395.384	648.406	183.553	469.223	570.61	973.236	317.141	758.645	899.625	903.842	663.161	261.696	622.785	296.782	406.031	1853.84	1651.22	761.218	868.834	718.228	1065.06	3420.07	604.829	498.637	775.893	1308.4	1060.17	412.804
O15400	232.214	185.51	182.676	502.246	469.967	163.364	117.77	402.866	236.033	230.717	203.423	256.115	225.669	294.546	224.95	359.599	171.664	191.255	207.11	243.691	465.298	291.655	317.95	482.041	897.317	1414.05	558.056	452.443	183.223	274.648	0	0	299.29	246.654	206.583	159.036	0
O15431	77.4286	127.679	102.245	0	0	75.5737	140.442	44.3432	146.47	0	131.289	61.8711	324.475	0	98.1002	0	138.55	124.646	199.259	933.735	369.927	0	31.7928	261.255	0	962.163	575.031	0	58.3044	0	0	0	342.291	475.821	496.519	340.323	0
O15439	124.924	26.1643	59.3141	60.6923	0	0	67.7618	99.0135	65.0797	114.367	0	22.0134	183.019	38.6679	79.7074	23.5564	126.639	0	450.259	110.216	0	0	28.3906	0	0	0	0	0	0	0	0	0	0	0	0	0	0
O15444	0	297.425	0	0	0	0	0	0	0	0	0	0	0	969.077	1411.83	1280.74	0	325.922	0	592.726	350.761	311.288	906.964	2401.16	2641.11	1928.07	0	15257.1	0	1277.63	0	2655.12	2126.13	0	281.271	1252.26	0
O15455	141.379	0	170.922	271.827	0	0	30.6183	0	407.96	34.8146	35.5702	320.649	250.774	0	27.1865	18.3179	0	0	0	45.1812	0	0	143.17	0	0	0	268.392	0	0	0	0	0	0	0	0	0	0
O15484	273.289	216.258	322.66	260.112	266.681	332.416	284.863	205.911	323.146	390.071	244.732	84.4256	295.192	402.545	392.992	373.304	465.803	566.83	841.91	336.581	270.139	407.199	283.707	112.415	214.372	362.325	679.485	106.404	207.145	156.331	0	80.6004	175.261	162.719	555.87	133.963	391.199
O15498	65.6881	89.1566	68.3813	153.725	0	0	0	119.734	92.3821	81.5846	83.2902	131.641	61.6927	78.9999	97.3421	0	74.7496	51.0454	191.983	201.444	123.067	64.5667	67.2555	0	0	0	159.391	0	0	96.138	0	0	0	0	0	63.7728	0
O15511	182.508	287.434	114.095	129.491	0	215.712	148.342	791.735	340.072	190.418	128.273	996.92	135.594	188.531	0	243.317	98.8768	73.735	103.437	0	548.706	198.41	158.75	183.684	214.412	621.756	351.508	0	137.993	92.3213	0	0	623.348	66.7215	0	111.682	0
O15530	0	0	0	0	0	190.475	0	0	48.8302	58.8514	34.2929	0	0	19.6779	0	0	0	127.302	0	0	0	124.759	0	0	426.871	0	0	0	0	0	0	0	0	0	133.056	0	0
O15533	33.4717	0	108.26	0	0	0	162.799	362.756	135.353	196.841	87.2449	0	175.122	0	0	0	94.8111	157.286	0	104.525	246.952	263.207	94.4513	18.9996	0	0	0	0	0	29.411	199.485	0	0	0	43.0878	0	0
O15540	89.7389	0	0	170.515	443.211	0	0	41.519	0	0	42.3995	0	225.468	0	0	0	0	0	0	0	618.973	68.9543	0	0	0	0	0	1057.01	0	0	0	323.779	0	895.245	269.996	417.526	0
O15551	0	230.047	101.59	354.885	0	0	0	97.7588	138.06	169.309	287.273	113.013	223.595	88.2968	0	317.778	0	0	304.374	0	392.352	0	248.882	0	0	0	366.417	0	0	0	0	0	200.972	0	0	243.286	0
O43143	38.3098	0	47.0841	35.9078	0	0	0	101.565	54.9603	83.0646	0	0	103.049	28.5692	71.6914	42.5108	55.7806	59.1401	55.3573	46.8178	61.0022	164.021	0	0	0	0	0	0	0	0	0	0	0	0	33.9801	0	0
O43149	0	0	0	0	0	66.7259	0	30.1937	58.0523	0	0	0	35.9707	0	0	0	0	0	0	0	0	93.7752	0	0	0	0	0	0	0	100.069	0	0	0	0	0	0	0
O43150	108.396	0	60.6927	77.4478	83.2617	0	0	61.8078	75.6778	104.604	0	26.0356	0	0	0	0	39.1105	72.8448	0	0	0	55.2755	0	0	0	82.5968	0	0	96.0208	0	0	0	0	0	0	0	0
O43155	608.666	683.394	1125.84	430.597	439.14	332.083	802.924	977.617	1512.22	860.931	1047.56	1263.47	736.762	1136.84	1617.56	937.363	1144.04	2959.87	1480.5	1849.71	1006.44	1053.94	1306.43	514.709	279.678	563.479	567.641	492.201	370.485	454.832	0	707.347	900.417	639.459	509.668	369.965	350.535
O43157	69.36	108.723	80.971	75.1671	638.234	60.2333	207.515	100.472	72.5563	107.799	98.5503	93.1727	195.196	103.279	75.5876	197.841	282.392	145.158	196.608	164.636	130.871	172.356	102.89	101.667	190.503	20.5707	137.483	161.067	110.346	180.813	0	290.401	324.507	110.142	0	36.5459	321.614
O43169	0	0	102.317	121.829	0	0	0	93.3377	236.077	0	0	108.499	0	45.9646	0	231.57	156.021	0	0	0	73.7731	222.195	64.6454	351.479	0	548.342	0	1333.25	0	341.449	0	0	0	0	0	0	0
O43175	633.552	478.677	1042.82	1201.25	206.832	388.56	277.826	1459.36	2209.56	489.876	1553.69	1332.71	1385.62	1316.75	827.378	728.724	1218.73	924.362	1757	971.473	1098.23	5383.67	1100.03	427.878	534.589	242.458	644.83	695.005	350.75	435.876	758.7	233.695	263.382	446.932	142.475	480.392	306.737
O43182	0	0	0	149.699	0	0	0	0	0	0	107.921	0	0	50.2511	0	0	13.5427	0	227.85	0	0	0	120.741	0	0	0	0	0	0	0	0	0	0	0	0	0	0
O43237	193.324	133.744	162.201	0	0	0	138.663	212.646	263.796	167.049	137.952	158.601	144.128	75.3388	136.675	75.5151	261.613	188.325	547.93	66.023	255.588	493.592	136.652	263.839	282.721	861.881	53.7351	574.262	135.249	0	0	0	0	0	0	0	0
O43240	2471.47	447.586	643.931	0	664.426	849.275	677.234	1728.02	287.46	846.553	307.846	349.433	231.633	206.823	199.323	341.48	343.58	1043.72	407.832	176.053	637.393	4224.71	210.743	1900.56	880.048	2747.42	0	669.19	769.544	478.137	0	2239.76	430.257	1071.44	170.251	144.937	0
O43242	337.265	166.249	151.929	144.921	355.2	0	126.219	354.451	491.087	253.073	178.271	221.232	201.039	175.519	99.0138	283.032	187.859	128.054	250.538	159.713	236.681	542.781	217.285	0	0	0	28.359	0	222.47	0	0	0	0	6.78858	247.359	101.143	0
O43278	2478.62	2842.83	4064.69	2916.56	4514.04	4871.92	3173.74	1040.45	1373.96	1333.82	2744.49	1677.13	1817.44	2720.41	3461.21	2657.51	5207.26	6975.35	6901.32	5361.66	2053.64	3598.27	3247.84	3747.16	9196.67	10875.7	4598.3	9739.08	2700.81	3170.99	4467.5	2309.71	3854.29	5641.53	3222.47	2659.18	2039.83
O43280	381.884	402.307	240.628	956.469	500.591	386.817	174.62	164.377	469.424	479.664	283.066	239.548	242.229	346.976	347.398	269.954	804.959	323.635	444.344	313.434	359.427	211.979	645.829	622.125	852.109	1026.22	144.714	471.692	81.8892	274.852	0	584.752	337.152	62.4427	413.515	309.579	703.795
O43286	20.7789	0	2979.93	3965.79	9343.7	3384.66	0	1589.26	4007.1	3840.72	3607.36	7341.25	2188.2	5137.12	7309.33	5879.65	3261.19	1901.3	0	5560.29	2318.18	10.3959	4717.52	394.953	7935.5	1082.98	3382.56	807.554	4470.34	1934.17	999.473	2498.44	7479.54	3181.54	1119.19	1959.46	0
O43291	566.548	356.497	518.674	388.094	795.404	678.836	295.472	217.524	550.834	257.368	416.689	701.492	287.587	1282.93	1375.1	1948.74	2010.88	1020.8	2191.8	1115	2941.82	682.204	1210.29	6084.91	4562	3145.99	816.216	9858.47	1045.93	2815.29	1133.98	5138.12	5341.02	421.271	695.736	2825.8	328.744
O43294	0	0	0	0	0	44.8005	38.0777	35.1575	0	0	0	0	0	0	0	20.1829	48.0019	0	0	0	71.2979	21.3397	0	0	0	0	0	0	70.9858	0	1644.41	0	0	32.2672	0	0	354.45
O43301	115.35	95.8143	157.058	242.426	0	72.607	48.0792	170.25	166.561	162.593	222.233	81.7868	174.409	146.049	185.898	274.879	140.462	145.095	157.208	174.272	182.292	188.362	147.709	0	131.05	407.537	223.592	0	213.345	0	0	0	362.999	76.184	113.323	0	0
O43324	87.0578	26.2713	58.7397	53.9558	0	0	0	71.4052	109.565	78.3652	33.306	52.2755	78.7968	72.7738	0	55.0063	84.4256	56.2568	94.0611	33.2397	0	54.3625	73.8311	0	0	0	0	0	0	0	0	0	0	0	0	0	0
O43390	224.304	109.464	217.723	169.515	0	0	152.402	221.087	138.24	145.674	40.3014	0	131.264	193.007	195.008	277.118	192.674	175.805	172.423	202.495	301.144	967.616	138.173	389.866	0	508.011	0	0	170.734	235.725	0	0	0	0	0	0	0
O43396	256.785	289.812	279.624	500.275	603.855	858.356	245.48	330.618	286.717	258.324	329.217	228.752	257.054	291.122	334.829	360.491	174.678	178.412	225.055	159.176	233.711	308.809	340.555	468.598	547.947	101.092	487.64	1677.68	0	525.409	1256.48	411.589	209.093	223.592	101.844	300.667	384.551
O43399	429.451	293.751	367.232	228.424	716.842	429.156	288.547	409.73	285.709	179.217	110.112	267.314	236.226	234.442	377.563	98.6829	318.19	235.719	266.456	115.56	124.974	598.308	105.387	264.212	907.712	724.672	274.125	955.306	394.86	410.932	4976.15	193.149	155.15	419.25	395.384	260.37	1203.74
O43405	911.693	4452.72	1935.83	3547.93	19930.4	866.823	5908.04	1347.18	1134.83	3711.58	1854.79	7582.14	8055.62	3154.85	974.823	3741.85	873.906	96.5013	164.38	572.365	2862.03	211.479	2625.21	3679.61	26926.1	0	3556.84	61961.4	0	8866.34	0	13332.3	12484.1	10273.1	423.688	12178.5	0
O43414	58.4005	16.9262	65.2688	0	0	0	0	28.2907	0	0	29.6812	0	0	0	48.1586	0	0	0	0	72.5493	0	90.294	0	0	292.828	608.298	0	0	0	0	0	0	0	0	0	0	345.42
O43427	67.6867	0	0	0	0	0	0	81.8263	69.5477	91.6801	108.623	44.0137	146.049	31.6785	0	0	0	0	0	0	0	72.8355	0	0	0	0	0	0	0	334.392	0	0	0	0	0	0	0
O43451	2488.46	7248.34	14302.3	15949.7	9853.11	16294	14422	4985.87	8019.92	5277.36	9251.17	4987.77	7347.68	9323.71	7260.86	3589.05	7529.29	9395.11	13536.4	4313.71	10844	4881.21	7393.46	22048.1	2873.74	23514.2	38042.5	11911.5	2023.56	8493.11	3463.35	2557.03	34079.4	8968.94	4317.79	5808	7485.75
O43464	0	0	0	55.9848	0	0	0	180.952	0	168.038	0	85.1342	0	0	0	0	0	128.61	0	0	55.6296	176.573	0	0	883.764	0	0	0	0	0	0	0	0	115.73	0	0	0
O43488	1950.25	1194.14	1321.09	1857.33	896.146	955.427	776.038	1392.27	4664.53	2035.13	1366.34	1574.22	1255.68	1150.3	1202.2	956.282	838.138	1075.2	1026.33	1280.53	1006.48	2464.3	1932.19	956.997	730.095	1259.2	658.934	817.488	1151.57	580.441	4836.39	561.983	546.671	510.26	679.802	726.967	1635.72
O43490	801.978	1112.57	2586.43	1757.84	1051.21	1070.64	1158.61	653.648	1108.32	793.494	1514.76	1374.08	483.947	1555.27	1661.93	2205.1	1265.58	1441.62	1802.49	1637.58	1618.86	884.769	1749.49	756.659	588.314	953.286	3169.76	1487.21	669.195	1410.82	0	969.694	1952	3523.14	2034.67	980.063	548.545
O43491	60.5753	62.5673	238.748	0	0	0	0	0	0	0	0	0	0	0	256.764	123.401	229.495	145.135	143.339	183.44	106.391	205.402	0	105.241	8271.43	9265.56	54.129	2388.55	276.874	396.161	0	1186.99	351.936	0	281.154	526.777	667.595
O43493	257.399	122.869	253.328	371.143	615.096	526.603	542.693	0	126.3	210.781	253.16	454.482	26.894	347.213	453.358	1027.89	2022.51	1200.66	2392.76	468.592	793.005	185.072	512.347	1313.22	472.41	823.542	953.036	2178.33	980.242	892.626	0	2498.61	1296.98	140.77	593.146	264.417	0
O43504	107.612	56.1341	129.729	74.2831	444.992	181.613	272.622	65.496	189.631	142.667	88.5617	63.5693	169.124	23.2282	64.8958	0	161.84	120.785	111.533	79.8091	57.8469	199.24	23.5297	112.435	0	298.694	74.2572	112.213	110.45	0	651.249	0	0	221.183	300.485	0	606.823
O43505	2050.89	3372.02	2179.34	2249.61	3120.27	2828.85	6189.54	2449.61	4785.75	3538.4	2584.53	10530	813.758	5325.68	4482.25	4061.15	2264.34	1785.84	3544.6	2662.95	2405.41	3594.75	7946.98	3067.36	1217.49	107.296	2363.27	1255.59	1769.89	2223.4	1788.54	2982.03	3771.8	2195.78	924.491	446.606	3346.11
O43508	0	187.05	70.8389	0	0	0	0	94.4031	0	113.379	85.1236	120.955	93.2392	127.299	141.84	0	0	0	0	0	0	58.3049	54.4582	0	0	0	0	121.992	0	0	0	0	0	53.7729	191.676	296.055	0
O43511	246.986	388.766	1433.74	636.363	457.902	625.821	449.371	395.499	147.069	628.394	306.073	405.314	1636.29	70.7767	151.936	459.812	354.594	768.865	1301.46	65.9239	4136.95	468.685	739.379	681.173	164.058	332.908	1091.96	294.933	1388.16	88.0524	0	723.837	194.906	148.002	855.609	279.378	1331.8
O43516	178.41	112.733	148.647	218.641	275.186	607.706	76.1865	117.792	540.96	168.259	79.0482	70.282	99.5101	87.38	99.6031	100.21	92.0671	84.6808	0	36.6263	98.0134	0	166.092	165.465	121.469	424.371	92.8036	0	112.247	135.674	0	0	106.855	460.872	0	56.7094	746.468
O43520	0	0	103.266	103.977	0	155.283	19.96	108.709	52.4074	109.66	115.628	0	55.1243	161.709	0	154.92	190.463	311.333	269.756	144.16	127.135	132.123	96.3564	0	2454.11	42.1807	172.358	0	0	90.6081	0	0	70.4803	0	145.272	0	0
O43529	0	59.3233	60.0908	0	0	440.589	79.4719	546.048	112.152	0	0	178.118	0	145.18	113.809	0	118.015	94.2514	180.217	153.992	0	107.514	111.265	104.161	226.703	99.334	0	183.054	243.213	0	0	0	69.2763	53.1886	0	0	0
O43548	35.5458	0	0	0	0	0	0	75.8959	0	0	0	0	0	0	0	0	0	0	0	0	62.1311	173.862	0	0	0	0	0	0	0	0	0	0	0	0	0	0	0
O43556	975.112	0	0	0	6845.54	0	0	364.814	210.804	425.109	1321.77	0	1295.3	0	412.585	0	312.383	0	421.586	1284.8	274.324	551.272	0	0	2440.12	0	0	1237.42	764.869	327.391	851.706	1580.72	0	2075.42	1300	548.917	309.302
O43567	919.213	598.021	793.942	1981.84	0	1500.5	1300.78	349.898	862.299	746.84	675.121	979.245	512.423	1420.81	780.177	983.795	2096.32	2465.6	1648.51	1201.4	1302.28	841.588	982.997	1005.48	0	9843.64	1296.26	823.879	670.255	855.84	2308.86	0	926.794	1380.36	850.112	458.901	3634.18
O43570	383.243	205.392	241.088	178.995	168.089	229.604	293.439	115.876	203.885	318.092	237.433	242.202	333.889	296.543	225.598	404.878	232.238	206.778	359.697	347.819	409.146	260.51	239.591	486.822	742.591	696.116	188.123	563.943	553.703	322.696	1751.6	495.306	350.885	436.489	522.671	395.741	2083.78
O43581	0	14.7816	0	57.5201	0	0	0	30.1126	0	18.242	206.824	0	0	130.41	26.2976	100.046	268.675	0	288.481	99.9692	74.7046	0	123.365	0	0	0	106.373	0	0	181.724	0	0	0	77.332	0	177.219	0
O43583	88.8545	55.3443	24.3547	38.4546	0	0	0	35.0332	51.8044	40.0731	64.2708	49.5744	102.324	0	0	0	86.944	207.831	0	0	244.318	0	84.0252	0	0	0	0	0	0	0	0	0	129.801	59.6749	0	0	934.693
O43592	0	56.7397	80.0736	111.997	0	0	0	160.539	56.7837	50.1468	52.3088	48.4451	0	30.5693	0	63.6093	43.4116	0	105.523	0	109.688	253.886	41.4596	0	0	0	0	0	0	0	0	0	0	0	0	0	0
O43598	534.817	659.652	174.514	634.272	0	128.095	107.823	274.767	269.934	454.278	448.162	531.481	170.289	527.069	248.568	473.368	316.94	458.023	226.665	91.584	570.498	32.5483	536.882	264.026	265.925	0	416.331	791.786	457.561	212.188	3709.32	613.745	595.031	314.351	970.925	124.266	431.628
O43617	0	0	247.52	246.998	0	0	0	126.75	71.2047	0	150.179	92.1866	175.263	0	0	0	0	0	0	0	0	184.557	0	0	0	0	0	0	0	0	0	0	0	0	0	0	0
O43633	1363.39	1381.91	1789.55	1307.94	803.326	2171.12	1532.35	913.739	1344.55	1157.86	1183.83	1805.7	578.556	1515.35	1402.36	2315.02	1306.65	4458.53	1618.31	2107.88	1450.79	1484.02	2245.07	1932.53	659.128	1003.27	2453.8	1522.55	910.823	848.955	0	765.113	1759.39	1647.4	1803.75	556.534	643.949
O43639	190.781	319.918	146.681	143.936	172.299	0	589.128	333.452	619.56	451.552	117.853	428.442	126.675	244.696	229.177	101.382	149.422	238.444	229.83	162.084	1964.67	393.29	340.547	0	922.288	312.677	278.89	101.807	0	0	0	0	0	438.857	126.03	578.77	572.768
O43653	649.341	0	816.927	148.098	0	340.197	0	0	10.9787	0	0	0	0	0	1468.93	0	0	1932.97	0	0	0	0	8.95566	3349.94	0	5359.31	0	2619.56	826.111	10535	0	2772.44	12732.6	1372.39	2521.67	1944.67	160.021
O43657	135.446	256.933	144.355	224.036	165.828	157.719	154.861	158.505	366.67	194.648	514.094	321.846	199.058	250.193	182.945	219.384	332.835	142.651	376.313	357.764	161.324	139.641	142.152	132.495	0	455.688	662.503	0	176.672	339.842	0	138.855	252.014	100.187	0	340.49	812.801
O43676	0	0	280.6	555.347	0	0	0	281.372	140.085	221.299	232.141	0	530.737	177.919	182.861	408.49	190.006	169.289	0	237.173	510.951	411.582	443.167	0	0	0	0	0	0	0	0	0	0	0	0	0	0
O43678	103.354	78.9644	68.0613	208.688	0	0	58.9111	147.242	74.3452	0	70.3546	261.717	125.017	0	82.6827	66.7138	52.0154	67.6323	0	82.4617	129.843	320.475	88.9415	40.6053	75.42	0	151.513	461.071	0	214.061	0	0	0	0	0	0	0
O43681	1351.62	708.555	843.357	1139.6	1300.38	650.181	544.397	1083.72	2278.68	1404.11	689.066	900.408	1183.56	612.984	659.104	580.9	650.144	430.912	1058.5	612.405	990.338	1583.59	1043.04	310.508	261.597	1161.13	378.379	853.187	534.887	563.874	0	289.18	180.559	272.948	466.629	580.127	0
O43684	0	0	138.198	0	0	0	0	169.634	0	95.0018	0	0	0	83.2239	0	113.874	0	0	0	263.457	217.709	274.205	109.432	0	0	0	0	0	0	0	0	0	0	0	0	0	0
O43692	0	114.051	144.823	709.198	697.738	34.805	4.20214	0	0	73.9499	3710.25	453.267	388.148	1407.97	238.122	4049.98	340.225	0	931.463	77.0781	917.744	287.901	379.636	603.422	1205.34	0	1352.71	1331.75	0	2027.54	0	0	3906.63	3962.24	502.564	1823.58	0
O43704	0	0	0	0	0	0	0	509.966	0	0	0	0	0	0	0	0	0	0	0	0	0	0	0	0	0	0	0	0	0	0	0	0	0	0	0	0	0
O43707	1722.51	898.171	1692.62	705.686	1183.22	440.008	539.774	3612.52	1354.68	1512.64	907.725	705.086	1382.2	431.149	879.821	633.812	1109.32	1077.65	1108.93	739.578	907.752	6349.79	433.79	422.246	703.302	1139.36	266.175	995.626	1935.35	496.18	3240.92	488.752	362.611	575.24	863.596	446.334	1035.25
O43708	53.1018	37.9146	46.004	76.2602	0	0	63.2113	59.332	61.7272	39.3618	70.9111	14.2036	72.621	25.6141	93.6443	0	49.6446	86.1748	100.47	98.6752	34.2219	158.858	48.9	83.5764	408.742	107.239	75.7559	0	0	0	0	0	0	0	0	0	0
O43747	180.36	145.56	129.334	167.103	0	50.4467	203.184	294.685	209.245	99.5626	232.584	219.571	211.028	187.14	116.71	692.126	202.116	459.299	285.357	191.773	194.914	338.55	106.691	72.6273	609.078	0	198.579	105.002	0	0	0	0	0	0	0	258.756	0
O43759	0	0	152.876	0	0	0	0	0	229.34	243.554	0	0	0	0	0	0	0	279.567	0	0	255.675	709.544	0	0	0	0	0	0	0	0	0	0	0	0	0	0	0
O43760	290.237	308.047	169.355	209.321	0	0	0	143.193	459.746	0	520.669	292.464	528.839	294.169	201.791	562.184	0	0	0	255.088	861.59	76.6296	456.521	137.96	0	0	0	0	0	86.4859	0	242.357	215.648	95.9062	264.082	163.553	0
O43765	148.257	105.17	170.949	194.011	0	122.226	267.491	143.915	156.711	114.981	118.354	97.5905	175.374	118.257	104.855	0	156.283	129.366	185.126	91.906	151.592	121.041	162.682	155.311	0	289.196	81.5404	0	0	106.425	0	0	0	0	101.787	112.23	0
O43768	395.551	109.301	208.079	196.075	181.086	291.431	122.079	94.9007	147.402	0	0	119.723	32.7986	81.2389	0	61.8889	0	0	0	78.685	209.617	519.485	118.572	182.822	0	1057.34	150.894	358.118	272.196	68.943	493.003	0	292.929	0	183.332	226.769	493.644
O43776	294.611	94.8231	234.309	299.768	385.63	261.396	161.9	247.413	191.372	267.729	236.615	44.9028	214.871	180.935	270.243	156.028	357.701	333.118	480.882	424.189	350.376	554.588	166.296	145.486	291.772	305.793	192.157	0	342.661	212.584	544.233	300.22	111.443	199.35	320.61	262.679	0
O43790	108.666	0	55.9225	0	0	0	0	2800.16	0	127.546	110.435	15.0642	265.741	0	0	0	1143.73	1772.51	0	0	0	0	0	0	0	0	0	0	2794.35	0	0	0	0	89.0893	0	0	0
O43795	261.592	217.316	347.686	472.07	200.088	277.763	0	549.115	189.328	271.009	543.107	272.418	441.012	239.169	519.324	253.999	387.54	140.273	243.486	234.52	322.977	338.365	183.499	107.572	0	0	541.707	0	336.39	144.771	0	0	137.554	258.909	109.573	196.383	0
O43809	141.497	0	127.199	0	0	0	20.7942	81.8903	84.2141	45.9156	0	0	0	0	0	107.81	0	206.586	103.398	132.277	74.4988	299.213	57.0992	49.6052	545.901	172.641	0	0	0	10.4158	538.551	0	0	0	0	0	770.502
O43813	172.589	120.394	105.914	352.189	204.895	156.155	158.386	117.813	186.523	194.537	173.857	205.738	200.267	143.517	179.498	351.09	283.248	203.187	361.037	240.646	157.404	349.142	206.658	112.445	0	0	352.365	231.261	79.8461	178.334	0	0	0	0	128.091	106.081	0
O43815	0	0	52.7682	0	0	0	92.3183	160.136	66.3635	59.9254	60.9512	0	100.835	0	0	0	0	101.521	0	0	137.565	415.525	0	0	0	0	0	0	37.5079	0	0	0	0	0	0	0	0
O43826	45.4819	0	44.2068	0	0	0	0	62.6287	64.1299	0	41.1035	0	0	0	0	0	0	0	0	0	0	0	0	0	0	0	0	0	0	0	0	0	0	0	0	0	0
O43837	0	0	55.5532	0	0	0	0	0	0	0	114.533	0	170.332	0	0	0	0	0	0	0	127.227	161.545	0	0	0	0	0	0	0	0	0	0	0	0	0	0	0
O43847	0	0	53.9517	26.3452	0	0	0	77.5614	22.9281	30.0183	33.0037	0	0	13.6716	0	0	27.5173	0	85.4917	5.80754	148.513	197.157	0	0	0	0	0	0	0	0	0	0	0	0	0	19.3822	0
O43852	83.5443	142.874	91.9699	332.662	83.0675	111.286	206.166	97.4247	92.6013	79.8442	100.307	143.932	59.8873	239.495	206.149	268.819	126.07	143.267	161.479	435.184	168.186	232.343	354.374	313.159	367.381	354.244	198.113	608.867	169.407	402.485	548.924	81.7709	274.298	124.504	273.109	163.939	265.634
O43854	27.9469	129.688	127.574	34.1317	0	224.415	95.8463	52.3345	50.4965	44.7656	100.146	157.578	50.7986	0	122.066	76.7407	61.7094	78.8332	24.4031	74.2029	101.659	18.861	40.1704	82.5631	0	0	78.6796	0	143.277	182.883	0	0	100.7	0	32.6189	30.3515	0
O43865	0	153.958	114.868	87.7551	0	0	0	143.997	126.74	192.57	0	210.245	133.589	429.266	51.113	0	0	0	0	0	97.742	0	247.027	0	0	0	0	478.719	0	1150.01	0	0	0	0	0	131.589	0
O43866	2941.57	1759.89	2141.18	2945.28	4081.19	10638.9	2566.74	1717	1859.74	3059.92	2143.76	602.586	1252.09	2356.37	5793.97	2265.05	2665.71	3807.88	1475.65	3656.35	3034.4	3624.04	1804.54	3351.81	2826.02	5072.53	1842.31	1948.07	2646.64	1614.23	104.103	2283.92	2860.66	2404.63	1123.66	2887.48	181.542
O43895	2782.69	3093.31	1886.21	1770.11	785.776	1178.62	1540.84	827.404	2447	2172.93	1357.26	2699.1	1823.73	2406.52	3594.21	2267.66	3218.09	3567.93	3535.8	1863.97	2833.98	1576.33	3455.81	701.994	518.099	1218	1634.64	572.15	843.889	658.864	7703.83	531.254	1166.85	1058.05	1824.13	482.326	860.963
O43920	95.1142	273.208	86.0125	98.4324	0	669.643	109.47	207.608	34.4106	1432.94	55.7142	745.197	130.261	223.738	96.5689	2585.46	95.9842	274.138	81.5607	0	812.894	152.701	93.9001	48.9908	297.814	0	329.427	0	0	699.91	0	554.855	0	0	0	212.06	0
O43921	518.981	668.247	522.957	717.875	876.481	1105.18	1234.12	469.641	447.007	754.537	636.8	641.176	899.33	1756.08	577.477	974.24	1001.36	627.284	1499.61	1106.52	869.88	266.694	632.279	2647.68	1599.58	1431.79	467.034	408.92	175.543	1245.97	0	1727.33	776.861	516.582	509.514	1789.57	957.616
O60218	377.628	80.4803	898.823	247.782	393.937	342.264	988.146	1426.75	175.508	464.22	240.045	108.326	0	144.903	155.874	82.8743	0	1279.43	244.446	98.3528	594.597	8261.06	63.2836	148.175	1667.15	410.778	0	0	590.043	165.278	0	0	0	0	49.8074	158.744	0
O60229	0	0	0	125.704	0	0	0	0	0	0	152.5	67.8439	0	155.027	0	0	0	0	0	0	218.965	287.39	366.319	0	0	0	697.855	0	0	0	0	0	0	0	0	0	0
O60234	400.787	777.448	461.702	516.796	1047.84	577.022	347.336	929.203	344.398	697.209	217.406	199.702	564.451	179.336	682.161	78.218	666.793	0	822.946	520.619	0	903.731	220.924	183.645	8183.54	788.185	290.554	1675.26	580.798	1101.49	1169.5	2380.15	396.335	4123.59	889.437	3312.3	659.072
O60235	1864.46	136.731	514.682	0	0	182.927	0	1402.47	143.014	305.507	93.8804	25.2668	0	161.783	105.828	195.914	0	1414.8	120.41	124.646	313.24	6387.5	28.9274	310.863	1270.03	6217.53	0	0	230.943	0	0	0	97.4775	0	92.6311	0	179.28
O60240	45.5479	220.933	0	168.606	2562.22	734.822	432.791	130.659	121.018	172.346	0	233.742	177.406	150.195	0	0	0	0	0	0	271.881	0	327.822	0	356.432	0	260.184	445.951	681.418	203.118	0	0	0	179.744	1605.04	0	0
O60241	43.7913	282.544	305.115	260.215	989.923	737.613	375.196	153.695	391.829	214.471	144.404	266.993	126.715	468.578	538.042	378.267	322.267	476.141	475.213	298.26	340.323	51.4596	400.806	593.783	929.987	0	707.609	1619.62	236.992	515.958	0	743.953	509.428	372.073	363.57	212.8	0
O60242	0	0	0	0	0	54.9771	0	0	0	0	0	0	0	188.697	39.6181	0	224.464	156.653	139.468	79.3805	130.252	63.342	58.7482	392.17	210.657	464.814	184.843	645.27	0	263.471	0	0	232.223	0	0	0	0
O60243	0	170.697	55.0837	0	0	0	0	44.0935	0	549.574	202.513	174.022	131.902	412.123	53.2425	163.715	0	224.769	269.901	195.409	398.65	44.979	158.007	58.3389	0	0	188.443	170.226	0	290.483	0	0	0	0	0	0	0
O60245	142.352	97.1006	56.8831	83.7768	0	192.914	172.153	48.577	130.206	69.2462	9.48378	53.6254	86.9249	157.584	159.229	147.14	168.901	197.262	253.481	131.405	121.551	220.586	76.9272	150.006	341.057	139.599	122.806	322.888	187.495	120.609	491.39	0	0	89.6205	281.792	0	0
O60256	312.167	106.15	114.397	204.293	0	114.355	133.302	193.802	351.438	197.778	159.038	207.402	253.603	158.684	272.884	0	0	95.823	0	89.4056	334.469	279.759	278.228	129.79	0	0	0	205.956	0	0	0	0	0	0	0	0	0
O60259	354.856	240.537	161.974	0	0	360.841	791.881	313.752	147.271	183.132	222.259	195.721	38.5052	154.344	0	253.896	89.1633	317.096	0	152.347	261.179	370.945	21.0956	338.402	331.4	1116.01	0	0	412.378	335.307	0	0	0	188.018	0	98.974	0
O60262	155.998	202.931	340.904	253.626	0	481.848	286.691	295.522	221.286	214.867	235.566	349.359	217.576	349.439	268.279	504.373	659.646	230.463	486.943	776.568	393.526	115.036	564.712	108.758	0	0	776.245	212.782	421.06	149.17	0	237.809	492.66	0	205.411	0	0
O60271	922.394	314.4	462.188	578.275	535.748	327.433	489.564	254.529	1289.84	744.824	654.593	488.566	1209.8	374.799	387.633	860.893	295.685	611.823	396.401	299.038	296.165	530.751	458.296	286.393	132.451	413.688	360.218	0	199.386	251.527	0	0	266.268	166.503	97.8667	156.461	572.387
O60279	109.747	171.826	75.3323	51.5943	1042.63	319.871	244.448	63.6563	136.433	55.795	122.254	80.49	285.631	212.182	359.951	131.229	427.871	279.624	293.046	267.556	81.1214	217.233	135.129	231.563	390.662	1077.78	131.764	1734.71	205.139	496.368	3626.36	708.796	318.33	380.741	369.965	363.441	1334.37
O60282	311.235	353.686	209.061	366.882	0	322.235	152.785	543.087	470.228	180.519	538.819	330.221	427.938	208.913	157.039	419.853	267.136	164.886	1232.9	293.362	454.311	817.866	296.891	90.3698	0	393.855	196.401	200.936	85.2839	130.049	0	0	0	171.307	75.7478	294.657	0
O60291	0	0	0	0	0	0	0	92.0367	0	0	60.0782	84.2229	0	0	0	0	0	57.3084	112.991	190.48	91.4393	0	33.9174	0	0	0	70.9866	90.0327	0	0	0	0	31.4861	0	0	0	0
O60308	0	28.4619	0	35.6964	0	0	18.6041	17.7102	42.6469	0	0	44.5527	2.42734	93.2136	18.1116	53.0546	41.3502	105.629	147.898	61.7024	82.4722	84.1872	52.1886	0	150.132	0	62.5664	0	0	0	0	0	24.3501	0	34.7401	0	0
O60313	71.8535	0	43.4888	46.407	0	0	0	72.4726	62.228	34.738	60.7082	15.1348	48.4983	0	0	0	38.5728	13.8857	37.05	36.9548	38.7828	178.551	22.722	0	0	0	0	0	0	0	0	0	0	317.52	0	0	0
O60343	0	58.9481	241.739	0	0	0	0	92.7623	144.148	0	134.499	70.8021	132.881	0	82.5584	0	172.008	0	370.653	0	295.89	211.999	194.446	0	0	0	0	0	0	0	0	0	0	0	0	0	0
O60346	71.6417	56.2903	121.766	77.1334	0	308.776	85.0984	28.7778	44.5549	40.8266	52.1446	0	0	29.6805	57.239	0	0	86.4503	27.7532	68.1974	0	0	33.3347	0	0	0	107.299	0	0	0	0	0	0	117.897	130.44	0	0
O60353	0	0	0	233.176	1842.5	0	232.567	0	0	0	119.374	86.6362	231.917	121.79	73.7952	0	0	205.542	81.7072	127.42	0	0	113.418	334.674	1196.14	418.282	114.148	0	262.765	0	0	524.043	0	216.65	0	385.055	0
O60437	2089	392.319	2279.38	442.56	527.853	862.182	409.41	5474.79	1109.92	1448.65	419.568	259.419	269.847	574.563	301.838	575.801	273.926	3048.22	484.446	416.094	2162.07	14280.7	280.065	553.04	883.102	2114.36	334.916	683.581	1611.75	470.342	3551.86	263.572	325.667	328.968	377.614	97.4091	0
O60443	207.379	61.267	169.496	433.954	0	0	126.445	147.765	101.619	152.41	0	140.186	122.527	201.869	417.412	0	174.117	0	0	0	239.855	0	101.468	0	0	0	14.3088	0	0	0	0	0	0	0	0	1	0
O60449	97.3635	106.31	86.5022	151.446	0	184.827	193.194	98.4364	68.3131	100.692	100.603	97.5127	100.603	119.779	93.8322	132.203	57.1623	142.039	316.108	130.371	173.443	122.924	116.172	387.272	0	410.27	64.5133	0	22.5088	145.909	0	198.246	40.053	166.669	93.0357	86.229	387.163
O60462	88.0387	107.797	174.433	120.792	219.43	34.7964	100.048	68.7185	204.82	108.197	80.2294	81.2058	122.874	144.194	106.319	148.32	126.713	150.712	0	145.72	56.8452	133.363	151.271	114.482	0	0	148.296	457.224	131.74	221.191	0	450.304	73.9734	105.571	84.5469	66.4311	0
O60478	0	41.1445	52.3033	131.111	0	0	0	0	0	0	0	34.8027	0	0	0	0	0	0	0	0	23.5327	316.027	11.983	0	0	0	0	0	0	0	0	0	40.3624	121.921	0	0	0
O60487	60.5633	176.748	148.834	0	0	490.867	297.479	27.8552	185.093	0	123.368	218.452	85.4833	210.701	224.442	293.305	257.425	423.474	418.666	317.96	281.378	440.479	192.253	416.383	658.28	906.83	253.119	0	0	140.762	0	0	138.592	161.192	72.0984	118.364	414.014
O60488	205.704	169.343	94.7356	622.874	784.43	98.0844	89.6182	260.681	134.261	110.72	247.173	246.231	288.964	159.314	198.82	189.905	61.0492	101.144	151.431	135.728	351.454	158.111	201.089	0	0	135.429	246.021	0	0	64.0503	0	0	855.834	364.235	0	0	0
O60493	249.816	86.2646	127.237	179.277	0	333.375	154.844	187.184	144.7	109.473	114.935	145.246	291.721	142.941	224.852	189.811	224.245	383.151	294.328	171.799	118.417	517.085	167.242	96.1973	0	0	111.036	330.237	191.821	0	0	0	0	198.543	89.7717	0	0
O60494	10604.8	13544.6	21602.6	25886	7227.69	26870.3	14972.3	8776.79	17623.8	8511.58	13582.7	12003.4	14281.4	19331.6	11514.9	11103.9	9964.8	20199.1	18563.9	14307.1	10358.8	10950.1	19122.6	38802.7	8037.93	39375	18669.3	19690.5	10200.5	10224.2	7728.96	6356.19	30125.1	22702.7	13035	5634.12	15928.9
O60500	20.2	167.247	37.1592	188.376	0	20.1484	38.6687	67.88	95.1534	61.2674	76.8684	133.605	0	202.2	146.629	209.171	64.3157	104.479	59.4434	74.5331	96.6473	68.5487	102.231	12.0506	0	0	67.6552	0	91.9791	66.3516	0	0	209.83	7.38146	150.495	0	0
O60502	78.5375	63.0254	56.2539	131.819	0	0	0	96.3561	119.89	0	45.2681	0	0	0	69.7093	0	90.3663	94.4083	94.729	91.2846	124.4	231.423	127.765	0	216.126	205.162	64.9339	0	0	0	0	0	0	0	62.2122	0	0
O60506	277.213	132.569	320.658	98.5233	861.652	0	60.4054	448.862	142.422	215.803	198.063	39.6097	256.74	44.5339	98.8019	141.976	148.098	186.818	241.123	131.878	276.572	1004.3	150.253	0	797.122	686.166	0	50.7578	204.453	72.6013	0	0	0	41.0207	388.985	329.919	0
O60507	20.9287	0	53.6449	0	0	84.7445	95.2107	43.1676	55.4468	0	0	50.9623	0	59.0131	128.941	46.9859	61.5451	115.528	67.6308	76.2203	44.9	75.9062	75.1408	58.8944	142.924	226.207	120.862	260.449	0	153.886	0	0	138.117	0	23.6159	0	0
O60512	61.7318	154.604	108.865	0	0	144.703	188.275	162.744	204.852	181.501	137.446	312.631	101.126	121.521	186.374	484.825	182.015	148.506	509.739	175.404	351.156	114.834	311.578	395.318	83.6462	237.836	100.752	546.422	184.906	167.098	0	182.013	369.203	144.634	133.618	0	0
O60513	0	283.053	60.4561	0	0	0	256.59	221.834	318.895	0	71.4077	120.226	289.91	56.9982	263.848	0	106.975	263.175	289.771	168.47	131.509	110.494	123.038	0	0	316.447	314.816	0	72.111	0	0	966.734	395.55	166.23	325.043	0	0
O60516	0	0	0	0	0	0	0	0	289.203	0	0	0	692.87	120.804	0	214.896	93.3667	0	0	0	0	0	117.63	0	0	0	0	0	0	0	0	0	537.486	0	0	0	0
O60518	29.764	30.0074	49.9918	58.3933	0	0	16.7296	121.737	37.9434	69.461	46.451	58.4551	25.3805	35.4545	0	0	0	0	0	0	6.63497	68.2923	12.8486	0	67.5211	0	18.4035	0	0	0	0	0	0	0	0	0	0
O60547	133.49	87.8393	175.311	199.636	0	0	79.106	258.159	312.402	154.739	184.747	145.098	134.042	181.808	0	124.172	216.503	109.582	244.796	154.087	68.624	263.676	97.8627	22.0229	0	280.743	0	0	178.357	154.385	0	0	0	0	63.4622	108.514	0
O60568	167.717	419.458	455.892	259.768	0	192.186	182.558	410.831	476.862	371.701	461.341	660.717	424.453	591.338	674.42	470.653	164.614	153.759	203.141	426.906	290.578	274.549	765.562	113.17	185.16	0	311.077	207.113	501.273	301.056	0	164.154	197.494	361.05	155.1	164.99	0
O60603	277.319	157.659	176.646	123.949	0	132.12	395.868	160.258	279.584	189.514	145.579	327.777	78.8607	319.913	339.778	604.291	264.36	411.861	348.522	533.327	179.606	260.304	301.547	256.428	349.473	218.756	382.297	526.362	426.421	423.106	858.53	332.449	243.594	208.887	177.44	102.998	603.258
O60609	0	0	155.766	0	0	0	0	0	0	0	0	0	0	225.07	422.456	298.55	267.88	957.027	209.346	221.905	0	359.277	166.208	704.203	1920.87	1986.02	0	960.306	0	440.031	0	450.604	858.258	0	0	326.557	0
O60610	126.534	130.751	132.285	98.8583	429.721	158.124	53.0591	251.979	213.978	148.503	103.438	107.534	244.86	95.8635	54.4327	54.2735	97.7362	83.2379	47.3904	54.267	124.612	288.919	151.825	53.7639	246.002	56.6246	0	0	0	0	0	0	10.8239	0	95.1851	84.7272	0
O60613	272.671	259.799	298.256	199.992	366.05	918.118	636.286	310.727	82.3621	261.691	250.628	600.283	254.949	287.419	506.887	285.421	559.16	700.51	942.119	924.805	245.206	503.838	534.261	623.238	279.514	186.402	492.995	539.911	694.656	333.754	0	208.99	154.83	318.347	225.642	228.722	155.62
O60635	5750.98	3453.76	8063.42	8575.24	10338.2	8505.49	1844.86	1215.23	2700.93	4788.17	7647.65	1486.7	5898.04	5926.29	13635.2	2677.43	9303.7	27693.4	11306.1	16694.8	3870.25	1741.44	2462.56	3791.24	2567.66	21841.3	16732.4	1813.09	8846.57	14253.3	406.411	9552.28	14116.5	12754.4	5653.66	2293.39	16931.4
O60637	0	0	337.874	0	0	298.026	0	270.443	171.717	156.49	0	0	0	0	0	0	0	446.935	0	0	398.52	1787.9	0	138.84	0	0	674.176	0	0	0	0	0	0	0	0	23.4238	0
O60645	262.801	0	45.0091	0	0	0	0	57.4894	44.0665	44.1278	157.38	0	0	108.996	187.17	38.775	92.4638	144.431	192.674	142.501	100.671	303.518	33.0296	139.012	0	0	0	0	0	0	0	0	0	0	0	0	0
O60656	43.9574	171.011	75.3957	341.072	0	0	202.225	220.76	451.237	71.8385	195.33	291.401	317.281	268.338	78.6723	493.624	610.727	250.254	240.311	134.479	303.804	148.96	647.915	0	0	0	180.418	0	0	46.8378	0	0	0	0	0	0	0
O60658	44.3081	42.2869	86.4662	116.247	0	0	92.4104	71.5414	94.2007	62.2896	66.8424	79.4495	0	230.323	122.34	176.432	41.1641	122.652	125.616	0	102.792	0	102.364	66.7808	0	0	203.22	0	0	0	0	0	84.8749	0	0	62.0769	0
O60664	276.927	272.767	422.42	166.446	463.957	396.03	452.185	1152.57	660.951	186.121	175.591	374.098	137.798	78.9724	88.6309	120.316	113.934	218.457	281.56	128.895	545.318	1346.78	129.729	176.15	186.656	2624.86	138.703	505.478	501.899	47.5069	1623.97	208.481	175.732	155.605	172.336	89.2605	1426.89
O60667	0	0	0	0	0	0	0	0	0	0	0	0	0	0	0	0	0	0	859.204	0	454.744	0	0	0	425.852	0	667.1	1110.51	0	349.843	0	252.808	0	0	0	0	0
O60684	8.89878	0	0	30.0725	0	0	7.36794	191.05	210.234	173.415	132.894	174.129	16.1609	97.4566	0	0	0	42.3209	79.1263	343.837	220.37	426.015	108.398	0	0	0	32.0692	0	0	0	0	0	0	0	0	0	0
O60687	0	0	0	0	0	79.091	0	203.454	0	0	227.977	0	0	0	151.06	0	0	0	0	40.8725	0	0	142.847	0	0	0	0	357.185	0	441.535	0	0	0	222.796	0	0	0
O60701	370.422	108.99	136.716	109.056	271.964	83.1461	53.9402	135.839	370.202	161.395	162.532	150.048	128.298	164.945	150.167	245.339	223.368	171.317	249.551	143.658	190.526	266.641	110.916	112.406	162.732	156.318	127.217	0	48.8846	208.652	0	262.222	250.91	197.034	167.133	152.642	775.72
O60704	167.407	371.033	369.536	402.139	1690.16	473.997	1287.18	306.804	441.407	317.776	688.745	885.919	388.549	448.454	448.106	1347.76	774.891	514.356	564.54	406.283	930.365	643.412	1299.57	297.097	1766.15	466.268	314.923	2839.32	634.065	557.129	1939.71	1864.26	344.335	366.922	548.525	215.817	409.988
O60716	146.571	61.0805	273.103	147.209	102.257	0	44.4046	603.657	268.185	261.526	119.575	111.018	172.056	100.876	124.298	222.744	146.823	325.886	213.732	210.886	509.551	1246.08	653.796	110.471	0	196.503	78.0454	0	197.807	0	0	0	0	91.9375	135.14	0	0
O60749	209.223	101.638	232.789	149.332	0	147.396	43.1142	279.662	419.564	389.287	239.431	349.421	237.033	112.149	109.701	151.069	92.6493	149.783	109.113	109.154	109.518	192.3	161.561	0	0	0	166.519	0	140.255	103.072	0	0	0	0	72.8087	154.116	0
O60763	242.923	116.008	188.486	130.68	198.982	134.434	102.979	688.831	273.922	378.118	155.395	135.232	164.786	101.115	92.7558	154.552	149.318	258.69	125.624	126.939	307.197	598.357	119.242	77.8477	181.389	380.51	125.55	146.127	123.574	50.445	809.782	151.677	70.5593	76.4365	92.4793	91.2953	919.836
O60784	520.165	194.598	473.98	420.167	695.475	515.503	392.458	678.378	317.183	425.024	391.38	196.743	501.221	279.19	361.757	261.936	477.286	879.574	313.233	544.756	375.299	1827.16	323.942	107.729	453.077	1210.69	381.336	1028.81	382.626	160.384	0	0	342.508	238.02	202.573	168.888	735.77
O60814	737.928	614.654	0	0	0	0	253.92	1453.04	269.966	372.968	128.323	366.935	360.059	462.203	0	0	260.239	0	0	136.274	535.349	0	215.128	393.339	0	0	0	0	187.305	569.327	0	0	200.45	0	348.789	386.127	0
P57053	737.928	614.654	0	0	0	0	253.92	1453.04	269.966	372.968	128.323	366.935	360.059	462.203	0	0	260.239	0	0	136.274	535.349	0	215.128	393.339	0	0	0	0	187.305	569.327	0	0	200.45	0	348.789	386.127	0
P58876	737.928	614.654	0	0	0	0	253.92	1453.04	269.966	372.968	128.323	366.935	360.059	462.203	0	0	260.239	0	0	136.274	535.349	0	215.128	393.339	0	0	0	0	187.305	569.327	0	0	200.45	0	348.789	386.127	0
P62807	737.928	614.654	0	0	0	0	253.92	1453.04	269.966	372.968	128.323	366.935	360.059	462.203	0	0	260.239	0	0	136.274	535.349	0	215.128	393.339	0	0	0	0	187.305	569.327	0	0	200.45	0	348.789	386.127	0
Q5QNW6	737.928	614.654	0	0	0	0	253.92	1453.04	269.966	372.968	128.323	366.935	360.059	462.203	0	0	260.239	0	0	136.274	535.349	0	215.128	393.339	0	0	0	0	187.305	569.327	0	0	200.45	0	348.789	386.127	0
Q93079	737.928	614.654	0	0	0	0	253.92	1453.04	269.966	372.968	128.323	366.935	360.059	462.203	0	0	260.239	0	0	136.274	535.349	0	215.128	393.339	0	0	0	0	187.305	569.327	0	0	200.45	0	348.789	386.127	0
Q99877	737.928	614.654	0	0	0	0	253.92	1453.04	269.966	372.968	128.323	366.935	360.059	462.203	0	0	260.239	0	0	136.274	535.349	0	215.128	393.339	0	0	0	0	187.305	569.327	0	0	200.45	0	348.789	386.127	0
Q99879	737.928	614.654	0	0	0	0	253.92	1453.04	269.966	372.968	128.323	366.935	360.059	462.203	0	0	260.239	0	0	136.274	535.349	0	215.128	393.339	0	0	0	0	187.305	569.327	0	0	200.45	0	348.789	386.127	0
Q99880	737.928	614.654	0	0	0	0	253.92	1453.04	269.966	372.968	128.323	366.935	360.059	462.203	0	0	260.239	0	0	136.274	535.349	0	215.128	393.339	0	0	0	0	187.305	569.327	0	0	200.45	0	348.789	386.127	0
O60825	171.96	138.349	217.487	271.265	296.028	0	0	245.075	337.589	195.146	186.856	232.601	389.395	171.279	193.256	75.8045	153.133	93.5477	218.33	122.057	172.029	364.798	182.48	0	0	0	127.502	0	0	0	0	0	67.9157	340.882	120.179	292.993	0
O60826	0	0	21.6182	0	0	0	0	71.311	57.5113	47.0598	33.9933	34.9828	27.5194	0	44.2092	0	22.0538	0	0	76.4071	45.0989	45.9803	39.5317	0	0	0	0	0	0	0	0	0	0	0	0	0	0
O60832	0	0	158.985	0	0	0	0	100.301	0	0	0	0	0	0	0	0	0	0	0	0	162.01	291.154	0	0	0	0	0	0	0	0	0	0	0	0	0	0	0
O60841	120.758	0	75.8459	85.8605	0	0	0	110.221	116.002	136.851	101.695	104.297	78.0482	0	60.2088	0	121.138	161.251	137.296	104.51	216.302	329.854	101.501	0	0	0	102.299	0	0	0	0	0	0	0	69.69	0	0
O60844	209.589	207.79	66.3645	216.593	0	0	179.062	192.63	191.069	41.3728	217.824	215.068	127.277	425.129	561.398	556.978	319.032	58.2234	178.043	197.926	200.68	96.3125	266.636	0	0	181.946	124.418	0	0	199.548	0	0	72.8165	0	39.5542	0	0
O60869	106.297	95.3512	72.6747	27.8006	0	0	82.1697	83.0921	53.2672	44.5328	55.5336	65.5231	80.9211	47.7846	0	68.8645	59.4309	67.9489	35.1315	95.8237	78.101	106.082	39.3842	103.835	16.6205	243.446	86.3935	0	58.4583	53.288	0	0	34.3505	106.458	17.0781	0	0
O60879	321.423	142.713	119.089	55.441	0	0	83.5768	102.806	262.108	154.117	108.285	151.909	290.085	177.546	230.086	0	228.121	170.54	138.212	247.329	84.4355	192.63	77.7724	0	0	0	0	0	0	0	393.02	0	0	0	0	0	0
O60884	151.254	144.392	137.218	190.828	0	54.2421	105.267	321.123	269.902	313.852	194.006	308.28	270.608	193.634	115.739	369.177	160.551	166.414	312.392	181.143	295.89	544.796	301.068	281.947	641.519	801.832	371.506	497.144	191.497	188.687	0	589.176	189.565	202.847	146.047	241.065	641.476
O60888	1181.23	2541.4	2340.75	3319.64	2884.16	5171.16	2734.78	1232.96	1367.96	1404.94	1352.16	6870	1823.56	2362.43	1247.49	11633.4	1398.27	2214.21	2428.99	1197.68	12272.2	6753.63	3760.32	11450.8	2152.6	3516.56	2327.92	13282.1	3280.39	4075.92	3155.13	11425	20817.9	1693.82	2967.82	4163.98	9942.1
O60895	0	0	0	0	0	0	0	0	0	0	0	1	0	0	60.1381	0	10.5712	80.8615	0	0	0	16.8733	0	0	156.553	0	78.1622	0	79.5815	0	0	0	0	0	0	0	97.6313
O60896	0	0	0	0	0	0	0	0	0	0	0	0	73.3187	364.298	98.1583	188.329	0	0	0	0	131.143	0	549.565	472.85	0	0	0	2333.86	0	1039.32	0	0	780.811	0	0	219.114	0
O60911	667.163	392.285	219.657	0	0	0	127.463	223.865	149.279	184.62	190.749	187.837	99.7739	158.535	290.646	235.129	102.489	346.508	26.934	144.056	596.191	480.556	126.672	259.092	92.0222	1285.37	84.0544	0	291.622	336.54	0	193.183	243.6	191.978	0	79.7633	205.295
O60925	242.461	160.389	200.656	269.453	0	297.012	175.503	184.175	377.116	175.217	148.829	331.734	165.42	175.031	81.9813	62.2362	183.109	195.714	253.459	185.47	213.163	352.468	121.824	266.641	329.514	1032.06	40.8703	233.991	181.476	198.094	1532.25	0	0	91.082	0	81.8735	703.453
O60927	34.7177	0	0	0	0	0	0	36.0924	60.841	0	0	8.36376	36.558	0	0	21.8718	37.6975	0	52.0633	0	45.9127	161.305	34.6383	50.6895	0	274.396	0	0	0	0	0	0	0	0	0	0	0
O60936	0	0	47.4602	0	0	0	0	25.252	55.3748	44.8279	48.1021	2.8498	0	19.1044	44.0797	0	0	59.9332	0	0	89.9207	91.2075	12.1999	10.107	0	177.417	0	0	0	21.7176	249.58	0	0	14.6862	0	0	0
O60939	0	60.7314	0	0	0	0	0	0	0	20.4431	0	187.667	0	35.2103	0	447.376	48.416	0	0	0	166.831	0	323.234	310.365	0	0	777.8	763.38	0	329.594	0	714.333	558.677	0	0	0	0
O75015	67.1501	60.9949	289.492	0	0	0	103.384	32.0821	62.8202	0	0	236.139	76.3272	121.55	63.5518	266.585	180.2	190.516	273.01	239.181	248.864	247.361	87.9273	423.648	725.362	496.006	62.3027	337.671	0	365.455	1006.1	0	300.296	521.68	0	312.582	2966.35
O75022	179.131	424.607	1062.62	575.425	3523.86	2429.04	426.929	519.126	642.528	393.853	1181.23	1254.08	888.215	758.791	130.044	572.636	125.841	642.956	506.666	190.133	343.76	327.706	352.95	643.423	1170.75	475.065	226.697	894.1	464.022	1818.55	0	2765.41	1288.01	1862.05	477.572	1109.03	761.585
O75051	37.2581	52.7699	69.8101	69.3718	0	139.104	155.968	26.693	41.1191	29.5103	71.0539	48.0612	0	152.189	106.637	115.212	133.892	90.0252	71.6973	106.815	61.8581	55.0047	104.875	118.505	78.9264	77.7952	85.1151	376.571	0	151.943	0	114.991	178.789	94.7713	62.2691	0	0
O75054	74.6469	76.0409	92.9618	0	0	68.9873	134.043	29.0758	118.759	172.068	75.5666	165.748	31.1735	45.0323	33.8269	145.868	112.781	121.132	155.163	100.401	320.681	95.3052	99.0512	128.438	0	0	133.827	123.424	204.906	136.316	0	0	150.361	110.68	175.272	49.1886	0
O75071	590.642	2350.39	1707.69	2003.04	2061.78	2004.4	3424.7	339.649	635.702	292.189	640.842	1466.47	1214.76	2313.87	2307.72	3047.91	1663.06	2157.14	946.009	1515.15	1370.58	1345.15	2496.9	2749.38	1601.1	401.569	2524.87	9911.04	975.452	2974.32	279.514	2090.75	1964.33	1451.28	1470.22	934.25	0
O75074	81.1069	93.2177	639.886	127.867	123.662	192.285	1097.35	97.7059	213.596	41.8287	128.466	89.3781	37.3359	370.353	521.869	272.609	477.81	471.706	668.934	391.907	548.128	403.123	362.08	1672.83	103.444	319.69	227.217	222.723	101.185	168.331	0	116.896	679.586	203.588	344.186	268.629	0
O75083	898.346	1145.26	690.447	1458.5	954.084	380.948	414.439	2182.48	1585.94	1375.38	980.121	1884.14	1584.22	1631.55	943.766	1316.17	431.276	375.79	604.855	619.848	2186.53	2584.3	1406.34	365.863	947.223	533.616	781.174	2927.1	445.283	589.87	1696.05	787.1	198.374	271.764	326.143	788.087	418.534
O75084	2286.41	2173.82	1182.26	1819.56	1918.04	2318.52	3061.79	1540.2	1173.46	1691.94	1789.85	2413.27	1399.48	2742.01	2295.41	6196.27	5494.09	2403.98	10676	4743.95	4468.3	6298.09	4103.17	5335.64	5854.63	12214.7	3961.99	10498.7	4169.04	3827.13	10057.1	3116.35	5072.08	2826.38	6240.98	2135.57	3732.03
Q14332	2286.41	2173.82	1182.26	1819.56	1918.04	2318.52	3061.79	1540.2	1173.46	1691.94	1789.85	2413.27	1399.48	2742.01	2295.41	6196.27	5494.09	2403.98	10676	4743.95	4468.3	6298.09	4103.17	5335.64	5854.63	12214.7	3961.99	10498.7	4169.04	3827.13	10057.1	3116.35	5072.08	2826.38	6240.98	2135.57	3732.03
O75093	0	334.429	0	61.7859	432.548	0	142.676	0	0	0	0	729.894	0	469.385	321.366	580.93	822.494	669.172	603.478	0	85.9578	0	652.768	432.193	4352.03	0	417.311	3775.28	0	843.306	0	1160.42	452.867	134.526	0	503.881	0
O75094	4.37034	165.982	155.699	153.972	200.653	471.574	355.733	0	126.14	70.5422	101.27	85.1594	52.6753	879.845	1348.34	498.826	692.972	1285.56	910.884	744.962	219.347	424.97	714.236	1890.02	863.098	6064.39	297.957	1771.47	221.26	1420.53	644.728	529.012	1746.74	194.873	242.026	315.724	900.731
O75095	0	121.525	59.5994	0	0	28.9227	292.136	0	111.141	0	181.354	118.87	0	231.521	325.916	551.479	318.024	349.649	302.539	241.235	228.939	77.5205	327.443	338.845	0	182.395	237.693	0	111.882	224.758	0	0	338.07	216.335	133.032	101.455	489.772
O75110	0	0	0	110.216	1236.64	0	0	121.736	110.09	0	376.619	0	133.929	0	98.3065	0	370.621	71.5889	1457.21	245.524	67.4626	98.0207	217.238	0	0	0	176.919	0	0	92.1879	0	0	0	0	0	181.407	0
O75116	65.0142	38.7334	65.0874	0	0	57.4784	96.4781	126.991	0	91.8258	64.1765	18.8882	0	0	91.6179	81.4548	147.114	124.389	157.844	117.535	0	179.069	0	0	0	0	0	258.065	0	0	0	0	0	0	0	0	0
O75131	1007.12	847.903	966.014	1325.35	407.1	744.418	395.85	826.783	1015.67	661.944	582.158	762.073	927.787	544.356	635.431	1492.82	685.611	357.977	419.398	818.127	725.505	574.795	1813.66	212.493	803.58	943.606	758.18	373.458	325.092	341.137	0	293.034	322.946	271.862	528.526	331.48	2288.76
O75144	3894.62	4592.85	2776.66	2986.42	1486.54	6997.3	16495.6	1958.27	7636.83	2819.79	3351.48	7583.06	1035.15	16621	17731.9	16797.9	31071.3	25612.9	26815.5	18328.6	10301.7	10764.3	7364.33	22347.1	22841.9	1748.4	20336.5	12859.1	16866.1	11965.4	16352	10581.5	8383.57	2948.61	4508.8	7577.01	7419.86
O75146	120.578	63.8264	70.3127	134.223	0	96.9108	0	135.832	166.734	245.622	68.3705	251.972	76.3712	114.069	47.0961	75.7292	152.232	167.966	104.213	105.759	363.578	482.867	95.7355	0	0	283.083	158.958	0	0	0	0	0	0	0	185.403	0	167.344
O75153	0	73.756	54.161	75.8305	59.4285	563.473	10.3809	131.82	164.344	97.359	96.8651	72.1283	99.9663	87.2133	94.7919	40.514	0	89.4884	0	27.3431	137.603	197.343	108.914	14.37	0	0	49.5006	0	0	158.889	0	94.051	0	89.7798	38.3757	17.5427	0
O75154	0	0	0	0	0	0	0	152.632	210.342	0	0	0	0	0	0	0	163.402	110.438	0	68.8528	0	43.9703	62.0935	0	0	0	0	0	0	0	0	0	0	0	0	0	0
O75165	98.4899	57.57	50.5244	48.8056	118.737	0	57.1167	169.003	148.568	127.75	46.8351	47.6462	108.592	27.9438	31.3094	48.1426	62.378	50.1326	88.6865	102.196	51.4986	113.12	45.4712	0	13.6551	244.615	45.2297	0	0	0	0	0	0	118.256	22.8465	0	0
O75190	0	125.952	178.138	0	0	0	0	274.969	236.732	185.163	0	0	0	84.9231	0	127.739	0	0	0	0	338.899	315.646	157.685	0	0	0	189.589	0	0	0	0	0	0	0	0	0	0
O75191	182.372	0	32.9961	64.1929	0	0	230.582	106.385	397.086	200.453	131.611	183.784	125.896	107.403	618.977	111.086	447.872	303.679	0	0	226.188	0	265.995	166.072	60.4535	0	0	0	106.287	0	0	0	0	0	140.428	0	0
O75208	19.9644	0	14.2781	18.4062	0	0	0	0	15.2227	0	14.6782	0	26.0564	0	0	0	0	0	0	13.5184	0	40.6506	0	0	0	0	0	0	0	0	0	0	0	0	0	0	0
O75223	938.715	873.707	425.376	547.546	1150.62	733.819	346.846	595.048	365.027	373.274	665.986	852.081	499.688	465.286	257.184	869.953	537.818	478.607	867.281	84.6333	1484.17	975.926	217.565	1098.71	3033.64	1726.85	392.5	1078.12	432.36	867.192	4164.75	1593.94	878.265	1585.01	748.939	1671.19	1162.97
O75251	0	0	287.981	1073.99	0	0	0	241.094	0	152.47	130.891	0	497.578	0	201.153	99.4523	0	189.717	0	302.167	0	297.62	178.077	0	0	0	1087.07	0	0	0	0	0	0	0	0	2083.52	0
O75264	0	0	0	0	0	0	0	0	29.7303	0	0	0	0	0	0	0	30.0084	0	0	82.0444	0	0	0	0	0	148.768	8.24048	0	0	0	0	0	53.7497	0	0	0	0
O75306	343.526	48.884	202.18	282.801	0	0	0	472.069	307.08	392.349	217.958	259.615	592.609	218.37	223.449	205.582	244.263	177.789	121.232	327.561	317.701	639.544	233.521	0	0	0	0	0	0	0	0	0	0	0	0	158.608	0
O75309	814.804	928.579	930.408	1459.77	779.286	1005.82	1537.94	529.913	635.529	882.383	793.643	1418.55	1048.77	710.222	799.476	882.618	868.227	969.863	437.292	828.555	982.549	568.631	1171.05	1965.88	858.237	986.321	1143.78	1092.47	864.369	860.774	2390.19	1652.29	894.327	1199.28	649.791	1169.46	3222.33
O75323	0	0	271.887	188.683	0	0	0	211.221	0	0	0	0	357.555	162.114	67.3729	0	0	0	0	0	257.997	0	217.315	0	0	0	0	0	0	0	0	0	0	0	0	0	0
O75326	146.587	329.557	246.834	125.343	0	0	371.15	327.016	321.338	428.031	467.052	305.276	142.486	380.392	605.446	623.2	855.1	681.143	377.1	771.832	570.025	292.449	758.601	91.1793	0	0	0	0	427.347	173.611	0	430.601	353.861	451.041	274.87	264.094	0
O75339	775.609	1680.05	501.88	1119.85	1129.69	2013.51	2299.42	455.562	3780.4	704.246	1071.28	1049.77	507.277	3116.75	5009	2555.04	4469.1	5812.32	3436.32	2847.39	1567.35	1797.75	2250.71	4274.26	3802.88	4123.29	3892.62	4134.41	1867.94	1971.51	3334.01	2481.31	1912.72	1220.46	3156.45	1388.28	1479.07
O75340	6124.87	1470.61	4665.68	2114.56	1714.7	2674.06	1160.75	1373.91	2770.38	2045.58	1133.62	1130.8	1091.31	924.198	1893.57	3450.29	6612.36	3221.58	4951.07	4119.27	1868.2	4268.32	3800.72	914.246	1971.45	2817.47	1868.76	537.352	961.884	710.413	1988.49	822.436	1194.1	1328.09	2876.48	888.052	2495.63
O75342	0	172.164	104.128	0	434.817	0	411.365	332.653	203.986	104.64	135.181	127.022	197.685	225.084	196.104	171.384	526.462	276.864	227.501	0	498.593	755.067	95.9027	0	0	0	70.3825	61.5943	0	0	0	0	220.414	0	166.227	56.1793	0
O75347	346.793	208.537	307.745	295.148	502.157	492.886	292.134	121.475	440.643	326.235	281.29	203.972	231.768	248.352	197.874	312.384	432.309	243.04	326.552	213.695	392.095	378.978	263.586	613.253	604.565	1285.83	288.924	1128.05	254.706	392.878	3652.59	413.879	436.183	358.651	320.584	283.049	1623.66
O75348	901.121	890.096	1025.9	2228.64	1027.41	797.555	528.599	1032.71	2668.58	1334.46	640.716	1091.77	1219	814.45	942.334	932.307	629.094	2223.12	570.416	689.361	1460.4	867.428	913.405	721.705	953.173	1728.47	592.113	912.354	1053.39	471.695	1546.51	819.991	966.054	987.222	1428.92	484.419	2087.87
O75351	298.966	481.987	712.722	757.299	429.897	1046.79	567.356	687.533	842.365	667.442	543.383	1061.44	354.988	761.649	577.596	1920.11	972.94	1588.81	1917.41	1253.64	1294.25	2226.13	1232.12	1036.74	401.178	1113.71	1591.46	687.115	380.524	616.212	0	185.085	1240.91	747.937	1334.13	256.038	507.541
O75352	51.5131	43.1745	178.864	122.075	0	0	44.4668	358.389	177.451	157.492	108.819	46.3494	242.536	96.0439	55.8597	73.7346	200.37	238.577	132.539	196.185	183.462	469.039	95.1865	0	0	0	59.4026	0	0	0	0	0	0	0	0	0	0
O75354	417.114	238.27	272.451	132.352	0	686.965	449.468	143.086	259.848	274.336	361.519	518.175	160.714	372.074	294.893	257.583	377.62	598.805	530.423	409.148	291.809	265.637	428.727	260.773	435.018	546.236	307.452	0	403.063	70.3807	0	127.564	291.392	251.852	216.79	157.621	135.546
O75356	91.4623	15.3623	90.0243	119.542	337.208	21.2291	85.9998	51.3557	139.166	174.149	39.9959	78.4583	179.536	0	68.7612	58.5955	161.781	133.629	206.661	96.0619	73.2853	130.249	0	52.3373	240.3	0	53.8622	0	302.787	175.306	1252.34	502.066	0	138.387	264.03	170.985	281.443
O75363	239.638	155.814	175.619	48.3211	0	0	560.716	227.445	275.999	229.623	269.061	111.202	45.7354	82.367	44.273	428.115	126.696	105.019	204.624	104.535	310.122	152.834	71.2191	118.108	0	719.523	40.0698	0	143.735	288.188	0	0	193.524	87.6365	0	154.097	636.435
O75367	243.555	222.53	285.576	234.365	409.189	134.451	268.547	1477.36	408.817	397.185	242.82	430.971	393.195	266.42	144.076	328.488	81.4339	319.388	115.519	209.576	1485.17	863.567	445.928	144.403	188.513	362.661	161.642	280.814	132.429	42.8599	0	568.332	374.844	69.2225	113.753	279.382	0
O75368	1581.84	1142.88	2148.78	905.826	22800	3630.31	1126.5	1263.6	1163.27	1745.8	784.221	711.779	4326.9	506.678	1227.31	749.301	524.553	583.171	893.552	541.947	1183.97	1253.44	512.381	1004.44	7424.03	6941.99	695.794	16574.3	1017.66	2881.53	2163.04	6726.68	838.597	5485.15	5676.94	2851.4	9337.65
O75369	952.881	856.203	1214.36	1108.46	1043	2617.61	1327.67	1048.55	887.838	755.526	880.836	1201.21	590.935	4314.73	2046.1	1990.65	2807.89	1567.29	2274.35	1785.91	1539.08	3140.68	2065.23	3455.82	1150.24	1147.05	1421.69	6305.21	1327.84	968.345	8404.49	1099.05	2965.09	2782.34	1782.2	1381.83	4667.04
O75380	114.695	36.8265	97.1039	96.4325	0	50.402	38.2694	112.621	121.117	44.3048	63.6091	86.643	181.572	31.7496	75.8554	36.5261	82.6445	95.0812	51.068	94.9536	97.4097	357.459	103.26	198.173	156.354	413.948	0	186.419	0	52.3092	1802.57	0	0	0	0	0	632.119
O75390	775.352	324.693	1200.73	1645.4	539.6	249.071	475.966	2388.06	689.321	732.208	582.519	388.525	1034.12	343.824	338.123	439.728	329.006	456.594	607.397	411.493	1165.7	2603.35	432.032	399.745	883.888	578.995	468.484	518.116	781.481	229.14	0	154.697	127.089	157.408	388.487	441.702	640.091
O75394	0	0	0	0	0	0	0	0	0	0	0	0	0	157.567	0	190.497	0	196.413	0	327.864	0	0	48.6274	160.278	368.766	0	0	0	0	360.936	0	150.796	0	0	106.025	296.457	0
O75396	0	302.462	187.454	0	0	0	0	524.343	260.424	253.609	192.312	0	0	98.1647	117.827	123.066	207.105	178.757	0	176.697	223.374	464.298	264.325	61.2501	0	0	0	0	0	0	0	0	0	0	0	84.8513	0
O75431	98.2114	0	54.838	0	0	0	50.3039	46.0025	32.583	52.5877	0	0	99.2266	0	37.1333	0	53.3907	70.3508	62.3792	0	0	76.496	0	0	0	0	0	0	0	0	0	0	0	0	0	0	0
O75436	235.319	114.012	226.748	176.434	144.169	124.819	143.1	345.098	206.945	278.96	218.064	143.143	272.034	128.518	109.763	134.523	208.132	271.54	287.078	197.455	159.354	710.757	101.937	190.224	796.797	0	247.452	0	99.0538	0	0	82.5069	39.1518	150.388	86.3433	158.054	0
O75439	0	0	0	0	0	0	0	59.019	0	0	0	0	248.823	0	0	0	0	0	0	0	145.985	0	26.93	0	0	0	0	0	0	0	0	0	0	0	0	0	0
O75460	146.908	0	0	0	258.786	0	0	21.4715	0	110.442	0	0	0	0	43.1203	0	0	0	27.8016	0	0	0	34.6877	0	0	0	36.567	0	114.727	0	0	264.268	25.7254	0	0	0	286.693
O75462	0	27.5584	0	0	0	248.47	169.041	0	0	0	87.5925	0	0	178.138	156.021	321.652	221.563	314.143	0	237.302	0	0	16.6984	0	202.208	1401.49	139.342	835.507	206.544	207.113	0	0	266.892	249.261	0	156.911	0
O75477	0	0	0	0	0	0	0	165.374	0	141.274	0	0	0	51.6918	0	0	80.3706	73.9007	0	28.5464	50.0336	249.396	0	0	0	0	0	0	0	0	0	0	0	0	0	0	0
O75487	470.06	516.188	467.528	399.265	840.853	835.595	398.965	632.817	773.331	881.985	778.073	1718	570.107	862.093	770.421	911.047	730.552	1100.2	1200.03	915.106	771.242	712.826	1286.16	1300.94	623.958	440.604	872.586	1457.53	1402.56	623.783	1072.04	562.292	1155.16	880.21	1240.17	560.776	1550.79
O75489	180.9	70.3834	245.287	349.984	0	0	0	214.67	120.944	178.598	235.439	90.6393	304.492	119.25	116.642	217.001	129.092	203.257	106.248	205.747	136.196	659.032	164.492	98.4716	138.221	247.23	156.256	178.731	162.422	202.46	0	0	0	0	0	0	0
O75493	0	175.352	118.675	115.674	0	153.493	0	222.52	301.156	180.864	103.122	332.62	92.1166	113.861	239.375	186.3	200.393	322.001	176.362	215.67	294.005	110.831	252.344	52.1965	0	90.5899	140.916	0	197.039	105.719	0	162.173	199.539	115.98	0	16.1874	159.758
O75503	657.36	1710.3	1247.71	3524.29	2004.7	1548.77	700.371	900.357	663.057	691.497	1275.15	1645.52	1390.93	1091.98	2061.71	1366.08	728.954	1403.31	1400.54	1263.79	1005.26	721.492	1467.39	3229.64	8731.83	8435.62	967.924	2632.17	1334.54	1991.98	3121.98	3372.96	2835.58	2945.31	2221.5	3280.72	2776.08
O75506	60.1987	14.851	55.0562	23.4742	51.17	119.768	50.1699	151.566	45.251	51.5615	9.31935	6.59816	19.579	4.65987	42.7245	38.5204	0	55.5123	0	74.8316	25.5016	303.899	28.7492	41.0419	136.854	174.376	49.0969	213.522	144.597	0	0	0	0	34.5105	48.4907	0	409.545
O75508	0	26.6564	18.48	0	0	0	0	117.465	75.082	39.0095	124.806	44.2721	37.7894	30.9559	391.831	0	50.6524	51.9753	122.361	60.2903	0	0	0	0	0	0	0	0	101.325	0	0	0	0	0	78.5622	0	0
O75509	0	172.86	111.994	0	1515.27	0	0	0	0	0	0	0	157.036	0	130.031	0	0	0	152.238	0	197.746	189.477	0	145.533	0	265.05	203.972	689.341	115.603	249.71	0	0	149.106	0	0	0	0
O75521	153.108	109.367	170.492	168.685	0	0	37.3358	106.467	85.2973	152.118	80.4047	95.2507	223.142	93.6523	0	0	190.186	0	0	208.859	76.5202	0	149.721	287.479	122.569	0	135.949	0	0	0	0	0	0	0	0	0	0
O75531	184.715	261.59	261.749	1607.67	463.225	562.566	544.673	148.257	138.157	394.201	609.537	288.253	319.002	525.831	260.744	124.017	89.6324	63.7769	132.1	102.344	74.729	56.7537	220.244	131.744	583.899	164.973	370.273	1553.1	646.598	912.071	0	660.001	363.907	960.215	216.951	523.713	930.213
O75533	143.573	0	70.2398	0	0	0	35.2917	147.895	52.6195	77.4592	57.5051	36.0658	146.191	0	0	0	0	165.076	0	104.03	240.151	371.141	0	0	114.168	0	0	0	97.2829	0	0	0	0	0	0	55.1299	0
O75534	274.547	88.5471	134.196	147.077	0	195.625	0	166.758	242.766	234.839	99.3884	127.309	171.908	0	127.693	114.046	162.38	236.374	217.048	119.021	197.235	491.865	121.803	51.2624	0	0	0	0	22.9198	0	0	0	0	0	0	0	0
O75556	0	0	0	0	0	0	0	0	0	0	0	0	0	316.55	0	0	0	0	0	0	0	0	0	0	0	0	0	0	0	0	0	0	0	0	0	0	0
O75558	0	0	117.641	0	0	0	0	63.2525	0	65.0336	0	0	0	0	0	0	40.6596	0	0	0	0	52.0484	0	0	0	0	0	0	0	0	0	0	0	0	0	0	0
O75592	0	0	48.4962	0	0	509.304	0	0	0	0	0	0	0	0	0	0	0	151.39	0	0	84.8438	105.077	28.1049	0	0	311.275	278.798	0	0	0	0	0	0	0	0	0	0
O75594	20416.8	65775	19983.6	77494.7	43965.2	33203.2	24043.8	13562.8	12199	19412.1	21178.3	34899.8	39884	38300.2	36740.4	67021.2	23850.4	16822.3	17503.2	33245.3	17618.9	15041.3	53728.6	37714.3	17427.8	10448.1	23300	60791.1	28093.1	39604.2	41431.1	72198.3	31133.1	49411.7	24567.1	35530.8	25659.3
O75607	0	0	17.6685	0	0	0	0	15.437	0	0	0	0	0	0	0	0	13.9797	0	19.6562	25.5041	11.7749	41.73	0	0	0	0	0	0	0	0	0	0	0	0	0	0	0
O75608	1338.1	1204.45	1283.47	3962.84	3359.46	2353.86	4663.41	1461.86	1642.98	3631.39	2562.26	1955.34	2075.35	1947.56	2192.02	2403.81	888.373	705.984	1391.9	960.396	2530.74	2373.96	1860.03	2064.74	8191.38	993.61	2070.39	3397.13	2355.54	1185.16	0	2631.09	1130.85	3297.62	2327.54	2585.11	0
O75629	35.9074	57.9441	83.8772	452.138	60.9164	45.699	68.1986	131.881	37.8681	60.1457	68.8434	87.2893	191.089	106.998	208.477	96.7022	0	67.1397	31.3537	91.9517	179.933	44.8183	300.357	210.775	256.134	269.611	0	0	247.349	0	0	210.433	121.468	1771.82	196.516	289.535	682.66
O75631	140.222	126.841	142.843	0	0	0	1208.55	208.866	146.658	219.265	0	249.357	294.937	331.848	306.542	1687.42	856.761	343.433	662.895	502.944	880.252	362.689	187.495	0	0	325.418	246.637	0	245.975	174.351	0	0	185.763	0	0	0	0
O75635	252.477	205.281	93.4917	0	0	259.525	316.37	232.473	84.3446	358.347	228.238	159.915	121.047	180.73	124.257	109.965	162.111	221.382	127.606	0	424.669	753.797	0	0	0	417.411	0	0	304.102	118.242	0	0	90.6199	265.997	139.074	221.358	0
O75636	125.739	34.8815	93.8294	20.6644	133.301	64.4392	47.4183	108.841	0	79.7943	0	62.099	89.0668	51.0799	93.7392	0	75.1332	154.103	0	179.27	112.33	96.7219	75.7269	144.558	0	179.793	104.739	510.198	132.652	0	0	0	0	151.966	0	160.467	3086.42
O75663	197.147	0	203.652	0	0	372.201	104.067	614.797	638.468	409.255	248.984	230.708	0	0	0	0	256.089	0	276.553	0	0	113.17	27.9021	319.59	385.38	500.474	820.449	0	0	0	0	0	0	0	263.197	99.8809	0
O75674	460.225	321.355	376.378	623.302	566.193	497.094	340.063	403.569	706.057	551.753	549.873	662.071	615.422	507.124	368.129	939	472.118	527.391	544.968	433.137	738.443	440.915	1092.62	534.55	846.977	950.189	665.575	1013.11	158.993	735.53	0	399.755	585.135	561.714	171.424	227.618	0
O75688	79.0158	46.4279	0	23.6445	0	0	0	62.7862	23.2011	49.5976	62.2453	16.3822	27.9781	0	0	0	0	0	0	0	0	53.015	98.0516	37.3093	0	0	0	0	0	0	0	0	0	0	0	0	0
O75695	404.031	160.119	203.445	207.661	390.068	345.999	245.849	470.696	194.569	417.936	251.003	219.238	422.288	9.39336	199.619	218.705	270.874	267.367	522.305	112.59	212.258	163.156	260.992	0	0	125.949	280	0	193.565	148.765	0	0	0	241.342	333.517	0	898.464
O75746	0	34.837	0	0	0	0	0	0	0	0	69.0884	0	133.064	0	0	0	170.46	199.751	0	89.8224	54.2429	192.15	0	0	0	0	68.0741	0	0	0	0	0	0	0	0	0	0
O75747	151.555	0	0	0	0	0	0	0	0	0	0	0	0	0	0	0	120.379	0	77.5983	0	37.7296	0	7.66345	0	0	0	42.6592	0	0	0	0	0	0	0	0	0	0
O75752	176.512	280.103	227.471	185.98	0	268.907	189.304	156.547	153.313	122.72	146.779	389.562	81.6827	195.836	243.353	253.504	196.682	216.611	643.57	214.29	235.44	159.784	196.981	352.147	503.605	535.482	259.291	631.095	229.497	242.868	0	330.541	421.709	200.593	304.069	319.97	0
O75781	146.264	61.1663	108.175	92.6304	1097.03	0	0	30.2649	173.331	82.5945	80.4302	105.319	79.4643	87.4937	97.1806	0	128.514	0	0	83.342	95.8946	0	116.054	149.604	0	478.337	178.83	0	0	0	0	0	70.1214	0	45.0778	0	0
O75787	1998.89	1616.79	684.868	1031.16	808.277	924.243	2327.2	698.484	411.855	4356.93	1142.27	3376.11	1243.73	800.302	1949.37	1559.6	1137.57	2952.09	1049.91	2017.68	1305.54	512.249	3264.75	973.651	889.272	801.848	2606.08	2954.57	3973.03	612.008	4134.89	547.554	1288.79	3749.57	1121.49	811.46	4718.69
O75821	177.628	0	189.176	0	0	0	0	191.5	140.092	64.2831	133.823	0	132.971	40.3344	86.7426	42.8576	81.0715	214.451	92.5934	152.865	158.148	524.282	118.971	0	0	324.116	0	0	84.7356	0	0	0	0	0	0	0	344.48
O75822	0	0	0	0	0	0	0	37.5142	0	0	0	0	58.2826	0	0	0	0	45.3766	0	0	0	134.836	0	139.84	0	602.3	0	0	0	10.9722	0	0	0	0	0	0	2172.64
O75828	0	0	58.8615	0	0	0	0	209.017	0	0	146.227	0	0	0	0	0	0	55.9279	0	0	249.053	229.663	0	0	0	0	0	0	0	0	0	0	0	0	0	0	0
O75832	0	47.6491	0	0	0	66.0344	33.1069	49.7838	21.1435	0	0	15.9256	0	0	0	0	53.9213	78.1486	92.9139	35.8354	159.807	74.6106	73.4845	19.5027	0	79.735	0	0	0	0	0	0	0	0	0	0	0
O75841	86.5551	0	155.05	0	0	0	258.627	79.083	252.845	44.845	67.3047	89.5732	73.7222	66.4128	130.762	401.251	246.855	233.7	204.502	166.272	665.51	120.831	188.869	0	0	144.093	67.2269	0	101.685	0	0	0	336.834	0	223.929	47.073	0
O75844	84.3599	365.355	0	163.555	0	0	353.924	285.594	553.154	147.371	149.427	607.112	216.936	445.003	216.219	378.528	51.5614	0	62.3358	0	272.896	174.048	237.655	0	0	0	550.561	0	0	0	0	0	0	412.192	0	0	0
O75871	0	0	0	0	0	0	0	0	0	0	0	0	0	35.5746	0	23.3851	0	0	0	11.7034	0	0	17.8672	0	0	0	25.8033	50.0028	0	0	0	0	0	0	0	0	0
O75874	2062.81	890.079	956.607	1377.07	697.513	1000.45	2623.57	1009.73	2937.97	1159.22	1947.82	1614.59	890.158	1517.88	1799.51	1607.29	3980.69	1540.99	7133.53	3894.33	1433.59	2618.9	1257.04	878.669	1327.32	1395.3	632.04	507.491	1034.05	1629.51	1140.32	435.136	939.491	1281.77	603.167	1426.72	8501.78
O75882	1345.17	4638.81	2569.44	4938.26	2175.07	3692.49	3713.03	1423.92	2025.74	1020.95	1798.56	4027.54	1100.7	8279.18	8407.47	11432.8	8501.3	14776.2	12103.9	10863.9	7028.21	3995.85	7433.75	15826.9	10247.4	28015.9	9791.59	17058.4	1685.97	7930.26	6331.7	4878.44	18409.1	2894.7	4996.84	5004.58	20369.9
O75884	135.232	120.456	132.393	440.589	0	131.676	175.02	66.6585	194.648	45.4597	69.2076	487.945	144.285	163.738	144.817	212.151	99.2976	72.3019	241.53	160.682	216.59	59.6083	270.875	205.239	533.835	99.0342	135.834	380.955	0	0	0	0	246.723	0	127.692	0	0
O75888	0	0	0	0	0	0	0	234.448	0	0	214.016	0	0	0	170.019	0	0	0	0	0	0	0	0	0	0	0	0	0	0	252.076	0	0	0	0	0	0	0
O75891	3382.47	1972.97	2237.88	2558.6	1551.53	685.362	780.324	1453.46	6972.61	2815.96	1938.25	3761.63	3117.66	2123.18	1562.33	1194.14	1191.97	1130.49	1077.83	1212	1758.22	1423.74	2582.8	1380.97	1290.76	571.758	539.056	249.623	1091.98	422.847	3756.24	929.357	772.483	578.298	1050.55	825.898	516.803
O75907	0	0	0	0	0	0	0	0	21.3648	0	0	0	0	99.3627	25.2613	0	0	0	0	38.944	0	0	0	0	0	0	0	0	0	0	0	0	0	0	0	0	0
O75915	333.969	236.266	264.595	201.509	595.865	318.042	197.905	582.697	347.479	329.694	198.631	76.2764	315.606	192.098	296.805	0	603.897	614.938	655.511	215.005	515.576	1811.96	288.795	0	0	0	0	0	0	0	0	0	0	0	0	0	0
O75923	46.8613	61.6581	0	300.672	0	0	0	569.405	113.775	173.827	60.1957	0	0	0	0	0	0	0	0	0	0	137.119	0	0	0	256.554	0	0	0	0	0	0	0	0	0	0	0
O75935	0	0	0	0	0	0	0	44.2843	39.641	0	0	34.6826	0	0	0	0	0	0	0	0	71.9803	86.5789	56.1112	0	0	0	0	0	0	0	0	0	0	0	0	0	0
O75936	1192.34	922.769	917.982	2223.04	1096.32	389.353	755.064	489.722	1993.14	1356.27	662.702	1555.38	1370.52	1260.75	622.01	291.633	289.924	1494.37	968.511	425.025	507.855	244.599	1212.39	341.504	470.222	1492.63	273.143	338.24	532.137	370.72	4098.78	306.769	296.679	402.893	401.914	567.066	3152.44
O75947	0	159.548	787.726	744.102	0	0	0	827.984	350.247	297.361	474.668	125.919	1188.15	219.688	124.766	491.883	319.634	183.308	525.688	262.005	881.245	566.916	382.198	210.864	0	0	170.2	1091.75	0	413.74	0	0	0	0	0	0	0
O75954	218.604	110.541	0	122.474	0	0	0	128.833	219.537	0	235.579	211.193	222.51	187.317	120.113	176.222	157.362	152.861	375.896	128.141	181.005	179.046	165.831	181.839	679.72	2759.21	0	463.018	0	112.851	3269.44	0	182.879	0	393.809	158.584	0
O75955	1234.24	429.712	786.305	1165.47	869.202	378.237	725.69	1582.92	760.659	1306.25	780.24	656.814	1548.68	528.084	648.298	434.423	812.872	246.081	788.53	323.561	616.548	347.706	642.324	428.262	642.988	733.302	714.642	525.607	559.085	347.931	0	472.073	601.374	717.838	671.973	385.937	1753.28
O75964	143.193	232.248	1589.77	1712.67	0	0	0	736.85	725.559	549.881	878.176	322.329	1995	549.195	395.896	1102.1	89.911	0	0	499.71	1708.51	1030.09	1086.42	0	0	0	344.322	0	0	0	0	0	0	0	0	0	0
O75970	0	140.783	46.9272	13.718	0	0	672.927	19.4478	169.677	0	31.3932	35.2813	22.6672	0	104.268	0	75.9391	713.459	133.192	573.259	74.7421	26.6108	70.6574	79.843	0	0	69.1067	0	0	24.0445	0	0	0	0	0	0	0
O75976	1124.02	115.505	300.125	216.242	0	886.316	2330.36	84.9201	114.572	239.027	193.398	168.783	180.775	174.714	293.018	246.993	505.558	181.885	373.217	537.692	195.832	167.802	213.097	364	211.921	541.882	149.048	1179.97	501.072	308.462	221.401	235.241	652.812	139.989	390.483	178.712	491.304
O76003	99.176	117.765	154.273	134.869	198.7	0	186.368	242.724	239.982	169.562	98.7359	85.6021	157.945	116.817	132.216	57.8004	86.3248	119.538	99.6342	107.034	184.234	746.414	146.986	0	190.063	0	118.675	0	187.144	0	384.817	0	0	74.2747	121.162	24.9151	139.513
O76011	302.129	0	0	0	0	0	0	356.207	0	0	0	0	0	0	0	113.712	0	0	0	0	0	0	0	0	0	0	0	0	0	0	0	0	0	0	0	0	0
O76013	0	0	0	0	0	0	274.208	0	0	0	229.513	0	0	0	0	0	718.308	0	0	550.577	0	0	0	23.6404	0	0	0	0	0	0	0	0	612.719	0	0	0	0
O76027	180.989	80.6942	184.135	0	0	0	230.776	439.796	270.534	233.162	24.8663	208.178	225.848	110.481	28.3597	176.27	174.728	197.933	46.0618	70.7394	337.52	804.742	82.002	0	0	0	0	0	281.165	0	0	0	0	0	252.308	54.838	0
O76036	135.777	0	36.5727	163.1	626.903	0	70.8548	52.7364	0	177.775	78.7045	0	98.0469	0	118.84	0	165.281	0	156.326	88.6992	0	127.878	0	0	582.019	0	0	0	551.001	0	0	345.774	0	266.532	323.574	148.427	0
O76041	196.525	0	100.794	0	0	109.698	0	130.574	187.576	170.603	104.824	71.0036	0	0	0	0	134.281	283.069	122.856	173.625	0	346.257	0	0	244.759	601.565	0	240.793	0	0	4794.83	0	0	0	148.043	0	0
O76054	38.164	0	0	76.7111	0	0	42.4051	0	7.48176	136.732	259.09	68.6358	0	0	38.5571	0	203.623	0	532.09	78.5688	116.994	86.0824	74.5345	0	0	0	0	0	0	0	0	0	0	0	0	0	0
O76062	0	0	0	0	0	0	0	97.9246	0	0	0	0	0	0	0	181.564	0	78.3931	0	0	272.737	97.3817	63.2742	0	0	0	0	0	0	0	0	0	0	0	0	0	0
O76070	149.767	543.191	247.738	255.997	516.895	329.643	3261.33	1040.08	917.442	1123.11	263.281	1293.32	455.078	505.271	262.355	617.858	189.655	283.113	109.137	115.429	1124.86	229.387	191.728	459.385	998.897	451.312	363.506	795.668	479.498	465.283	0	0	1013.23	438.951	199.483	327.371	591.044
O76071	197.771	0	210.327	296.907	0	0	0	129.042	109.638	203.747	247.372	224.546	285.401	0	132.66	0	120.506	0	183.681	102.153	141.312	206.846	202.423	77.678	562.592	0	0	0	525.861	310.276	0	286.607	0	457.442	468.294	395.767	0
O76076	5738.7	11859	9890.8	8271.02	32953.8	21913.8	15599	3708.35	4614.1	3790.91	9167.59	5144.75	7589.89	7532.17	14760	9581.97	18547	7904.24	16920.5	8386.77	5149.74	4574.65	8303.92	5978.25	14884.3	13394.5	14326	10655.4	8755.97	8185.87	19365	4614.19	10119.2	15531.4	15396	4127.48	22321.4
O76082	0	51.2041	53.1737	86.6427	0	0	0	91.0162	47.2789	35.2368	29.2178	52.97	178.264	30.0159	34.3882	0	764.844	53.1934	57.7453	0	0	17.253	45.0761	0	0	0	33.712	0	0	0	0	0	0	0	0	36.4051	242.905
O76094	36.324	0	36.9024	0	0	0	0	104.43	73.3501	77.1681	0	0	0	0	79.8222	0	64.4877	49.6055	81.6779	0	135.947	202.44	16.9851	0	0	0	43.8615	0	0	0	0	0	0	0	0	0	0
O94760	2085.99	2525.34	2058.16	4820.81	1913.3	4847.53	4665.61	2147.42	5018.99	3323.37	2168.68	5885.78	2165.21	2768.51	2607.45	3037.63	1657.31	3527	3826.2	2243.35	4575.27	1862.07	4419.33	3018.09	1379.07	2192.02	1738.77	4071.17	884.854	2012.54	29005.4	2450.93	1916.89	789.524	891.693	1254.15	6418.79
O94766	0	87.6666	78.3281	0	0	0	0	146.923	145.23	113.864	143.487	138.276	120.586	104.288	130.586	241.685	131.819	227.833	250.503	158.138	159.401	103.031	180.307	171.808	425.061	0	0	0	187.837	20.0118	0	0	104.73	0	0	25.9654	429.325
O94769	0	24.7317	0	0	874.317	23.3917	0	0	0	81.8935	0	0	26.0233	57.7194	96.111	0	72.205	86.3622	69.2777	81.7962	45.1899	74.4897	50.7795	118.321	86.9598	204.78	0	270.859	14.2757	0	917.597	0	0	0	35.5841	0	0
O94772	622.31	631.923	925.045	457.038	1488.32	1555.37	678.983	86.452	538.839	349.371	175.248	186.609	590.957	1155.09	1095.98	1567.87	2023.15	1559.53	1050.04	951.117	593.513	1170.4	655.81	2585.22	5098.44	3240.49	984.117	20759.3	1146.69	3552.89	0	10975.7	4181.99	524.297	942.656	2614.59	0
O94776	0	0	0	0	0	0	0	63.0723	26.29	0	0	0	0	0	0	0	0	0	0	0	0	71.4061	0	0	0	0	0	0	0	0	80.7235	0	0	0	0	0	0
O94788	0	55.3669	0	138.476	0	168.72	0	0	73.3721	0	0	0	0	53.2135	0	0	0	0	0	0	236.448	0	72.002	90.3309	224.66	0	0	0	0	0	0	0	0	0	0	0	0
O94804	32.548	76.0373	0	0	204.703	64.1136	30.9945	84.6848	109.685	175.13	0	10.7036	0	6.82845	0	73.2864	0	131.735	49.6946	362.582	145.45	101.671	0	0	0	330.017	0	0	0	0	0	0	0	0	0	0	0
O94811	0	0	73.193	0	0	0	0	0	0	0	0	0	0	0	0	0	39.112	0	0	0	0	0	0	0	0	219.088	0	57.1943	0	0	0	0	0	0	0	0	0
O94813	150.955	106.416	142.57	69.1789	0	336.161	279.374	98.6492	156.642	139.826	114.151	124.701	127.928	395.356	605.975	834.73	563.756	550.921	847.815	537.952	190.165	367.97	760.178	1037.66	677.512	801.196	111.371	5154.25	359.671	745.36	3421	1360.93	930.783	192.534	0	589.608	0
O94819	0	111.039	67.6061	90.8148	0	0	0	64.2158	106.211	393.048	136.111	111.382	115.509	55.3739	0	0	0	0	0	0	0	0	183.546	33.2997	70.1956	0	0	0	0	0	0	0	0	0	0	0	0
O94826	1471.37	768.511	570.135	1577.34	950.322	3340.24	814.471	246.614	170.113	373.792	535.601	225.858	446.074	337.823	851.417	176.006	607.22	407.678	424.65	929.638	233.274	587.43	247.065	150.228	235.384	132.974	1158.09	559.3	1123.19	605.203	12726	0	183.978	2746.69	1031.43	90.3449	1181.23
O94829	0	0	0	0	0	0	0	25.5252	0	0	0	0	27.6258	0	0	0	0	36.3301	0	0	0	72.3522	14.9395	0	0	0	0	0	0	0	0	0	0	0	0	0	0
O94832	97.0082	138.645	188.069	103.637	0	270.862	133.137	204.582	151.564	116.625	230.77	134.681	146.207	189.919	218.271	234.114	363.033	300.904	387.859	279.834	229.962	205.354	481.988	58.8815	102.783	38.8661	494.131	393.898	203.776	204.701	0	0	135.974	201.486	120.858	46.6356	0
O94844	115.896	0	0	0	0	0	0	97.3964	94.3944	0	0	88.0476	0	0	0	82.4536	0	0	137.252	0	104.034	0	57.4859	0	0	0	0	0	0	0	0	0	0	0	0	0	0
Q9BYZ6	115.896	0	0	0	0	0	0	97.3964	94.3944	0	0	88.0476	0	0	0	82.4536	0	0	137.252	0	104.034	0	57.4859	0	0	0	0	0	0	0	0	0	0	0	0	0	0
O94856	170.485	146.403	158.422	224.583	0	342.357	217.046	144.139	137.776	175.69	205.181	186.133	174.097	274.439	225.091	238.013	640.204	802.329	707.909	332.554	330.477	285.628	163.267	490.843	662.667	1089.49	270.028	560.638	331.208	367.755	0	0	186.922	261.554	286.494	227.21	0
O94874	0	0	0	0	0	0	0	238.834	124.474	112.045	95.2766	0	0	0	0	0	0	0	0	0	141.564	596.9	0	0	0	0	0	0	0	0	0	0	0	0	0	0	0
O94885	159.413	0	3049.57	0	0	0	0	105.793	0	0	697.154	0	0	0	0	0	0	52.1277	0	0	78.5418	237.837	288.602	0	0	0	0	0	0	0	0	0	0	0	0	0	0
O94886	225.718	153.264	138.791	400.789	324.41	270.192	122.033	259.626	284.722	368.522	309.774	204.916	385.548	190.329	234.574	266.684	212.347	80.6864	198.857	91.589	94.214	131.639	205.545	180.598	0	127.895	309.555	0	0	285.1	0	0	42.8174	127.841	284.355	82.2121	0
O94903	239.811	235.702	243.308	377.158	0	262.838	167.624	311.947	654.607	332.22	290.408	517.758	302.053	269.132	234.725	249.17	205.869	187.995	265.8	309.442	250.537	213.052	353.152	119.21	358.711	0	172.921	325.675	242.138	186.977	0	173.31	205.424	210.162	0	117.854	0
O94905	22.6305	88.4811	152.439	178.16	0	0	58.1888	360.716	192.896	172.759	116.627	198.025	188.918	91.6263	112.058	195.789	194.918	175.126	75.9182	171.869	310.866	443.891	203.426	191.119	0	0	52.9517	0	95.6622	0	0	0	0	0	0	0	0
O94907	1010.91	0	98.0218	0	0	0	0	44.8016	0	0	12.8688	0	0	31.1303	0	0	0	80.3971	0	0	54.677	139.206	28.0574	0	0	0	0	0	0	0	0	0	0	0	0	0	0
O94910	837.767	1789.07	1401.59	1555.32	3251.69	878.064	1774.73	746.052	621.681	747.936	1558.96	1931.81	687.145	2590.35	1682.44	3120.99	509.189	2109.01	673.228	1248.67	3739.31	1388.14	2576.47	3812.04	584.767	945.169	2507.92	7101.69	1054.57	1818.74	10188.2	2325.71	3207.87	1924.64	1636.28	1606.95	8269.09
O94919	10977.5	5729.29	3081.05	16235.2	12426.6	8502.59	13796.9	2859.93	2777.88	7302	8585.73	3334.25	6170.69	7646.6	6078.85	4819.46	10484.3	6453.65	11707.3	4339.57	2367.39	4959.69	3664.14	3369.11	13491.9	6741.57	7015.8	10201.2	6562.62	19382.7	11994.1	14718.8	2279.37	7765.3	12880.1	11354	22440.7
O94925	0	0	240.499	403.378	0	513.942	0	114.082	152.193	229.02	198.364	0	597.006	128.93	160.787	261.101	135.98	6334.39	88.963	338.239	582.67	124.332	218.963	0	0	0	93.2067	0	0	0	0	0	0	0	0	0	0
O94933	156.01	76.9623	64.8163	99.4234	0	187.628	39.382	45.5765	51.1515	72.916	45.7554	77.5946	53.7182	0	151.736	40.107	105.128	126.234	184.712	140.007	25.7828	106.45	46.2195	78.3068	175.363	0	73.4977	0	156.547	169.912	0	0	0	84.5744	253.974	127.404	1237.94
O94973	93.9778	46.712	106.662	170.857	0	0	53.5465	172.47	198.445	92.2392	119.613	124.932	183.277	55.9957	90.4767	43.5636	96.0292	78.7969	313.88	109.395	115.047	321.939	70.3364	108.223	0	331.645	100.614	0	0	58.4844	0	0	0	80.2662	80.2649	103.74	0
O94979	235.665	67.4646	227.19	109.882	0	0	131.548	301.314	253.539	169.794	108.51	72.8691	228.772	332.202	137.842	14.9392	212.296	190.59	88.8202	140.199	140.679	770.036	109.588	0	40.879	116.931	66.1301	0	27.3716	0	974.649	0	0	0	16.652	54.0414	0
O94985	388.263	325.299	257.944	284.686	0	532.112	565.513	89.9962	238.442	414.915	362.813	297.336	1444.18	328.238	227.683	517.069	225.754	336.556	428.454	359.149	298.716	104.996	247.625	372.498	774.858	235.048	328.331	878.037	565.445	260.502	0	362.143	322.066	929.503	375.483	426.466	0
O94991	131.735	0	53.6093	48.0213	0	254.198	322.676	224.416	149.503	131.729	37.3056	128.863	0	361.318	182.671	194.362	187.408	189.338	247.916	153.697	193.01	282.523	259.12	236.345	0	0	17.186	0	0	0	0	386.11	0	63.2859	310.474	40.8507	461.755
O95049	0	0	113.105	0	0	0	0	99.2546	0	0	0	0	0	0	0	0	0	88.7229	0	103.299	0	321.407	0	0	0	0	21.2418	0	0	0	0	0	0	0	0	0	0
O95070	0	0	49.9048	0	0	47.4816	0	0	0	0	0	0	0	0	0	0	0	0	0	0	0	0	0	0	28.5579	0	0	0	0	0	928.037	0	0	0	54.7525	0	538.432
O95084	215.816	451.449	380.798	493.642	1992.81	500.872	1274.82	348.646	563.638	638.597	431.579	834.289	180.09	219.542	682.255	473.961	239.181	689.631	383.499	415.891	312.231	350.306	841.089	717.689	973.697	593.036	551.303	3398.62	279.192	724.974	2737.82	0	967.871	497.173	0	89.7827	1112.64
O95154	3525.02	1074.64	2193.04	2324.11	1802.14	1467.63	750.869	1143.72	3582.83	3408.01	1204.67	1539.92	1302.63	1067.94	1598.41	627.362	1128.18	1894.09	1269.5	1451.28	1149.24	540.306	1716.59	904.957	1722.41	1362.12	613.535	942.549	833.535	403.176	8201.86	676.834	646.93	1052.11	939.813	899.235	4553.92
O95155	0	57.5045	64.3683	0	0	442.367	0	54.8294	53.7853	67.388	0	0	0	108.411	97.2913	0	109.478	93.1691	0	94.9278	0	0	26.655	0	242.508	0	90.4818	0	0	0	0	0	0	319.005	326.495	0	0
O95156	0	0	0	0	0	0	0	0	0	0	0	0	0	0	139.724	0	0	0	0	0	0	0	167.174	0	0	0	0	0	0	0	0	0	0	0	0	0	0
O95159	93.2398	0	158.888	0	0	332.536	189.408	80.5814	111.406	0	0	0	0	951.085	471.558	815.665	553.881	925.707	318.044	804.698	161.067	317.232	426.407	230.06	973.143	0	377.451	1887.08	0	535.741	2126.53	0	469.854	364.558	128.46	131.948	0
O95163	67.6052	30.928	46.0584	0	0	0	0	42.1224	74.571	77.0088	61.1826	33.227	57.5597	317.442	75.8301	0	108.966	56.2711	829.497	79.8196	28.7064	324.438	108.347	0	0	0	0	0	0	0	0	0	0	0	41.0793	0	0
O95164	0	213.185	331.164	185.243	0	0	0	198.984	0	0	280.789	227.608	257.018	0	0	379.829	59.3828	77.0759	0	0	347.447	519.981	0	215.074	0	0	286.122	0	0	189.093	0	0	0	0	152.668	47.9661	0
O95166	111.918	0	39.9578	0	0	0	0	92.9858	0	0	0	0	0	0	0	0	0	0	0	67.2081	81.4671	61.5827	81.6944	0	0	0	0	0	0	0	0	0	0	0	0	0	0
O95168	61.8789	25.3115	437.161	324.336	0	0	0	298.575	226.742	223.92	227.014	63.8055	398.905	232.572	360.15	202.992	380.314	85.461	157.242	433.511	227.906	860.834	238.017	0	57.0217	0	73.3233	0	168.678	0	0	0	0	0	106.077	0	0
O95169	0	0	84.8342	216.162	0	0	0	146.712	0	0	24.9262	0	155.517	103.946	91.994	0	224.722	102.751	0	165.06	413.481	209.49	146.175	0	0	0	0	0	0	0	0	0	0	0	0	0	0
O95171	867.981	309.336	623.259	211.718	0	215.608	232.346	3185.87	528.904	533.118	197.672	309.722	0	242.484	123.754	599.491	0	653.804	81.4681	174.943	2518.86	4881.64	237.255	1565.34	4253.05	2282.06	0	0	651.837	156.978	0	0	387.834	410.827	139.794	0	0
O95182	33.8651	53.8701	110.948	0	0	0	0	121.255	78.1823	0	64.0253	0	143.555	73.6905	0	0	0	42.3199	28.8869	0	68.9565	30.7374	72.0778	125.183	53.6925	348.581	27.8946	0	0	0	0	0	0	0	42.5566	0	0
O95185	93.4852	235.535	233.707	153.768	418.907	487.515	263.422	84.6277	101.42	35.1041	113.739	173.803	132.897	245.084	204.406	229.248	295.075	265.775	258.28	126.154	90.9402	102.671	284.776	372.456	290.63	264.228	0	568.394	151.059	192.82	0	219.725	181.238	281.314	463.659	228.286	0
O95196	0	0	0	0	0	0	0	0	0	0	0	0	0	0	0	0	0	0	0	0	189.663	0	0	217.007	0	0	0	0	0	0	0	0	908.033	0	0	82.9193	0
O95197	106.068	98.8573	320.891	255.725	291.888	261.737	99.7662	504.912	286.681	234.645	234.236	457.15	654.539	253.389	247.393	590.331	315.62	960.769	0	123.356	0	190.944	0	0	0	316.48	127.195	0	0	0	0	797.86	921.647	166.508	22.0644	419.088	0
O95202	0	0	50.8578	15.6222	0	0	0	103.307	77.0749	74.7893	51.0771	0	134.412	87.0988	0	0	128.049	34.6061	44.4084	0	99.1868	162.444	49.8831	12.8694	0	127.158	136.818	0	40.9745	0	0	0	0	0	0	0	142.194
O95206	35.8582	95.7651	26.4037	0	102.483	124.125	0	0	38.6777	0	16.5766	99.5336	0	53.3805	49.056	146.632	81.236	136.039	98.8627	95.8919	0	71.1931	69.4386	99.1181	215.042	0	151.282	669.39	0	45.9707	0	336.547	217.263	51.5153	0	0	0
O95219	130.353	117.169	121.535	148.233	0	121.668	69.8074	143.636	397.005	257.759	181.625	147.336	210.264	147.664	191.255	59.1579	164.405	91.8283	171.212	109.089	155.01	178.83	154.535	0	126.043	114.882	108.214	0	129.449	0	0	0	0	157.817	78.8944	62.1022	93.3375
O95248	95.46	0	16.4206	0	0	0	0	78.0137	72.8512	83.7697	0	0	0	0	0	0	0	0	0	16.8785	55.5701	74.1851	39.3544	0	0	0	0	0	0	0	0	62.9719	0	0	0	0	0
O95260	0	0	18.0559	0	0	0	0	57.5555	94.2489	70.0693	54.7465	0	50.3975	0	57.9464	0	60.5191	56.7248	0	59.5209	0	97.4975	20.0689	0	124.186	46.9876	0	13.5095	0	0	0	0	0	0	0	0	0
O95274	353.352	228.444	117.859	61.2767	0	106.459	179.409	164.01	90.9928	59.5638	54.8737	226.736	0	420.641	158.094	490.971	156.151	537.722	192.202	112.473	1174.55	501.783	257.097	723.921	816.079	1099.59	232.591	701.998	662.376	841.873	0	576.25	509.582	75.4798	384.468	804.874	0
O95279	0	1111.89	0	0	0	0	0	1334.89	849.641	1502.37	0	3245.55	0	2365.56	377.944	1197.69	0	0	0	0	1027.15	0	1527.64	600.293	0	0	3253.84	0	0	0	0	0	0	1546.64	0	0	0
O95292	358.593	232.093	301.946	99.383	416.585	0	108.21	422.364	233.806	159.543	55.6021	96.1789	188.579	44.0295	77.55	118.485	51.977	127.305	93.0001	106.608	227.639	507.278	169.253	193.861	165.247	140.016	105.547	447.337	77.0958	0	527.601	278.475	0	51.5311	0	0	489.397
O95294	110.652	0	36.6251	0	0	0	0	98.669	15.113	47.326	0	54.5187	104.284	18.2434	0	0	0	0	0	69.3675	0	175.088	14.3977	0	0	0	0	0	0	0	0	0	0	0	115.472	0	0
O95295	214.754	0	183.242	0	0	0	0	70.8667	0	0	206.678	0	0	258.099	0	0	0	90.7365	0	290.322	0	0	0	35.5567	0	132.92	0	0	0	0	0	0	0	0	0	0	0
O95297	435.276	267.39	280.77	643.14	644.12	1000.97	707.111	277.173	277.7	264.271	273.838	279.577	214.449	442.5	968.908	748.152	860.257	978.602	1494.21	640.497	480.395	855.382	576.811	1099.26	1099.27	617.68	618.639	1832.68	715.179	564.099	0	781.752	855.875	999.55	1183.83	816.667	5061.1
O95299	89.8262	0	155.651	209.292	0	0	0	234.569	154.756	182.877	195.56	303.79	252.963	100.624	133.653	138.051	283.835	298.372	94.3368	146.058	227.116	520.41	210.282	0	0	0	0	0	0	0	0	0	0	0	0	0	0
O95319	0	0	0	0	0	0	0	34.4794	6.54847	2.07811	0	0	0	0	0	0	0	0	0	0	0	0	0	0	0	103.42	0	0	0	0	84.2814	0	0	0	0	0	0
O95336	29949.5	22121.8	30396.7	37515.9	26478.4	76767.5	88528.5	36621.8	27027	48494.4	47789.8	55376.7	27187.7	24322.9	41285.4	15229.4	33981.4	13358.3	36861.5	30842.8	12535.6	27540.5	24291.2	19653.5	128656	15382.3	20681.6	18097.3	25603.5	24220.3	90201.1	49454.3	9563.25	79343.5	53417.4	53490	72089.2
O95340	87.9245	61.4254	78.9438	184.908	0	0	0	106.293	133.441	0	84.9743	62.0338	38.4197	51.7793	27.1147	226.83	68.8836	108.873	141.227	78.0849	240.011	666.354	170.469	0	0	0	83.9444	0	0	0	0	0	0	0	0	79.1695	0
O95342	0	22.1788	38.5058	63.7269	0	105.369	119.59	0	0	34.0256	102.166	895.203	36.3484	156.713	37.8658	531.47	79.8274	0	0	0	940.61	38.4689	506.12	127.76	0	0	162.573	0	0	144.535	0	0	0	0	0	0	0
O95352	0	160.48	52.1703	22.7174	0	0	0	205.506	140.104	30.287	110.412	73.6435	0	0	0	167.569	74.5373	143.556	0	0	215.603	364.36	79.7665	0	0	0	0	0	0	0	0	0	0	0	0	0	0
O95359	58.1189	0	15.4176	0	0	0	46.2049	64.6821	39.5574	15.6592	40.8296	1	0	55.9572	64.184	0	29.1876	0	108.495	0	97.7296	133.049	41.2322	38.1036	39.2461	212.935	31.2311	0	0	82.329	0	0	0	0	0	0	0
O95361	0	0	327.979	0	0	0	0	179.212	0	153.339	0	0	0	49.2929	0	88.5761	68.0055	44.7088	0	0	172.483	970.229	95.4003	0	0	0	0	0	0	0	0	0	0	0	0	0	0
O95372	264.525	105.437	221.316	279.411	0	149.777	358.317	365.004	528.911	199.398	204.897	195.69	238.221	102.496	146.7	142.084	120.14	203.456	148.699	249.125	111.186	188.806	322.918	161.054	408.157	559.626	163.526	168.531	293.691	103.506	2490.22	0	107.069	71.1036	129.623	87.1066	0
O95373	154.681	40.1097	81.8188	83.6049	51.2516	0	56.0184	128.797	181.883	190.083	53.781	47.4191	66.5954	39.1851	25.3845	24.032	86.4145	63.4601	166.934	63.0555	86.7816	172.04	81.6728	0	48.7632	52.1556	0	0	49.7982	0	0	0	0	118.106	67.5085	34.5118	0
O95379	0	36.053	0	0	0	0	0	103.726	91.1061	76.7337	0	0	0	0	0	0	0	0	0	0	0	57.3525	0	0	0	0	0	0	0	0	0	0	0	0	0	0	0
O95388	85.1081	0	201.557	655.764	0	138.04	327.622	43.2409	54.5223	9.74427	52.1981	56.3324	115.248	364.79	502.962	503.198	743.21	963.871	519.031	402.247	383.139	173.17	433.731	1059.66	1503.21	341.187	323.919	1002.56	160.693	929.038	0	152.308	780.81	156.03	416.079	344.232	0
O95394	80.4694	97.2155	56.4254	176.479	0	186.307	79.2658	98.2017	109.838	143.739	228.105	113.166	114.028	120.476	67.1598	293.046	210.792	88.044	646.817	323.104	82.6567	233.128	68.7146	0	147.277	64.566	104.494	0	71.1769	190.569	0	0	0	77.5573	70.6379	146.429	235.096
O95396	0	36.7474	0	0	0	0	0	0	22.7116	37.8298	25.933	55.1709	0	62.3411	46.4738	0	0	0	0	0	0	20.9062	42.3404	0	0	0	67.7844	0	0	0	0	0	0	0	0	0	0
O95398	169.015	152.17	119.179	40.5113	0	247.838	55.9149	51.3323	77.3223	99.9631	95.8619	72.7867	80.7429	57.9197	93.0641	179.465	101.72	204.116	189.423	157.434	177.923	132.89	175.044	115.979	235.36	151.025	254.453	0	158.445	0	0	139.66	105.968	119.623	192.072	0	386.427
O95415	0	111.93	0	0	0	0	0	49.6333	110.123	0	0	0	0	0	83.6476	0	156.335	0	0	132.322	90.9732	0	0	197.948	0	565.937	309.769	0	0	0	0	0	0	0	195.682	0	0
O95428	32.8624	41.8778	88.7626	0	321.541	305.792	125.491	69.1925	88.0649	67.0359	48.4539	52.5165	56.5251	99.6445	282.675	172.595	280.6	226.211	285.228	129.177	246.227	104.272	121.494	673.707	0	605.99	199.541	511.587	149.402	118.506	2077.26	0	445.716	196.107	360.948	86.5473	0
O95433	193.204	108.703	138.98	86.1679	433.571	130.183	77.6098	134.8	258.866	137.409	150.993	39.0792	190.959	59.2876	73.9391	0	67.2054	107.99	101.413	81.4081	44.5948	198.639	96.6186	61.4727	96.6489	0	0	0	112.706	0	0	0	0	0	79.7274	98.2905	0
O95436	0	94.9273	70.805	231.78	0	149.488	0	134.677	0	110.958	0	0	289.832	0	53.5724	0	0	0	0	0	0	0	0	0	0	0	0	223.988	0	0	0	0	0	0	0	0	0
O95445	740.559	371.7	1074.72	2221.05	302.288	1057.49	354.837	164.956	187.176	359.075	659.1	289.616	908.469	389.287	626.703	203.071	586.255	934.419	421.289	582.219	296.784	1284.79	340.771	1436.09	4914.16	6461.4	613.065	6088.59	832.41	1241.84	21612.1	2005.39	1430.41	1668.59	2144.82	2822.41	11263.4
O95450	208.769	297.283	417.701	374.53	2429.47	689.471	163.351	0	0	224.16	0	0	605.055	0	0	14.3664	0	0	0	0	0	0	0	0	1445.45	0	0	875.575	0	0	2872.93	0	0	0	518.934	0	0
O95456	0	0	118.944	22.0807	0	0	54.6504	46.3422	64.0819	0	38.4614	44.2841	161.261	69.4915	0	0	79.5064	0	74.9563	51.8874	29.691	261.899	33.4853	0	977.566	0	0	137.902	0	41.7402	0	0	0	50.8209	0	0	0
O95460	136.131	579.95	185.109	520.495	224.674	524.576	611.183	108.117	555.536	158.369	179.053	671.18	106.948	2466.24	2603.14	1737.1	2813.8	2234.15	2100	797.632	156.761	308.118	1356.36	1033.68	1169.24	452.458	1984.37	1250.16	796.144	873.891	394.412	229.09	947.671	1065.99	375.193	184.097	257.354
O95466	0	33.7033	130.915	0	0	0	0	207.715	90.9174	108.169	0	0	0	0	0	0	0	0	0	0	609.657	1009.21	0	0	0	0	0	0	0	0	0	0	0	0	0	0	0
O95467	0	133.247	105.815	0	0	0	121.875	100.973	448.717	231.031	213.837	166.977	0	61.6772	0	0	377.784	255.476	375.802	172.335	559.14	65.617	165.479	339.162	0	208.225	0	0	353.55	227.709	0	0	406.07	0	448.482	108.523	0
O95470	0	0	18.4614	0	0	0	0	106.024	42.205	29.8933	23.786	0	22.8904	0	9.90068	34.1238	117.609	0	0	43.9895	132.688	183.66	0	0	0	0	0	0	0	0	0	0	0	0	0	0	0
O95479	0	31.7991	50.0413	72.9762	0	0	68.0648	171.411	94.6007	67.1828	54.4776	0	39.5722	46.838	0	0	60.4203	75.9595	41.2431	59.7368	102.575	170.306	0	0	0	0	0	0	45.5471	0	0	0	0	0	0	0	0
O95487	262.432	81.895	267.366	166.959	0	1436.4	203.012	150.216	189.327	125.727	117.67	127.255	45.4868	88.2254	95.9471	126.257	187.282	197.298	148.786	90.6098	114.231	255.377	0	156.72	241.382	436.186	207.429	0	131.053	128.54	2299.53	0	0	1604.25	388.047	0	5977.76
O95490	113.724	474.435	259.469	613.847	171.927	226.108	390.545	329.696	249.139	386.963	478.748	511.023	220.909	594.701	475.057	905.504	240.952	476.628	271.854	415.851	735.055	326.637	725.948	849.151	164.873	435.666	935.405	1296.96	154.121	923.846	0	802.922	663.242	548.564	386.347	321.18	0
O95497	30.6373	794.678	620.967	1622.32	460.145	906.666	784.831	1316.58	541.757	219.255	892.613	1679.48	299.909	1543.17	143.126	542.212	529.959	659.782	272.184	78.9302	895.921	1500.81	2117.75	3414.58	90.9984	512.115	266.119	1315.93	1196.92	1678.2	0	1219.27	1979.24	866.823	922.273	935.754	2098.9
O95498	0	0	0	0	570.243	0	0	579.102	153.749	118.321	0	0	0	0	0	0	0	0	0	0	0	194.127	0	0	507.317	889.175	0	0	0	0	0	0	0	0	0	0	0
O95502	50.921	307.911	136.215	112.047	343.026	0	128.899	48.7583	29.1213	71.3977	31.236	142.08	122.771	277.165	171.327	385.91	308.56	189.445	185.524	115.331	158.844	86.3569	105.589	213.705	434.805	637.265	156.574	928.777	97.0592	464.809	401.304	346.751	367.418	59.2599	90.3861	40.3841	0
O95544	150.645	0	0	0	0	0	0	476.634	124.961	120.925	0	0	0	0	0	0	0	0	0	0	0	0	0	0	0	0	0	0	0	0	0	0	0	0	0	0	0
O95551	0	0	0	0	0	0	0	0	42.8196	0	0	0	0	0	0	0	0	0	0	11.9671	0	0	0	0	0	0	0	0	0	0	0	0	0	0	0	0	0
O95563	0	0	0	0	0	0	0	0	0	77.1224	0	0	123.76	0	45.9413	0	64.0175	0	0	117.125	0	112.286	0	0	0	0	0	0	0	0	0	0	0	0	0	0	0
O95571	573.972	382.51	1251.63	2226.43	1312.78	1149.16	1841.78	561.038	846.016	829.22	353.774	611.764	878.086	858.1	1237.23	658.069	936.605	768.851	1012.02	1279.5	974.967	2199.36	659.027	0	2995.43	0	880.264	0	682.976	0	0	0	1203.36	1642.28	0	0	0
O95622	0	0	5.17945	18.4175	0	0	0	27.3114	0	0	0	28.4031	0	9.82517	0	0	0	0	19.9102	0	0	0	48.2374	0	0	0	27.1577	0	71.6616	51.6497	0	0	0	0	28.5899	0	0
O95630	116.285	192.489	262.789	257.145	0	155.794	66.3703	176.306	169.006	166.827	231.548	123.419	253.178	218.976	336.44	239.009	224.405	366.138	282.922	384.489	225.208	92.3061	366.877	236.708	197.666	388.528	479.267	155.117	84.9518	430.791	0	0	106.004	233.527	183.952	141.57	0
O95631	4.61284	0	0	0	0	0	0	0	0	0	0	0	0	0	0	0	0	0	0	0	0	0	0	11.2894	0	0	0	0	0	0	0	0	0	0	0	0	0
O95633	180.787	209.586	265.822	248.127	1095.52	658.339	602.441	162.773	160.808	266.282	192.407	407.233	156.92	404.375	375.416	974.364	766.422	1228.15	971.191	467.816	701.427	711.4	876.509	533.859	907.112	1386.76	158.105	1843.31	717.217	350.516	0	495.998	503.076	457.637	219.029	328.428	1227.36
O95671	38.1235	1519.21	0	0	0	0	254.084	256.734	490.953	48.4469	89.8192	1234	700.02	0	1427.53	1277.83	160.503	1047.79	360.064	975.66	761.772	741.017	165.607	345.894	13128.8	2440.61	1567.13	1187.35	927.515	2312.27	485.993	4205.22	767.791	0	0	5041.21	3078.5
O95674	0	0	0	0	0	0	0	0	0	0	0	0	0	92.2583	0	0	0	0	0	106.824	0	0	0	0	0	0	0	0	0	0	0	0	0	0	0	0	0
O95678	1246.86	438.215	387.16	1325.71	1147.91	81.293	505.199	1477.35	2027.11	4860.21	1183.96	594.829	2735.81	888.349	740.364	1186.45	624.184	318.597	0	452.461	1348.37	937.563	1170.12	100.548	448.902	0	0	909.502	198.306	2258.92	0	434.033	0	314.819	274.755	1792.25	0
O95685	0	16.7095	27.966	0	0	0	0	46.5647	0	0	24.7665	0	0	0	0	0	0	46.2458	43.6999	29.5149	0	64.1619	0	0	0	34.3753	0	0	0	0	0	0	0	0	0	0	0
O95715	0	0	0	0	0	0	0	0	0	0	0	20.5375	0	0	128.145	0	69.9196	37.5309	213.005	33.3297	129.441	0	72.7264	43.1773	0	587.792	57.7762	0	0	13.443	0	0	139.451	0	0	0	0
O95716	0	88.4761	0	242.514	0	0	0	195.965	51.8735	42.4945	508.62	93.4987	129.871	253.092	203.68	238.401	209.016	73.889	657.259	194.954	111.395	96.5564	164.803	0	0	0	295.767	0	0	617.797	0	0	0	0	0	295.726	0
O95721	128.712	0	12.3619	99.3097	0	44.3927	124.049	123.741	118.042	120.089	104.196	106.48	0	18.8928	0	0	0	43.9743	0	121.15	58.9445	123.631	57.3229	31.8938	17.6948	0	0	0	0	0	0	0	49.0565	0	0	128.582	0
O95741	0	0	0	0	0	406.865	0	60.3972	262.534	122.144	0	0	133.875	0	77.7066	57.6007	0	71.0991	0	28.5879	80.0387	0	160.845	0	0	0	0	0	0	14.2558	0	0	0	0	0	0	0
O95747	590.013	402.682	432.694	611.377	907.591	494.185	269.169	725.302	516.354	665.513	423.601	380.408	353.165	296.009	392.963	245.154	455.748	558.879	540.253	452.907	252.711	396.405	264.074	309.669	392.411	482.074	580.66	517.323	445.035	400.678	0	223.75	128.486	122.915	161.716	208.941	1103.64
O95757	101.379	69.824	56.733	165.991	0	0	0	280.434	168.43	200.941	118.316	172.722	128.51	129.29	52.1935	0	109.599	0	0	47.4752	424.858	345.968	170.793	548.617	77.1277	0	0	0	0	34.155	0	0	0	0	0	64.9083	0
O95777	0	0	28.5084	0	0	0	0	338.407	0	0	0	147.556	0	0	206.412	0	0	0	0	261.468	0	105.273	0	543.944	1071.92	0	0	857.558	0	344.6	0	0	0	0	133.381	516.62	0
O95782	12.0265	157.59	131.657	208.182	488.453	0	112.57	250.243	212.527	224.428	118.164	166.073	149.637	170.272	30.4462	307.102	75.1051	152.28	101.662	94.4227	276.611	185.299	154.16	7.39762	191.519	0	200.682	0	123.458	111.206	0	0	0	222.244	135.143	81.422	0
O95786	1	0	85.716	0	0	0	0	188.588	84.2474	146.921	74.2571	0	100.969	62.1134	0	0	23.1783	0	0	144.217	130.819	147.075	0	0	0	0	0	0	0	0	0	0	0	0	0	135.408	0
O95793	52.045	178.163	25.9532	0	0	0	0	37.0153	30.0365	0	0	16.8104	0	67.5283	0	0	0	32.1053	22.2955	0	60.5355	56.0169	56.3683	0	0	106.058	0	0	45.2641	0	0	0	0	68.021	30.9825	0	96.6475
O95810	0	0	0	0	0	668.344	0	0	0	0	0	0	0	120.098	247.177	155.33	0	0	0	0	0	0	0	247.036	786.928	0	0	657.151	0	0	0	0	0	0	254.551	0	0
O95816	369.788	188.364	138.213	0	0	0	0	127.298	322.624	244.65	226.54	140.152	318.2	140.479	132.885	0	280.92	206.249	570.443	237.697	115.593	0	86.0105	0	0	0	0	0	0	0	0	0	0	0	0	0	0
O95817	216.843	86.1875	145.914	159.126	309.279	114.257	43.3327	153.609	199.158	96.7585	62.0986	51.9944	145.096	71.6	43.3495	50.4262	226.96	262.241	131.611	66.3183	191.192	858.6	57.3617	159.994	1305.38	777.939	0	1103.77	111.718	0	465.933	0	0	95.5387	520.554	95.4388	668.914
O95822	0	0	0	0	0	0	0	0	17.861	19.2663	12.0551	0	0	0	0	0	0	29.5123	0	0	28.5697	36.6814	0	0	0	0	0	0	0	0	0	0	0	0	0	0	0
O95825	101.669	0	100.018	137.12	0	0	134.677	81.5722	112.652	148.965	96.9844	97.2575	107.912	69.1351	58.0435	0	0	0	46.4548	40.79	116.55	168.516	71.5859	27.9237	0	0	65.177	0	0	0	0	0	0	0	0	0	0
O95831	340.022	173.639	418.07	365.797	0	0	178.496	336.206	313.228	279.859	275.055	205.597	545.923	203.719	180.511	278.841	244.355	317.728	212.372	531.922	254.683	331.142	373.303	255.586	636.783	467.659	110.82	0	201.245	108.458	0	221.547	83.2242	342.632	0	307.414	2113.98
O95833	286.25	172.424	449.283	0	0	174.159	241.208	1166.15	377.907	355.063	160.164	162.747	0	140.897	156.243	263.85	104.947	1386.41	245.493	130.797	849.436	4850.71	131.573	0	495.46	426.146	99.0302	0	287.754	0	0	0	0	0	0	0	0
O95834	118.275	279.676	276.005	354.21	0	0	291.086	479.255	185.669	182.625	435.83	517.779	232.314	307.169	434	391.189	132.641	61.6791	87.631	273.653	571.194	634.563	362.274	263.852	1094.07	202.935	352.346	447.294	357.539	349.164	0	113.944	228.646	198.92	290.446	249.169	345.704
O95837	52.8674	45.1379	109.84	72.8454	68.8839	402.389	105.915	136.425	46.6485	67.5067	0	113.077	89.3178	44.9083	111.625	479.975	210.81	486.547	879.722	292.183	382.937	417.071	594.145	198.149	0	0	229.565	0	217.744	0	0	0	0	53.0298	0	40.5259	402.808
O95841	161.147	195.23	180.003	21.7621	531.347	154.437	406.874	366.86	287.581	259.956	169.629	622.939	112.077	283.686	239.017	507.481	254.87	250.902	179.887	316.584	347.588	227.77	446.461	358.621	195.909	140.093	281.991	0	362.911	234.344	0	0	272.645	325.712	85.6289	86.3259	0
O95848	0	383.249	0	0	0	0	0	0	0	0	0	0	0	0	85.6729	87.1574	0	0	104.873	127.211	0	33.1488	30.4165	0	280.559	0	0	0	0	0	0	0	0	0	0	0	0
O95857	0	0	0	52.0757	0	0	0	0	0	0	39.3182	0	0	226.737	195.015	371.657	177.186	110.892	126.657	184.346	274.095	0	391.736	1338.87	623.433	0	125.678	1127.69	0	337.238	0	0	309.192	0	0	242.838	0
O95861	327.763	226.016	251.594	508.099	805.734	308.553	403.252	420.995	420.588	320.685	377.295	575.075	535.679	208.135	224.994	178.956	278.383	226.425	318.385	229.409	181.912	226.283	234.998	234.425	4325.94	758.912	224.352	470.624	282.081	346.332	1580.33	464.299	210.541	959.973	409.161	578.222	2341.82
O95865	3514.72	8876.24	4502.77	2704.21	5505.79	10508.2	11352.2	2476.63	7049.95	4391.31	4643.99	13308	6364.53	3577.2	6522.64	4529.25	4991.9	6481.59	12097.7	3229.36	2473.52	5801.27	11157.8	3729.26	2137.78	1190.98	2434.58	5603.3	3195.34	3358.96	12961.9	5405.33	2591.26	5355.48	2025.75	2477.78	5342.6
O95867	0	144.307	0	0	0	0	0	237.033	142.571	0	0	177.346	0	158.469	154.783	0	0	96.8693	0	0	357.45	392.405	0	0	0	0	0	163.579	0	0	0	0	0	0	0	0	0
O95881	0	58.6885	57.6357	57.9715	0	19.4584	36.4498	129.433	96.5816	59.3711	0	0	0	57.4473	97.9669	0	0	53.3333	0	0	45.8178	189.724	0	0	308.839	159.234	0	0	0	0	0	0	0	0	0	0	0
O95954	4417.13	2667.64	1768.44	1572.97	1302.49	793.29	1567.5	1217.03	12751.1	2681.5	2463.1	3104.71	2217.16	2453.31	1526.35	596.597	1593.36	1987.15	1799.66	1371.03	615.95	1643.66	3885.24	427.017	1377.89	758.985	545.092	289.977	699.522	349.444	1482.04	952.888	520.54	535.17	556.552	582.114	496.913
O95967	2468.18	4766.21	5594.59	2058.71	8432.83	4903.77	4589.82	1522.04	2305.85	2713.11	2957.16	2820.51	4851.41	3044.94	3483.13	4775.04	3145.58	2569.32	5445.71	5056.27	1696.9	2947.71	1971.1	6385.61	4145.66	4059.42	3849.38	5288.58	6608.31	6594.48	6964.31	6482.58	6314.81	3352.53	3880.88	3037.5	2139.62
O95968	0	0	0	0	0	0	0	0	0	0	0	0	0	270.513	0	0	0	0	0	0	0	0	0	0	0	0	0	0	0	0	0	0	0	0	0	0	0
O95969	0	70.5938	0	0	0	171.941	54.4486	0	0	0	47.4865	67.1997	0	481.556	0	0	98.8869	0	0	0	41.8707	0	0	0	0	0	0	0	0	165.17	0	0	237.23	0	150.76	122.444	0
O95971	460.225	573.425	0	0	0	1132.71	1368.2	439.736	163.656	300.302	345.707	289.661	0	735.297	283.178	501.781	833.229	1193.25	1529.78	2893.59	551.933	357.804	114.259	2829.1	581.446	1089.74	976.073	0	1252.08	1822.82	0	727.859	2111.68	0	639.598	473.133	0
O95980	7130.05	4394.73	30357.4	40777.4	72236.6	17660.9	4018.14	4027.18	3490.32	8470.64	5800.85	2651.11	10070.8	4710.26	8042.08	5167.18	2731.26	2005.31	4148.6	3074.28	1289.45	12004.1	2896.88	16947.9	2268.99	386.194	8462.49	54549.5	10346.9	18109.5	3027.7	24163.2	11899.8	16695	26672.4	11371	2173.72
O95989	0	0	0	0	0	0	0	0	0	0	0	0	0	0	0	456.477	0	0	0	0	595.86	548.214	353.755	364.312	0	634.558	0	0	0	0	0	0	0	0	0	0	0
O95994	0	159.516	177.933	0	0	0	239.19	364.014	287.141	257.825	268.262	0	0	150.573	0	159.649	711.296	218.252	610.204	265.252	478.269	678.721	493.317	0	0	0	0	0	273.74	117.788	0	0	0	255.149	0	276.141	0
O95998	1246.68	8977.47	10141.4	12310.4	2313.71	4716.71	9780.18	2600.1	5689.92	1202.85	11980.7	11299.4	10304.4	16196.4	1529.38	22591.3	2383.09	1637.8	1270.77	1955.28	10196.3	1317.24	3455.48	4716.14	33651.3	3413.48	2482.33	13355.6	1314.09	45849.7	663.202	30021.2	19777.9	5733.03	937.663	22016.3	3792.08
O95999	0	0	0	0	0	0	0	291.229	0	120.235	172.786	0	0	0	0	0	189.725	0	0	0	0	280.72	0	0	0	0	0	0	0	0	0	0	0	0	0	0	0
O96000	156.029	78.9355	288.98	260.457	0	0	73.0082	197.711	183.198	222.551	276.42	66.5472	449.471	229.03	199.687	190.978	318.895	182.239	386.13	288.029	189.409	532.77	266.808	0	0	0	268.845	0	203.002	0	0	0	0	0	0	0	0
O96007	0	0	135.807	0	0	0	0	131.236	215.43	701.215	0	110.603	830.956	0	0	0	388.82	0	84.5614	0	0	207.489	234.536	0	436.162	0	0	0	0	0	0	0	0	0	1452.12	1974.89	3115.65
O96008	46.5998	0	0	0	0	0	0	56.3416	186.773	80.2256	0	63.5788	0	0	0	0	0	0	0	0	0	0	0	0	0	0	36.1458	0	0	0	0	0	0	0	0	0	0
O96009	7895.54	12378.5	10614.8	15888.1	6946.82	5233.1	8062.21	13889.6	15371.2	20542.6	6699.72	30582.9	25791.8	15950.1	5611.72	22551.3	11972.8	4242.98	15036.1	7138.83	21762.6	1678.77	10284.9	16153.2	16633	17841.1	15307.1	17087.8	10627.9	9376.39	7623.15	6329.59	14358.5	39638.6	22476.1	17722.4	11396.6
O96011	64.9154	125.229	0	0	0	0	0	289.389	474.799	167.164	78.473	246.752	0	119.399	72.8613	51.2333	89.8301	90.3005	0	49.3743	62.4599	154.205	0	0	0	0	245.869	0	0	0	0	0	0	0	102.896	0	0
O96013	85.9437	98.6467	117.873	222.231	0	305.452	81.8324	123.289	108.454	208.029	87.4473	60.204	132.247	155.331	66.8795	85.8158	128.608	119.18	233.451	105.901	213.96	178.918	142.351	85.1324	0	100.038	288.226	0	109.644	1557.26	0	0	209.589	0	280.385	0	0
O96019	0	0	128.763	0	0	435.385	0	166.659	143.55	177.541	93.6014	77.6685	0	0	0	0	0	0	0	0	127.631	275.167	0	0	523.614	234.403	0	199.126	0	0	0	0	0	0	0	0	0
O96033	351.79	2381.8	1173.28	1552.97	654.25	4679.64	1211.7	730.727	465.852	343.018	1245.94	2030.2	282.106	716.871	830.845	660.887	438.401	566.461	1306.83	600.113	767.745	569.073	2794.74	2503.68	427.551	558.626	752.078	4569.75	197.989	2161.85	1692.39	1746.07	2366.72	1512.99	1706.62	1045.56	2334.18
P00167	398.483	301.193	399.125	422.046	677.838	335.578	661.523	474.767	490.786	423.387	220.399	410.606	456.471	370.388	238.301	741.163	633.555	443.44	363.42	562.148	909.555	640.345	939.236	390.235	1468.93	758.838	131.86	1300.59	231.669	492.705	1711.69	409.36	145.036	682.404	358.509	461.157	1704.4
P00326	171.387	185.544	265.961	277.54	404.678	497.036	286.215	447.997	200.202	183.338	567.546	344.694	265.482	375.343	411.767	565.979	217.36	386.585	910.566	515.142	375.368	153.842	621.274	354.054	328.152	501.702	768.487	979.915	0	762.308	0	220.77	137.938	217.725	449.427	0	0
P00338	12338.1	7002.37	8725.49	17987.5	6993.23	8943.66	11048.4	16349.6	12876.8	12991.6	7197.08	15019.6	8350.93	8469.63	7661.89	3805.88	5702.77	9329.32	5947.49	7787.07	6350.35	12432.8	10566.5	7747.19	24506.1	8486.56	4495.97	9791.59	5066.95	4015.47	1168.33	5733.34	2928.39	5639.73	7211.69	6528.53	6616.82
P00352	2561.28	1727.57	2563.5	5542.74	1939.21	2574.98	2514.06	1445.06	3230.83	2124.82	1817.23	2482.58	1741.8	2042.96	1338.4	908.295	1647.85	2672.44	2359.3	1211.06	1782.84	1040.77	1832.89	4612.7	4904.57	1568.12	1435.82	2699.03	1057.88	2097.66	5085.42	1359.51	1522.59	2224.64	2347.25	1904.2	6912.66
P00367	370.54	249.846	529.301	1010.41	207.338	0	172.367	346.886	595.061	375.382	798.546	281.001	1111.09	338.417	213.116	381.738	452.613	206.179	458.402	367.065	548.214	643.123	458.489	172.753	0	500.408	366.612	0	292.278	146.193	0	0	0	158.265	0	218.39	0
P00387	91.6987	137.219	229.724	285.291	0	110.13	85.7955	343.533	215.784	216.534	176.708	153.215	224.948	166.008	148.767	375.196	364.944	172.463	171.17	88.5471	187.883	427.503	330.908	67.286	0	292.665	112.594	0	120.671	0	0	0	0	0	0	0	0
P00390	381.825	536.53	457.465	471.541	260.463	359.01	313.166	847.766	1033.29	373.001	449.748	975.853	326.753	646.477	226.956	830.104	174.057	117.527	354.95	188.183	1150.47	358.206	612.318	1011.71	2263.66	451.447	431.424	593.359	257.184	835.089	1123.95	726.713	645.055	284.722	1042.49	1012.95	669.962
P00403	138.478	174.598	428.803	858.443	195.651	0	0	1649.25	1033.97	258.4	1268.95	353.178	961.499	1160.45	450.818	1466.31	1202.32	609.665	659.067	1238.72	2163.76	1896.97	1109.46	205.477	0	0	574.45	0	56.8921	163.249	0	0	0	0	0	0	0
P00414	0	70.2121	358.091	249.015	167.16	49.9411	0	335.327	128.759	534.831	31.4666	124.141	19.2557	249.638	141.957	273.627	311.492	178.732	174.528	603.685	182.958	516.846	187.591	56.4167	0	0	148.24	0	268.231	0	0	0	0	0	0	0	338.732
P00439	502.873	315.001	188.52	311.274	0	215.182	151.688	133.196	936.347	151.474	251.266	362.472	312.174	482.029	484.807	199.378	356.656	179.209	195.432	346.608	331.917	186.535	525.542	0	0	122.356	159.642	0	127.627	0	0	0	0	38.381	263.58	106.659	0
P00441	3404.1	1870.97	2531.66	6713.51	30507.1	3668.84	1871.87	2180	5875.47	4415.9	2752.46	3210.51	7263.28	1032.99	975.342	3453.01	1603.25	1530.16	3431.72	998.165	7628.49	4129.71	2619.78	2566.6	2069.75	5619.64	1846.84	11558.1	2906.82	974.041	10019.1	15488.7	4973.39	16984.6	17551.7	15277.3	7001.94
P00450	19487.4	4351.65	5930.13	8203.11	53674.2	4152.86	6770.31	12074.8	5590.16	19532.1	25644.4	4064.66	22875.8	16844.3	17390.6	2939.47	3945.44	6549.5	13713.3	7493.81	2299.93	9883.39	6248.81	10529.1	36670.3	8254.15	3588.38	7047.42	43324.2	9860.34	58078.6	51277.4	11163.8	65775.7	29870	71682.1	15606.2
P00451	0	0	0	0	0	0	0	0	0	0	0	0	0	0	91.945	0	114.108	197.175	109.1	104.083	77.7775	51.3681	0	0	0	0	0	225.347	0	0	0	0	139.064	0	0	142.324	0
P00488	105.664	597.716	10069.6	4247.47	3460.5	301.732	0	202.011	93.2901	134.757	87.064	0	2718.04	21.9987	36.1324	0	28.1325	20.4169	0	68.9422	63.6162	58.7981	0	0	6474.78	0	0	0	249.854	278.481	0	187.514	0	2790.91	406.346	0	0
P00491	4155.16	1543.97	1848.5	3305.96	1403.05	3048.58	1510.45	1091.52	4543.62	2742.73	995.883	1897.92	1018.42	1433.64	1139.05	905.231	1193.24	1194.14	1038.95	1386.35	1274	3067.7	1245.83	952.121	3423.36	2794.79	827.911	355.021	725.313	871.723	1691.25	1290.22	832.146	747.986	871.185	919.814	5307.67
P00492	148.186	301.541	432.619	418.747	529.031	335.544	285.345	594.45	416.595	218.658	182.761	708.542	214.692	205.412	168.655	351.121	180.039	232.258	417.109	247.365	856.326	828.665	460.445	325.579	418.195	796.24	298.684	434.392	386.153	229.45	0	721.642	339.474	156.763	271.374	330.879	1008.83
P00505	310.605	287.413	884.667	1328	456.197	198.279	362.666	1103.99	368.32	457.286	575.425	887.186	1779.81	503.057	330.601	350.684	230.3	89.6497	262.611	172.468	1000.6	928.407	515.707	1088.77	360.484	767.307	275.936	884.314	280.556	725.869	0	764.183	411.941	355.28	125.427	782.754	2131.26
P00533	794.981	410.611	525.175	942.546	804.308	1209.84	875.84	313.773	354.59	839.92	388.124	381.566	375.53	430.543	619.99	507.272	819.234	539.365	1268.46	553.968	405.299	662.105	477.429	713.427	2332.57	710.513	368.853	704.875	1007.28	856.065	1026.87	1042.85	571.552	1422.46	1343.8	1045.44	3613.75
P00558	8452.84	4395.52	6757.53	6793.88	3264.29	6434.81	6524.85	7571.36	7781.1	7942.01	4201.33	7533.63	6132.75	3208.03	5185.34	2678.99	9160.24	6755.83	10093.2	7564.6	4552.86	11568.7	4913.6	3174.7	7568.8	12822.7	4925.8	2483.04	4709.47	2994.8	6407.06	3004.2	1555.48	2341.93	5521.92	3232.93	14821.6
P00568	316.736	296.68	375.638	378.113	309.532	609.095	417.651	415.714	283.363	527.608	354.791	579.031	409.135	254.749	448.895	380.413	372.663	328.276	306.309	520.768	470.166	437.28	391.534	412.002	814.56	0	426.038	267.131	523.782	401.977	1862.36	221.135	230.405	352.071	295.618	269.035	2866.4
P00709	247.361	226.429	27.7732	141.757	0	73.2633	53.6739	96.4977	45.7671	135.081	129.267	585.555	93.4357	214.957	234.315	295.822	0	0	19.6732	0	0	176.906	385.301	264.511	0	0	151.031	282.464	0	192.108	0	0	162.455	21425	0	54.7271	0
P00734	18585.9	7419.41	19619.9	3750.72	15313.1	31576.9	20346.4	5494.86	4992.99	11499.2	2686.21	2729.02	15528.6	2119.42	8165.35	1168.69	2594.04	3144.36	2666.14	7974	734.794	7867.25	1843.44	2310.22	7547.95	15386.1	2832.22	4766.05	12967.9	9359.33	32994	8089.21	1638.03	18591.6	26400.8	6695.61	28977.6
P00736	551.004	178.845	633.904	216.416	681.11	304.474	147.534	212.353	314.864	427.596	261.706	314.205	267.134	510.385	812.446	446.365	425.814	564.749	407.49	790.927	210.145	154.348	731.906	360.951	410.569	289.288	309.492	385.08	874.508	428.292	0	303.565	385.153	371.821	316.196	382.094	1589.29
P00738	49518.9	1681.44	10579.2	1678.34	255545	15461.5	3576.22	20482.2	9103.76	60858.6	992.286	3297.53	8739.69	20623.9	29750.5	8399.39	277.861	484.622	12625.6	3370.11	1545.06	848.919	667.084	39305.3	4474.85	5017.94	18607	7225.12	40150.8	1909.03	1856.58	841656	147124	18920.5	4225.72	239353	27008
P00739	379.962	0	32.8298	0	249.052	29.6837	0	69.9991	87.43	148.849	0	26.6053	0	19.8498	34.2359	113.428	31.9225	96.2527	46.1553	99.559	68.7652	0	0	389.069	0	65.7533	0	0	202.453	0	0	2880.45	591.936	0	0	408.008	1886.56
P00740	551.313	367.15	435.684	624.526	11078.5	364.102	472.078	953.717	379.272	493.055	337.431	609.597	1717	504.049	966.815	467.159	1150.59	337.796	585.469	504.233	226.75	235.964	578.183	468.482	1007.46	615.755	319.713	5066.2	303.078	819.943	1477.41	1037.1	604.931	895.672	501.121	1380.25	732.404
P00742	644.304	191.866	93.9156	484.631	6837.5	0	206.035	349.783	249.179	459.551	102.779	90.4472	2250.95	189.052	213.693	617.234	314.727	62.5893	163.07	189.304	257.928	90.4446	302.728	248.257	721.627	0	150.753	1283.53	368.134	286.762	0	981.028	677.841	863.735	782.171	624.375	561.527
P00746	531.148	1033.78	386.183	1286.02	1865.45	1523.67	308.224	2230.39	2173.33	239.533	480.292	821.13	734.621	816.727	2490.72	925.609	7579.48	183.015	1503.97	2244.63	336.837	298.838	647.337	232.656	227.234	167.631	677.503	563.492	256.255	322.607	11803.1	1803.86	441.497	731.82	1304.55	1125.04	3535.47
P00747	15459.4	9092.95	8512.67	8291.73	17893.6	11590.4	6875.79	5124.29	4361.52	10025.4	8539.78	4604.68	31877.9	8952.59	19688.7	4553.17	10987.7	8150.72	12422.2	11690.5	4096.76	10891.8	6896.51	9468.52	26714.6	12186.3	7195.42	26536.4	49169	7637.25	76315.5	9330.05	7555.61	29566.3	20302.8	19053	30282.3
P00748	568.069	601.497	116.178	131.979	4628.96	335.983	534.773	243.532	472.419	195.851	210.827	421.13	330.872	410.277	232.125	239.756	442.353	229.095	397.964	635.355	161.077	198.1	379.337	849.368	2153.19	1095.12	290.225	733.591	596.373	1069.92	1684.83	519.663	189.241	356.818	672.344	307.67	487.129
P00749	9093.38	9601.92	8405.27	3508.88	3077.77	5352.31	8217.14	5979.39	9122.45	6094.85	7000.61	11859.9	2283.46	11715.5	16676.5	23268.8	9692.34	63247.9	9520.18	19805.7	9955.56	8074.31	23651.8	2749.32	3240.7	2165.81	2792.51	495.684	18552	1526.2	3295.96	3922.68	10359.9	9820.7	3570.46	2207.73	1437.7
P00750	145.903	75.4953	121.668	255.012	0	0	20.3022	178.237	156.351	108.528	331.735	173.361	259.212	180.916	342.107	216.974	287.826	135.03	174.536	300.333	139.048	306.22	238.746	83.7975	0	868.674	0	142.614	252.328	224.245	0	0	75.9077	358.854	1	135.551	0
P00751	8921.25	1780.53	9910.19	15196.3	59025.8	5136.95	1814.92	3613.78	3308.89	10309.1	1896.25	1774.81	14807	3283.59	5074.44	7621.26	3735.28	2153.13	6760.31	7297.65	1352.66	10328.8	2887.32	5128.63	16120.2	11054.1	1237.88	42882.3	4335.02	10243.2	57071.4	8255.62	2873.07	2080.21	11450.3	3700.37	61884.4
P00813	0	0	0	25.1377	0	123.785	0	78.0522	0	0	0	0	0	0	0	0	0	0	0	54.9557	0	66.441	18.142	0	0	0	0	0	0	0	0	0	0	0	0	0	0
P00915	4993.69	261.824	636.574	5284.37	25788.3	518.199	1371.33	2101.78	186.099	4717.37	2687.57	1586.18	2197.23	421.164	1227.83	648.376	400.762	582.463	542.838	361.603	457.101	733.917	257.278	459.476	35592.1	912.94	152.23	2264.35	2018.26	2377.13	13540.9	28753.7	1631.96	35324.7	5583.48	19353.9	16503.4
P00918	2427.95	1402.1	2784.98	4662.06	2112.39	2136.58	1293.49	2404.42	2709.51	2807.87	2440.05	6291.61	2879.34	2163.34	2457.11	3278.74	1068.4	789.291	1826.31	1127.21	4509.41	1529.53	3253.69	1783.73	2135.3	2027.84	994.732	848.622	2550.28	1785.41	1434.46	1585.63	1067.04	867.344	3280.96	997.334	2312.25
P00966	7944.65	5115.1	4910.05	7018.17	2613.98	3483.13	3057.35	3777.07	25757.7	8503.16	7731.04	7917.6	6338.76	12421.7	10257.5	3763.92	6335.97	4372.3	3415.4	7847.85	7976.92	4471.49	13007.6	2739.61	2826.97	2178.61	1729.76	3880.58	3481.13	1792.77	3071.53	1520.78	1588.36	2276.62	4496.38	3347.81	1303.39
P00995	986.921	6553	9915.45	10032.5	111065	12983.7	2412.6	3526.6	3613.9	2090.08	2003.78	1460.47	36512.9	2340.81	3977.86	8211.14	3400.78	565.153	484.638	8607.13	4301.6	1175.38	3098.13	18435	7593.24	4698.64	2649.75	8711.94	1946.6	2939.04	11844.4	8205.9	13506.8	14893.4	1925.86	869.487	15955.7
P01008	10419.8	3054.19	1921.5	2389.9	27585.6	6066.28	3724.95	6601.54	2497.31	7195.12	2241.84	4452.35	16133.1	2621.63	4437.21	2871.42	2704.96	5262.65	3515.37	4994.36	2953.88	3823.43	3310.51	6291.63	17623.3	5897.93	3878.47	12085.1	19346.1	3357.4	45495.3	54053.3	2572.9	15625.5	27405.3	17424.9	14901
P01009	29661.3	8979.02	15936.6	33913.1	158875	20452.1	43524.5	17157.2	14672.3	28937.9	19890.2	31191.3	50918.7	6436.71	13028.5	10705.7	6372.04	10491.7	11996.2	14535.5	9083.87	8385.18	13545.4	16656.9	35414.9	39041.4	17765.8	6551.02	28021	13153.3	58866.8	86051.7	20958.1	52803.6	31116.9	60613	98775.1
P01011	103074	27592.6	45705.9	34159	109554	53311.5	66038	27237.7	14099.4	74912.2	56645.8	27965.9	104231	27251.9	45944.2	11102.8	43471.1	21462.6	37242.7	26138.1	8761.49	17896.3	8675.89	42329.6	174823	75638.8	51559.4	76235	101338	86563.9	54983.5	337507	20317.6	227026	290309	317826	192100
P01019	3690.22	4544.52	4335.03	8047.19	23593.4	2383.5	4329.17	4959.05	1575.85	3483.45	2612.62	4867.47	20947.8	3743.56	8090.68	2457.09	1977.19	634.687	3588.75	3239.06	2923.55	3450.08	2428.57	6770.68	21983.5	2568.99	4104.36	37222.2	10210.4	12777.4	4845.56	57917.3	5041.56	18751.8	21493.9	26308.9	22095.2
P01023	5621.08	542.379	1200.96	374.515	33329.9	997.06	899.477	1932.67	1011.52	2343.07	457.587	361.702	955.882	160.915	450.867	211.008	318.602	1733.68	1292.1	2153.05	441.37	1234.73	130.698	725.038	827.87	4174.61	274.349	411.045	809.482	162.506	8032.16	1092.59	573.869	510.094	897.423	1769.67	48630.7
P01024	34469	4500.46	5838.3	8030.59	155622	6439.4	4950.27	26051.6	11804.6	28987.6	4818.09	6485.74	19034.3	5414.22	14005.9	4473.05	7471.32	10645.6	9919.61	20207.7	3808.03	8850.91	11953.3	3961.52	39166.3	8796.44	2864.32	2971.22	10391.8	3271.57	6170.98	10018	3001.9	9063.05	3694.36	11662.3	5707.77
P01031	454.663	152.181	141.793	132.515	542.095	112.851	106.471	303.328	155.598	382.625	154.423	191.322	189.989	126.278	261.276	215.91	144.249	216.307	195.101	367.486	158.291	131.982	125.253	26.3305	221.123	221.594	82.4351	332.417	284.728	122.248	1730.16	140.926	119.011	329.819	290.895	297.204	585.587
P01033	346.393	973.175	681.938	1457.72	2502.15	602.366	549.592	1458.97	556.752	249.662	2881.81	616.496	696.871	1887.76	1605.1	2982.76	2120.49	268.648	1481.35	3373.42	560.866	273.059	2989.12	1132.52	1262.39	124.643	1711.16	4204.08	320.01	6258.4	2812.64	989.657	1164.39	1002.72	357.856	7572.81	1612.94
P01034	6826.99	19981.8	7413.83	11864.6	86553.2	7521.66	9010.41	9687.79	10677.7	2437.65	6698.23	33498.6	10158.7	16525.7	13495.3	26151.8	5284.84	9966.36	3691.3	10455	9346.94	3870.12	27717.1	31544.2	29873	7817.02	32494.8	59774.7	3302.12	25313.2	62602.4	18125.8	41727.4	11060.4	4216.98	14252.5	5227.49
P01036	1374.95	2159.83	2216.49	929.293	14627.6	3332.02	3603.46	136.401	987.678	1977.42	479.72	710.422	1239.78	1953.43	19466	2426.65	7393.12	7157.24	2117.59	9844.79	890.107	1405.7	1543.64	786.681	22448.2	324.029	2462.96	19636.9	7859.34	4223.85	1406.87	17808.1	4211.97	6692.7	6956.27	2197.17	4604.5
P01037	263.398	145.646	0	0	1735.47	0	0	0	0	137.634	203.448	0	259.463	0	0	0	350.263	0	2748.99	0	0	0	0	0	0	258.281	0	0	0	0	4099.94	0	0	0	0	0	1416.04
P01040	16067.4	10104.4	7517.15	2674.45	3152.58	20541.1	10831.7	11287.9	6386.87	15622.4	2689.45	8820.63	741.526	778.034	1320.84	4980.37	3105.82	4558.04	2511.09	2382.93	15004.4	6374.17	1687.36	5247.97	1241.3	25489.2	8042.91	1887.3	4093.72	2297.69	0	5721.75	5784.77	21162.3	18412.4	2859.64	3138.08
P01042	32260.6	68508.4	38294.8	48178.5	62331.8	81007.2	74157.4	36194.8	56932.3	29626.9	47333.3	117600	24510	63606.3	51854	166782	60836	67106.3	68493.5	98124.7	156263	43481.1	138147	232527	69817.1	99646.4	130723	218346	74558.9	160108	61858	85149.4	153739	91417.4	103332	97582.3	28452.6
P01111	742.811	727.557	813.456	1263.44	1574.6	1285.06	715.916	1321	1212.72	1399.45	1065.76	1222.19	837.168	716.767	854.079	1586.63	1376.02	763.996	579.728	1183.86	1624.79	1370.77	1856.1	616.897	849.471	723.861	1396.96	1020.17	606.877	589.768	979.287	241.04	631.705	861.696	1102.24	614.141	510.195
P01112	274.9	206.867	226.73	218.56	0	360.817	214.282	217.801	237.556	290.769	217.811	481.21	316.1	277.453	310.423	291.273	268.173	280.46	357.353	473.59	604.288	682.11	653.212	170.82	0	216.137	389.684	0	204.155	0	0	0	0	0	388.59	96.7871	0
P01116	127.589	308.347	291.438	254.219	206.467	521.474	189.382	170.386	225.986	242.933	215.165	207.215	257.43	136.475	195.448	0	210.08	216.193	226.607	201.688	199.073	356.603	292.542	231.515	0	109.619	141.025	0	237.42	0	0	0	65.1271	226.459	280.5	87.4581	397.178
P01127	0	447.198	389.722	251.554	4922.48	1401.66	741.131	304.796	1186.74	297.539	236.641	479.926	275.152	996.775	3786.94	6166.83	4481.52	9974.72	5775	2573.46	4325.23	1478.04	3890.47	12871.2	3670.55	5664.12	851.154	10352.3	1563.4	1342.76	2875.31	1414.39	3209.53	546.563	1620.18	1703.28	798.287
P01130	0	1137.77	139.455	680.588	0	0	314.113	361.937	440.584	42.6415	532.937	629.558	111.883	2381.92	1562.15	2305.4	1056.11	1467.37	413.103	739.252	2653.66	388.453	2275.98	2949.9	1941.16	2070.1	1254.23	7405.92	59.511	3460.62	0	1096.22	12178.7	900.581	156.877	1591.82	567.362
P01133	24912.2	35418	25797.3	10667.2	6048.38	33286.6	20702.4	20909.1	66101.3	58988.3	42531.8	73242.4	13922.1	60348.1	44910.4	93073	68641.2	110952	100867	95126.4	66746.3	41030.8	134296	113418	35111.5	36581.2	72991.6	58511.8	26758.4	35980	3727.83	32285.8	75765.9	48804.3	57751.3	12454.8	17977.7
P01137	0	107.046	0	45.6979	0	0	0	36.5094	0	105.009	57.3171	244.941	0	144.122	207.002	177.882	8.58515	0	18.6814	53.8123	139.576	0	214.73	0	0	0	153.885	0	0	0	0	266.063	363.147	0	0	171.026	0
P01178	0	205.056	340.339	0	9872.45	407.01	143.046	0	245.283	0	90.7258	198.222	695.095	0	0	436.895	0	143.646	0	90.5602	144.274	43.1417	415.658	428.709	4809.32	0	612.596	2766.42	392.247	0	2455.78	706.726	468.932	164.029	714.523	0	0
P01185	0	0	0	0	0	0	0	0	0	0	0	0	0	38.8616	0	0	0	0	0	0	0	0	22.3858	0	0	0	0	866.49	0	0	0	0	0	0	0	0	0
P01189	0	224.806	0	0	0	47.9924	89.4262	0	0	0	0	0	0	28.2113	0	46.1184	0	0	0	276.492	0	0	0	0	0	4198.61	214.864	0	0	406.819	1248.85	0	488.661	0	0	0	0
P01210	0	0	0	0	336.73	0	0	0	0	0	0	0	76.7509	0	0	0	24.7752	0	0	166.62	0	0	0	125.159	54.1682	91.8083	0	159.034	28.5632	0	0	261.874	971.826	0	53.4762	0	0
P01215	94.8921	2083.05	0	609.814	443.29	271.929	823.698	337.25	542.745	0	186.639	1372.44	0	242.873	65.0219	798.616	0	0	0	0	1293.39	68.3891	357.426	1015.82	174.642	0	186.891	2980.08	178.043	1241.25	0	4007.07	8073.6	327.505	445.542	632.393	0
P01225	0	455.966	31.8263	464.503	183.281	437.139	929.818	77.7167	318.023	65.8919	170.666	346.72	102.142	258.133	313.786	289.1	331.339	495.278	273.205	334.229	300.06	225.851	117.821	324.616	1388.98	1582.1	0	979.038	680.009	1526.84	0	1646.19	5977.75	223.482	337.408	271.822	0
P01229	1463.97	2935.43	747.018	767.031	2886.39	2484.7	972.075	583.505	1239.9	575.329	814.166	693.401	792.925	297.936	853.096	313.101	114.029	459.805	927.807	756.584	475.116	1327.43	305.11	372.915	5160.14	123.721	533.41	1348.21	2287	1502.48	0	1349.03	6211.72	928.404	1471.75	528.3	0
P01236	135.55	24.9577	46.0186	29.7311	0	0	0	86.2194	62.7862	54.719	24.9538	0	33.9183	9.56446	101.888	70.4759	402.755	0	240.149	103.819	107.172	147.548	83.2071	47.6401	0	0	0	0	0	0	676.152	0	0	0	0	0	110.137
P01258	88.9811	70.5518	0	0	0	69.1167	45.0185	0	78.7633	66.5219	0	112.484	73.4259	150.321	65.245	314.313	151.84	77.1909	163.876	421.709	222.569	92.1058	66.0669	238.689	102.857	0	208.379	306.458	96.645	103.048	0	315.325	482.061	184.374	119.422	50.4773	0
P01266	103.373	0	159.462	202.698	0	851.519	131.799	0	0	113.156	0	0	135.524	0	103.793	507.168	0	0	0	429.949	0	281.07	574.324	874.993	1049.76	0	314.77	0	0	0	0	0	0	0	360.861	0	0
P01303	0	0	174.8	0	805.552	0	0	0	107.536	0	0	0	0	236.728	232.421	288.371	274.187	226.326	311.46	0	0	266.894	0	0	818.003	1242.51	0	1535.7	0	0	0	0	301.804	0	0	0	0
P01344	6546.65	957.381	2052.37	1070.32	40706.5	17661.6	3844.29	1255.49	1994.07	2038.43	699.094	350.85	4249.9	1754.52	6368.5	1019.52	52719.5	10109.8	15530.8	17226.2	557.121	15672.6	780.135	6068.69	16690.8	4977.83	1558.8	17331.6	4281.12	1282.84	236954	1534.71	460.77	1763.63	5842.21	1190.66	1138.75
P01589	0	0	25.9587	21.9362	0	66.6179	0	0	0	0	0	0	7.07487	26.2757	25.7251	0	85.7567	47.1158	107.452	65.7784	0	47.4011	0	344.725	149.109	484.091	24.1127	189.198	0	296.023	254.231	0	0	87.7628	64.219	193.914	0
P01591	3866.45	18532	8240.65	34168.5	26087.2	5982.79	13930.1	9654.99	11815.3	8175.21	17993.4	31955.9	10897.4	15829	15568.6	17182.7	4864.6	9997.27	8162.44	6566.65	18617.8	4619.61	21002.2	10856.6	14844.5	12476.8	22068.2	3449.97	8709.9	46561.7	20211.2	31050.4	47111.9	16091.9	8307.87	25199.5	13710.8
P01593	10618	28749.5	16283.2	56032.3	148508	15569.8	50166.6	5584.36	3120.46	10041.1	10836.1	4151.38	50790.4	23706.8	45199.9	9261.2	11654.1	3885.14	7725.29	22233.1	3736.19	34179.8	5213.79	65994.5	122624	45751.2	89266.4	77508.4	41275.2	60128.3	5747.79	135882	191625	63794.2	9850.77	391619	13061.5
P01594	10618	28749.5	16283.2	56032.3	148508	15569.8	50166.6	5584.36	3120.46	10041.1	10836.1	4151.38	50790.4	23706.8	45199.9	9261.2	11654.1	3885.14	7725.29	22233.1	3736.19	34179.8	5213.79	65994.5	122624	45751.2	89266.4	77508.4	41275.2	60128.3	5747.79	135882	191625	63794.2	9850.77	391619	13061.5
P01599	855.295	148.719	466.564	0	283.599	348.431	495.355	191.902	288.389	464.662	259.969	326.951	830.728	214.691	760.668	76.8539	0	178.822	312.544	615.292	155.059	696.647	78.801	693.834	1941.16	268.084	940.328	7023.2	2370.54	1067.51	0	3658.06	1481.65	0	689.536	632.974	0
P01601	0	670.007	126.138	0	0	530.107	0	0	0	0	0	0	674.531	0	283.849	277.269	1565.62	0	0	234.627	0	0	0	5013	2371.03	0	801.256	1281.42	1078.47	2250.73	0	0	1601.6	0	0	0	0
P01619	10326.4	50112.6	31979.5	42652.1	132155	23738.6	14186.8	13542.8	5752.4	18888.7	39204.4	22268.9	51162.9	40138	31653.5	36421	17330	9522.01	11498.3	10859.3	8812.83	8321.21	12682.8	66506.2	62533.1	40509.8	48535.9	111295	56954	169921	2698.71	237272	120380	21358	44480.8	81259.3	8870.13
P01624	426.263	5712.57	3785.34	18268	2681.7	3586.85	300.707	306.034	111.739	547.173	4030.78	1447.93	5039.1	17770	2487.48	2071.52	447.893	565.57	849.56	235.269	5147.21	643.718	660.19	8531.72	10434.4	4648.91	8897.38	53644.3	2449.97	66026.9	3706.6	35882.8	102880	3433.21	1286.45	24615.3	601.396
P01700	2265.56	4162.26	6376.07	3128.98	53842.7	2953.5	2836.24	3284.61	4015.81	4170.31	5395.81	4622.67	15875.3	1931.15	1214.11	3168.4	797.584	677.755	3220.45	720.469	2446.98	1828.81	1117.47	5142.12	3359.18	2562.18	4207.98	3841.5	16174.2	18927.7	9857.8	38117.6	32653.1	6359.16	13958.4	20503.5	2252.22
P01701	4338.11	8257.93	14635.7	35978.1	121752	11052.6	6744.86	5034.85	2254.69	9271.72	2791.74	4044.69	11271	4901.54	6142.26	3172.73	3993.46	4603.4	6148.5	4760.83	1250.17	4902.13	2247.91	5846.88	21982.7	3796.43	7340.95	15089.9	18388.3	13788.2	13579.3	14475.4	2326.98	12472	10259.1	12393.3	41043.7
P01703	2592.6	5207.4	17748.3	5214.92	48887	2015.1	896.928	749.145	1113.1	2040.21	2850.61	924.191	40585.1	5141.25	834.135	1553.86	1827.74	626.4	1035.45	1126.35	527.739	838.587	374.913	2357.37	17793.6	4221.18	966.168	2377.23	4304.77	22715.5	88727	22321.8	17460	26490.4	5276.84	57124.1	4729.35
P01704	448.704	1927.59	407.791	1624.34	5203.46	1208.04	562.901	1861.62	609.285	2005.31	747.529	848.835	1313.83	582.277	886.785	1192.96	2751.77	427.503	564.485	397.756	544.008	978.493	510.001	1949.6	22764.2	1210.8	702.308	6128.31	318.678	996.158	1609.39	10253	3530.46	1255.81	1201.04	7723.76	0
P01705	0	663.531	420.415	0	22577.3	0	400.718	0	0	720.946	137.558	466.946	364.488	380.452	240.807	0	0	0	0	0	134.832	248.883	0	452.421	1701.75	0	0	1553.12	262.671	1698.95	0	3182.56	1428.91	0	889.686	2100.31	0
P01706	172.041	579.119	2840.22	5690.55	14960.8	2982.01	473.501	330.812	587.766	189.054	1384.34	1357.09	1344.53	164.471	185.116	999.018	0	125.851	165.91	69.6294	102.245	0	543.773	214.512	305.015	0	1530.98	2401.07	703.593	5232.87	0	3949.32	4255.77	1344.52	573.07	416.389	2226.43
P01709	662.303	1194.48	1081.75	3340.61	4671.26	889.001	751.868	1135.65	896.956	1097.95	871.881	356.769	694.185	488.849	582.036	365.103	1401.88	472.635	333.925	229.757	523.068	294.225	401.09	2077.48	5197.38	2079.35	2277.78	2019.99	1890.55	15593	1386.31	11509.4	7240.33	1484.96	3341.47	7407.3	1209.68
P01714	10315.5	8431.12	11992.8	33037	111331	16872.7	7863.5	5012.6	5357.27	10386.7	5295.53	2877.8	32853.4	5687.54	12899.1	5107.35	2342.61	5751.99	5877.9	3944.44	785.151	3657.31	2954.46	7078.7	61473	4048.18	8758.16	24915.6	32033.6	11115.7	24388.8	51083.5	7956.62	22886.4	14895.2	28041.1	62781
P01715	424.278	224.869	784.052	777.588	5059.96	885.14	176.872	133.128	118.29	203.207	733.97	152.637	498.096	0	162.849	0	144.474	62.6124	0	0	0	0	0	293.663	831.014	248.56	0	341.065	477.733	228.948	0	1407.03	519.392	443.46	507.566	596.314	1209.23
P01717	3014.47	1123.99	1769.53	14282.1	28276.2	1961.39	1587.59	1497.82	825.966	2266.41	3407.91	225.346	8757.46	535.322	1052.26	444.952	1205.77	716.647	1310.23	163.194	464.201	896.226	290.803	660.508	10348.3	14391.2	1766.35	4511.43	9493.81	2235.68	58084.9	18671.6	1767.11	27444.1	11147.4	13438.1	52483.2
P01718	881.978	184.061	294.301	1178.69	788.227	0	196.887	163.423	305.058	146.888	97.1069	0	1534.73	185.862	361.13	0	0	376.192	0	150.769	0	241.246	174.26	243.44	480.656	0	249.254	561.436	330.623	625.824	25823.4	2662.46	410.012	320.569	101.057	636.397	0
P01721	425.156	236.688	955.88	726.749	32665.2	2128.24	509.443	218.097	170.687	2012.29	627.946	148.437	2877.17	961.103	416.583	0	636.067	462.86	998.037	183.992	102.676	950.531	0	385.734	3358.12	1443.72	589.482	241.83	2969.52	1106	0	4469.38	886.354	5572.85	13683.7	5716.48	11877.1
P01742	0	0	0	0	0	0	0	0	0	0	372.809	0	0	0	0	0	0	0	0	0	0	0	0	725.807	536.615	0	0	0	0	0	0	2684.41	1247.19	0	0	0	0
P01743	0	309.884	148.447	0	0	0	0	379.06	288.451	557.294	543.818	142.752	0	154.099	0	0	0	0	0	707.135	0	0	0	0	0	0	661.624	0	955.312	0	0	0	0	0	0	0	0
P01766	0	500.37	1272.94	1397.23	3183.49	0	0	0	0	0	715.966	497.423	630.338	2132.72	292.693	860.122	0	0	309.892	0	566.584	486.352	728.552	994.559	4045.08	0	1428.01	1728.77	474.547	5901.25	2818.63	3916.17	3731.78	4897.89	562.852	1463.69	0
P01768	3868.7	2706.16	4707.08	4500.31	30982.9	3812.58	4463.44	7152.42	1743.17	4417.37	4500.22	3528.87	3139.89	2237.37	3034.67	2878.13	2680.83	3697.29	2232.2	4793.62	3389.45	5068.51	1672.52	12233.4	6679.2	10199.5	2812.11	6579.56	8438.22	9480.04	14242.8	13933.9	20047.8	19049.3	4779.85	19273.4	2227.61
P0DP03	3868.7	2706.16	4707.08	4500.31	30982.9	3812.58	4463.44	7152.42	1743.17	4417.37	4500.22	3528.87	3139.89	2237.37	3034.67	2878.13	2680.83	3697.29	2232.2	4793.62	3389.45	5068.51	1672.52	12233.4	6679.2	10199.5	2812.11	6579.56	8438.22	9480.04	14242.8	13933.9	20047.8	19049.3	4779.85	19273.4	2227.61
P01780	9032.3	15620.8	23266.9	39549.8	85044	18808.1	9560.43	8824.56	7322.55	16322.7	36717.5	12824.7	31336.7	17610.8	9402.73	9201.89	5298.07	5636.42	1627.2	2902.59	7307.07	3910.44	13553.7	17936.6	34132.3	8332.65	24971.6	18483.6	47453	40397.6	21101.9	58367.2	46915.4	48066.7	12851.8	69394.2	2629.57
P01817	0	0	49.0775	0	74.7951	0	0	0	0	0	0	6.3923	0	0	0	0	0	0	0	0	0	0	0	0	0	0	0	0	0	0	2640.11	65.9509	0	0	0	0	0
P01833	20558.2	53435.4	51425.4	56077.3	127573	60706.9	33898.9	44571.1	38827	33672.9	52718.6	58993.3	41355.1	42910	53543.1	77234	28030.8	71517.2	39157.8	43290.6	36095.2	41569	79285.3	100214	50009.5	67854.5	57685.8	102766	40580.8	127705	221123	88964	116911	92473.9	76081.2	63416	205257
P01834	25721.8	176931	103231	185097	213816	43639.5	50568	52715.6	18263.5	45859	65743.1	149571	194251	267381	182800	277383	139724	39902.8	117698	70182.6	129614	96240.8	87100.6	255370	96817.9	120242	324475	745183	109892	468557	51638.3	514297	430733	123721	181005	313017	106597
P01859	117609	102230	92411.6	123918	620609	81162.7	101140	110951	68858.2	111853	135907	72340.9	199537	112153	165816	91041.6	99177.7	77160.7	178644	93238.2	68157.7	134488	146895	185806	245579	83889.9	94116.5	327842	202452	187459	600213	655624	333198	221957	204544	363155	364042
P01860	35488.5	38167.5	3225.24	4043.72	130698	14492.5	25156.6	11593.3	15907.3	9764.86	5396.46	8946.78	10928.7	6661.8	15575	24166.9	10004.9	2508.59	14926.4	20324.8	12445.2	1952.25	5530.22	31751.9	21879.1	2673.36	16491.4	19091.4	27935.5	7047.98	298906	24761.3	20657.7	7853.85	24649.6	15994.8	35677.6
P01861	16898.4	7431.11	6436.43	11234.1	97118.7	3855.65	2965.65	4928.79	2303.5	2289.55	9753.38	375.172	40392.2	10907.5	10580.7	2080.76	7342.04	2286	12971.5	9172.58	5008.61	1138.53	1093.3	11717.5	62995	4603.28	5217.68	40256.4	25806.2	6294.45	27562.8	54670	13810.7	835.812	4358.86	19341.5	8728.66
P01871	4704.67	3080.45	3616.07	5589.12	12419.4	6270.17	4249.76	2771.31	3057.12	4111.61	3885.64	1209.73	2634.52	2238.59	2191.02	1223.9	2731.53	4607.55	5671.45	1761.25	381.615	6152.26	1890.38	5931.78	7221.52	6650.78	3340.13	2790.37	7535.66	4020.72	4670.45	5805.51	3862.64	11319.2	5897.97	4952.79	10511.7
P01876	15325.6	55244.3	23996.6	70078.3	175102	10967.3	47337.7	30212.3	28477.3	27788.8	40262.6	70280.9	40908.7	23568.4	16698.1	65195.3	17788.7	28216.2	20594.4	11972	44035.7	5809.42	51284.5	51220.4	47282.8	15697.5	38648.9	6203.16	42701.4	124938	35250.4	162843	127343	72834.9	52847.3	120866	3275.85
P01891	0	0	0	0	0	0	0	0	0	0	0	0	0	0	0	0	77.0467	0	0	0	0	0	0	0	0	0	0	0	0	0	0	0	0	0	0	0	0
P01892	0	0	231.64	0	0	270.042	0	0	0	0	0	99.9854	134.963	101.361	206.323	0	73.2068	92.2817	0	239.531	54.4428	241.579	0	0	418.823	0	143.653	0	0	227.372	5170.2	686.459	216.346	276.63	344.317	0	2172.38
P01903	2252.39	1381.09	873.411	4029.26	3036.55	1408.63	790.868	1120.33	1090.11	1885.82	301.303	502.535	2370.6	611.458	592.089	98.921	356.924	448.4	399.553	364.989	263.036	221.61	197.402	603.94	1210.3	1417.75	1866.9	114.837	537.314	325.606	0	484.948	401.612	921.43	1080.46	1318.52	23052.8
P01911	0	2137.7	0	3466.85	3409.17	0	1235.25	1617.33	2867.76	0	0	0	3653.79	0	0	0	0	212.709	297.615	0	0	0	0	0	0	0	2837.33	0	617.085	0	0	0	0	0	0	0	0
P01920	0	0	177.301	0	0	0	0	36.7281	0	0	0	0	0	263.074	458.279	512.771	0	0	0	0	212.14	239.731	221.842	0	205.44	604.7	0	0	0	459.796	0	0	0	0	0	0	0
P02042	677.79	360.432	0	0	33909.5	0	2230.72	4155.08	618.927	3229.96	210.23	10069.3	1601.22	1704.22	282.639	4786.54	1488.22	584.761	0	180.536	4349.35	445.64	533.955	1640.36	0	0	277.131	1920.55	259.796	128.289	858.083	27257.1	3468.89	563.558	338.031	5045.42	1279.27
P02144	210.105	0	0	82.3928	2167.01	96.7605	194.888	313.229	182.041	159.557	74.8504	75.9658	1898.95	0	356.303	176.12	623.854	112.292	329.905	155.585	96.9732	285.812	188.933	0	5239.37	0	0	0	1452.08	0	27459.5	1592.96	0	785.046	196.821	1256.18	12496.5
P02452	2120.89	5409.1	7619.21	17720.3	6391.1	4225.85	7519.75	1779.34	1969.07	3194.18	5523.82	3570.53	6956.89	8616.84	6727.71	17723.9	2167.4	2131.79	1846.44	2138.48	4207.48	3251.79	7330.74	6327.59	28250.3	1690.46	11390.4	17995.2	2106.24	5231.88	13597.3	4046.88	9012.95	8788.44	2376.36	1197.01	2301.91
P02458	1468.25	2585.4	5044.55	4746.84	5465.69	6876.03	2011.03	938.756	3399.44	1173.5	2464.31	1045.85	4888.5	2530.87	3529.25	4718.76	3356.77	1287.66	1625.57	1242.5	1659.2	1434.23	2427.86	2314	6501.64	4465.29	1492.22	11501.3	2154.23	3852.08	811.441	2981.16	2393.65	2568.36	1250.61	1174.47	3535.96
P02461	6379.57	6243.57	20968.2	13517.8	40284.2	14958.9	11200.1	5667.95	5843.51	10148	7185	5683.03	11224	2636.02	5155.82	8104.05	3297.42	2581.35	4476.9	978.647	2115.73	3235.95	2681.41	7831.37	21655	1622.21	9682.95	23892.8	4113.64	3485.17	2456.88	5344.08	6815.59	18442	10150.3	2103.04	1575.29
P02462	203.054	60.1098	121.534	20.8024	0	297.902	84.6673	90.7368	157.292	241.102	163.702	86.2933	95.7603	145.584	279.432	296.675	335.469	684.537	524.379	528.789	171.455	296.136	316.333	482.988	0	620.467	502.775	447.286	411.13	183.097	288.472	0	147.159	266.77	153.457	71.9216	970.054
P02511	11332.2	3163.66	4577.1	8541.82	8721.04	2460.63	3486.16	2683.84	16335.3	9602.37	3291.57	4876.52	15556.2	2582.42	2989.38	1900.51	2378.45	5089.35	2608.91	3119.33	2878.75	10352.9	3634.98	1670.84	4047.71	2934.42	577.77	1602.5	1978.22	477.609	6203.42	1061.14	1230.73	2828.8	1562.16	2170.64	6864.96
P02533	14239.5	13592.5	20493.3	5622.02	19700.6	13163.8	30529.3	39008.6	17022.9	21487.1	20110.6	17575.3	17895.1	17651.4	18665.6	27232.3	12580.9	17163.4	3244.58	3545.65	51138.3	45750.3	8454.02	6397.36	13113.1	8498.7	4750.15	10735.5	21348.4	13662.9	1264.94	50960.8	31021.6	6041.83	19435.4	24070.4	766.589
P02538	14042.8	7310.98	21651.9	3328.38	14676.3	13868.9	21979.8	37078.2	11484.6	11619.9	13877.6	9297.85	8465.84	9842.08	14208.8	26480.8	25922.4	39146.6	12252.4	4966.08	45967.5	103853	9151.75	5234.2	11232.3	14207.7	3502.47	8554.22	22446	6103.08	1301.68	20667.8	18027.4	2436.66	13416.7	12048.5	6748.89
P02545	1449.02	394.494	848.511	435.797	410.563	284.141	556.366	1281.1	740.466	778.666	490.698	346.153	717.342	650.997	741.002	711.307	1133.74	2167.21	585.858	1582.08	1570.13	4326.34	711.856	586.834	761.47	1706.48	193.031	1407.69	775.131	747.774	6056.56	846.211	251.995	724.639	898.868	1409.72	921.487
P02549	80.8615	0	275.538	0	663.081	0	0	106.496	0	151.592	0	95.9491	28.5352	0	0	197.485	17.4304	77.778	397.273	0	109.853	0	0	0	0	0	0	0	386.435	0	0	0	0	0	190.259	0	0
P02585	1374.04	0	0	37.6275	0	0	358.063	68.2297	0	0	1124.26	225.171	0	0	0	0	0	493.212	912.327	0	0	37.0442	0	0	0	0	601.918	0	212.428	0	0	0	0	72.3574	0	0	0
P02647	51904.7	16582.9	7171.36	11296.7	38995.5	16988.7	22252.5	26580.9	31289.5	34853.8	6906.89	18122.6	7405.75	24868.9	54017.7	24103.7	27862.4	25044.9	21821.7	37072.1	14299.7	16401.3	24502.8	21128.3	16135.3	5255.16	14091.3	14071.6	13922.9	5130.82	23528.4	7586.34	3379.43	6562.37	5249.2	13285	10293.7
P02649	6115.98	5862.81	4566.89	2864.35	2777.58	2892.52	4274.51	6180.91	11210.1	5598.52	7338.67	13217.4	3091.63	12874.9	10979.3	21464.8	5512.83	5291.93	5864.52	9713.85	13079.8	2015.57	12304.3	2980.65	1864.9	999.256	6005.83	7803.7	2463.84	6088.22	14430.4	4732.84	10681.8	2853.98	2756.24	2714.22	13056.9
P02652	12761.5	1780.86	1055.41	1531.08	1886.36	4575.11	7533.2	4204.56	3658.56	5203.17	912.022	4008.07	395.445	2143.76	3286.26	3677.79	2260.92	5762.98	3646.91	14136.9	2366.37	2714.99	2814.76	16279.1	1841.48	5456.18	4274.16	12532.4	3341.64	2146.03	14293.5	1768.01	1746.48	2180.1	794.721	3628.42	31986.4
P02654	4163.39	1498.18	1077	1494.49	3444.6	759.763	1270.1	1800.06	2246.58	2599.6	1253.84	2166.03	1566.98	623.837	1072.24	972.274	790.476	483.542	567.166	953.174	404.022	1249.12	1270.01	1105.89	328.159	818.261	768.852	1243.74	431.808	336.759	0	1076.7	818.398	1336.91	441.79	447.032	1038.52
P02655	874.945	802.59	583.449	564.287	17723.5	799.358	991.45	2088.17	1402.49	578.253	286.08	705.299	1094.48	1074.23	597.233	1538.68	649.657	0	17.9803	652.753	1131.89	283.391	631.294	741.389	2314.85	636.501	648.523	4816.46	115.018	2134.67	6649.31	697.338	306.886	0	0	571.152	0
P02656	5423.3	10500	1627.22	4566.09	15753.4	1428.2	6186.21	12343.4	15058.9	1880.79	3150.06	6700.81	12337.5	5247.36	9253.81	7111.09	12541.9	382.369	1320.05	10786.4	4812.82	5259.91	4764.11	6322.84	5656.75	1812.21	6262.58	20705.8	4234.03	2289.01	3225.32	1287.92	2053.79	1710.81	1266.7	1064.74	6697.75
P02671	13575.7	7799.39	11928.5	20155.5	41688.8	21147	3440.35	4689.52	2902.97	6789.89	3635.16	2654.21	19386.1	7640.14	18293	7447.46	9682.91	17611.9	11605	11061	3522.9	4195.19	4986.71	11841.2	32075.2	47549.7	11490.1	21462.5	19222.2	33258.1	71314.7	12066.5	14538	20970	21025	31076.9	44260.5
P02675	26856.8	1123.73	1375.41	727.067	18142.3	942.446	1049.47	7781.24	3879.98	12948	1087.46	971.185	6091.4	732.61	2327.14	1240.91	705.614	2604.07	1490.82	5908.24	1829.3	2947.52	739.965	706.824	2085.04	1195.18	616.022	1063.52	2306.93	552.741	5547.95	1590.1	762.353	3041.61	3185.15	6369.06	1563.09
P02679	23057.6	1092.6	1278.33	1087.58	16149.8	801.749	833.669	9380.14	3179.3	14126.9	758.074	858.045	6865.63	675.756	2426.92	1002.33	783.555	2235.88	1596.82	4841.66	1235.27	1719.33	647.428	693.591	1861.51	1793.09	550.096	1426.44	2653.46	472.409	84508	1293.15	545.327	3523.72	3228.9	5895.73	1278.07
P02686	127.211	98.066	89.6567	0	0	257.874	156.147	128.922	118.776	135.224	99.9185	80.0655	0	34.7654	0	289.122	124.68	189.639	313.071	211.595	381.42	100.347	79.6668	0	0	279.002	144.875	0	201.048	0	0	0	170.381	214.327	395.497	0	0
P02724	0	0	44.9164	0	0	0	0	0	0	0	0	0	0	112.329	115.255	0	0	0	0	132.433	0	360.261	126.241	0	0	0	0	299.323	0	0	0	0	0	0	0	60.8958	0
P02730	640.514	49.9843	47.7705	48.5014	6284.42	29.5134	95.0428	1217.25	55.8019	1816.87	51.9855	1123.19	491.3	183.478	68.3231	1639.83	149.584	193.876	181.645	94.4966	905.069	88.0251	48.8153	0	0	0	50.0775	0	112.538	0	0	0	0	46.1069	0	0	0
P02741	1440.25	205.601	694.893	313.717	1881.25	210.532	0	891.526	0	2300.47	504.918	66.7768	1633.98	254.192	578.71	0	0	0	23.1653	0	0	0	128.469	631.011	623.707	0	300.118	0	449.459	827.397	0	497.59	96.1869	396.404	391.962	540.451	995.838
P02743	9624.88	1778.87	1673.42	1539.19	14663.6	771.628	1575.28	6745.99	1915.87	5853.2	5910.4	6187.65	7069.06	2185.1	7084.23	3487.94	2479.2	560.705	2204.03	1382.38	753.417	675.37	7977.55	1703.72	1980.18	328.18	4838.9	973.297	6117.42	3550.51	3222.76	3106.37	676.363	3107.09	2237.97	2292.15	0
P02745	0	93.5616	135.755	95.2886	0	0	0	253.052	51.6109	247.331	82.6845	0	124.975	141.937	0	0	0	0	0	0	0	0	37.1595	79.8239	0	0	59.6095	0	0	0	0	0	0	0	0	0	0
P02746	553.965	93.5504	131.807	0	300.64	0	90.7727	450.927	192.628	249.726	157.079	106.419	172.899	175.725	270.627	97.0467	360.567	67.724	236.434	575.158	150.542	46.2202	101.36	89.0898	755.705	563.209	106.555	351.52	122.783	0	4795.75	0	0	0	123.645	250.091	590.522
P02747	1735.49	197.019	212.542	114.858	448.059	0	244.178	910.74	671.325	913.538	274.461	171.91	325.665	211.483	362.625	495.522	604.101	114.814	259.653	729.213	326.784	219.822	235.51	95.8525	0	0	208.625	285.335	333.303	88.3268	0	212.827	0	164.222	335.853	431.252	0
P02748	11077.7	3095.53	3834.28	3211.55	14773.6	4090.12	3058.03	10861	3103.68	22227.3	3333.44	3954.38	16623.9	1896.87	8362.2	3254	1602.73	1302.65	4102.51	3429.96	2836.48	3101.57	6716.13	3822.56	14212.4	2592.17	2126.82	7215.2	6659.29	2735.73	31082.7	11230.9	2555.33	20068.7	9323.67	16443.2	4803.03
P02749	34244.2	59529.3	28436.1	79654.6	93032.1	53652.7	34920.2	15123.2	29621.9	18871.6	15905	14642.8	30025.1	14839.9	43086.5	22681.2	50381.5	18360.9	43922.8	32987.7	13885.1	47715.4	21455.2	78867	61429	143038	54596.5	121236	25882	33871.4	67553.6	27991.8	64820.8	40252.1	41794.9	43085	127395
P02750	68866	10531.8	17577.7	160722	242737	34905.3	36314.8	35484.8	2708.21	83812.7	46292.3	10532	71327.5	35726.2	35649.8	11923.5	10932.7	4867	19018.7	7894.27	6068.16	40432.1	9281.55	21686.3	78618.3	29224.5	18616.7	38621	69791.1	181004	616046	130521	15606.2	86541.9	85330.5	150232	135149
P02751	9170.35	11197.7	6364.9	4035.3	10472.7	10770.7	15941.2	7761.4	13009.5	7197.4	12373.9	15415.2	8452.22	10243.7	10343.8	19331.7	6937.4	14183.8	12170.2	11668.7	14889.1	6355.61	16124.8	23836.4	9319.24	3692.2	21363.3	32651.9	11166.9	14078.6	2400.82	10226.6	25364.8	21503.2	25611.8	8421.66	3065.41
P02753	20046.4	53082.6	28967.5	16599.1	317908	33209.2	18757.3	26325.1	20166.9	7496	10259.5	19723.2	98368.6	21677.3	22926.3	30108.3	53402.2	23457.5	29864.4	34736.1	13026	23331.3	15904.5	60760.4	190769	163358	33638	485276	46575.8	77454.5	412228	44611.4	36927.8	40162.7	75541.5	34111.8	126416
P02760	24307.6	178486	113634	416342	705071	175710	168588	58713.4	64023.6	89020.1	107565	65118.2	266525	264237	17125.4	572535	39014.1	92096.6	121510	96705.9	110721	46343.7	303306	651070	1.01017e+06	527701	366097	2197453	160513	1.13433e+06	613224	753926	767799	214718	199292	873910	136161
P02763	63644.7	13113.3	17674.5	80280.1	140959	38892.5	25230.1	15523.5	3062.66	47770.2	50564.3	9172.4	103708	20339.6	20306.4	15708.6	43018.2	4607.81	46356.8	24153.5	19125.2	26132.4	13376.4	36405.1	68981.8	85246.7	56981	175774	273512	108121	17512.9	584124	116731	56933.3	272236	281863	260677
P02765	29814.3	21917.5	7571.65	18395.6	100412	28384.4	33218.3	7705.8	13004.8	28810.5	13897.6	15065.9	33495.4	21760.4	78104.6	23810	32801	33106.3	14632.5	44701.6	3224.49	36846.7	21798.6	31282.7	137237	32090.7	37272.6	214722	76134	92320.3	54052.2	86913.1	27999.5	37826.8	34557.8	33435.9	61362.5
P02766	9798	15174	4736.6	9606.27	160273	12225.1	46729.8	13321.6	10459	8918.22	12304.9	19483.1	29564.7	8046.78	15345.2	18785.4	21370.1	7157.76	6947.57	16828.5	16093.9	4867.37	9158.21	26795.8	11751.4	7610.65	25258.6	96452.5	9197.07	12672.2	15079.1	13828.6	20193.8	10490.8	7234.22	9654.98	10365
P02768	59365.7	43095.7	52995.2	113520	185533	63420.3	79461.2	66039.7	28025.4	86610.5	77841.5	79590.1	82669.4	91284.9	41629	189441	69998.3	78264.6	86896.3	85541.6	170609	99168.7	67056.6	165951	171117	140931	87245.3	273747	183789	165378	343234	478522	189288	108343	122031	188495	536434
P02774	6248.41	2150.46	2116.36	3273.09	9757.9	6844.42	6351.57	2752.96	3709.95	5796.23	1757.48	3881.28	1590.51	1822.73	4183.25	4250.84	3801.83	6125.91	5500.28	10172.7	3742.74	2624.5	3292.31	16672.4	11359.4	10168.4	8910.6	9127.16	5673.25	4722.99	23045	5661.94	5464.77	4168.19	3401.53	4432.72	26389.5
P02775	0	117.952	46.6423	242.62	0	217.127	0	258.306	161.459	0	0	199.738	0	176.672	63.0589	183.481	171.793	0	0	153.992	221.497	69.4356	61.7547	118.205	0	124.595	0	0	0	0	908.059	0	0	0	0	0	700.856
P02776	125.984	106.902	249.865	204.683	0	350.137	207.75	1634.41	61.1903	167.96	268.859	205.784	485.106	198.813	165.606	0	267.246	161.274	228.851	357.106	0	109.764	93.4438	87.6187	1728.22	324.191	238.885	1606.04	294.976	573.383	1705.2	1334.92	545.871	1344.87	889.639	333.71	491.038
P02778	0	0	291.202	0	0	0	0	251.493	176.92	186.624	192.195	424.265	0	194.655	0	0	0	0	0	0	0	0	463.455	0	540.574	0	0	0	0	0	0	897.928	373.969	0	0	0	0
P02786	111.395	114.374	184.089	188.56	520.537	0	0	159.075	185.308	448.043	218.721	252.541	236.081	94.2439	146.539	247.692	186.421	125.52	436.203	76.485	282.531	271.208	188.511	129.69	197.319	0	97.0034	812.866	220.632	128.452	61.7238	0	195.489	417.717	216.581	101.82	0
P02787	22923.5	21864.6	7934.24	110500	285810	16095.5	69884.7	43279.4	22407.9	36967.1	52183.5	43061.5	62121.3	43505.7	41741.8	71902.7	6477.87	10858.3	6932.21	19771.5	54070	47269.9	67201.9	81279.3	168625	37464.4	48804.5	174044	50349.2	59278.9	75922.4	631372	92336.9	230131	75264.7	325283	139674
P02788	16582.4	16440.4	1663.02	5261.12	158141	3529.31	3568.65	71127.5	14126.2	20776.6	72626.2	6953.59	15196.7	25997.7	9213.38	3565.74	5378.32	1641.82	4784.3	6643.7	2046.87	15267.1	7270.14	667.309	2445.6	32506.1	555.739	504.622	1459.02	9962.69	1353.43	3754.28	9209.12	26477.8	9667.69	4637.25	624.224
P02790	48420.3	37938.9	42359.6	129601	404897	36908	49421.8	36234.1	19024.7	33881.9	48927.9	28379.9	150081	50102	80364.7	49277	30809.3	19194.4	22345.2	40692.1	38022.4	48157.1	50008.9	118591	110319	21059.9	35133.5	320488	78704.6	170867	146507	300512	61904.8	209457	156685	268112	39980.9
P02792	8774.43	3246.04	5484.94	19261.8	33164.4	5385.98	6681.98	7542.91	9354.45	2798.68	7840.47	4012.1	38226.3	6184.71	7401.88	1274.56	7972.34	1973.59	464.839	7149.52	1204.44	781.279	4192.55	551.243	835.743	10982.6	11280.2	280.206	3370.51	2098.88	61224.8	3935.12	6922.73	47873	2847.17	6176.87	26883.1
P02794	749.202	523.473	813.255	2420.76	3726.72	733.356	502.012	1353.7	849.213	470.47	758.051	673.519	3559.27	750.047	754.882	423.873	294.749	131.119	164.023	664.026	432.835	352.915	1049	205.662	133.428	882.714	562.09	434.872	343.884	641.118	3518.49	523.917	834.751	4706.64	819.522	577.693	2703.98
P02795	14138	2265.66	12009	23311.3	61032.5	7831.6	13939.5	4851.63	5989.31	1944.2	4634.7	1603.61	17596.4	9782.51	12682.1	15059.5	13742.7	10810.6	7823.98	14162.1	1307.7	10856.3	7569.91	36907.5	74953.3	33999.6	11790.5	209870	15510.2	45935.2	126323	28124.7	31015.7	15045	6706.25	62566.6	8452.56
P02810	4168.47	2310.71	1287.53	371.981	13154.2	1641.26	1171.79	300.857	840.075	2517.43	793.668	597.915	1910.6	1717.38	12809.5	477.293	3911.12	1254.2	1548.83	1865.9	638.905	2189.1	879.565	1279.01	2758.47	6462.95	746.163	26149.6	3337.32	3393.13	0	15059.1	2477.99	4737.14	13993.9	181.135	15007.1
P02814	460.646	4033.89	1471.44	0	0	833.389	1905.19	105.422	442.55	226.532	175.276	1126.66	104.765	5912.41	4626.09	8936.62	6405.4	3384.59	1740.72	1244.56	13437.1	1258.32	12287.3	221.966	290.845	0	1045.44	1678.23	801.923	2159.97	0	671.076	443.101	515.762	2613.31	0	344.547
P03891	0	0	104.936	0	0	0	0	55.9345	100.615	71.5101	53.8209	0	155.106	0	0	0	166.36	0	0	82.2771	27.9581	101.667	0	0	0	0	0	0	0	0	0	0	0	0	0	0	0
P03905	46.5308	13.3849	120.588	157.127	0	0	0	195.729	188.229	220.639	132.205	92.6933	200.232	162.72	133.879	178.376	224.821	126.72	85.1031	160.521	141.657	343.476	137.402	0	0	0	73.2115	0	48.9088	0	0	0	0	0	0	0	0
P03915	0	0	0	0	0	0	0	0	6.47318	51.622	0	0	0	0	0	0	51.2239	11.2762	60.5686	0	236.587	124.208	0	0	0	0	0	0	0	0	0	0	0	0	0	0	0
P03950	891.772	999.484	953.876	557.9	503.083	292.1	524.092	1513.03	1219.45	528.281	813.272	901.138	780.037	1286.54	3101.74	1853.69	4718.37	499.094	2288.22	2926.58	808.409	876.797	1716.3	413.864	374.162	1098.96	555.607	348.449	563.73	700.402	0	272.162	424.873	688.213	249.48	597.983	0
P03951	618.586	561.618	445.941	268.115	72586.8	5590.62	651.182	500.776	1567.44	918.483	681.398	2034.04	362.073	749.395	1611.61	1013.78	683.786	649.97	647.75	1085.02	424.742	700.072	1440.49	1644.34	1640.54	668.423	401.195	328.134	1225.69	311.333	0	64481.8	586.249	974.603	660.916	216.832	29566.2
P03952	387.716	99.1811	60.1726	21.982	80.5471	77.0589	103.961	215.044	186.104	295.4	98.0161	106.062	89.0599	120.994	100.032	94.1586	115.798	249.023	106.34	253.693	90.6996	163.025	147.58	290.582	625.099	0	62.1598	379.268	150.082	0	790.69	0	166.227	138.199	326.885	196.602	917.868
P03973	4782.22	569.487	1489.72	436.559	3289.69	972.373	518.892	2077.58	1154.17	1236.93	1071.5	630.848	641.436	748.917	333.287	1071.56	812.878	1032.48	705.232	864.594	585.233	2386.71	892.761	1653.45	497.482	1429.59	1613.82	333.121	930.901	2337.63	1358.41	378.689	1540.37	2135.9	695.27	698.648	1027.99
P03989	0	0	20.0459	0	0	0	0	0	0	0	0	0	0	0	0	55.8927	0	0	0	0	56.635	0	0	113.881	0	0	0	0	0	0	0	0	0	0	0	0	0
P30485	0	0	20.0459	0	0	0	0	0	0	0	0	0	0	0	0	55.8927	0	0	0	0	56.635	0	0	113.881	0	0	0	0	0	0	0	0	0	0	0	0	0
P04003	1043.24	239.922	231.926	64.2793	780.27	473.701	754.592	430.417	298.867	353.639	10.8804	180.036	168.397	278.866	308.133	125.786	100.306	105.473	219.363	277.615	328.58	134.281	72.2656	1005.84	1284.38	1439.86	183.486	618.257	443.407	917.955	1556.48	1104.8	388.366	1900.31	600.957	703.731	0
P04004	2972.16	7376.44	6557.05	2249.17	14627.1	4768.91	4990.7	8520.06	2417.05	8157.06	3666.96	10428.1	13381.1	7485.3	10005.8	20970.5	14830.7	14602.3	18014.2	20456.3	9167.29	5822.1	10479.4	18158.1	9164.25	59092.3	8506.28	26302.3	11478.7	21025.6	16972	23277.6	46183.9	12551.2	17360.4	29997.3	28459.2
P04040	721.79	711.152	344.789	374.595	1663.38	365.296	275.325	1878.86	677.304	616.153	350.62	894.686	427.462	411.361	200.163	864.775	627.759	438.558	465.426	123.005	1513.14	373.451	490.252	513.284	680.092	8531.58	164.796	360.221	260.629	318.477	1807.32	1829.06	929.867	365.698	502.696	591.453	3616.45
P04049	0	110.937	126.097	148.504	0	125.095	0	111.864	186.817	172.573	164.851	107.132	141.475	115.437	167.175	115.404	152.915	0	114.066	188.841	144.91	149.812	59.845	194.08	0	0	105.958	0	0	0	0	0	0	0	123.822	0	274.411
P04062	668.598	843.223	753.751	1099.66	552.222	828.351	760.903	685.396	911.331	996.809	852.897	1122.09	731.984	707.968	712.787	553.672	674.459	378.871	615.504	969.59	830.508	1150.3	607.539	709.421	801.506	1554.91	954.095	621.403	796.69	547.652	3766.83	483.563	616.874	1667.14	536.442	749.522	790.929
P04066	4196.34	4080.05	7811.49	16338.3	15024.9	8941.12	2017.95	5862.6	5472.19	5930.49	5753.83	5349.54	11538	5639.85	9504.8	1601.57	6211.93	2624.19	6197.52	6443.62	1724.6	3391.19	3229.65	7008.87	18571.7	11486.1	3974.51	4031.16	7944.72	4434.12	3574.63	4005.4	5779.03	18774.9	11025	9768.36	45355.6
P04070	290.757	314.686	241.061	137.692	366.11	152.728	150.495	165.365	181.725	168.084	161.92	440.313	248.865	185.025	258.765	233.41	203.58	427.249	256.976	304.365	161.912	204.731	314.815	192.066	264.137	400.509	104.314	607.426	282.406	113.468	0	192.765	248.668	352.554	212.594	156.268	607.938
P04075	5153.35	2636.62	4611	4613.53	2328.24	2039.12	2931.88	9382.02	4717.39	3312.65	2502.3	3940.91	1420.29	1530.62	2405.76	2507.96	1248.11	2321.12	1360.98	1671.87	4562.54	8533.43	3343.4	3931.97	12789.3	8737.74	1211.45	1986.01	1566.52	2458.57	6616.67	2189.76	1764.82	1738.19	1870.61	2241.56	23383.7
P04080	9590.95	1802.98	6991.43	1915.67	15162.4	2099.22	3667.04	9120.81	1735.8	3061.13	823.486	1217.41	1657.95	799.258	559.126	1361.03	987.144	6275.76	1872.98	935.236	7447.42	24539.1	571.672	5997	11975.9	18676.3	964.544	4190.18	4554.9	2720.43	6793.32	3619.4	775.41	1806.03	3148.44	2083.95	18327.8
P04083	10715.1	4453.52	8171.16	1743.86	2770.29	2074.73	3695.21	15464.2	4257.88	8196.3	2290.53	2126.35	559.208	1715.48	1032.45	2942.37	888.926	17046.9	1901.95	863.584	8869.02	25882.1	1045.05	4857.81	3138.68	39763.1	576.083	450.985	9331.87	2169.02	982.429	501.528	1849.73	643.11	536.156	523.996	2039.39
P04085	224.149	222.636	353.128	4.88391	0	346.525	1839.88	172.548	145.481	215.488	169.697	305.153	0	328.55	327.489	0	419.341	505.619	477.283	419.673	134.781	0	290.344	516.289	94.2088	0	62.6868	232.919	185.164	188.001	0	0	96.0586	0	0	279.617	0
P04114	3422.6	79.1232	243.265	88.2605	2998.59	1025.01	234.96	1345.46	298.292	358.075	68.2274	261.23	175.731	73.4334	251.033	101.297	74.8881	248.401	247.219	842.304	188.363	320.993	152.762	153.18	1853.43	362.998	155.595	699.35	118.154	136.344	210.995	1188.12	354.01	397.376	219.797	403.623	1335.58
P04118	107.272	1315.7	88.406	0	96.9758	78.5478	347.346	341.644	2172.44	387.447	139.948	2916.71	296.858	213.396	128.924	1133.7	735.546	142.79	671.472	133.392	1038.2	168.31	86.8929	1406.69	491.596	2530.94	277.137	13752.3	423.156	3398.1	5422.96	5628.62	4787.61	221.232	2018.14	1364.81	588.475
P04155	189.633	1189.58	699.848	342.481	980.659	3056.3	1451.35	1038.64	798.883	188.91	433.167	527.448	285.816	1280.06	811.388	1397.48	274.429	708.395	773.219	491.562	1143.25	264.215	879.993	3005.33	1212.88	2456.66	1028.57	2711.5	418.382	3318.96	0	8299.78	13421	1834.63	1734.12	12368.5	0
P04156	3914.99	5218.64	6007.22	3252.5	15067.4	7890.84	6076.8	2450.56	5488.45	4519.26	2521.53	4588.29	3312.09	7089.69	9820.05	9486.85	4023.23	5606.05	2412.3	5307.31	3910.33	2040.42	4915.61	6765.83	5584.05	1785.6	6414.27	8800.42	5394.09	7006.54	0	8025.29	12235.9	3247.65	3012.72	3256.78	3029.74
P04179	1346.07	750.863	2012.96	5043.92	770.066	1409.97	934.93	3167.91	750.363	1050.17	755.99	574.858	1706.24	625.72	974.852	418.491	532.464	630.318	510.786	928.144	1006.66	2021.31	651.784	1497.64	2368.94	5048.48	259.092	506.538	775.012	937.477	6090.34	2209.25	491.991	4902.32	1353.34	6552.99	5453.36
P04180	1606.18	3325.95	1930.31	3466.79	1868.77	3784.02	4848.22	670.299	2842.41	2608.86	2854.83	3575.76	1120.7	5169.41	1524.36	4666.55	2570.47	10588.1	2549.89	1666.4	4050.01	3832.81	4799.12	8914.74	13917	5353.68	9220.23	2860.46	4530.27	6964.01	3228.09	7444.93	7133.5	5032.39	5462.15	4676.47	2399.93
P04181	0	45.4683	71.9584	51.0741	0	0	0	16.6511	28.8608	0	0	0	0	0	0	0	0	0	0	0	0	0	21.9807	0	0	0	0	0	0	0	0	0	0	0	0	0	0
P04196	9203.32	3273.33	693.674	1435.61	5472.43	2750.45	1883.43	4956.43	2003.43	5443.44	1128.46	2264.42	4212.72	2439.79	3663.21	2991.84	3400.76	1468.35	2810.35	6329.71	1284.1	3187.92	1939.93	652.281	3634.83	8109.67	1671.84	4230.38	1370.67	1399.09	8012.26	1533.77	1478.77	3423.92	1559.68	1291.65	4490.35
P04211	12747.2	4966.95	3617.83	39964.6	70920.8	2839.24	11773	5153.89	3676.63	4350.6	12369.8	3110.71	28892.1	3691.7	7696.29	4867.16	918.417	5503.82	8220.56	2236.25	727.727	24243	4001.47	6803.44	48344.5	6247.39	6761.64	11491.3	23023.8	21677.7	175113	43471.9	8245.07	25075.5	8795.96	10947.1	7102.49
P04216	2076.06	1584.26	1260.04	1095.45	3766.81	1636.32	1205.42	1277.8	2328.33	1824.1	1139.09	1742.13	1268.35	3269.68	3508.93	5153.65	5243.24	2613.44	3312.94	2709.25	2575.01	3265.16	2501.82	8664.49	8490.04	6467.41	3340.07	11963.6	2853.9	14553.3	8450.3	16531.7	6644.53	726.879	1760	5209.35	7537.72
P04217	9164.66	6857.69	3652.18	16428	15817.1	2170.16	11533.2	12462.1	4747.94	10076.7	16845.2	6834.65	9682.25	10471.6	7622.83	9741.99	3461.41	3133.62	7517.79	2444.64	4049.17	7947.48	6543.64	19148	22794.9	17976.9	4775.27	37063.7	17268.6	30542.6	40336.6	88423.9	25552.5	35503.6	35745.5	76667.5	25951.4
P04222	0	0	453.282	955.282	890.133	195.605	136.646	222.845	53.3717	537.012	208.245	21.1481	0	236.144	224.392	424.034	277.111	266.949	329.464	418.853	231.732	0	171.952	389.406	681.667	0	137.873	916.015	1007.78	329.123	550.982	256.108	642.664	518.605	279.293	929.001	1081.54
P04233	626.325	288.585	648.452	307.002	1201.5	888.127	619.029	177.058	259.738	324.007	287.015	212.407	636.672	1137.88	628.147	1064.18	1999.48	896.262	1504.95	501.914	607.094	164.875	222.294	181.285	1713.28	7296.73	1213.58	2632.42	2992.19	167.587	15834.2	5444.38	6527.48	708.544	1372.95	6125.4	9643.11
P04259	2362.36	12368.3	7816.47	2248.31	18339.1	9814.07	10550	18326.9	9812.72	13622.7	11845.1	17271.9	10588.7	12373.8	6664.94	17891.5	4586.84	559.305	1238.94	450.091	21503	11273.1	9396.71	2650.77	1755.15	1827.54	21624.8	9050.43	7117.49	6560.22	0	32839.6	33127	4476.65	4076.36	18122.8	0
P04264	24512.7	24247.6	14622.8	8102.67	61912.1	25250.3	47236.5	37741.5	32758.1	28242.4	28437.7	42284.3	28332.5	23191.7	36257.1	66725.8	35127.1	25560.6	18465.7	7278.75	104263	47233	21746.2	9697.18	5205.97	11051.6	18900.8	21857.7	39719.4	22000.2	679.272	106335	66577.1	7533.26	34195.7	39610.7	4495.89
P04275	1082.5	967.454	1275.09	1160.44	2324.14	2525.19	5727.31	1278.45	959.639	1239.25	1128.14	1924.83	944.783	1164.26	1967.83	1517.23	1013.37	5415.94	2463.42	1954.23	1383.05	1280.4	1906.16	3298.27	1714.9	935.812	1830.43	3399.99	949.233	1873.25	1236.63	1648.37	1548.5	2677.56	1935.4	1219.42	2622.02
P04278	1529.75	611.197	753.212	295.745	984.392	1256.38	954.936	486.754	337.062	924.276	374.655	362.989	1114.32	226.76	1437.31	259.056	697.903	969.377	1230.32	1674.76	338.677	1006.08	366.359	151.899	1942.02	241.183	669.91	1634.48	2282.78	724.797	4955.55	1518.16	546.828	1392.04	2172.11	1626.93	5065.41
P04279	0	468.217	0	424.92	0	0	0	183.464	0	0	865.727	0	29.2847	1094.49	102.11	7925.65	207.489	224.784	917.934	2140.12	0	0	5884.57	38.2765	0	37.1353	58.0123	0	65.9613	0	0	0	71.2754	401.875	0	335.667	0
P04406	4781.31	18541.5	8502.21	33430	18165.5	3590.79	15329	20369.2	22418.1	6767.52	12040.8	51505.5	22208.6	20588.2	15497.4	22240.1	6128	6240.95	3118.68	6575.61	44008.8	13964.2	31444.1	17794.1	8739.68	13731.4	13835.3	37569.9	4607.31	10972.9	5448.53	13848.8	24539.7	5420.34	3351.39	12417.9	9056.76
P04424	579.624	349.568	627.849	1084.69	362.103	269.203	567.709	317.753	1962.18	775.479	485.967	937.081	624.369	358.564	412.888	393.791	205.598	448.238	105.241	344.43	418.584	526.428	830.343	161.236	603.463	506.343	139.369	253.554	170.215	153.878	0	454.809	368.219	208.781	333.101	366.336	1781.16
P04430	0	1265.52	446.31	311.653	1571.84	297.339	494.503	829.633	276.504	701.303	588.635	795.23	1684.04	193.244	291.859	371.139	701.416	475.419	736.128	255.261	714.61	211.452	281.803	25271.6	1764.57	0	687.732	3759.02	0	4457.44	0	5729.93	4892.34	974.277	1219.73	379.821	0
P04440	0	0	0	847.984	0	0	0	146.034	0	0	271.105	0	0	0	0	0	0	0	0	0	0	0	971.048	0	0	0	0	0	0	0	0	0	589.238	0	0	442.635	0
P04626	0	111.627	113.48	103.073	0	177.561	149.332	172.943	174.403	40.0024	79.5236	83.4194	0	123.975	45.2899	99.7384	157.332	298.963	208.084	565.275	96.862	564.245	84.0892	235.468	125.047	0	293.063	0	434.486	188.938	0	0	91.536	125.818	114.079	101.906	678.993
P04629	0	0	0	0	0	0	0	0	0	0	0	35.8069	0	0	0	0	0	89.0255	32.0201	0	22.7429	41.4368	0	0	0	84.3062	0	0	0	0	0	0	0	0	0	0	0
P04632	1163.19	457.477	1064.64	517.506	810.95	242.743	476.009	1417.1	509.074	567.082	335.833	899.303	654.845	281.167	290.046	732.41	105.903	157.894	151.31	309.278	748.527	865.375	239.615	887.294	606.564	403.344	438.812	1189.44	513.696	1122.66	520.499	461.382	694.711	216.637	308.825	663.377	673.935
P04732	0	0	44.249	183.602	2676.03	644.387	33.7209	0	0	0	16.7742	22.1457	1078.19	74.7666	34.484	0	10.8671	0	1074.28	0	194.063	34.7147	39.5742	8.30484	111.162	13860.1	46.6673	603.517	7623.14	274.506	0	170.267	31.2593	0	85.6749	209.432	0
P04733	105.554	67.3365	185.163	527.453	421.357	248.975	276.804	51.6261	181.546	79.1971	83.1446	38.074	160.061	382.235	318.668	349.182	333.202	328.622	186.977	292.99	82.928	391.356	166.216	482.637	2942.59	6568.19	368.382	5281.66	194.739	1526.97	2765.44	413.242	577.101	296.648	107.341	1296.42	1598.33
P04745	23635.8	32262	9798.69	19997	27005.9	19975.1	32487.7	8445.11	41451.4	23674.4	30030.5	38877.7	13773.5	39158.1	28449.4	29187.8	16670	16258	22231	21119.8	28221.7	23761.1	48752.4	50427.3	13810.3	13666.4	20787.3	6450.64	16505.8	19925.8	3413.29	72307.2	129797	100169	51939.2	55269.1	6834.81
P04746	40883.2	27847.3	9536.91	28703.7	35954.3	38506.5	36565.6	11547.7	46964.7	28028.6	31835.9	30176.1	15523.7	31800.7	30814	47689.7	57857.8	28543.2	46726.9	33997.5	41834.5	37926.2	43014.7	54116.9	99490.9	66136.7	35965.7	7274.94	38514.2	19593.7	8531.35	105688	129483	128626	104951	63810.4	50372.9
P04792	18199.3	9888.07	19200.1	9029.79	5910.7	5833.2	8622.49	31785.6	18526.7	14745.1	7025.93	11656	9174.69	6683.93	6052.65	7690.93	5821.95	30149.4	10646.8	7667.56	13886.3	83669.9	6315.93	6430	25527.7	27071	2441.58	2560.93	11216.7	3461.25	28717.8	4191.98	3340.46	2439.19	2421.03	3502.07	33646
P04839	149.675	183.224	90.1998	0	170.53	41.0863	24.9649	1332.05	406.467	246.591	35.6922	99.9042	11.2093	22.8373	52.5181	0	0	0	0	0	40.3243	61.1324	0	0	0	196.751	0	0	0	0	0	0	0	0	0	0	0
P04843	227.374	142.526	328.304	244.418	717.387	101.568	200.537	758.273	358.416	408.092	269.596	119.371	462.763	163.333	233.373	157.536	701.433	383.735	415.318	336.888	401.693	2081.07	168.888	53.7819	0	295.072	73.1422	314.386	565.75	0	899.563	28.0427	49.5741	158.117	0	0	148.074
P04844	176.776	101.07	191.379	178.853	378.628	140.565	158.517	670.122	237.171	420.364	172.023	109.765	437.476	113.315	112.194	170.632	334.233	309.184	417.4	243.957	314.984	907.915	138.936	111.372	465.426	337.63	115.329	0	464.601	104.02	0	425.746	0	379.795	779.132	201.966	222.25
P04899	581.929	831.645	550.898	880.555	779.151	620.648	876.586	1843.53	1058.34	1482.16	714.653	730.963	862.125	858.546	407.999	1878.22	410.367	424.39	642.617	660.683	1468.7	352.106	2313.21	276.125	1583.75	776.294	2127.42	1145.9	481.228	1146.4	0	471.699	574.641	603.386	589.376	368.821	0
P04908	15007.1	10962.9	8150.91	4321.27	6442.35	3710.8	5790.18	48590.8	12533.1	19126	6315.6	9686.14	9709.25	3955.13	1280.09	4239.73	922.564	2162.73	927.882	6418	9868.07	17827.4	7211.17	2133.96	25648.1	14082.4	1659.47	1220.73	2807.67	6989.94	1408.07	5379.58	8010.41	715.214	1793.03	3604.26	1237.93
Q7L7L0	15007.1	10962.9	8150.91	4321.27	6442.35	3710.8	5790.18	48590.8	12533.1	19126	6315.6	9686.14	9709.25	3955.13	1280.09	4239.73	922.564	2162.73	927.882	6418	9868.07	17827.4	7211.17	2133.96	25648.1	14082.4	1659.47	1220.73	2807.67	6989.94	1408.07	5379.58	8010.41	715.214	1793.03	3604.26	1237.93
P05019	214.762	156.513	510.717	165.798	819.729	0	0	193.265	236.964	157.795	196.443	154.082	314.295	157.563	244.674	254.117	178.832	67.9962	158.01	113.233	389.297	116.153	282.945	170.175	593.025	631.541	101.176	734.679	227.468	495.801	0	378.161	320.363	174.487	0	214.702	179.796
P05023	1493.22	980.286	895.499	1360.97	918.788	1113.95	725.48	1434.03	1382.37	4536.93	920.363	1431.25	3074.54	943.406	2590.34	1794.66	2870.28	730.796	2143.44	1012.12	1776.32	819.314	2269.83	950.476	353.335	1806.32	1121.4	498.59	1882.72	476.769	950.092	343.68	347.562	1024.26	499.705	365.199	911.708
P05026	2096.82	1378.75	1233.02	1096.95	1369.55	1258.17	1402.04	1443.6	1598.75	4379.7	1154.66	1458.1	4109.47	796.999	1990.84	1364.4	4307.05	1818.98	1814.88	1758.13	4145.79	1383.38	1674.29	2525.89	669.186	2753.33	2496.42	2761.2	1638.89	820.724	1792.02	1126.83	1903.31	1496.92	1664.68	1004.07	6369.32
P05060	189.902	96.8643	230.095	148.326	624.646	75.9726	162.243	210.041	151.677	146.616	173.01	280.027	120.309	41.4233	153.397	190.924	113.487	257.063	5649.11	385.442	3400.88	62.2832	251.637	143.678	187.07	281.179	905.942	1861.89	2152.56	217.771	552.818	512.81	330.465	213.516	256.948	0	1048.31
P05062	23165.6	17149.3	14444.8	38707.5	10595.2	12473.4	18670.4	9187.67	40861.7	26783.8	16727.9	30646.5	18242.9	19455.4	16566.9	14275	5912.4	2701.01	4633.87	5397.27	35147.7	16470	30973.4	27389.1	11436.3	3062.1	5010.99	8825.42	3285.14	6741.76	16218.9	15366.9	14421.7	13786.2	12336.9	19613.1	2396.5
P05067	2013.63	2131.78	3314.59	2364.83	2705.89	2940.65	3275.02	986.51	2113.96	1301.19	2286.71	1892.82	1551.5	7039.86	5115.23	13383	3729.62	6970.19	4987.74	4217.21	9475.53	3336.22	7970.65	24332.4	11017.4	4510.12	5571.59	12268.4	2752.1	10364.2	4081.31	6796.27	18429.8	2296.11	2119.18	3031.56	1828.02
P05089	237.595	267.89	89.0321	0	512.791	258.289	528.622	862.094	331.72	339.429	205.778	276.769	182.808	235.154	205.192	359.009	261.631	384.067	188.301	0	724.519	1607.27	88.9961	515.202	376.927	1481.41	90.1201	707.099	456.32	220.16	0	466.063	443.602	525.723	601.855	295.486	475.329
P05090	63099.2	186041	101770	559360	287726	148804	141801	111539	87933.8	129925	344901	499273	368622	390336	228881	852654	97356.3	15011.5	47362.2	87172.9	440099	196205	292221	371364	439568	80287.4	187893	750878	55433.6	501379	75166	432806	874104	463520	93693.9	341287	121771
P05091	433.716	456.067	2098.38	870.91	280.461	97.2295	75.9229	125.654	114.668	120.393	226.254	151.527	379.393	510.835	194.484	192.581	674.101	353	293.735	300.773	761.827	794.823	608.962	567.799	625.041	387.262	642.175	411.66	76.7645	314.674	0	115.481	0	0	115.237	299.076	435.027
P05106	41.6224	25.1313	54.4206	31.7954	0	0	0	96.2958	98.5951	103.492	50.8667	0	96.4629	70.9084	175.117	61.1061	75.3344	58.6022	93.7722	110.828	72.4353	41.3287	46.9665	65.9005	0	59.6295	64.7935	196.149	165.549	87.093	0	0	141.932	74.2048	0	55.6914	0
P05107	364.665	247.915	69.3162	105.802	996.504	257.792	173.913	1902.38	336.169	526.111	113.197	38.1891	215.378	105.113	491.555	0	122.671	124.329	96.649	139.113	78.7237	268.142	91.4263	158.889	444.612	407.759	70.3608	662.969	133.973	364.161	1015.89	249.791	148.831	227.66	203.701	192.487	547.195
P05109	37892.1	49061.5	29276.3	8043.75	42199.2	28353.8	17279.9	108914	42954.6	53963.1	32564.1	27950.4	3971.92	18174.8	4390.62	30490.5	5518.38	32305.3	3127.52	4218.4	99264	106629	10578.1	13721.5	8038.35	14536.6	4648.31	1065.92	55969.4	9793.73	2527.38	8651.85	16255.6	13125	21500.1	3461.9	24867.4
P05120	456.005	376.976	700.354	128.748	0	466.095	267.414	1299.05	428.135	260.566	200.7	295.164	199.795	180.465	150.031	289.93	168.429	635.093	168.825	0	435.949	2450.9	112.044	139.083	715.193	637.05	0	0	848.215	874.024	0	224.854	0	0	181.807	41.1889	0
P05141	187.344	262.758	442.736	484.689	0	0	151.304	816.261	285.866	351.557	519.378	286.561	973.253	411.865	250.419	495.8	773.311	689.832	558.58	429.431	618.726	1123.78	237.858	0	0	0	366.316	323.825	0	0	0	0	0	0	0	0	0
P05154	30795.3	32841.6	23285.4	7723.72	15453.5	9508.63	22091.3	41653.4	22506.2	32580.7	35355.1	46547.3	34551.8	17417.2	29929.3	27226	36192.6	20833.2	17440.1	27492.4	26206.2	12612.8	41577.3	5197.14	5868.99	3924.71	15923.2	2441.31	25092.3	7301.51	3684.4	8003.91	22488.9	34837.1	20611.8	6458.15	7111.37
P05155	29118	54781.7	25680.1	47912.8	31768.5	36128	72618.4	32672	48961.1	20855.2	22536	105758	64786.6	54722.4	33210.9	70310.8	40409.9	34238.3	70151.2	34530.6	45821.7	29904.1	80443.8	106147	137840	37395.1	91950.8	121612	56862.7	101549	170022	95585.9	50665.9	56289.1	60505	84459.3	108896
P05156	5176.75	7224.44	8348.82	4936.23	5384.87	3317.73	4504.18	11677.5	5548.14	4544.53	6174.83	8096.21	8519.36	4991.85	7364.88	9131.17	6727.45	11623.3	6465.82	9939.18	5530.77	5133.54	10659.2	4237.93	6120.32	10203.1	3633.66	5358.82	6638.56	5779.48	4296.07	8426.38	15074.7	11523.4	6708.06	6260.52	12083
P05160	238.717	61.9487	128.427	152.323	513.359	172.379	82.9174	250.652	136.807	114.929	76.9213	73.015	120.961	141.058	153.172	135.69	325.578	92.9175	167.757	237.106	49.6626	152.599	155.948	128.121	548.421	128.6	320.242	124.864	132.56	0	2518.3	144.673	167.369	212.855	118.686	174.198	845.341
P05161	218.409	49.7022	312.503	221.145	306.175	837.053	81.7877	297.356	78.669	640.395	238.597	71.1004	160.479	31.2554	68.1075	23.0615	149.62	252.87	261.835	44.7393	166.442	515.506	57.562	293.121	59535.4	790.417	121.93	4725.49	4217.49	2202.53	1115.55	13106.6	106.157	1530.1	4198.42	2893.24	3305.66
P05162	265.28	289.415	174.963	380.945	260.969	251.11	182.387	123.756	454.302	145	133.834	312.42	105.351	162.515	190.015	0	81.1751	96.2075	166.93	108.58	77.3505	0	158.776	152.738	0	139.932	132.225	271.588	0	75.4935	0	0	0	92.5042	0	0	0
P05164	9273.96	6973.16	181.91	355.668	6767.11	2264.38	1352.23	50139.1	8125.97	7460.19	2559.69	2124.69	609.999	1851.76	1256.21	204.616	369.99	1940.07	374.741	544.627	631.293	8894.97	509.376	881.181	2153.94	49628.9	530.099	0	262.915	895.611	4701.95	12327.5	2034.09	572.102	2025.79	1342.45	1862.6
P05165	162.781	168.934	202.257	158.776	0	0	0	124.36	144.514	125.787	123.416	162.55	222.32	139.273	122.077	173.973	205.884	164.324	237.319	134.835	161.912	271.578	174.519	121.594	173.677	243.552	114.979	59.8539	0	0	0	0	0	0	0	92.0352	364.459
P05166	252.554	159.41	319.538	439.58	330.751	127.693	0	207.284	178.706	272.392	189.604	177.658	386.882	315.911	112.05	219.679	194.835	89.4976	148.803	164.102	368.443	200.673	307.26	153.093	0	0	240.487	411.432	0	290.532	0	0	0	0	0	49.514	0
P05186	1179.91	709.534	628.08	601.843	0	383.493	801.016	304.414	430.713	603.343	421.393	923.475	895.53	299.486	456.933	592.33	974.842	604.3	728.633	524.212	669.071	399.043	774.443	765.721	314.159	606.671	279.059	601.081	423.782	388.324	0	646.089	469.212	665.124	1025.06	698.402	759.415
P05198	178.562	0	177.356	0	0	0	0	253.513	270.401	101.745	48.7454	151.711	257.194	0	78.9167	0	161.679	81.8911	155.355	106.83	220.82	260.679	97.5873	24.7712	0	108.778	65.195	0	134.978	52.2707	0	0	0	0	0	122.257	0
P05204	0	0	0	0	0	0	0	0	0	0	0	0	0	0	0	0	0	0	0	0	0	56.7138	0	311.778	0	509.663	0	130.966	0	0	0	0	0	0	17.0464	0	0
P05230	0	0	0	0	0	0	0	0	0	0	0	17.4591	0	0	0	0	0	0	0	0	0	0	32.9973	0	0	0	0	0	0	0	0	0	0	0	0	0	0
P05362	850.742	1024.25	2176.48	3378.37	2753.16	4051.88	3248.56	768.824	1506.68	1483.08	2287.64	1549.23	1509.73	1986.04	2332.7	1195.96	1407.23	1578.62	1816.43	1988.3	810.748	1018.17	888.825	4742.48	8872.74	5480.12	3030.55	3774.48	1721.27	3417.41	3189.12	4232.52	3039.8	1537.58	3355.96	3670.16	1280.79
P05386	172.04	177.887	407.833	0	0	0	492.137	557.974	113.374	43.6098	146.937	61.6792	357.373	347.78	212.112	319.293	444.178	766.287	253.651	920.303	592.227	1764.43	162.878	339.959	2141.95	447.711	215.068	792.92	186.069	614.049	0	0	0	0	0	0	0
P05387	850.598	393.879	1138.03	650.339	1707.98	1126.47	1672.28	3524.11	1477.52	375.174	360.047	951.528	289.927	249.227	229.349	543.147	193.048	228.704	304.697	166.389	1191.86	1061.35	474.235	1316.86	352.866	3325.4	518.403	2362.91	884.62	1357.38	2755.68	1129.98	686.734	930.552	691.681	455.084	2775.08
P05388	397.001	144.2	619.682	198.005	237.422	254.631	262.185	796.724	325.839	384.459	235.138	218.207	329.577	232.48	245.021	225.286	336.251	778.954	312.845	476.165	610.569	3125.53	232.148	240.411	336.709	529.883	113.178	196.131	330.542	237.452	0	0	0	135.798	76.8685	131.781	0
P05408	0	272.474	102.383	105.282	268.245	63.3922	141.988	0	0	0	0	73.3969	0	2027.38	1748.61	1028.24	526.251	1221.93	0	487.76	336.593	370.453	563.577	1503.61	3043.86	478.378	727.687	8746.41	160.644	1134.46	0	731.038	1061.37	0	103.052	258.574	0
P05413	1117.46	1838.38	699.517	3281.43	10545.6	2882.94	1166.32	837.745	786.207	1136.95	1439.29	2255.75	2854.32	1536.36	1219.47	1664.65	817.158	1211.36	922.585	1293.61	1495.36	884.503	1947.12	5407.16	14417.3	8212.15	1643.72	9810.23	1270.49	2552.6	18802.3	4124.95	1809.02	3320.75	775.892	6410.95	22325.3
P05451	83297.1	124245	77463.6	125069	255582	89190	65384.1	14275.7	14036.1	36789.4	104083	38759.8	96340.7	57843.9	60908.1	61502.6	54327.2	10584.6	15971.4	36644.7	35112	35262.4	12574.6	40392.3	183634	73092.3	86316.4	284962	99463.9	388300	25866.2	247317	121311	121747	204475	126231	59813.3
P05452	11070.2	12832.5	9173.24	4197.38	6516.29	16341.6	24149.9	5742.57	33201.8	12055.2	8895.17	30980	7998.61	14001.8	20184.2	20079.4	20183.7	20440.9	28572.8	24818.4	23751.2	14726.1	31918	31437.7	8646.05	12990.2	32850	14241.8	10553.6	12167	5013.7	15622.9	22186.8	26639.6	8814.01	8447.65	21867.2
P05455	79.8109	0	77.1867	0	0	0	0	101.269	0	63.5941	0	30.3263	61.9764	0	0	0	0	0	0	95.5959	74.6874	174.489	0	0	0	0	0	0	17.3884	0	0	0	0	0	122.714	0	0
P05534	1098.15	109.703	164.552	0	300.148	72.2715	98.1509	264.315	176.289	1257.29	48.1311	78.9459	91.3019	169.08	148.412	418.665	110.365	176.04	68.8293	77.0302	144.904	131.979	244.727	205.505	0	0	0	0	1785.76	0	2868.01	636.09	0	268.632	189.812	547.585	1165.31
P05543	2780.31	2703.88	2347.03	13048.9	4733.06	8691.06	4995.41	1753.61	1438.93	3104.77	4798.22	5000.1	1248.2	5394.67	10980.4	2495.57	1820.39	4154.78	5562.29	4173.81	1091.63	4557.74	5145.32	4327.68	26498.6	5864.23	9121.84	8019.8	7312.13	5952.8	3583.57	27225.8	4099.83	14428.6	9846.92	17919	28379.2
P05546	1118.91	297.455	170.235	250.859	1568.56	333.72	267.11	445.344	393.872	773.837	295.592	544.583	338.925	865.116	1060.07	534.086	885.633	1149.27	411.543	910.839	256.126	510.89	601.579	424.44	1787.95	1572.83	327.765	1752.74	206.047	402.931	0	463.02	1890.15	214.536	308.11	308.019	3506.66
P05556	278.574	131.714	145.551	403.11	185.833	613.619	305.3	245.352	217.706	246.474	343.299	137.115	344.711	183.6	258.309	252.571	438.691	639.553	399.027	483.703	226.333	336.334	385.897	389.057	311.209	1015.78	334.249	342.277	403.559	764.413	0	540.905	670.824	429.264	295.598	365.574	1339.92
P05783	1524.63	631.133	1013.57	1122.69	920.499	77.6687	1386.25	3546.37	3306.58	5179.66	2032	1378.51	2688.43	1396.01	1193.32	2747.17	880.261	722.674	1031.11	1589.59	6091.87	1354.42	1699.46	383.998	1340.77	224.995	455.735	1117	1091.89	1239.83	835.542	1060.83	114.552	230.209	557.77	1890.03	433.795
P05787	2974.91	1141.7	5659.6	2428.92	866.95	506.902	1663.75	7412.97	6805.17	7185.43	2835.17	1675.72	7512.63	1595.08	2085.49	3846.64	3316.42	2405.79	2174	6498.05	5729.31	5772.93	2750.11	1556.47	2582.47	802.89	828.321	4053.31	2839.31	3498.21	1337.94	1611.6	616.683	1004.31	1058.98	3517.06	6669.38
P05937	13664	2669.21	18826.9	20450.5	4005.31	12117.2	3207.36	8283.17	2776.06	4982.62	6784.43	25467.8	5194.42	1544.49	4332.93	11986.6	3774.34	5335.96	5664.57	4094.06	45548.2	4328.24	9301.35	21049.3	65099.3	13317.1	18329.7	53823	4375.85	12024.8	285.775	24428.7	4475.9	4773.06	12988.7	4212.54	9945.43
P05976	0	0	0	0	0	1092.79	0	90.4569	0	0	0	0	170.235	0	0	0	0	0	0	0	0	0	130.656	0	0	0	0	0	170.546	0	1412.14	0	0	306.655	0	0	0
P05981	978.505	1018.02	953.644	586.005	534.151	761.606	2312.56	257.954	453.663	567.256	455.42	1154.14	854.101	601.67	1033.64	785.874	1248.03	1292.13	1023.56	1373.56	614.124	662.433	865.611	1731.02	712.124	1231.25	883.965	1212.55	1087.45	849.087	2380.46	611.67	1264.24	858.119	920.702	927.037	812.117
P06127	0	442.021	119.036	278.368	0	0	73.1029	0	0	0	0	183.191	0	491.75	381.259	744.261	0	242.791	0	0	412.067	524.437	565.016	0	0	0	0	0	0	0	0	0	740.386	0	0	0	0
P06132	229.699	115.21	166.296	282.129	0	421.094	188.131	186.025	350.357	340.834	165.806	197.99	70.6363	192.709	151.338	1	87.9107	255.017	303.62	193.998	151.772	248.714	151.617	169.167	129.573	404.243	0	0	0	0	0	90.469	108.849	0	0	130.379	1276.25
P06213	104.539	68.0686	0	0	0	0	0	0	0	0	0	116.036	0	150.04	131.314	651.958	0	89.1453	230.631	0	194.56	146.667	320.432	699.671	0	0	140.352	939.293	0	289.185	0	49.2228	410.803	300.491	0	195.291	0
P06239	0	0	10.5664	0	0	0	0	0	0	0	0	0	0	0	0	106.696	0	59.8978	0	119.169	96.8747	0	0	0	0	0	75.4407	0	0	0	0	0	0	0	0	0	0
P06276	312.88	188.485	162.135	219.292	3104.32	0	386.257	301.273	476.783	216.929	348.096	398.111	100.884	332.407	271.61	317.382	395.899	319.248	933.878	461.661	263.677	740.828	387.623	499.991	814.574	0	223.701	223.25	473.659	338.188	0	852.644	706.389	1434.2	940.397	566.699	4773.99
P06280	2791	1297.88	1967.68	3606.13	1134.94	2825.01	3720.31	1097.16	2657.44	2879.81	1784.43	1322.13	1537.63	2260.54	2523.18	699.116	2601.09	1245.98	2694.27	2661.73	1047.52	2668.75	2185.58	6333.5	3871.55	5220.8	5919.23	6882.06	1770.71	1592.68	3202.16	1361.53	1151.49	3750.8	2178.97	3539.11	9833.09
P06310	47.2975	185.408	0	0	328.557	149.669	152.985	104.65	54.6547	88.0895	83.5564	147.594	0	388.297	0	0	106.661	193.59	0	0	0	71.9084	0	298.457	1055.5	398.974	113.528	1463.35	0	466.797	6196.51	0	0	0	0	1045.48	0
P06312	16878.7	31636.8	24423.2	12457.8	82923.3	29099.2	34398.2	16226.1	4765.78	16614.1	19802.4	8020.96	31815.2	28561.7	6143.27	12100.7	21795.7	21448.5	36828.5	21561.9	4982.3	24770.2	5799.75	84225.3	72754.5	100493	53832.3	29762.2	76318.5	96756.5	5721.86	259910	92702.1	34285.5	94199.6	39948.5	83200.1
P06396	32281	54090.4	17438.1	54099.1	79029.4	35389.9	30395.5	21421.6	12282.6	35615.8	42262.5	22851.3	54261.5	40939.3	43569.6	43264.5	38838.4	13868.8	15047.2	30718.4	11333.3	15908.6	16858.2	31749.2	108237	72401.5	38698.1	293929	42707.4	119920	53402.5	173863	72521.8	82664.5	91162.4	96616.2	75513.3
P06454	0	0	51.6158	33.359	0	0	59.7775	0	55.4341	53.3464	43.2519	0	0	126.825	226.728	0	306.574	457.669	253.696	310.305	80.6571	147.469	71.3403	457.719	2849.63	1698.88	20.1686	572.128	269.803	523.055	19396.4	520	146.814	70.8688	188.598	513.73	1073.1
P06576	2582.58	1448.88	3763.19	6403.57	1411	282.001	399.112	2966.51	2221.95	2031.14	2220	2271.61	4865.02	1403.37	1080.29	1594.66	1304.31	1003.37	713.544	2109.45	3572.32	3639.79	1885.07	747.158	1549.82	428.719	978.317	1209.69	946.774	1277.08	1385.51	214.246	162.109	268.643	385.999	269.384	1001.12
P06681	1010.97	506.014	742.047	1109.15	2265.42	668.529	629.696	542.872	401.22	1141.01	282.427	309.633	741.878	280.414	380.021	213.807	310.7	543.485	494.696	432.944	220.3	519.577	277.339	647.037	1758.37	785.197	630.619	1496.02	643.262	384.827	27239.8	595.338	519.279	795.432	867.63	982.425	3027.84
P06702	32329.8	23619.8	21872.7	3198.51	23203.4	30293.4	12935.8	52461.4	28406.8	29333.3	15363.5	10012.3	1630.86	10007.9	3231.11	9101.85	2909.97	26614.4	3395.24	2836.83	30667.2	91618.7	3405.52	4679.88	3075.8	7965.18	1633.35	634.794	24593.5	2891.35	3038.43	2202.61	2899.78	7599.04	12920.5	775.835	56267.5
P06703	359.689	329.085	235.727	722.181	160.203	289.464	326.224	557.949	385.55	346.181	258.262	433.714	508.026	174.671	1327.74	104.065	47.8424	1858.44	231.846	573.875	300.759	964.147	193.963	57.826	1408.2	194.366	1105.69	551.665	0	1280.7	947.712	159.246	5680.52	1630.27	908.185	1045.03	3059.06
P06727	8366.95	3996.82	1293.27	5617.13	10264.3	1633.21	5037.67	9571.04	15887.6	1787.17	3296.4	8173.11	9303.67	10219.4	14146.8	16910.6	14180.6	1679.98	10060.1	14747.2	10223.5	10865.4	16159.1	1507.17	744.017	666.041	2115.37	2942.2	643.579	528.927	10129.2	1454.38	2211.76	2180.43	1294.2	1962.56	5236.3
P06730	0	0	74.0793	0	0	0	120.926	114.47	0	108.09	0	29.8885	0	0	0	0	37.5227	82.1639	0	294.648	264.595	70.7087	228.084	0	0	196.236	0	0	0	0	0	0	25.7947	0	0	0	0
P06731	551.3	1126.17	710.877	798.972	569.907	962.565	562.236	1811.22	728.499	322.022	788.922	944.413	494.903	912.132	111.576	776.798	63.2226	375.663	101.022	164.777	870.348	1188.28	283.469	1096.36	1533.26	772.929	2898.97	220.509	504.737	1454.1	0	627.781	3260.43	2761.24	867.241	220.143	0
P06732	103.637	54.1204	0	0	258.258	624.388	0	86.5027	26.208	60.2433	0	0	123.178	0	332.907	0	248.567	0	0	267.659	124.247	0	156.265	0	384.554	0	0	382.865	0	0	0	0	0	0	0	0	107.858
P06733	11589	6474.8	11649.8	15912.8	6327.76	11253.6	5266.31	16186.4	11632.4	11361.7	8566.77	11465.7	8510.04	8659.35	8326.99	7886.96	8230.7	9456.51	8073.62	9703.88	12022.4	18116.8	8843.75	6307.57	22489.1	16858.4	6286.48	5800.02	8305.91	5577.04	8894.29	8789.84	4906.46	6040.33	7376.57	4911.76	11673.2
P06734	285.33	461.719	181.414	248.809	1370.02	773.403	1220.33	163.995	310.99	137.068	244.485	584.83	383.7	504.374	416.099	638.278	507.528	257.961	254.743	408.203	1087.79	108.214	235.611	1410.77	449.867	291.278	422.926	496.776	482.358	1273.27	2018.28	1260.91	1150.19	171.555	436.383	643.293	0
P06737	103.598	94.3939	127.146	0	244.541	0	113.503	1279.21	364.746	223.385	75.2504	116.303	0	142.104	43.7486	56.4861	91.9792	289.559	162.445	87.4236	83.1328	847.065	94.2388	389.079	238.911	202.354	0	0	117.116	0	0	0	0	0	52.5064	0	0
P06744	1660.35	1143.51	1138.46	1381.9	1731.02	1135.96	742.605	4773.3	2160.02	2105.92	1651.37	2095.53	1834.56	2187.41	1455.99	933.265	1229.67	1003.82	1162.3	1555.15	1191.81	2225.83	1157.97	500.991	1115.7	1866.85	1386.34	812.359	1252.7	1004.07	1514.21	1622.58	570.422	430.527	970.271	1047.88	1360.92
P06748	205.707	83.9141	148.416	98.9579	189.733	0	159.285	327.156	115.494	141.734	131.416	54.6942	188.836	42.0578	85.7672	67.9933	108.838	183.276	108.028	206.685	147.514	311.978	77.1499	172.456	677.951	1376.28	114.001	285.475	131.046	92.348	0	0	0	147.782	167.997	99.6448	365.602
P06753	121.684	213.47	149.118	304.039	683.792	62.2316	54.0304	351.32	192.541	289.309	105.841	194.064	214.517	117.619	130.743	161.298	98.7339	179.107	107.037	82.3758	174.98	506.358	174.41	277.228	262.687	407.683	345.683	0	176.172	358.035	490.753	0	316.308	0	359.77	30.5074	1348.31
P06756	147.192	47.886	127.889	69.7412	1311.12	58.0965	80.139	277.421	138.075	122.6	186.612	73.6747	213.593	138.373	437.114	150.168	354.791	208.867	324.597	463.604	150.587	176.6	137.326	93.2903	150.08	385.507	298.113	763.628	356.292	108.055	0	39.8216	128.904	220.035	243.351	93.2967	0
P06858	494.082	278.157	438.736	311.934	882.992	383.724	329.45	117.039	328.904	606.837	737.424	472.572	344.622	569.401	1051	774.011	868.527	644.151	724.882	1004.58	334.32	519.009	1186.75	123.402	349.679	0	366.597	294.576	389.478	147.184	0	119.879	206.526	353.17	255.408	207.409	0
P06865	2109.41	3994.05	8046.91	19344.6	10414.9	6356.69	4235.73	3725.12	3372.95	2888.31	6690.58	3364.79	7028.32	3441.26	3850.61	2594.73	3860.37	3012.64	4904.85	5331.17	3003.69	4450.43	3997.43	13184.2	6867.51	11995.1	11504.8	12425.7	1390.92	3594.41	15781.5	3373.59	7134.7	25624.6	2016.01	6006.28	10656.2
P06870	4483.28	24704.2	12563.4	16815.8	6601.92	31392.9	55572.2	6805.21	9493.43	15903.1	9704.07	36770	7936.49	21822.8	17717	87742.6	17131.3	10448.9	33191.3	9833.32	131337	28216.9	31209.9	46593.2	6733.72	6656.12	51230.3	200321	34446.9	32768.9	30212.2	28486.3	50111.6	29164.9	14942.2	12328.3	11281.6
P06899	15772.8	7258.63	6841.09	2647.03	12897.3	5514.11	6201.42	19004.3	7132.87	9941.69	2594.52	5942.53	6657.2	1884.84	1788.31	3122.35	1556.97	6436.66	1237.49	3275.13	3499.24	15141.7	4251.85	3411.51	4557.1	43558.6	1061.56	2020.5	5486.35	5133.1	3018.77	2515.8	2313.87	1028.65	1791.34	3596.93	5850.28
P23527	15772.8	7258.63	6841.09	2647.03	12897.3	5514.11	6201.42	19004.3	7132.87	9941.69	2594.52	5942.53	6657.2	1884.84	1788.31	3122.35	1556.97	6436.66	1237.49	3275.13	3499.24	15141.7	4251.85	3411.51	4557.1	43558.6	1061.56	2020.5	5486.35	5133.1	3018.77	2515.8	2313.87	1028.65	1791.34	3596.93	5850.28
P33778	15772.8	7258.63	6841.09	2647.03	12897.3	5514.11	6201.42	19004.3	7132.87	9941.69	2594.52	5942.53	6657.2	1884.84	1788.31	3122.35	1556.97	6436.66	1237.49	3275.13	3499.24	15141.7	4251.85	3411.51	4557.1	43558.6	1061.56	2020.5	5486.35	5133.1	3018.77	2515.8	2313.87	1028.65	1791.34	3596.93	5850.28
Q16778	15772.8	7258.63	6841.09	2647.03	12897.3	5514.11	6201.42	19004.3	7132.87	9941.69	2594.52	5942.53	6657.2	1884.84	1788.31	3122.35	1556.97	6436.66	1237.49	3275.13	3499.24	15141.7	4251.85	3411.51	4557.1	43558.6	1061.56	2020.5	5486.35	5133.1	3018.77	2515.8	2313.87	1028.65	1791.34	3596.93	5850.28
Q8N257	15772.8	7258.63	6841.09	2647.03	12897.3	5514.11	6201.42	19004.3	7132.87	9941.69	2594.52	5942.53	6657.2	1884.84	1788.31	3122.35	1556.97	6436.66	1237.49	3275.13	3499.24	15141.7	4251.85	3411.51	4557.1	43558.6	1061.56	2020.5	5486.35	5133.1	3018.77	2515.8	2313.87	1028.65	1791.34	3596.93	5850.28
P07093	101.399	80.2836	109.133	102.049	313.926	190.838	63.4984	84.0453	108.492	79.8795	106.905	58.3584	92.6951	108.26	197.258	118.626	129.075	113.483	212.045	225.448	0	154.909	165.235	0	232.284	187.152	82.6769	44.3431	139.475	0	0	0	136.975	139.74	78.9844	0	421.461
P07099	274.214	138.085	203.677	77.8851	0	290.429	0	207.971	236.847	387.213	123.738	60.007	255.322	83.2084	0	106.905	297.675	0	69.9092	179.662	74.3341	346.588	105.293	0	0	0	64.9182	0	0	0	0	0	0	0	0	0	0
P07108	4519.64	896.97	1733.88	2030.13	9590.62	2588.99	1222.2	977.592	3010.92	1150.68	1653.28	1283.68	1270.84	1222.94	1331.36	1206.78	2202.85	1984.57	5007.17	1815.31	2324.8	5167.65	1373.12	3840.88	7362.82	11839.3	1403.82	8448.36	605.845	2487.93	3858.53	4414.12	1493.88	2518.03	2524.47	2363.95	7856.43
P07148	3121.4	4899.63	4130.93	17239.8	65579.1	6350.67	3583.45	2602.46	11420.7	2707.9	4643.3	8315.37	10791.3	5771.21	4704.89	3469.12	1881.26	3411.28	1115.1	2575.15	4750.31	1868.34	3664.15	19716.4	20503.2	12992.9	5049.6	129207	1160.6	6544.88	2898.58	19173.3	7195.63	49808.4	14393.3	30410.5	73040.3
P07195	9863.53	10472.1	9638.81	23747	14722.7	13027.4	15881.2	12982.7	24886.7	12987.6	7569.34	25435.5	10533.8	8005.12	7604.78	5521.63	4518.4	3908.99	6055.27	5216.22	7427.69	6270.66	11155.8	9179.29	20170.1	13371.3	5348.49	9929.77	4632.71	4033.03	10360.5	6066.02	6267.23	8424.81	9594.37	8153.44	42593.4
P07203	317.555	259.016	380.54	352.505	870.023	469.314	408.436	439.671	515.59	464.639	348.163	436.137	639.834	408.834	483.972	426.406	516.668	461.312	897.169	407.474	448.3	858.402	586.157	493.211	1067.56	535.085	264.925	755.32	322.497	381.322	2684.9	460.078	260.092	488.634	232.713	430.99	676.239
P07204	1311.57	1773.44	2121.7	3007.11	523.292	5671.24	3989.35	361.173	1293.79	923.772	1733.34	1685.61	667.706	4096.76	3367.96	2951.56	2496.31	9717.83	5780.89	1488.93	3204.95	3071.93	3621.84	5504.04	1516.23	1320.33	5662.69	3688.41	1952.96	2448.93	4634.27	1354.72	2598.33	4465.4	2788.83	2624.16	1540.38
P07225	342.728	212.812	228.056	416.672	885.867	265.005	337.877	180.049	159.763	241.669	365.653	242.032	403.152	138.654	141.084	150.037	115.545	232.663	464.346	246.458	122.528	93.5893	226.631	147.916	135.515	687.77	109.089	650.94	178.312	834.128	578.603	454.538	266.968	445.596	207.022	426.893	2574.13
P07237	2982.71	1502.85	3140.98	1697.48	3133.49	2182.24	3166.41	7246.97	2488.65	2265.76	1123.21	1041.61	1811.65	780.879	1174.51	839.053	1918.89	5478.49	1986.27	1586.28	2496.31	16419.4	987.685	1457.71	7671.67	5119.58	938.133	2852.11	3649.9	1127.45	16023.4	1846.41	810.132	3193.62	2587.91	1880.65	7578.74
P07288	565.537	216.438	102.354	27262.9	1168.9	276.445	0	106.182	11.4646	0	46099.9	0	5952.21	13992.3	15058.1	24226.3	10330.6	332.001	27874.7	7601.34	0	0	22506.4	0	0	0	14112.7	27496.9	0	56859.6	25675.5	0	184.334	28518.3	0	92884.6	0
P07305	161.855	73.7498	103.014	20.8287	0	95.1873	21.7047	91.9227	47.431	54.4343	42.63	29.5409	4.74711	78.1855	28.6247	98.9321	14.5469	264.734	15.44	83.9038	144.77	358.777	22.3733	182.317	364.934	1023.37	66.8871	334.503	113.529	234.635	0	0	50.2366	71.2997	81.4553	71.374	0
P07306	220.687	323.257	775.72	499.718	1058.34	492.991	148.117	100.599	156.521	175.652	171.88	119.624	756.128	854.15	547.245	565.274	337.56	572.738	217.194	247.102	241.626	341.203	320.213	980.386	4183.5	2358.98	285.09	7393.75	409.325	2120.76	7666.58	870.156	1422.52	445.739	822.255	1385.17	2609.4
P07307	206.447	604.578	1879.06	1359.11	4867.16	1389.83	529.32	160.626	491.927	137.359	451.457	368.156	2250.47	711.646	444.69	1794.78	376.375	220.024	237.107	349.153	855.675	414.889	630.302	1136.69	2044.91	2565.36	987.035	5511.76	359.956	1737.24	1719.21	603.346	1966.43	1803.29	423.553	1466.51	900.029
P07311	0	0	0	0	0	0	0	169.054	0	0	100.864	175.845	0	0	0	258.22	0	244.691	214.753	170.025	98.9966	190.796	145.245	271.779	0	0	212.501	0	0	0	0	0	0	0	0	0	0
P07320	210.87	367.937	416.663	282.535	0	979.521	133.926	203.152	381.634	381.429	123.128	280.706	361.389	210.608	260.812	269.476	338.505	128.772	0	131.091	339.526	297.359	223.623	0	0	0	160.983	0	367.926	0	0	0	400.392	486.992	566.467	0	95.5935
P07332	0	0	0	0	0	0	0	116.385	0	0	0	0	0	0	0	0	0	0	0	0	0	0	0	0	0	0	0	0	29.6239	0	0	0	0	0	0	0	0
P07333	507.487	567.484	521.334	918.911	3014.49	484.699	1280.82	268.014	553.27	585.32	354.707	481.129	341.013	819.37	64.9934	1163.24	1075.76	1216.66	1500.54	0	1704.08	986.029	595.275	1677.05	620.029	2175.03	419.368	2934.57	157.926	795.386	1078.3	1257.57	1009.5	1045.46	720.033	1689.5	3001.59
P07339	2727.08	12770.6	12096.4	40510.2	21262.1	19619.1	6185.25	11143.5	9986.26	5353.3	13807.8	14531.4	16002.6	7129.43	10288.7	6137.66	9100.35	4032.04	7486.66	8849.64	8451.71	9555.83	13819.3	37784.7	44933.9	95162.5	36018.9	28427.8	12074.8	27267.4	49142.6	6528.6	26310.9	38816.8	8209.71	18007.4	13247.7
P07355	7984.72	2201.32	7917.06	1694.91	2786.02	3646.8	3494.7	10839.8	3015.98	4767.04	2951.12	2511.59	4231.03	2052.37	1570.91	2550.72	3353.53	6580.56	2474.76	3817.43	4370.91	17322.3	831.339	3800.01	1457.86	5881.04	952.509	924.953	2094.62	2916.02	4181.65	1208.56	2411.35	2158.95	1077.13	1070.05	5766.95
P07357	1181.58	173.811	166.281	81.0305	489.144	179.797	201.554	291.319	184.371	715.385	174.314	187.755	273.822	146.051	268.493	112.836	154.806	257.061	204.297	571.908	209.376	113.927	155.154	203.631	382.821	269.444	209.64	152.525	304.491	164.313	916.187	199.752	204.313	157.771	117.272	248.382	1585.98
P07358	2310.32	352.722	304.752	188.929	1606.56	576.517	300.108	311.997	370.77	1187.12	262.365	250.692	433.157	365.437	644.508	671.214	521.906	756.694	531.733	829.097	625.051	292.944	1063.12	2113.39	1303.13	1062.92	820.553	2100.79	546.103	1259.3	6126.34	1269.99	1780.99	485.965	273.647	646.429	528.8
P07359	2203.83	159.488	185.421	6890.15	1331.74	512.279	447.744	877.126	80.7525	2720.27	1377.97	261.888	2915.07	1950.44	3277.65	191.796	604.76	277.98	1401.02	864.015	0	2580.93	135.41	1046.24	26944.5	4306.32	544.926	2056.07	5788.44	2828.29	6378.14	11162.6	269.152	22747.4	9677.82	7726.73	3874.87
P07360	3093.14	800.793	1096.41	558.091	59879.5	829.019	418.734	752.992	149.525	1992.6	590.768	518.627	2734.2	872.657	1122.66	449.14	494.156	453.019	754.171	804.64	237.735	153.871	890.403	619.817	4734.6	1484.83	593.504	35519.2	1183.82	1662.32	2976.26	663.965	492.621	1810.63	849.88	1202.7	2178.56
P07384	805.086	814.898	1156.01	490.903	640.448	333.177	366.949	3337.87	1206.76	817.265	569.505	1008.52	772.914	692.227	683.948	735.427	724.188	1511.64	975.568	954.854	992.747	3480.28	527.901	356.042	1256.72	1089.48	588.845	516.917	1443.89	591.012	0	639.509	445.656	464.446	703.051	437.393	2347.93
P07437	760.335	630.918	1422.87	3867.88	889.002	451.092	661.333	2708.83	1060.64	1112.72	691.942	979.781	1210.65	945.102	842.585	1438.08	288.937	442.933	0	83.1376	1455.08	1996.11	1391.36	823.336	1704.71	431.763	1613.01	1510.89	689.151	1065.5	0	1094.52	0	360.077	1155.55	1249.9	0
P07451	0	0	0	0	3614.16	0	0	385.622	179.427	0	0	0	404.549	341.415	412.873	92.4061	846.608	0	0	411.842	390.246	0	426.313	0	0	0	0	128.235	0	0	832.463	0	0	0	0	183.188	2692.69
P07476	3018.07	321.533	2911.25	230.836	525.99	766.66	826.481	2287.3	1440.48	501.125	357.228	274.023	0	151.168	78.7619	323.535	173.854	473.576	152.484	133.929	2131.25	3449.36	128.445	459.908	228.998	17030.3	82.3137	96.3872	1065.04	555.84	0	106.242	145.359	99.7382	121.551	0	0
P07477	0	241.76	0	269.3	0	0	0	215.353	223.254	0	112.914	151.786	232.362	0	246.865	95.579	0	0	0	0	252.53	0	147.914	30.298	0	0	180.03	0	0	0	0	0	0	0	0	255.262	0
P07478	431.456	441.023	415.069	2246.92	19237.6	293.681	277.569	390.03	211.622	757.22	233.925	141.3	2794.95	253.385	491.799	132.066	451.559	190.147	308.497	154.524	130.85	351.995	95.0051	154.699	17584.3	7758.36	354.571	6740.23	2769.49	880.476	19715.2	4903.12	290.513	3316.33	4909.76	1902.61	2625.5
P07585	218.325	423.3	247.267	279.189	336.962	486.177	970.486	301.514	397.494	325.258	320.965	426.559	308.621	377.83	566.097	498.327	378.184	225.545	388.483	260.839	712.011	281.55	371.501	531.671	655.656	1131.99	1023.79	871.382	482.265	253.223	2231.18	1036.85	1497.83	263.906	460.468	361.83	1116.47
P07602	2323.78	1762.03	3063.89	10326.4	2631.27	3834.59	2071.56	2584.92	1204.42	1917.38	2804.1	3570.83	6841.33	2583.14	509.031	7691.75	1251.49	745.526	1093.86	2814.28	5147.5	1033.88	2757.36	21576.4	10829.6	28756.7	3712.77	35628.1	2637.9	9743.43	15991.4	5590.96	8869.37	22165.8	1084.64	9728.16	24436.9
P07686	1814.41	3214	6566.3	12147.4	7100	5658.7	2737.28	4027.22	3852.35	2877.15	5401.15	3672.75	7732.09	3055.28	2955.44	1611.54	2335.16	1616.95	4096.9	2906.89	2028.76	2150.39	2116.64	16239.1	2423.35	12014.2	8930.16	32856.1	1439.48	4916.59	2132.95	2110.65	7199.51	17637.1	4377.79	5854.91	14973.2
P07711	2667.16	3230.07	8287.32	4077.99	5340.02	5112.51	3504.64	2705.64	2194.75	2295.78	3639.03	2974.37	7907.91	2871.37	2284.53	2262.93	1367.36	2664.49	2207.76	3019.7	2726.28	1109.17	2398.76	8471.68	4848.75	7745.21	8100.76	28665.4	3394.79	3854.45	4182.57	2445.42	6504.56	8736.25	3039.88	4960.68	5805.86
P07737	1763.47	3662.13	2951.95	1765.08	19036.4	1542.47	2963.06	4543.67	2033.92	1587.05	2310.61	2775.26	13946.6	1334.49	1636.74	2109.4	424.542	1079.83	510.339	729.418	3313.31	3943.42	1352.14	2802.39	25841.1	12668.2	402.112	19672.3	1839.95	4071	75640.8	6424.45	2417.14	2727.12	5737.95	4398.09	16306.2
P07738	82.7574	167.994	354.975	281.495	1240.69	0	74.8567	674.211	358.422	244.788	164.759	817.536	440.149	244.608	205.48	450.829	48.1101	0	0	130.612	639.758	950.611	265.763	0	1283.18	0	148.916	0	0	0	967.214	1002.72	54.5825	256.959	0	721.639	200.54
P07741	510.992	695.277	1029.12	1206.87	822.01	1176.13	744.779	1442.46	2958	999.247	1085.35	1441.02	896.168	1108.21	910.726	1307.36	780.381	688.836	1992.89	709.232	2210.81	2988.96	2242.85	1004.5	1426.09	741.192	809.597	1469.88	421.448	646.711	1189.77	306.158	683.375	495.875	352.527	837.414	4956.55
P07814	189.83	89.4963	236.502	119.52	231.432	0	124.112	286.288	207.455	144.546	142.309	65.8664	152.741	96.0648	158.977	179.369	229.46	226.228	303.84	178.079	198.869	718.6	66.4468	200.936	662.289	856.783	171.207	0	88.1222	0	1296.74	201.124	178.266	145.303	83.8569	60.3035	0
P07858	5370.69	28438.3	32213.5	72707.6	41873.7	18001.7	9559.1	12161.8	10335.3	10924.6	33485.3	17374.3	60392.4	23296.3	9985.89	11351.6	2560.25	914.422	1383.87	2550.52	11292.6	5234.64	19929.3	19983.4	30597.5	33119.9	48018.8	257168	2513.14	37539.6	5123.87	10087.6	46065.2	34737.6	3454.43	22432.4	2060.14
P07900	1785.14	898.192	1886.42	1147.87	1084.58	686.16	577.299	1650.09	2472.6	1709.86	1325.14	1933.64	2183.59	1428.48	1355.17	870.466	2005.39	1017.31	2241.12	1966.91	1254.82	3777.97	830.502	511.548	882.927	768.385	670.67	634.977	1117.24	871.396	1714.19	459.115	1021.81	706.462	1022.27	1078.13	2346.34
P07902	331.545	164.837	298.93	110.711	0	0	0	0	370.203	149.795	0	90.2721	371.288	0	61.9641	0	0	651.343	0	2392.08	195.984	195.161	123.45	0	0	0	0	0	0	0	3770.73	0	0	0	0	0	0
P07910	144.166	151.815	208.213	72.7424	0	90.5731	87.0772	713.215	193.855	187.757	114.388	144.835	174.442	102.122	78.5386	100.112	156.514	217.588	129.439	190.327	411.198	447.746	101.494	342.954	186.425	601.267	61.6353	330.207	173.644	165.317	1315.49	305.949	73.9715	113.154	184.328	258.46	346.121
P07911	60381	125434	76748.8	107524	123327	71861.4	178405	88720.2	122797	76176.2	117078	172081	139785	170703	130356	685516	122502	63414.8	120680	113977	412888	65288	256771	210438	127684	77707.5	475935	520179	112762	345017	90052.9	374837	284012	112037	173590	143072	46569.8
P07919	549.852	0	642.896	429.423	626.366	451.344	429.904	152.865	219.891	384.992	279.748	0	854.617	0	0	0	393.228	0	0	0	0	624.552	0	0	0	0	0	0	496.47	0	4601.15	0	0	346.728	134.722	0	23614.3
P07942	615.926	446.171	558.06	726.036	547.766	799.439	475.575	269.257	261.853	501.542	445.912	214.513	555.662	895.105	952.809	466.303	441.537	745.969	512.444	1269.83	322.021	753.59	469.32	539.572	970.958	896.193	885.657	1315.63	739.534	803.67	741.8	817.568	434.278	1140.49	1034.4	756.345	1211.79
P07947	182.428	364.993	358.658	396.892	182.253	289.201	367.628	393.544	619.833	213.175	586.48	495.392	469.351	464.966	349.014	583.99	322.136	632.723	231.394	445.844	805.964	202.271	571.601	246.83	115.549	436.442	706.933	339.174	186.614	301.564	0	195.202	460.516	139.468	375.651	293.429	266.099
P07948	88.0938	303.386	161.072	432.608	0	306.033	183.781	314.793	170.642	183.637	167.956	249.161	421.151	149.436	98.9977	424.503	165.608	327.837	296.46	152.183	251.362	342.25	135.579	318.797	134.757	751.114	386.083	0	250.154	283.522	0	81.4039	189.924	204.143	418.278	116.208	0
P07954	601.172	156.998	336.856	370.921	194.121	23.1853	127.857	461.711	405.665	421.988	214.731	228.859	435.25	129.554	256.529	283.766	373.899	365.012	246.257	326.007	274.63	717.956	276.049	219.31	0	0	220.947	477.947	397.157	287.12	0	0	0	138.214	84.2887	361.305	1198.22
P07988	0	28.2378	0	0	204.3	190.677	191.954	0	187.58	0	54.5528	0	79.2828	45.2097	65.9395	0	75.397	205.162	216.081	258.186	0	0	80.3793	0	422.06	647.929	0	0	219.787	221.128	21177.4	0	0	453.718	656.111	218.006	2028.33
P07996	2687.92	1934.96	2321.48	1207.02	2990.66	1179.1	3268.43	3238.37	2074.93	2492.3	3199.04	2191.7	1554.65	2377.29	4361.95	1853.03	2931.02	3702.15	3164.17	6045.91	1970.01	2341.25	3125.86	1189.42	2005.13	2679.55	3470.3	3598.91	1594.62	2031.28	2309.3	3076.47	4410.57	1734.32	2067.77	2106.82	990.505
P07998	4377.23	7571.84	9663.4	4181.38	17966.5	18768.2	9690.54	2813.14	2115.36	2520.95	2186.02	3231.25	8431.67	6939.46	55161.8	126727	28054.9	8076.78	25181.4	57630.6	11656.7	22741.1	51286.7	15954.9	23994.4	28171.3	16942.6	301487	25317.3	190486	146596	39068.3	33178.9	9625.47	34188.2	23504.6	44391.8
P08034	282.88	74.6086	67.5594	0	0	0	0	0	285.87	90.2057	68.692	142.434	0	96.201	94.4614	400.683	350.529	0	380.607	71.0954	117.655	102.521	115.87	0	0	0	0	0	0	0	0	0	0	0	0	0	0
P08069	0	0	11.5588	0	0	0	0	0	0	60.3238	62.2554	68.0328	0	82.9254	0	142.223	0	0	0	0	0	20.4854	27.1521	0	0	0	42.6644	78.8155	0	0	0	0	0	0	0	0	0
P08123	3983.77	2138.93	9895.46	3896.61	38294.5	9509.48	3312.38	1222.83	3042.13	2412.27	1449.54	1922.05	8208.65	8914.9	8762.82	11251.4	5938.52	6394.67	3098.54	2594.84	2245.02	1270.6	5843.15	4271.66	18666.9	1927.85	6848.47	13919.5	3077.42	5644.4	26505.5	3988.45	5719.08	3270.2	2316.68	279.805	6050.93
P08133	2317.16	3231.7	2035.8	2258.64	1585.36	2008.75	557.005	5116.78	7297.2	2992.37	1707.82	3026.69	3412.81	2577.09	2434.06	1925.18	4585.98	2369.6	3514.13	2502.98	1845.43	1886.54	2946.8	447.654	316.485	1435.86	1190.54	510.435	1018.7	715.417	1418.06	334.756	353.734	287.956	1049.92	693.58	910.402
P08134	495.992	1585.6	421.421	2164.34	317.461	406.95	310.005	1151.14	815.305	813.204	1999.39	1457.07	1950.33	1243.92	799.367	1506.96	605.315	547.036	760.826	641.644	1928.55	365.057	2111.76	603.654	969.106	484.138	888.687	1862.51	345.441	897.689	2435.31	808.052	847.424	963.471	475.986	1024.76	392.046
P08138	530.962	637.278	1983.54	1492.11	817.675	2491.05	3315.54	989.654	1050	593.207	645.846	1464	552.37	1368.86	732.937	2498.15	2813.05	1375.09	2360.32	662.254	3682.12	577.861	1041.02	2107.73	454.133	4746.43	2835.37	517.103	790.556	3787.7	0	2598.69	7660.12	930.809	878.631	2078.06	424.101
P08174	9397.82	7190.73	9139.5	15888.8	7674.49	17279.8	15648.1	4796.71	3995.22	6081.05	7582.4	4074.79	4035.04	15496.7	8241.04	9930.25	12540.9	20120.4	16313.3	7908.22	5112.7	16627.9	3198.87	11061.8	9420	48193.6	12878.9	20012.2	15799.9	21728	13429.1	16373.8	16110.7	18231.8	16146.5	11786.4	53831.5
P08183	3203.66	3261.23	1590.27	1713.93	901.001	2393.81	1592.53	1476.03	3735.81	2856.51	2087	4242.59	1570.38	1455.51	1693.21	2382.5	2171.75	1369.45	2967.83	1489.98	2119.8	499.241	1259.18	1005.15	251.076	581.154	4144.72	435	624.684	1071.27	0	721.04	1406.77	767.713	1793.99	689.714	0
P08185	7357.32	4502.88	1744.94	18192.9	10935.9	1444.82	5933.07	2381.91	658.865	4309.84	6129.9	4197.36	4363.28	7477.44	6376.45	2151.36	1466.53	1781.65	1783.86	1581.11	905.797	3774.81	1967.26	3820.26	30911.6	8664.27	4774.13	5186.89	12166	10416.8	2275.23	36036.5	2323.85	16838	13919.7	20002.7	9924.22
P08195	3276.08	3906.39	2818.3	8799.52	1911.93	5688.97	6026.31	1856.93	3376.92	4993.31	2858.42	3116.02	2135.97	2837.05	5076.58	2784.2	4968.61	3893.85	4886.37	5063.97	1804.7	2108.28	4321.59	3192.33	4033.1	1829.28	3085.73	1370.99	2567.72	2866.28	2482.21	4279.98	2219.61	2814.85	3170.41	4219.62	2641.66
P08218	0	0	0	0	0	0	0	0	0	0	0	55.356	737.167	0	0	0	0	0	74.4319	0	0	0	0	0	475.396	0	0	1393.08	0	272.64	0	0	0	612.662	943.85	0	0
P08236	6426.88	1751.3	6120.9	3482.48	2539.83	5912.62	4841.96	3245.77	5451.55	8953.96	3352.6	3417.92	8638.63	5202.95	3814.91	1240.07	9520.08	3903.29	4128.87	5156.37	2025.78	5678.7	3147.3	5152.89	917.802	6662.22	12466.5	9726.9	4291.08	2639.7	7302.77	1255.56	4581.02	14886.3	5671.5	3972.66	61350.2
P08237	560.645	134.864	280.846	251.125	249.718	155.009	125.28	240.052	660.767	359.937	289.417	264.195	384.118	313.772	378.546	108.811	311.631	306.622	337.68	398.657	279.757	306.444	245.568	146.787	185.969	181.285	125.35	156.675	233.829	71.2074	0	0	132.513	54.3904	204.031	174.324	77.584
P08238	1003.25	905.826	1204.93	1739.24	1826.79	588.712	547.607	1724.81	1156.06	1253.05	1138.82	1390.53	1293.77	977.316	700.451	1171.55	1056.1	837.585	1360.46	1378.72	1642.96	2320.78	678.329	767.213	377.641	693.069	704.034	1417.5	813.587	769.042	5354.02	720.173	954.452	648.228	788.654	1007.5	1957.24
P08246	18879	9673.06	136.51	196.51	7387.14	10310.4	2964.65	28088.2	15784.2	15715.5	1407	1751.52	369.976	1325.72	565.334	228.539	334.494	4832.08	346.328	406.653	576.174	11176.1	363.576	1446.9	9557.93	31048.1	299.17	426.437	317.178	425.545	0	204.603	2124.22	0	3263.29	1900.68	3978.78
P08253	155.221	104.133	150.593	136.79	443.45	301.504	235.106	90.2037	69.2769	72.3921	136.301	70.7003	183.087	70.0774	161.455	102.333	193.125	169.661	308.31	225.007	70.2055	101.418	105.197	270.465	281.84	1979.82	170.213	355.452	167.068	153.519	327.093	175.51	442.036	383.412	424.791	197.679	432.471
P08254	0	0	11.3038	47.9805	0	44.1352	0	0	0	0	38.5127	0	0	0	46.6997	0	86.179	0	70.4729	76.8769	19.4724	0	31.8944	16.9527	0	0	0	305.947	38.7331	10.9441	0	0	0	378.641	99.3457	195.452	225.549
P08263	227.113	15706	2132.74	1283.36	289.137	1899.52	289.8	1085.76	15418.2	10605.5	2105.25	9029.71	4875.38	506.96	4552.57	3980.98	2199.23	257.255	6507.65	434.108	5558.57	0	3819.27	250.731	43.8472	312.96	1890.34	4646.14	1661.51	3772.86	5277.33	3873.09	2665.17	51.2295	4455.21	1654.71	0
P08294	3798.11	6322.07	6761.11	2261.22	3139.14	4152.84	4661.16	5431.55	5136.59	3789.65	4303.14	10201.4	1161.93	8849.19	3537.98	18683.6	8836.58	16946	22877.9	12480.8	11640.9	2490.62	6486.97	10265.9	2994.02	4373.37	2589.85	2742.94	6834	5520.01	8262.11	4920.01	16462.8	5096.8	9261.33	5357.07	7408.46
P08311	6372.91	2470.29	153.801	129.352	3024.85	1397.39	929.036	29052.1	7008.39	5127.86	594.18	1088.8	212.667	636.994	439.813	532.723	378.082	3383.72	167.31	346.89	231.151	7700.76	183.317	337.789	2450.74	3807.28	344.844	0	147.076	158.302	1732.71	0	606.099	200.574	393.745	294.623	980.788
P08473	8268.57	6107	4061.46	5767.07	1369.44	4724.74	4533.17	4444.09	16663.8	7185.99	5619.96	5740.98	4343.16	12934.3	11082.3	9594.33	11595.6	5651.73	11122.5	10024.1	5831.24	4690.93	11131.3	4429.27	3082.13	7329.16	12864.4	1474.1	3313.43	1433.65	2310.77	1667.13	4123.87	3413.3	3485.13	2770.58	5097.76
P08476	0	0	0	83.2817	0	0	0	0	0	0	0	0	0	0	0	0	0	0	0	0	0	0	0	1265.82	0	0	0	1757.45	0	1033.36	0	0	1969.89	0	0	0	0
P08493	1612.72	3424.33	1556.44	1737.87	15945.6	198.162	1937.14	4751.61	5847.56	561.475	1441.69	4592.65	694.083	3631.46	5579.27	5944.1	578.735	99.308	316.968	1758.43	886.959	0	4422.15	1008.64	0	320.268	494.703	1168.77	212.151	840.504	2904.7	669.443	2222.55	2473.91	717.137	417.778	2578.16
P08519	2990.2	1578.44	4352.57	6712.97	1441.63	4374.48	4490.62	1050.34	2560.18	2301.27	5192.56	2658.14	1868.23	9185.64	5735.02	6592.05	3592.39	4150.97	2134.09	2563.22	8230.16	1067.65	4836.67	5961.81	7955.48	1396.51	4612.08	6698.8	8886.19	5799.03	1935.84	3842.13	7234.15	2699.91	7324.18	5674.52	3349.08
P08559	241.75	122.611	340.853	582.615	0	0	0	404.313	214.682	228.017	346.877	294.806	818.675	297.017	303.388	323.758	295.33	329.323	201.525	318.461	584.779	663.925	361.416	246.631	239.931	248.78	365.009	0	245.819	60.3386	0	0	0	0	0	0	0
P08567	0	110.906	0	0	0	0	0	376.373	0	0	0	0	0	0	0	0	0	0	0	0	0	0	0	0	0	0	0	0	0	0	0	0	0	0	0	0	0
P08571	130307	60619.3	74177.7	120215	166542	136245	111872	33585.1	17076.1	125331	87702.9	22266.9	128095	60914	103113	29602.2	95291.6	81138.9	136527	91419.6	8166.91	91787.4	34805.6	50038.2	309093	73144.4	73801.3	120607	194974	215544	68007.6	293166	41163.5	80208.4	85936.3	139344	213210
P08572	3964.77	5202.08	7757.07	3517.72	46707.2	6949.76	6789.37	3234.44	7951.47	4263	8448.96	10694.5	4401.5	6266.55	10305	12801.6	5934.69	6216.33	10341.1	8328.95	7815.22	4135.78	12686.3	14298.1	12406.9	13233.2	11236.8	21462.5	7677.9	8643.16	3347.35	5663.1	9644.73	3092.18	2244.75	3343.51	875.715
P08574	102.752	0	196.9	271.202	0	0	0	162.084	48.7601	159.744	184.31	61.7963	339.781	118.757	115.723	123.694	481.427	197.247	316.808	201.119	160.988	307.016	91.8627	0	0	0	161.253	0	0	0	0	0	0	0	0	0	517.925
P08575	20.4302	18.6583	0	0	60.0854	0	13.0716	308.661	122.688	38.4136	17.5801	0	10.394	21.4911	208.907	0	56.2796	0	53.3578	0	88.4509	91.0776	11.3036	69.4497	0	1136.51	0	0	262.136	0	0	0	0	0	0	0	0
P08581	112.323	90.3298	161.758	0	0	176.039	149.21	118.152	118.654	75.7564	140.188	172.431	70.3283	116.212	129.077	242.289	110.13	173.914	254.209	161.828	211.841	136.324	178.351	211.63	0	130.258	153.725	135.696	180.157	174.762	0	0	113.988	314.612	169.377	99.0719	596.253
P08582	1172.32	2033.23	1797.52	913.809	387.009	1679.77	2086.16	417.665	673.952	894.986	1552.07	1343.95	337.982	2066.03	2333.03	2461.88	1772.81	6704.74	3301.6	3792.63	733.582	1564.82	1104.11	3644.11	4961.49	1126.61	2741.57	1343.43	1286.68	3205.59	3909.31	2214.91	2318.37	4018.46	3870.04	1290.99	1655.45
P08590	0	0	0	0	206.44	0	0	0	10.7038	0	0	0	0	6.35697	0	0	0	0	0	0	138.532	0	0	0	1373.37	1169.85	0	148.52	0	0	11325.7	0	0	201.8	0	0	1262.12
P08603	3335.21	924.215	630.981	870.701	3194.29	828.56	673.729	3280.12	1863.33	2437.43	1046.29	1194.23	1810.76	781.719	1554.44	1293.54	1918.49	1179.69	2036.01	1744.52	1127.48	1077.42	1661.29	404.133	1055.32	1271.29	395.213	1912.33	1741.86	528.809	1637.74	985.378	795.257	1284.6	1157.03	1327.84	1222.34
P08621	53.461	0	0	0	0	0	0	678.826	716.504	0	0	159.21	0	0	0	0	0	0	0	334.119	435.487	505.806	208.863	0	0	0	0	420.104	0	0	0	0	0	0	0	0	2193.02
P08637	1790.33	2116.14	2040.3	4645.58	8596.38	5682.99	4424.74	1001.42	1594.63	777.75	1831.77	5728.92	1653.97	3834.6	4393.11	4990.82	4249.73	8380.31	7865.61	5149.14	2279.2	5406.14	7592.62	2953.9	12910.7	4595.2	5426.25	41906.7	4415.3	7593.2	5670.98	10032.1	8389.28	4197.57	3460.77	5545.33	10254.6
P08670	1175.65	936.885	262.22	290.311	2910.38	728.607	743.861	6108.68	3064.09	1539.26	329.902	649.272	391.221	336.898	302.212	190.193	311.919	759.672	184.36	813.27	256.031	722.244	222.929	341.494	726.161	1228.88	300.432	1136.88	373.547	289.109	1813.68	943.014	344.251	381.615	769.347	363.263	993.215
P08697	6457.47	2957.58	4859.6	6725.14	7450.07	7229.4	8139.66	2203.36	3141.76	6008.69	3658.66	4061.4	8291.94	5264.3	7005.2	4039.07	4659.4	6874.07	7258.57	5426.07	3113.2	7173.34	6645.75	7793.43	21575.3	11737.8	4359.82	5868.67	21979	5635.25	46463.2	13664.6	2118.17	24337.9	17866.6	9461.32	39011.6
P08708	111.498	0	149.98	0	0	59.8188	30.1595	226.816	185.796	97.7667	86.0983	216.859	0	0	43.7836	0	116.679	282.873	139.041	124.004	280.153	402.578	141.708	83.5027	35.2103	175.983	46.413	0	81.9603	87.149	0	0	0	0	0	66.6006	0
P08709	186.924	154.845	165.281	163.739	204.104	258.607	200.86	98.5229	171.122	135.623	124.951	149.329	105.819	174.75	280.76	470.791	564.892	290.516	366.227	496.616	93.7432	300.118	224.766	771.35	158.894	518.208	277.823	1176.3	216.102	376.996	502.295	961.269	1205.19	138.496	234.373	226.357	564.267
P08727	2802.47	1625.21	4683.6	2507.59	1206.53	707.046	3685	12259.2	7247.11	7926.59	4519.7	1959.81	9043.97	3437.69	1944.81	3877.59	3212.2	1707.43	855.623	5038.67	9718.45	7837.11	3626.37	1017.09	3488.96	1843.1	761.928	2517.66	1437.88	4110.1	980.477	1823.52	1166.47	4183.55	871.506	4297.79	782.085
P08729	352.124	261.792	630.758	410.595	336.653	208.278	440.013	1379.4	2137.73	3586.76	622.761	534.298	2091.69	500.912	542.562	921.736	1250.47	823.122	482.323	3049.48	1235.23	1576.53	527.651	180.684	1082.1	336.337	184.656	333.788	633.396	512.427	2674.98	348.538	179.962	218.459	366.453	1239.28	1732.57
P08754	416.662	728.822	429.811	717.942	390.251	651.032	317.084	633.741	773.756	602.85	418.917	711.564	500.043	894.673	906.655	1033.66	736.39	605.539	465.171	686.68	1162.13	903.724	914.086	295.065	1105.22	410.591	2388.89	0	366.954	579.386	0	327.51	486.026	246.788	362.153	318.457	0
P08758	6370.68	6331.55	7636.55	9575.05	4449.46	6254.02	3161.78	8064.87	5605.86	8336.95	8864.57	7192.44	12731.3	5813.29	7348.92	10377.3	14804	5291.05	12579.1	10666.2	6967.92	8805.07	8596.01	1769.39	2449.59	4727.58	5803.59	2179.2	6125.87	3410.73	1600.41	2504.14	1958.34	3715.31	3818.73	2599.74	4606.41
P08779	944.726	376.984	1132.3	190.166	786.536	964.608	7044.91	3486.79	846.169	1272.43	2461.56	344.938	1419.87	691.675	1459.06	1018.36	3848.23	1803.11	678.265	205.409	6467.51	8372.48	299.101	352.149	430.207	1377.76	189.103	612.977	25612.7	2149.98	0	2772.53	1453.85	294.057	2555.68	1046.58	264.263
P08833	483.159	895.038	800.413	211.588	8899.28	978.753	253.104	2859.34	838.38	232.628	94.5706	386.856	879.133	320.777	196.531	601.372	324.639	541.53	467.751	1287.62	673.276	509.034	381.744	659.496	944.628	2147.54	770.661	678.027	588.655	0	132147	0	333.03	340.626	506.163	370.658	56890.8
P08842	0	0	0	0	0	0	0	108.207	135.489	0	0	0	0	0	0	0	341.008	0	0	0	186.824	359.729	0	598.642	0	0	0	0	0	0	0	0	0	0	0	0	0
P08865	394.326	236.557	390.476	346.485	351.501	241.08	281.06	720.21	232.376	463.029	284.514	261.363	177.367	255.113	212.154	323.531	354.223	255.655	431.938	251.093	947.855	1195.11	296.432	514.631	225.137	516.818	156.151	65.2149	508.832	378.562	6444.52	443.531	0	240.302	206.176	355.923	1056.02
P08887	346.202	471.4	381.354	0	686.212	414.942	507.337	121.658	251.02	265.948	425.296	389.102	473.09	424.16	467.985	735.278	704.657	748.265	722.967	581.319	191.029	1132.58	378.207	501.717	0	0	0	1863.54	910.161	726.611	2406.61	1145.08	1083.37	638.817	1467.93	912.339	0
P08962	1094.78	1480.6	1029.15	2007.58	1626.72	1232.87	1876.1	903.259	1459.4	1836.29	2952.36	2247.73	1763.61	1794.19	943.801	1962.75	645.583	401.603	2065.36	320.474	1421.12	226.722	1290.27	301.981	0	631.472	2296.69	0	764.342	1628.34	0	1235.09	3342.46	1694.61	775.129	2488.09	0
P08F94	40.7722	54.4437	53.216	0	0	93.3291	73.6021	34.9108	65.1541	0	38.175	75.4978	0	142.318	119.65	122.836	127.148	245.68	271.733	204.946	100.332	68.2795	100.11	92.0619	0	0	102.029	38.9133	115.701	37.8552	0	0	99.3763	0	97.0558	53.927	0
P09012	0	33.0262	89.9612	0	0	0	0	155.841	52.3863	0	0	31.8036	0	0	0	0	0	33.6738	0	30.3087	53.6925	117.774	33.6024	0	0	355.017	0	0	0	0	0	0	0	0	0	0	0
P09093	0	205.657	0	0	0	0	0	0	0	0	0	0	0	0	0	0	0	0	0	0	0	0	0	0	185.704	0	0	0	0	0	0	0	0	0	0	0	0
P09104	14382.4	6636.65	9279.35	4048.71	2931.78	4983.67	6434.32	5316.02	7804.82	10789	5003.2	4909.6	5771.71	2872.72	6612.04	5569.94	19751.8	4864.38	9698.96	27879.3	8229.42	5334.65	2203.05	14518.5	12989.4	21122.1	9458.04	2525.63	9477.67	10885.8	0	3872.38	2848.98	1937.88	6735.7	5343.7	450.483
P09110	85.5274	97.5	215.041	84.629	0	135.979	128.727	400.503	198.368	153.295	90.6578	120.149	186.892	83.9446	91.4793	148.426	233.319	184.975	160.994	179.375	153.084	797.987	153.928	62.0698	231.526	330.782	92.8448	129.108	108.7	0	0	0	27.1306	23.8707	0	102.566	240.57
P09131	0	126.65	0	0	0	154.274	86.0456	65.9973	109.465	0	43.055	256.517	0	229.846	58.5102	296.064	50.3967	75.8561	83.6332	144.422	219.341	61.154	151.142	470.706	286.325	624.837	317.675	346.217	0	314.432	0	186.369	259.263	0	114.271	109.09	0
P09132	0	0	0	0	0	0	0	0	0	0	0	0	0	0	0	0	105.769	0	0	38.3912	0	81.0527	0	0	0	0	0	0	0	0	0	0	0	0	0	0	0
P09172	113.958	0	0	0	78.7943	0	0	0	0	0	0	0	0	0	0	0	0	16.2145	0	26.5923	0	42.8742	0	0	66.2775	0	0	0	0	0	0	0	0	132.848	0	0	1326.67
P09210	16322.4	11642.9	2573.19	6051.2	1555.99	7761.39	12436.5	5118.11	37262.3	6169.7	9033.24	9064.92	7317.88	8963.22	6130.09	3058.26	8075.23	9547.53	4504.38	9285.36	6358.31	5002.88	14573.9	6692.46	2296.13	3593.73	3279.28	3415.35	6406.83	2451.02	3259.63	3123.84	3894.72	3569.87	3754.61	8079.85	2666.1
P09211	4855.47	3478.04	4460.47	3088.59	1388	5653.51	4151.64	7080.32	3269.63	3724.41	2943.96	2280.72	1755.28	1805.06	3180.6	3011.12	5960.08	7168.45	4824.04	7251.54	4250.24	9238.68	2777.23	3942.19	10620	14913.1	3956.44	4179.57	3951.12	4616.96	4109.11	2317.48	1129.37	1420.88	6639.89	2387.66	6888.3
P09228	210.46	480.17	222.043	0	1256.44	134.106	601.083	188.377	212.606	255.299	855.503	352.07	968.386	741.498	755.123	520.215	441.009	363.372	0	0	310.73	0	241.657	0	0	0	0	0	650.266	0	0	1563.53	1058.69	438.804	1333.41	518.113	0
P09234	0	0	0	0	0	0	0	0	369.249	137.25	0	0	0	0	23.9196	446.319	39.6177	309.623	0	364.103	57.2205	82.4823	417.14	0	0	182.004	0	0	0	0	0	0	0	0	613.917	0	0
P09237	1328.77	1997.35	5069.52	3164.3	4691.82	3772.21	852.464	8114.99	2297.86	2542.62	3794.11	3784.4	5426.27	2519.64	3865.2	1836.05	1481.29	1332.78	1546.23	1615.53	1636.83	871.894	2366.28	2472.24	6014.02	6945.5	2414.42	2424.79	776.867	3713.17	3759.36	3930.84	7048.16	4825.26	1073.04	3207.44	3559.7
P09326	0	0	0	0	0	0	0	0	0	0	0	0	39.1202	0	31.7227	0	45.6238	0	55.4888	0	0	37.9251	0	387.704	485.85	349.228	0	294.549	78.7276	277.592	0	257.402	203.095	30.3794	0	135.945	0
P09327	1198.82	441.956	638.917	499.035	1156.44	390.488	291.001	503.824	920.998	843.199	304.757	406.696	1282.19	491.959	559.29	228.736	659.447	487.404	478.115	752.635	309.426	272.858	394.01	703.689	292.106	677.794	239.734	483.364	327.599	176.306	909.7	0	139.157	195.527	227.945	213.178	513.695
P09341	0	0	0	0	0	18.8345	0	0	0	0	0	0	0	0	0	0	0	0	0	0	0	41.683	0	0	0	169.06	0	0	0	0	0	0	0	0	0	0	0
P09382	989.712	410.409	653.833	594.731	2433.38	676.036	850.462	1134.38	778.105	384.117	886.115	457.158	1401.57	542.816	1596.91	467.862	2464.71	737.639	1728.87	1214.7	509.97	593.507	530.938	340.764	7032.01	1795.44	695.048	1380.07	1683.26	622.969	34707.7	1689.19	304.166	883.48	1337.09	1451.05	12131.3
P09417	243.32	524.682	423.823	1157.26	100.34	432.481	322.891	224.13	1503.08	248.032	545.738	535.893	505.895	761.353	280.798	411.416	158.576	249.232	334.551	190.297	407.387	220.37	486.15	461.557	453.19	319.798	100.958	1152.2	0	397.847	0	552.55	442.546	210.093	281.778	725.023	1102.68
P09429	551.577	185.481	559.862	149.512	339.351	156.978	199.748	595.78	321.035	284.322	193.475	188.145	268.694	90.5457	103.351	50.7887	126.412	339.429	158.941	190.667	289.308	1590.51	209.463	447.277	263.471	4374.91	0	237.252	401.773	181.029	0	456.52	179.942	215.951	281.182	142.551	2192.28
P09455	295.959	79.364	217.423	155.878	727.934	400.614	115.528	119.867	76.3221	179.837	209.487	57.2389	232.41	79.0052	178.587	0	90.9268	114.119	134.23	0	0	300.228	68.2385	0	594.965	281.839	0	174.278	201.015	127.408	1960.54	360.484	0	949.929	314.454	259.707	2092.13
P09467	8458.66	5380.9	2992.38	4611.34	4015.41	8354.58	4163	2736.99	16418.4	8546.18	4921.52	5575.72	5416.42	4157.87	5012.79	2700.11	5663.81	6032.27	5307.33	5774.69	7911.89	5926.46	6304.55	7131.37	6783.18	4510.25	2505.05	7876.13	3077.71	1926.3	20203.8	3169.16	2576.77	3774.18	3079.89	3577.66	23053.2
P09486	334.956	247.438	268.198	483.651	44.1339	782.835	427.619	250.837	629.594	241.701	333.13	578.553	216.906	192.716	452.104	299.106	717.383	556.932	878.667	420.044	663.872	307.473	663.054	548.35	596.421	699.753	222.602	1376.14	770.27	353.214	2528.78	467.687	477.941	474.307	700.013	344.707	1376.89
P09488	76.2686	414.651	502.103	505.323	0	685.456	0	112.885	415.41	186.076	175.903	121.497	238.608	246.389	449.063	289.917	237.801	980.566	299.239	203.25	158.726	308.744	538.521	418.896	196.072	0	278.496	163.216	123.582	262.54	0	0	0	106.43	351.924	459.388	1662.68
P09493	89.6494	0	0	0	0	0	0	88.4053	94.1974	106.622	50.2752	0	74.9486	23.5581	38.119	0	113.599	33.6443	107.397	66.0754	152.974	0	0	130.954	0	144.819	0	0	0	0	0	0	0	0	0	0	0
P09496	206.973	0	117.216	149.411	0	152.666	184.348	332.249	80.9006	358.684	268.551	223.66	305.329	78.7317	64.4694	240.71	193.945	101.34	375.478	230.191	0	160.332	164.424	306.882	321.802	1015.7	196.566	354.091	0	291.777	0	0	222.211	132.217	132.69	161.284	5217.87
P09497	349.805	98.7157	302.577	180.371	0	221.281	164.642	340.552	91.8214	158.285	96.4955	123.512	30.444	0	30.5042	138.053	14.9586	158.523	0	98.0926	330.735	980.866	42.359	532.648	367.938	1004.96	178.477	521.219	293.762	241.301	0	0	0	78.4178	151.539	118.401	695.127
P09525	1314.49	1637.49	2316.37	2009.63	813.009	764.087	524.01	1168.69	1852.84	1396.9	661.79	1410.68	1698	1046.79	1331.46	1630.91	2624.21	584.062	734.389	1774.45	1765.5	1512.26	1927.53	306.115	2674.68	665.903	724.471	570.943	939.488	1077.98	2189.24	746.37	700.656	463.224	876.181	996.454	3019.5
P09529	47.2113	206.847	56.0706	119.817	423.35	125.497	132.704	115.275	124.687	65.13	160.289	168.187	209.474	118.497	199.97	131.693	218.825	158.276	151.236	157.639	148.868	57.0712	85.9748	382.814	500.664	1365.81	210.111	563.796	323.817	380.669	416.978	171.603	399.971	146.786	234.071	105.713	530.054
P09543	953.139	539.902	946.959	644.04	505.421	963.386	403.686	553.353	935.349	1103.87	797.503	626.397	1181.04	618.07	561.902	853.74	625.383	621.973	697.121	437.923	694.843	750.702	1113.59	194.892	97.6391	206.855	1129.35	597.81	599.955	119.126	0	326.746	256.419	331.808	215.066	248.769	619.538
P09564	813.25	5068.84	2795.65	3341.05	3475.93	1371.67	3657.9	2303.66	2475.33	604.044	4632.28	1875.28	1061.07	5342.65	2471.55	4844.72	3882.69	5785.51	3591.9	3424.92	1914.8	2600.39	3205.81	10367	663.411	2585.93	6286.32	1690.7	2345.46	2194.22	9048.2	5524.7	3303.5	1895.1	3302.63	3221.72	14562.6
P09601	138.593	0	151.785	0	0	32.1237	0	179.79	68.944	155.827	58.6912	0	0	35.5546	75.1251	0	110.183	316.62	28.8676	76.5719	446.888	970.781	44.4873	0	0	20.7216	0	0	152.83	0	475.711	0	0	559.838	59.3471	0	0
P09603	7814.61	8198	11835.8	10863	76460.4	17999.8	7642.68	2941.88	1691.97	7304.64	3412.46	5111.15	18017.6	6165.55	11517.6	9834.63	6923.49	8341	5915.95	4752.58	5289.57	6506.47	4738.8	6108.85	67604.7	31159.6	6816.66	105713	9524.93	22068.2	14186	23320.9	16581.5	7361.89	26581.8	9434.97	17807.8
P09619	355.481	530.82	401.621	1092.85	214.932	970.895	1085.25	182.562	334.697	267.61	591.388	556.135	301.958	1327.05	1367.42	1631.84	361.034	654.736	712.637	450.459	935.507	386.415	876.817	753.863	554.091	1715.11	641.224	2363.5	592.217	1498.52	280.967	1399.65	1253.25	1070.54	689.216	981.655	1187.43
P09622	413.626	199.141	903.534	377.757	264.036	81.1831	257.687	503.055	264.802	331.629	309.626	349.374	1321.01	295.926	300.351	161.763	240.965	155.459	213.884	195.423	317.948	308.955	236.732	729.129	829.64	1110.09	367.419	302.456	317.088	211.87	162.866	223.753	111.163	240.678	155.762	216.485	1348.11
P09651	360.188	294.302	423.626	241.673	271.743	52.3308	289.547	648.273	492.465	536.732	445.67	294.114	406.065	230.396	60.2583	0	231.079	390.17	287.254	250.179	525.453	1464.82	284.01	146.509	0	281.749	116.208	0	466.35	0	0	362.048	0	364.643	313.423	376.356	0
P09668	776.736	2340.57	4919.72	3223.91	3899.79	1901.48	1739.26	2032.69	934.263	568.832	2394.75	3624.25	6110.79	2141.78	2078.25	2224.61	4045.91	2856.69	3193.54	7082.17	1778.81	2081.87	2844.23	9537.4	2490.01	47373.9	5047.5	36353.8	3935.98	3618.22	3172.55	2866.85	6623.28	16339.4	4363.66	5318.14	102137
P09669	85.5436	0	88.5776	156.056	0	0	0	212.898	100.66	119.159	0	0	486.967	36.7278	74.7092	0	280.542	92.709	166.559	205.295	207.516	370.121	111.59	229.033	203.974	0	0	0	81.897	0	0	0	0	0	0	0	0
P09758	331.173	224.536	622.472	275.954	0	426.885	503.937	490.596	212.103	312.496	156.018	220.055	778.251	1418.22	1401.23	1048.13	612.082	1284.93	556.986	610.281	891.99	1206.75	1126.65	5128.87	3283.18	2150.95	779.486	3853.75	660.275	2294.18	0	746.685	1161.29	426.597	489.38	431.787	124.766
P09871	508.864	318.158	385.928	1330.26	1101.81	377.201	384.847	828.564	422.443	374.815	349.363	316.872	627.527	369.73	441.527	406.609	442.685	543.536	562.07	626.643	368.318	223.173	1193.34	630.137	259.543	1760.99	383.47	3112.96	531.8	377.951	2921.16	907.615	391.079	994.796	1268.23	955.068	1625.12
P09874	0	0	86.8263	40.3303	0	0	0	48.7737	27.0024	35.8447	27.5386	29.9392	0	0	0	0	53.5149	47.5915	0	36.5879	0	0	0	0	0	0	0	0	0	0	0	0	0	0	0	0	0
P09913	0	0	0	0	0	0	0	146.346	69.0392	121.062	39.1071	0	0	0	0	0	0	0	0	0	0	0	0	0	0	0	0	1053.31	201.054	417.665	0	397.831	0	0	273.253	0	0
P09914	0	0	116.459	0	0	0	0	0	142.894	217.108	0	0	0	0	0	175.468	0	0	0	0	0	171.29	371.205	0	341.523	0	0	0	232.284	87.4329	0	0	0	0	142.88	0	0
P09923	112.509	438.533	340.556	1122.26	732.341	469.696	286.121	136.245	223.096	461.766	84.2973	125.967	471.275	84.7074	114.722	52.4082	213.615	144.244	79.3958	224.89	76.2055	63.2593	135.175	1246.71	312.787	1170.38	313.41	211.38	0	109.621	1408.67	385.343	657.171	807.448	118.291	487.411	709.024
P09936	855.028	504.31	243.938	1025.79	461.952	746.179	624.438	905.461	742.54	209.6	482.792	1342.5	398.439	355.335	668.078	531.5	844.31	475.595	621.701	485.677	375.278	435.536	736.63	502.326	1079.21	421.458	967.872	1810.58	519.489	663.445	2047.34	596.708	243.534	265.797	436.673	271.92	1422.16
P09958	4518.64	4791	6023.98	5147.7	78162.8	10410.4	1575.53	1994.88	1053.07	5549.96	1449.18	1461.83	10873.5	3329	4542.98	4918.16	4700.93	1672.86	1539.8	1877.42	865.152	663.693	2655.21	717.682	1906.48	637.703	1611.63	8551.74	8333.6	2199.3	46198.2	1617.6	314.555	7964.17	12328	740.315	1981.54
P09960	787.875	579.466	660.097	745.891	1239.51	670.411	1155.64	3515.6	1462.49	1298.85	622.021	1265.41	603.482	646.73	595.871	467.483	476.593	580.643	693.083	1026.4	1139.2	2791.69	642.079	419.133	1373.3	723.263	396.4	244.221	530.625	486.592	801.318	611.931	307.37	420.444	667.301	592.898	799.103
P09972	721.673	199.12	283.641	298.528	724.978	494.713	357.574	513.856	219.093	287.23	178.244	133.567	199.919	130.876	314.498	208.789	298.709	444.18	494.35	312.473	324.714	976.106	322.521	283.498	1347.46	785.822	133.141	0	366.012	296.818	0	231.574	238.05	398.107	341.777	252.744	505.199
P0C0L4	1933.78	2343.47	496.464	3085.26	4284.41	798.411	2190.13	759.673	464.718	1522.68	1602.73	2108.7	2101.08	1061.09	1601.14	1621.77	1746.68	141.039	1616.2	341.491	159.135	1399.56	794.926	1024.56	10104.4	1032.14	806.823	3876.11	2699.34	5133.38	2670.92	8472.6	698.469	405.802	4871.7	2587.31	605.422
P0C0L5	9017.55	1534.99	4481.54	3097.3	13416	1085.18	1368.79	3703.35	1598.45	5078.35	5795.27	3240.62	6846.18	1085.33	5181.99	1956.94	1119.44	1590.03	1430.7	6460.55	919.889	2452.96	1917.14	2375.49	7927.43	3216.83	754.868	884.232	5103.47	3030.43	33843.1	4316.48	1718.63	2394.57	2046.03	4741.69	11791.7
P0C7U0	0	188.828	18.0592	79.2148	0	163.055	116.92	65.8476	145.875	62.096	171.385	340.875	0	314.668	158.151	359.245	190.733	277.099	267.424	197.212	403.518	136.888	423.404	435.505	86.7622	268.503	176.847	175.618	138.819	280.582	0	360.166	435.158	79.5521	235.49	198.863	0
P0C870	129.812	91.2102	98.4913	0	0	0	167.864	71.5906	71.4372	113.091	88.2475	53.0566	75.5249	0	112.673	79.983	230.833	195.521	308.706	214.905	48.0199	451.858	72.9717	31.8438	0	0	0	0	208.447	66.3411	0	0	0	0	77.3959	0	0
P0CAP1	14.1986	0	0	0	0	0	0	53.6163	0	55.0296	0	0	0	0	0	0	0	19.7396	0	0	37.2553	257.598	0	0	0	0	0	0	0	0	0	0	0	0	0	0	0
P0CF74	0	35.4328	99.1669	70.0817	0	0	60.0404	0	329.542	0	0	0	0	231.511	488.861	0	72.8755	0	0	0	0	819.931	76.2474	0	288.073	0	154.028	256.877	0	65.9399	0	61.6379	0	638.811	67.7539	43.4069	0
P0CG29	125.878	200.431	243.804	161.15	0	2849.34	36.4038	141.437	158.797	98.1815	310.103	159.291	74.8839	385.708	226.197	110.245	163.685	0	1188.64	395.183	180.102	442.169	66.2218	3.63192	697.386	101.71	1148.44	0	0	383.882	256.346	0	0	2358.52	577.444	294.746	0
P0CG30	125.878	200.431	243.804	161.15	0	2849.34	36.4038	141.437	158.797	98.1815	310.103	159.291	74.8839	385.708	226.197	110.245	163.685	0	1188.64	395.183	180.102	442.169	66.2218	3.63192	697.386	101.71	1148.44	0	0	383.882	256.346	0	0	2358.52	577.444	294.746	0
P0DJD8	33234.7	41224.6	23072.2	62920.9	45587.9	44881.5	26307.1	15723.2	20973	18172.3	37488.9	29693.4	19040.1	65459.8	30022	115166	35439.6	5158.06	72169.6	41255.7	44958.4	35728.5	47082.9	14722.3	57198.5	28576.7	74517.7	87246.9	23411	132685	73174	98566.3	120090	24596.6	64622.9	133695	45919
P0DJI8	2071.42	531.904	829.767	3621.2	65279.3	1111	114.173	1051.32	136.456	2192.76	739.012	177.523	6146.76	221.569	138.203	0	137.621	0	155.933	0	124.206	151.866	140.98	141.098	2698.65	0	571.337	134.337	472.515	527.946	12721.1	1091.33	431.51	2484.01	210.048	2181.92	13292.6
P0DKB5	55.4541	108.436	326.311	350.262	547.835	412.955	524.458	321.223	176.837	226.441	410.221	312.97	174.958	149.939	166.401	188.765	110.371	278.785	533.07	234.02	12.3253	114.683	117.075	0	0	0	73.5381	0	249.529	0	1388.21	0	118.809	297.49	142.146	0	1083.11
P0DME0	496.604	144.251	339.16	241.061	0	0	245.856	356.133	175.503	280.391	0	0	200.517	110.31	0	158.904	0	0	0	0	0	0	45.1225	0	0	986.348	170.91	0	214.721	0	0	0	0	0	0	0	871.424
Q01105	496.604	144.251	339.16	241.061	0	0	245.856	356.133	175.503	280.391	0	0	200.517	110.31	0	158.904	0	0	0	0	0	0	45.1225	0	0	986.348	170.91	0	214.721	0	0	0	0	0	0	0	871.424
P0DMQ5	1840.61	1822.05	2727.23	5361.28	3799.84	6800.36	8180.41	4143.98	2273.86	2645.78	1077.39	2972.35	1863.55	6345.42	7844.97	12404.4	6067.79	10220.9	8720.82	4709.52	4803.69	4680.61	5589.77	5482.84	10933.2	21277.1	10310.1	33854.2	2153.04	10367.9	0	10239.3	18480.3	3651.82	3040.29	3081.37	0
P0DMV8	5860.73	3436.9	7984.93	4321.22	1641.35	4657.88	2273.98	10535.9	11512.9	5251.25	4082.79	3783.68	3047.82	3887.38	3690.53	2537.2	5894.41	7790.86	5738.61	6465.8	6040.89	9440.99	2571.39	1874.47	6680.56	4852.44	4313.38	857.256	5416.7	2325.67	2857.84	1794.17	1502.35	1962.6	4503.06	2732.91	3786.96
P0DMV9	5860.73	3436.9	7984.93	4321.22	1641.35	4657.88	2273.98	10535.9	11512.9	5251.25	4082.79	3783.68	3047.82	3887.38	3690.53	2537.2	5894.41	7790.86	5738.61	6465.8	6040.89	9440.99	2571.39	1874.47	6680.56	4852.44	4313.38	857.256	5416.7	2325.67	2857.84	1794.17	1502.35	1962.6	4503.06	2732.91	3786.96
P0DN76	87.4369	39.9053	130.517	77.1309	132.787	0	45.9142	286.187	144.174	224.94	57.2603	28.5662	106.368	27.293	89.2172	72.5347	135.603	160.526	114.885	203.632	83.2238	418.764	98.876	0	0	0	47.9885	0	0	35.9892	0	0	0	0	44.752	0	0
Q01081	87.4369	39.9053	130.517	77.1309	132.787	0	45.9142	286.187	144.174	224.94	57.2603	28.5662	106.368	27.293	89.2172	72.5347	135.603	160.526	114.885	203.632	83.2238	418.764	98.876	0	0	0	47.9885	0	0	35.9892	0	0	0	0	44.752	0	0
P0DOX2	24579.5	47384.8	33296.4	76616.9	182614	36652	43741.8	25842.2	27907.8	25604.8	60723	65409	38828.1	34893.9	38700.1	56394.6	19308.9	39158.2	10349.3	8057.67	41173.7	21046.9	50404.4	26943.9	73755.6	131877	44178.9	20500.8	29769.9	131714	25469.4	97887.1	134846	81971.6	45771.3	85014.5	6677.41
P0DOX3	299.906	625.073	458.219	861.823	36325.6	1083.39	0	423.559	453.135	611.088	431.021	299.424	3562.77	379.278	969.409	554.163	0	643.228	200.486	492.072	387.675	80.3319	138.63	215.254	1514.1	0	517.921	1277.08	1683.84	1343.42	0	1630	733.505	422.298	0	1395.87	8723.21
P0DOX5	26277.8	22267.2	28580.6	16126	65720.2	25614.8	34601.5	33647.1	33456	30621.6	23078.2	23533.7	54526.1	16903.8	30794.2	30013.2	26406.1	25235	47422.9	30963.1	17242.2	24056.3	21682.3	88189.7	46383.4	43001.5	12854.1	91347.8	44670.4	25795.5	47626.2	172794	77660.4	62201.5	78290	91235.6	166070
P0DOX6	20298.5	8202.55	7953.15	8422.88	71027.1	7464.05	8994.34	10208.5	6201.97	14476.1	7109.2	3353.23	5263.63	6906.5	3687.35	6312.23	2849.83	19888.9	1979.31	3932.69	3073.9	5842.25	8676.25	6006.52	19338.7	8915.73	11582.9	10590.6	16133.5	11023.4	2696.83	42550.1	14833.1	57629.9	20722.5	17434.1	6687.25
P0DOX7	21757.5	35224.2	49056.7	67203.3	95575.2	35955.7	20798.4	22221.1	17759.3	33259.1	47221.4	39548.6	82272.1	35466.2	30829	66259.7	47000.4	15224.1	40169.4	19576.3	28216.5	23959.8	27821.8	81566.7	91390.1	75482.2	30898.1	221094	65335.5	128580	65185.3	277664	134901	56691.4	81991	116370	73500.4
P0DOX8	6186.63	56816.1	34726.6	67690.4	15300.7	31098.4	29330.4	20523.6	17137.2	24625.2	54632.5	22522.8	14076.1	52951.6	55299.2	41613	39469.9	17676.1	30929.5	24557.9	30849.7	27489.9	23819.2	81296.7	27134.7	74167	97764.7	144244	84770.7	166516	40529.9	234785	104503	73573.7	73127.1	136378	68444.6
P0DOY3	59461.3	366056	22782.8	669730	118495	15356	23124.2	158257	128039	21882.7	130874	177471	59483.1	124267	211530	217090	48383.6	64009.1	41755.4	77302.4	137521	14247.2	150980	290518	120873	408625	466923	852686	38499	735801	54782.3	1.35671e+06	458201	125321	117349	689645	20929.1
P0DP04	3543	2111.89	969.954	4960.54	6122.59	608.659	3494.21	1551.55	2732.33	2793.18	1421.22	2486.49	2664.04	1576.66	1386.69	2303.99	781.644	110.648	1287.43	1046.38	2564.21	625.836	4606.6	2505.79	2005.94	1744.47	2428.61	2473.67	3417.32	1165.19	1922.17	9576.25	1760.21	6607.24	1072.17	13376.7	1550.26
P0DP23	2775.42	4116.35	4437.01	6522.24	2809.66	2620.68	2540.83	2204.86	1992.12	1469.69	3403.55	2895.84	3062.25	1935.43	1696.67	7232.03	861.266	1323.19	1581.78	3362.47	9828.38	3013.92	3942.29	5567.98	3371.86	2691.08	6275.55	19960.5	2726.21	8525.02	2022.02	4207.33	3761.58	8260.93	4558.39	3865.17	12416
P0DP24	2775.42	4116.35	4437.01	6522.24	2809.66	2620.68	2540.83	2204.86	1992.12	1469.69	3403.55	2895.84	3062.25	1935.43	1696.67	7232.03	861.266	1323.19	1581.78	3362.47	9828.38	3013.92	3942.29	5567.98	3371.86	2691.08	6275.55	19960.5	2726.21	8525.02	2022.02	4207.33	3761.58	8260.93	4558.39	3865.17	12416
P0DP25	2775.42	4116.35	4437.01	6522.24	2809.66	2620.68	2540.83	2204.86	1992.12	1469.69	3403.55	2895.84	3062.25	1935.43	1696.67	7232.03	861.266	1323.19	1581.78	3362.47	9828.38	3013.92	3942.29	5567.98	3371.86	2691.08	6275.55	19960.5	2726.21	8525.02	2022.02	4207.33	3761.58	8260.93	4558.39	3865.17	12416
P0DP57	11769.7	27493.7	23795.4	53004	47738.2	38191.3	29486.1	15056.5	26861.6	14806.5	14017.1	52157.4	16189.7	32787.1	50054.9	98055.9	24933.2	5199.65	16070.9	31246	10437.8	47592.5	54750.9	39058.6	75612.8	88629.7	37206	198974	25388.7	72999.7	28388.5	40897	79826.1	65349	17307.4	21970.2	103954
P0DP58	0	336.469	0	4216.43	2939.9	0	313.946	30.504	58.1053	0	0	0	1668.67	0	129.838	185.541	0	283.039	0	631.31	144.419	734.764	37.116	68.924	1113.2	0	339.694	2399.44	0	543.088	0	1725.84	340.989	0	4124.01	208.782	0
P0DPK3	0	0	0	99.8292	1026.45	0	0	0	323.063	80.8476	0	0	372.634	0	0	0	0	214.029	0	0	0	0	0	405.412	0	0	247.576	0	170.77	0	0	105.785	0	0	184.882	151.889	0
P0DPK4	0	0	0	99.8292	1026.45	0	0	0	323.063	80.8476	0	0	372.634	0	0	0	0	214.029	0	0	0	0	0	405.412	0	0	247.576	0	170.77	0	0	105.785	0	0	184.882	151.889	0
Q7Z3S9	0	0	0	99.8292	1026.45	0	0	0	323.063	80.8476	0	0	372.634	0	0	0	0	214.029	0	0	0	0	0	405.412	0	0	247.576	0	170.77	0	0	105.785	0	0	184.882	151.889	0
P10109	67.8223	195.195	225.545	569.296	0	622.24	1401.86	211.057	163.713	101.153	201.623	373.423	232.528	289.529	292.169	280.01	222.616	197.099	226.305	326.146	181.019	24.7103	198.215	340.841	836.809	206.4	253.069	1030.54	92.6064	589.105	0	474.715	370.667	1141.9	502.508	916.41	567.189
P10114	304.77	368.148	332.3	462.703	0	174.771	214.681	293.252	195.159	263.094	336.063	343.348	332.231	234.155	227.192	586.889	228.788	139.038	504.911	244.927	676.054	463.172	694.432	475.75	327.144	0	420.446	438.548	744.165	460.27	0	0	312.607	365.033	527.544	340.911	0
P10124	589.64	0	224.158	0	1313.81	454.752	861.004	598.356	508.055	782.721	0	319.511	614.088	198.031	239.135	0	199.945	422.579	0	101.335	412.023	377.232	99.6733	380.343	0	0	0	908.188	657.194	333.054	0	1320.54	809.772	0	0	484.879	0
P10145	0	357.755	0	0	0	0	0	274.421	273.327	0	0	0	0	0	0	0	0	0	0	0	0	0	0	0	0	0	0	0	0	0	0	0	0	0	0	0	0
P10153	49863.1	57184.6	63477.1	50483	66483.6	141104	64172.3	27215	43491.7	55746.2	48710.7	55955	39806.1	62163.2	60789.8	78368.4	85840.6	54360	92793.8	66329.4	73586.8	48145	59180.7	67268.6	16647.3	36547.4	176880	71480.4	84482.8	67036.3	20786.4	68301.2	72676.3	81628.1	98812.3	66444.6	178263
P10155	444.651	139.595	246.434	165.275	291.525	242.969	169.731	486.768	204.08	249.025	158.963	114.285	198.401	112.311	118.274	40.9135	303.333	297.835	241.743	221.4	132.978	552.458	86.2568	32.2335	171.572	562.101	119.024	0	241.094	120.693	1175.3	0	86.8943	188.928	265.287	100.128	1200.03
P10253	4850.82	16406.9	4078.1	2030.7	1125.31	6677.73	10467.3	4907.68	9990.02	4485.96	3565.55	17188.1	1064.26	4461.23	4249.98	12674.3	4270.84	10374	7468.23	5358.31	17840.8	2448.56	14366.6	51178.3	5564.07	16510.3	21331.6	25261.6	8574.22	10967.4	2338.33	12036.7	38588.7	1392.5	12365.7	12125.8	6534.67
P10301	181.9	162.241	324.885	319.272	419.404	414.101	150.023	204.397	110.354	260.773	269.919	222.416	306.754	225.021	165.565	460.124	324.215	381.235	774.992	225.668	249.001	238.511	199.795	183.896	0	0	439.521	0	335.821	0	0	0	258.16	290.808	422.808	256.115	378.833
P10314	0	0	0	0	0	731.993	338.222	207.777	114.438	156.462	1517.4	272.805	0	0	0	0	0	0	409.223	114.678	764.274	0	0	165.189	387.875	0	112.598	1105.72	0	0	0	0	0	0	0	0	0
P30459	0	0	0	0	0	731.993	338.222	207.777	114.438	156.462	1517.4	272.805	0	0	0	0	0	0	409.223	114.678	764.274	0	0	165.189	387.875	0	112.598	1105.72	0	0	0	0	0	0	0	0	0
P10321	0	0	282.124	0	0	0	0	0	130.485	679.381	169.815	0	164.062	0	110.297	0	0	0	0	352.489	0	0	0	0	0	0	0	869.729	0	0	0	0	0	0	0	0	0
P10412	735.503	1658.02	862.88	486.197	2134.23	420.432	1875.59	2185.72	2590.51	804.352	737.609	1342.51	518.608	554.581	281.923	390.1	36.6738	293.06	103.844	246.578	1576.37	1083.58	685.498	2011.88	742.011	3278.42	1125.72	1545.55	609.237	1495.82	26151.2	665.689	1028.51	96.7277	199.959	383.725	751.707
P10451	5299.55	17335.2	13984.7	20797	44147	38769.3	26749.7	10605.5	7371.82	7561.43	16556.1	25876.2	11609.5	15996.4	12426.5	11256	7289.92	29095.4	10212.8	13280.5	23166.7	4472.95	27212.2	30828.5	1625.71	61008.2	28424.3	10657	13596.8	17403.4	4254.4	16685.6	41513.8	19778	19405.9	15326	22083.5
P10515	448.111	328.058	132.559	513.253	0	957.438	282.896	222.051	141.39	238.464	231.947	145.124	418.262	242.58	93.061	309.333	355.506	628.48	436.641	703.887	263.169	480.216	228.387	1523.67	385.573	636.211	175.964	869.916	0	568.507	90.565	343.977	276.891	813.037	369.547	1027.68	3591.85
P10586	413.76	518.667	482.051	268.881	893.19	1020.24	677.662	395.614	363.787	534.292	508.659	727.942	464.694	799.457	598.491	816.458	971.407	1102.63	1132.02	882.543	474.928	421.425	726.999	733.174	505.343	1028.06	1039.38	901.488	348.177	557.16	2102.78	554.73	640.779	699.126	667.63	386.851	0
P10599	8804.04	4761.92	6515.31	8256.99	5604.58	3851.81	7681.4	4801.97	6936.43	4657.99	5049.45	7214.75	3005.81	3535.59	2699.38	6315.32	2298.81	8402.98	3658.59	1831.68	7147.47	7797.84	7137.88	17153	2013.13	22465.2	1913.53	24224.9	3019.14	4451.08	13178.3	5925.89	9768.98	7554.27	3861.79	7288.43	14059.6
P10606	231.137	309.725	628.397	1048.93	143.197	176.524	229.776	1295.99	412.285	222.03	574.662	467.307	1886.38	360.089	458.857	1486.81	874.213	643.485	872.397	794.513	2810.1	1080.05	1096.03	1319.58	1434.61	2054.42	599.141	4135.47	484.737	1227.7	864.818	0	278.262	77.4502	0	0	4822.21
P10619	4961.34	4814.87	8722.28	23287.4	27706.6	9914.28	8740.5	2079.61	5103.47	5815.04	7722.25	6886.3	17989.5	8443.89	6493.97	2052.63	3710.23	1973.76	2871.63	5825.31	3593.25	3422.51	4674.97	23937.9	12316.2	20800.7	28206	38838.4	8901.62	7367.86	2450.6	3605.39	9373.13	24426.9	3513.92	6051.81	28080.8
P10620	0	153.935	112.298	139.55	0	0	132.048	306.845	454.37	234.931	180.472	213.799	158.968	151.746	122.232	266.194	159.424	64.522	192.967	114.156	293.888	222.731	226.113	0	0	0	101.827	0	0	0	0	0	0	0	0	0	0
P10636	266.402	139.283	142.172	121.507	0	0	124.234	17.2441	988.271	145.345	139.021	167.794	0	283.297	121.52	82.4529	40.9172	247.491	0	130.87	218.112	54.1067	176.716	213.805	283.746	243.57	154.865	203.011	0	173.905	0	0	359.869	222.75	0	0	0
P10643	681.361	1024.96	1109.8	3718.29	1604.66	1301.22	2956.47	1133.66	718.468	935.679	1884.26	1567.92	1317.89	2680.29	1951.42	2628.93	695.161	2085.61	2082.66	1770.91	7260.61	670.669	2761.55	7357.38	7579.92	3523.73	3164.96	3660.83	1353.5	4403.18	2283.95	4061.69	6406.03	2911.12	3176.74	2161.29	1439.94
P10644	714.045	180.434	175.237	45.3739	502.923	151.746	0	342.966	237.379	207.892	197.861	115.296	162.843	183.586	335.626	198.913	232.843	337.6	146.3	653.952	319.193	171.18	180.552	0	523.309	295.912	70.7057	0	81.8668	0	794.141	0	48.8132	7.27572	0	87.2561	713.671
P10645	518.245	1971.14	1117.36	505.683	8660.66	2536.99	1338.22	454.658	2417.46	676.067	354.95	1334.1	1065.55	3124.27	583.16	6421.87	5581.42	843.301	571.555	1661.39	2888.39	406.068	2159.67	9503.3	4410.67	1219.38	1610.16	67056.8	4598.82	5899.3	3631.82	9755.94	19299.4	846.149	3334.67	4424.21	0
P10646	155.055	114.309	160.089	292.703	1245.64	253.914	115.441	67.9496	70.7854	117.659	97.8093	51.555	360.994	147.36	151.015	159.202	281.369	263.895	132.351	247.372	127.617	257.458	130.43	114.745	2052.8	1886.6	305.706	264.813	317.316	247.903	4345.22	409.674	455.01	480.947	439.402	377.588	2027.43
P10721	399.007	210.303	411.827	150.152	290.473	781.22	322.36	85.4848	279.409	336.428	255.213	404.1	154.928	166.815	191.922	411.704	617.025	551.656	556.142	788.646	1052.12	615.039	631.288	838.073	1348.44	428.383	301.045	1009.33	311.878	536.259	0	531.753	460.545	304.785	349.416	400.848	1019.03
P10768	412.856	652.495	550.07	1335.11	360.609	983.237	632.502	505.367	1377.17	506.798	596.237	666.635	381.234	385.699	427.346	726.255	236.688	660.174	548.326	341.346	930.153	689.55	551.542	986.061	777.142	703.344	190.258	443	229.571	662.601	1411.53	577.578	325.757	263.79	466.521	619.708	902.759
P10809	1502.94	661.06	2258.36	797.844	989.265	378.757	418.975	1210.49	900.166	1583.32	901.106	749.044	2279.6	292.364	278.593	206.239	456.385	494.602	703.597	603.085	454.176	1161.85	514.755	399.392	594.059	863.986	848.832	755.364	551.42	472.545	863.805	0	216.641	531.034	328.75	341.569	4133.68
P10909	20875.8	20227.7	30056.9	16134.4	20287.5	21881.9	16765.2	18894.1	25009.6	26895.9	13309.1	38002.7	26614.5	18250	18609	45598.5	24181.4	18639.7	29099.4	22216.9	40752.1	18238.7	39432.7	26031.8	23764.3	12408.7	19560.8	19048.2	20177.7	23292.8	40657.5	63349.2	31493.7	17742.8	27149.5	29773.2	61764.4
P10912	229.857	89.4964	275.104	192.113	0	403.916	441.492	101.779	120.84	281.624	66.5856	125.705	86.5998	265.201	180.84	785.005	478.163	225.073	815.995	147.87	628.077	253.203	360.789	409.868	398.686	0	432.871	727.178	497.564	405.144	0	658.586	313.056	0	408.637	418.978	0
P11021	2253.85	1338.43	3533.31	1201.25	2983.63	1820.49	1259.59	5895.17	2183.92	2347.11	1308.24	2060.18	1774.12	1242.98	1313.68	1690.83	1706.94	3095.95	1399.01	1797.97	2132.11	8197.42	2041.33	3059.18	6234.65	8892.81	1122.25	1876.03	2773.64	1007.08	3318.07	1667.94	1676.77	2175.26	1096.71	1254.09	8822.93
P11047	520.75	649.957	430.868	756.921	316.912	857.53	637.148	205.544	518.137	442.496	612.516	773.376	308.907	2224.69	1233.8	1625.09	537.165	1018.24	865.3	724.889	1438.47	568.056	1337.16	1863.73	1877.94	338.759	1815.86	1461.02	530.862	1528.73	839.529	762.487	733.624	644.439	583.368	464.686	2507.77
P11117	7250.86	7693.71	12955.7	21670.2	6992.71	20744.4	9273.41	3826.42	7669.88	8594.22	13387.5	8692.78	9157.55	12317	8738.76	3820.06	5033.9	8312.35	8279.99	7269.92	7456.37	4773.01	9355.49	22693.5	9961.57	3614.21	10484.6	2544.61	6260.43	8087.98	6247.54	2738.95	23974.4	26474.7	7854.3	10062.1	40882.5
P11137	0	0	0	0	0	0	0	0	0	0	0	0	0	0	0	0	0	0	0	0	43.6543	0	0	0	0	0	0	0	0	0	0	0	0	0	0	0	0
P11142	4463.94	3374.68	3874.8	4669.96	2719.37	2426.43	2810.96	11430.7	8898.81	2268.65	2042.19	6712.58	2707.95	3585.95	2329.26	3859.13	2485.97	1278.77	5208.19	1369.27	5822.87	13398.3	3777	3756.01	1652.04	7908.39	3756.17	1227.18	1761.78	2046.9	865.424	2395.3	3168.16	861.918	1978.79	2059.51	2275.31
P11166	274.605	0	0	0	930.854	0	0	379.946	0	441.911	150.709	509.498	313.831	243.022	210.837	636.211	163.819	146.275	0	210.431	357.497	215.156	208.506	0	0	0	0	0	0	0	0	0	0	0	0	0	0
P11168	0	245.361	182.329	182.884	0	52.6876	0	44.3253	197.731	360.884	201.312	162.616	272.193	260.062	314.813	517.235	443.685	243.391	495.39	215.078	275.62	86.6372	453.418	211.007	183.292	0	0	196.808	0	0	0	0	0	288.953	85.2302	208.397	0
P11169	115.662	0	0	0	0	0	0	1354.81	353.471	437.342	0	0	0	0	0	0	0	0	0	0	0	137.164	0	0	0	1001.67	0	0	0	0	0	0	0	0	0	0	0
Q8TDB8	115.662	0	0	0	0	0	0	1354.81	353.471	437.342	0	0	0	0	0	0	0	0	0	0	0	137.164	0	0	0	1001.67	0	0	0	0	0	0	0	0	0	0	0
P11171	25.7108	0	209.576	0	334.935	0	0	415.283	610.347	83.1438	0	85.4268	0	0	0	0	0	204.354	0	1369.55	156.394	469.082	160.961	164.479	214.385	0	0	259.835	0	0	0	0	0	0	0	0	0
P11172	140.801	70.7413	72.2214	90.6952	0	0	34.5298	155.081	334.69	121.402	143.311	120.772	138.486	213.524	101.74	102.546	153.403	193.399	178.201	162.245	177.618	299.428	158.44	0	200.417	0	94.4086	0	0	0	0	0	47.7391	0	0	0	0
P11177	231.511	41.3508	215.538	416.11	0	0	0	272.04	197.179	221.203	245.229	147.859	547.907	207.998	223.684	217.647	268.618	197.993	228.376	308.956	412.685	268.126	314.133	0	0	0	0	0	277.133	0	0	0	0	0	0	0	0
P11182	81.9886	66.7037	99.1687	191.631	0	0	0	54.7957	95.6322	104.029	121.847	72.3051	196.02	0	86.7566	215.313	43.2553	0	0	70.6342	0	121.484	34.4219	0	0	173.16	0	86.3886	0	0	0	0	0	154.13	0	0	0
P11215	64.8721	99.5327	0	201.081	350.185	92.7155	0	525.288	184.13	93.461	43.1563	82.456	0	180.912	52.7132	0	82.1086	135.049	0	96.4052	67.698	119.041	38.199	203.902	323.763	309.107	78.2384	329.484	96.6943	197.214	0	0	105.138	0	0	62.472	0
P11216	151.835	99.5058	246.534	395.774	459.715	0	66.3517	440.653	332.372	222.013	366.094	267.23	223.646	249.407	250.103	162.542	360.169	203.535	408.323	269.603	241.995	351.305	177.214	180.319	529.303	456.626	182.406	0	268.368	338.761	0	0	0	247.619	308.34	392.879	0
P11217	489.558	392.108	594.991	440.449	720.651	375.827	339.176	2187.16	704.462	583.528	537.058	211.109	414.15	421.889	365.105	440.797	559.441	420.305	585.912	345.779	334.629	1586.15	233.49	112.69	1354.71	1064.49	171.798	0	574.685	166.596	0	278.663	0	338.544	284.183	344.188	0
P11226	0	0	0	0	783.958	0	0	0	0	0	0	0	151.97	0	0	0	0	0	0	0	0	0	0	127.771	0	0	0	128.638	0	0	0	0	0	0	0	0	0
P11233	662.859	177.299	220.187	588.598	0	409.257	353.087	292.862	339.748	333.003	407.198	245.841	459.546	471.712	263.194	320.311	246.794	328.077	502.831	271.582	343.377	215.833	372.033	165.515	562.836	262.835	251.745	226.765	506.288	210.696	0	183.269	136.112	341.173	303.455	158.759	0
P11234	808.394	301.518	440.212	401.253	295.215	355.026	341.761	292.609	459.613	501.363	452.545	337.586	520.6	374.869	363.227	327.88	781.494	1422.67	785.367	934.96	251.976	619.572	382.131	417.398	1210.28	692.805	363.809	372.911	426.673	209.301	1184.13	202.522	238.681	303.215	262.748	534.101	823.734
P11274	103.756	53.6315	77.5091	109.644	0	151.269	71.1807	124.837	75.3731	147.306	80.7969	123.679	57.5566	29.8619	63.1192	102.893	135.611	148.972	233.364	106.519	109.078	142.604	215.426	27.2346	67.134	123.515	86.2501	0	0	0	0	0	70.7153	0	171.723	0	0
P11277	51.8433	0	0	0	429.716	0	0	58.718	22.6608	62.4778	163.48	108.977	88.323	50.9605	0	181.807	0	45.3729	0	0	134.943	108.141	0	0	143.982	0	0	0	0	0	0	0	0	0	0	0	0
P11279	888.331	3499.88	1394.07	13646.5	1480.07	596.572	1463.74	1259.19	1875.99	740.139	2543.86	3753.98	5872.5	4417.51	2426.58	2524.56	1069.36	168.408	459.273	468.349	1326.91	351.371	1683.98	14550.3	3773.77	1566.76	13625.6	20319.2	766.245	14067.6	0	4403.39	12008.2	4143.24	898.636	9836.89	0
P11310	238.55	383.188	898.012	688.849	0	482.806	0	1037.51	442.415	571.241	609.465	349.478	1413.5	296.56	65.5076	1209.41	64.1109	96.9013	65.5692	251.303	560.226	739.488	827.865	229.702	763.812	146.661	12.0479	0	29.9965	258.31	0	0	0	199.927	0	258.534	291.01
P11362	1034.66	571.834	513.642	485.6	471.761	987.292	1366.42	239.981	657.003	871.166	312.955	395.557	613.77	1427.08	3230.57	1798.99	5231.69	3609.19	5036.22	3064.23	1599.46	2334.35	1408.82	2244.92	8254.79	22710.2	1609.35	4864.62	1936.71	2585.2	2205.99	2590.68	3025.17	429.689	1503.17	1675.7	2195.43
P11413	624.009	535.006	427.31	385.262	960.922	537.956	443.625	3452.23	1212.8	1229.08	400.994	343.024	335.024	216.325	345.076	267.792	430.078	343.062	787.812	439.84	609.444	3499.6	291.794	183.8	551.959	1128.46	183.809	178.831	345.898	226.247	1328.7	279.583	161.23	188.859	287.64	242.557	1115.52
P11441	139.29	0	64.1039	0	0	0	0	68.3338	0	0	90.8769	0	0	0	100.372	0	293.227	0	149.75	0	0	338.092	59.2787	104.628	0	622.029	0	0	0	0	0	0	0	0	0	0	285.802
P11498	43.2343	17.0667	80.1618	68.6529	0	50.3953	51.3384	82.4724	107.435	81.9773	69.3286	44.8168	105.241	69.4688	83.2789	85.1263	248.506	69.1772	186.139	133.1	117.878	162.537	210.738	41.3079	0	883.926	29.2149	0	0	0	0	0	0	0	0	0	0
P11586	2343.9	1074.32	1143.13	1365.75	811.056	967.16	694.157	809.575	2214.91	1499.36	886.348	1053.68	1308.3	979.77	1126.95	388.311	1128.54	1149.45	1064.09	1206.44	927.108	1452.74	765.399	240.419	905.989	603.004	404.759	242.083	629.887	252.999	1797.54	431.521	197.341	245.43	504.311	444.519	323.576
P11597	6940.61	2069.98	4381.32	6136.85	6761.78	4759.8	16255.8	1591.78	1520.49	7881.03	6449.42	1455.35	15714.4	1144.97	2409.12	1054.77	4457.84	2912.49	3865.66	4411.02	258.11	6531.63	2201.75	1405.22	3815.68	2062.86	2833.13	2021.19	4398.62	1232.13	2270.64	4012.22	1441.61	2820.95	2892.46	1336.24	4217.46
P11678	0	0	0	0	264.705	0	0	47.3189	0	0	0	0	0	0	0	0	0	0	0	0	0	0	0	0	0	0	0	0	0	0	0	0	0	0	0	0	0
P11684	36436.8	8044.78	5713	59851.7	177675	25497.7	15854.7	19996.4	3700.73	31951.6	24178.8	3218.01	44402.7	10867.3	37334.7	17207.5	26119.7	4109.91	28629.3	18676.5	1754.37	68227.5	33250.7	19992.8	197332	141566	12792.7	159465	79773.7	74798.2	707181	177074	6922.78	91368.3	140919	121691	256317
P11717	820.882	528.066	607.235	831.556	836.533	1286.51	636.402	571.675	938.921	988.351	1087.69	681.069	583.772	654.617	939.246	858.502	786.266	1285.13	2236.75	1083.98	926.027	638.044	986.05	1142.61	615.221	883.148	932.598	1764.95	1055.56	792.346	1089.65	575.697	1031.02	1690.93	1268.01	1246.02	2260.59
P11766	524.068	337.041	426.182	762.147	310.946	453.695	416.727	578.472	810.309	401.651	668.354	866.052	652.009	675.682	536.206	414.724	738.563	579.519	908.104	790.242	541.395	413.165	799.015	1523.64	1159.2	232.631	314.456	1748.58	390.279	271.525	2744.82	518.349	415.254	607.067	520.027	814.296	1441.47
P11801	0	0	0	0	0	0	0	0	0	0	83.0496	53.7569	0	105.129	0	83.0435	0	0	0	0	71.3007	0	91.1731	0	0	0	361.301	0	0	0	0	110.043	0	0	121.532	0	0
P11908	105.187	0	317.098	410.856	0	87.9368	0	148.529	39.8748	0	368.101	191.687	305.983	172.254	0	0	36.6976	0	0	54.1742	211.341	114.556	200.203	0	472.432	0	237.248	584.483	0	238.254	0	0	0	0	88.7203	0	0
P11940	399.952	121.281	298.451	174.066	302.756	156.044	116.058	753.85	268.195	183.707	187.872	156.902	334.847	196.07	173.537	181.541	223.752	263.958	293.104	203.127	483.364	943.802	139.532	277.922	543.381	966.898	111.115	158.984	386.769	150.277	1333.36	161.408	100.78	193.724	246.297	224.794	3381.43
P12004	88.203	33.7146	81.0544	118.579	0	0	100.635	143.196	61.175	60.3989	0	134.887	0	31.7497	0	0	0	0	0	0	0	159.005	85.2062	100.999	451.13	0	33.4195	0	112.573	0	0	0	0	153.262	214.495	133.98	0
P12035	2561.22	938.665	3499.27	1470.98	4396.83	1784.51	6682.33	14971	5510.76	7871.97	1716.71	1306.75	603.347	1890.17	1879.64	4897.38	5913.43	11939	4261.93	1454.44	16040.6	15318.8	830.76	1322.07	358.427	3250.97	725.844	1568.65	3729.82	329.342	0	3049.71	4450.21	839.464	2435.25	1930.57	1505.24
P12036	0	0	0	0	0	0	0	308.488	0	111.757	100.266	0	0	0	0	0	0	0	599.475	53.1911	0	0	0	0	0	0	0	0	0	0	0	0	0	1317.63	0	68.5685	0
P12081	131.573	243.117	206.582	152.534	0	180.947	105.203	542.442	401.708	123.113	247.973	230.796	281.999	238.935	172.848	253.198	317.055	193	393.79	257.508	359.763	838.197	273.57	200.187	300.194	0	0	0	211.434	82.8399	0	87.2864	0	140.327	269.269	181.315	0
P12104	0	332.028	0	290.751	1091.2	0	145.052	186.999	233.049	271.001	195.849	0	590.937	0	196.277	0	0	78.5715	64.2024	0	0	0	0	78.3191	294.374	0	228.259	5874.22	202.818	184.087	0	1751.6	200.156	965.314	310.784	1849.56	0
P12107	115.807	0	0	0	0	0	140.632	0	248.694	89.4545	0	231.035	0	129.543	85.1473	233.141	0	272.148	72.0892	108.25	102.886	185.306	350.183	0	0	0	91.1776	110.929	0	0	0	0	227.975	0	0	0	0
P12109	18155.7	18505.1	20662.7	18224.4	8949.66	30375.7	17580.4	11393.5	21317	22089.6	16813.8	30101.8	9456.25	23619	25575.5	35952.7	24538.9	32979.8	38357.9	36668	25492.4	11360.9	36259.3	56039.5	24091.4	6902.97	31591.4	33541.5	35916.1	25332.1	19275	20587.6	15066.3	15264.7	29126.8	14966.8	29686.8
P12110	207.681	150.71	164.372	471.161	1061.82	445.338	241.415	149.322	215.706	192.533	279.265	172.186	354.64	182.965	462.406	159.303	381.42	176.452	522.68	414.9	104.75	211.798	344.673	195.363	716.143	690.952	201.655	568.716	298.658	386.754	1114.15	321.214	115.924	650.656	581.071	412.731	870.097
P12111	3311.7	6164.06	5576.64	4848.15	7419.23	9255.66	10608.3	3578.63	3118.74	2597.49	8952.21	10845.7	2918.21	2854.17	2567.13	6440.76	2321.85	3593.05	2598.46	2237.49	4442.67	1440.97	4160.06	10017.9	456.747	6157.71	3189.33	6070.38	1754.84	2989.63	3310.3	3081.47	5967.33	14025.9	7884.05	2903.65	995.499
P12235	179.258	54.1527	357.564	260.425	0	0	0	257.993	259.629	331.739	282.063	37.0216	600.656	232.134	291.878	290.015	583.002	397.204	589.462	369.048	447.357	625.179	214.109	134.418	0	291.544	0	0	215.209	0	0	0	0	0	0	0	572.598
P12236	943.101	418.019	1895.02	2848.01	1247.89	559.276	433.011	2750.78	1555.72	1815.27	1623.1	457.934	3459.79	1255.09	1048.64	1496.43	2309.64	1408.89	1240.6	766.451	2448.02	6003.61	1388.07	384.375	42.3356	1018.83	771.228	167.24	846.247	0	0	0	0	0	0	0	1700.79
P12259	421.089	111.001	1015.21	173.116	608.807	167.656	332.961	159.871	240.292	273.438	213.413	303.203	268.717	462.118	502.469	1951.1	327.225	451.225	374.308	578.033	1400.38	227.98	943.18	930.113	1732.4	1194.17	260.902	3040.89	397.975	1669.17	704.859	1248.68	2824.92	882.605	631.044	751.322	0
P12268	316.433	211.256	156.081	229.321	297.402	191.989	187.005	442.691	450.94	308.732	316.741	266.837	242.24	283.327	308.927	254.038	132.43	135.633	168.523	226.674	235.975	231.829	199.429	2.86229	525.673	0	244.639	0	316.327	220.053	0	0	0	0	0	109.193	0
P12270	115.059	83.3269	129.566	59.1371	0	0	33.3321	218.363	95.9502	128.945	68.502	32.6126	144.982	37.9448	51.6284	0	99.2463	123.771	0	124.191	93.0311	187.876	25.9163	0	0	96.9706	0	0	98.059	14.5757	0	0	0	36.3446	0	0	0
P12273	1976.77	3061.56	865.267	423.171	870.843	2270.8	8214.24	390.822	1560.01	2224.75	1289.29	1251.57	440.047	5924	1016.18	19900.2	6403.13	2624.24	2639.92	4722.45	6748.88	848.797	7215.76	5744.96	346.263	482.824	6228.79	9952.46	2724.62	2714.5	0	4248.14	5115.79	1830.51	3661.12	2190.87	2629.98
P12277	2044.58	2928.12	2422.06	2900.68	1337.61	2192.76	2162.88	4359.36	1297.45	4810.95	8276.92	3239.81	5264.33	1086.65	2249.33	3860.41	11523.8	1431.72	12712.4	10415.4	4854.49	995.95	3934.19	1449.19	1254.03	1772.21	5507.45	2606.54	4459.95	2766	3477.19	1329.75	954.939	1511.79	1976.12	2567.01	1305.09
P12318	177.563	0	0	2468.68	1691.09	917.775	841.505	201.009	46.0852	260.366	100.664	0	0	0	277.426	872.508	160.639	233.924	225.618	148.044	467.506	221.294	75.3093	471.88	2054.53	199.122	359.923	4543.18	342.802	1282.01	287.653	6428.38	789.5	1305.26	312.056	1670.88	296.755
P12319	0	0	0	900.725	0	0	0	0	661.347	0	0	1008.74	0	2252.19	1259.39	2647.2	1924.27	929.055	1025.98	1559.63	3123.1	743.902	1968.6	7260.02	0	0	0	1197.26	0	226.661	0	0	2195.19	0	0	0	0
P12429	3090.13	1273.48	271.461	968.699	1271.98	1515.34	852.541	8923.04	1831.3	2744.34	1324.33	808.421	846.493	421.774	878.028	1091.71	1953.9	942.125	2346.61	818.287	1029.91	2620.32	435.508	226.265	733.506	3517.69	380.656	425.252	479.059	822.969	0	0	405.994	779.764	468.669	655.089	4935.37
P12532	158.17	145.056	198.174	217.099	0	177.379	0	482.875	132.013	92.1844	0	229.131	0	70.8172	0	0	0	100.38	0	45.2365	217.473	285.775	0	202.812	469.068	372.861	0	0	151.915	0	0	0	0	0	0	0	0
P12694	23.7148	0	136.744	266.526	0	0	0	0	121.267	0	248.192	0	276.919	129.702	130.86	159.582	0	0	154.639	128.348	254.993	264.728	221.716	0	0	0	0	0	0	0	0	0	0	0	0	0	0
P12724	620.374	748.062	94.0245	93.1602	1328.91	856.518	256.319	6556.17	2345.05	980.573	430.477	456.136	263.724	171.66	159.188	452.111	753.934	887.949	519.961	525.896	220.786	1990.01	205.606	227.932	0	2075.76	297.411	806.503	178.012	202.905	0	441.339	813.396	447.841	831.179	139.108	2701.93
P12755	0	0	0	0	0	0	0	0	0	0	0	0	0	0	0	0	0	0	0	0	85.8478	0	0	302.751	0	1847.39	0	496.881	0	520.6	0	0	0	0	0	258.387	0
P12814	2610.32	2742.74	2719.32	2377.26	4473.26	1331.75	860.221	10575.6	4365.36	4981.87	2636.06	2707.19	2740.85	1476.82	2135.63	2372.98	1948.11	2013.83	2385.06	2594.15	3796.45	7847	2378.73	837.187	3072.72	2905.66	1124.38	516.584	2458.59	1154.45	2930.41	1561.2	1033.56	1966.26	1335.13	1914.27	3577.78
P12821	702.335	755.965	360.764	1602.92	724.655	811.711	576.012	259.554	872.207	357.342	1029.16	1135.32	456.6	444.257	412.267	1123.66	912.445	435.174	1634.05	1476.84	1437	614.256	1248.62	367.374	691.765	1882.01	240.928	301.812	376.965	832.863	1004.21	485.185	984.703	2094.23	932.055	1591.45	6566.36
P12830	36760	22211.9	24219.3	38830.8	27812.6	45495	31678.1	9967.79	8425.34	20025.2	45643	11266.9	24196.4	42477.4	53882	9832.48	44633.3	37193.3	47515	34490.1	9456	36735.9	10444.9	26058.2	78012.7	40895.6	34566.5	96581.9	46767.2	71174.5	18545.3	27445.9	23064.4	74383.9	66669.4	71276.9	32692.6
P12872	907.477	580.589	1654.63	846.922	2882.93	656.062	204.872	270.781	0	1287.54	125.134	0	1948.59	517.28	2090.11	624.774	220.396	223.095	215.553	758.433	400.281	3967.86	458.336	149.199	403.462	0	183.547	1859.38	429.991	252.474	0	1335.07	201.313	2518.41	2156.4	178.409	0
P12883	0	0	0	0	1040.75	169.787	0	0	0	0	0	0	154.535	0	0	4.8587	0	0	0	0	0	0	0	0	731.299	411.384	0	172.826	0	0	54148.3	0	0	0	0	0	1455.24
P12931	226.359	181.955	206.203	379.703	293.281	222.841	320.793	236.718	271.022	162.833	355.671	247.128	282.186	308.129	311.725	391.138	209.174	243.054	77.6188	190.698	485.621	160.875	401.382	245.968	0	0	516.713	505.325	166.713	365.793	0	76.7141	305.076	261.865	345.056	194.152	0
P12955	2663.06	1418.59	1582.43	4606.12	1177.62	1730.93	1204.86	1114.7	4830.77	1616.9	1547.06	1370.08	2056.49	1649.74	1405.17	789.802	1308.02	1788.23	1393.04	1287.79	1339.88	910.351	1937.29	1711.47	2428.83	515.809	714.778	988.104	733.131	808.616	36742.9	944.805	848.748	1770.67	1467.22	1868.08	10755.8
P12956	70.2335	125.674	373.006	44.0512	0	109.947	106.545	399.156	209.21	299.476	131.766	102.637	151.675	101.78	120.299	125.51	156.988	202.035	143.973	201.986	283.907	627.448	102.718	48.7184	362.454	205.367	66.0302	0	236.125	120.895	0	0	0	0	0	201.804	0
P13010	221.675	0	265.112	89.6738	0	0	0	777.929	260.859	369.091	187.666	190.599	305.657	0	194.427	53.731	70.3365	115.339	87.6218	248.452	442.48	1058.81	327.47	0	0	174.805	0	0	99.841	0	0	0	0	0	281.527	204.766	0
P13073	154.837	66.5928	550.438	825.218	0	0	0	526.345	356.207	465.978	540.873	181.507	1513.75	480.913	521.768	1208.4	429.407	592.785	159.651	413.926	1586.81	2372.21	884.511	607.371	284.335	952.516	125.158	448.595	0	264.977	0	0	149.223	0	0	89.4964	4569.62
P13164	111.307	214.79	290.445	0	0	477.408	220.792	580.718	645.837	518.983	0	602.635	306.064	131.54	0	0	0	0	130.72	0	283.897	0	0	0	0	0	0	0	451.784	0	0	618.353	0	2297.05	1107.66	353.865	1218.83
Q01628	111.307	214.79	290.445	0	0	477.408	220.792	580.718	645.837	518.983	0	602.635	306.064	131.54	0	0	0	0	130.72	0	283.897	0	0	0	0	0	0	0	451.784	0	0	618.353	0	2297.05	1107.66	353.865	1218.83
Q01629	111.307	214.79	290.445	0	0	477.408	220.792	580.718	645.837	518.983	0	602.635	306.064	131.54	0	0	0	0	130.72	0	283.897	0	0	0	0	0	0	0	451.784	0	0	618.353	0	2297.05	1107.66	353.865	1218.83
P13224	0	199.243	247.387	783.57	735.616	597.83	590.748	0	0	299.039	94.3042	99.9001	223.364	138.247	0	301.601	380.455	134.147	225.71	333.685	0	293.777	100.889	372.248	0	0	60.9713	738.161	273.165	385.691	0	0	295.043	268.713	283.718	192.793	152.282
P13284	889.28	951.104	1573.89	2081	2185.59	2219.19	1844.39	770.379	1854.17	1821.82	1162.59	1173.21	1110.45	1118.86	1256.86	598.938	1205.18	483.351	765.249	1087.83	641.715	922.411	947.6	4649.69	2148.61	10063	1493.29	3166.7	1614.94	2278.59	154.301	1938.98	4082.25	2408.04	3163.72	5890.32	4367.15
P13385	0	776.772	790.038	1744.02	1450.12	704.273	514.38	0	0	295.871	0	774.828	147.714	406.039	830.437	318.531	561.354	88.6901	0	284.318	0	41.4542	873.182	0	1558.06	973.37	450.627	6203.67	1409.14	0	0	0	0	652.499	0	0	0
P13473	12703.1	29704.2	36120	68040	19760.4	49259.4	26167.1	21575.8	26863	19077.3	31552.6	26610.5	31355.4	23722.1	27349.1	16724.4	38949.7	9906.72	34097.9	22974.7	23261.9	3897.76	17270.2	111302	6002.92	15027.9	87318.2	67416.9	15907.6	30096.3	33331.9	26561	93027.5	51645.3	35537	59027.4	35961
P13489	1053.68	879.674	939.485	2077.16	1076.7	835.604	2352.18	2535.5	2318.93	1740.8	1164.91	2836.51	1095.61	1084.47	1097.79	736.554	406.006	535.603	641.374	730.731	2297.8	2126.99	915.636	1181.11	3808.28	690.595	1073.66	3568.41	1056.57	714.036	7538.97	1514.94	384.35	1854.14	600.423	1848.51	3789.53
P13498	101.71	102.733	38.8615	0	241.793	662.636	0	1364.71	397.277	250.217	65.2728	47.8383	0	99.5492	85.5844	71.6989	117.993	70.8067	0	0	0	118.776	59.8935	113.22	479.47	391.043	0	261.036	0	0	2062.1	0	0	93.3026	177.374	0	0
P13500	0	0	78.8274	0	0	366.424	0	79.9408	79.5091	0	0	0	0	99.2597	100.586	102.766	138.057	159.347	0	120.859	0	0	101.546	104.86	0	409.764	0	800.894	0	0	0	0	303.311	111.024	0	0	0
P13591	796.715	7398.68	4313.61	2799.89	4079.48	9640.9	7414.3	2248.94	2395.27	2765.32	3626.28	4820.92	2246.77	6588.66	6023.06	9015.59	5054.59	10814.1	7449.71	5843.32	10347.7	5661.76	4262.62	19387.1	5765.35	17688.4	9882.28	15178.3	751.164	10136.4	2118.79	9512.22	14664.4	7620.62	8165.84	1651.31	6123.06
P13598	3115.58	1573.31	1923.7	2565.33	686.499	2792.04	3894.14	759.433	1242.74	2010.78	923.201	2607.46	2100.45	4687.67	3044.63	4779.68	6271.6	6788.42	8735.69	4707.77	4875.13	4250.08	2897.18	10743.2	14924.4	15347.9	4505.69	11836.8	9949.33	11626.4	658.673	11251.9	6369.64	1762.24	5630.51	11463.2	5499.66
P13611	273.597	268.815	104.918	2777.45	0	339.644	242.963	150.687	127.804	178.293	156.044	257.534	513.623	891.587	1083	710.123	508.121	305.188	793.824	287.511	765.539	76.14	522.1	865.197	563.31	1173.98	1894.93	1005.07	77.3712	674.358	0	549.161	685.945	2584.76	298.595	1075.25	0
P13637	0	0	687.462	266.816	0	0	0	173.247	0	0	623.867	537.792	0	471.312	391.874	0	0	66.9604	0	0	338.548	246.051	597.759	0	0	0	328.838	69.5368	0	543.376	0	0	0	0	0	309.864	0
P13639	614.721	363.798	907.216	769.565	583.439	324.621	418.133	1095.12	836.892	805.564	596.986	356.507	834.227	380.577	572.647	425.959	454.862	930.685	565.807	814.72	811.592	2921.5	621.418	133.187	571.37	390.625	358.758	276.212	549.094	285.819	1532.85	316.574	277.453	341.96	255.728	367.577	1123.72
P13640	0	0	0	700.031	477.929	53.8571	159.634	50.9299	226.476	0	94.6817	0	204.091	137.268	38.8807	294.704	0	60.7666	14.0743	193.688	27.5903	91.2934	0	674.693	715.224	708.189	129.235	3480.34	48.5225	0	0	554.099	1306.15	0	0	1460.69	0
P13645	15610.5	13796	9815.84	2895.47	33841.9	16422	43486.4	30494.5	24658.1	19126.3	17950.6	22617.8	16659.5	9336.55	14714.5	20261.2	24893.9	9856.29	11338.1	2411.27	52291.9	28641.3	7738.82	3268.76	878.611	2173.49	5928.48	4273.59	19989.6	2942.96	0	35739.3	31504.7	3914.64	29996.9	15488.8	1334.04
P13646	4966.86	9251.54	16033.6	6934.74	11381.8	2183.73	14980	16720.7	10208.1	11152.5	12119.5	16772.9	6592.34	16492.5	8406.84	44004	4414.97	5700.92	2007.78	3124.92	77623.1	12326.6	10538.2	1813.74	9245.35	2179.86	4524.4	816.72	10008.9	1788.61	5505.4	25247.5	19833	948.413	879.632	6437.29	1849.45
P13647	4828.51	2863.75	3218.14	971.672	4295.06	1218.27	16482	21011.9	8904	8795.33	5918.52	4847.13	2001.35	4103.25	5157.71	6258.94	4059.73	3913.46	1185.21	863.074	14507.5	13721.8	1150.92	653.374	1787.55	881.939	803.629	885.247	2028.65	1169.53	0	6859.67	4452.46	769.631	1617.91	3139.94	0
P13667	253.558	160.192	427.984	185.073	824.525	106.95	129.338	443.993	149.928	86.5333	134.172	139.608	247.507	154.952	201.63	111.33	223.559	277.072	205.689	244.903	294.493	935.314	252.498	244.981	383.116	405.362	101.576	482.795	253.482	203.549	251.903	0	0	427.458	223.796	309.437	1671.46
P13671	1129.36	607.528	226.487	280.205	1706.65	781.892	389.61	691.351	483.013	1151.31	287.39	475.214	533.59	177.269	208.252	676.873	197.38	373.588	235.413	382.683	548.14	193.682	341.218	473.125	1140.68	1651.26	871.571	1586.97	486.982	494.352	2454.28	695.027	920.224	785.588	302.16	632.603	1943.8
P13686	336.949	144.693	278.964	185.755	146.304	0	104.154	142.063	108.356	312.937	444.531	0	605.14	181.085	190.304	0	0	358.753	0	210.279	117.856	223.049	151.676	0	0	1688.11	0	0	260.212	0	0	0	0	310.068	0	0	0
P13688	31.6099	79.4963	43.9186	67.9868	0	38.4996	60.2453	241.468	146.887	34.6697	27.3282	119.075	54.7036	35.7997	0	46.1478	80.0722	55.5214	109.731	46.5369	179.538	180.26	0	612.016	0	199.307	99.8173	0	169.932	0	0	0	364.766	0	266.933	94.4578	0
P13693	342.564	201.1	212.128	294.058	397.015	278.576	421.189	624.847	400.602	372.195	317.935	242.723	189.07	163.57	230.47	391.807	277.054	582.076	662.855	285.721	794.606	1547.49	236.167	461.923	514.865	584.313	192.171	689.898	559.916	220.958	2526.04	425.693	279.784	327.368	344.018	411.601	2779.81
P13716	1079.44	703.419	1181.09	1279.95	603.145	613.973	495.02	557.65	1997.77	378.303	652.614	800.491	655.613	856.496	947.237	299.255	684.786	1016.75	834.668	1061.09	563.023	694.642	547.691	704.805	1707.07	496.397	290.642	346.99	598.313	453.298	4226.05	480.947	699.472	468.251	474.709	883.568	3881.46
P13726	48.8265	0	0	20.3159	0	41.7436	71.4184	22.9757	21.662	0	51.9185	0	0	41.8303	0	0	94.5278	0	136.626	0	9.81499	149.111	0	0	0	28.9761	68.6922	0	81.7163	0	0	0	0	0	0	0	0
P13727	510.088	6975.34	8296.53	3473.67	4316.69	6258.5	9684.4	1057.5	2785.92	1832.63	4239.21	4514.69	1768.05	6974.84	6870.28	13872.7	9676.46	1036.08	3240.5	5061.28	10991.3	4598.8	16929.8	8223.3	4233.89	1511.52	4410.15	39207.7	2695.31	23306.1	2564.34	4915.76	5885.97	4526.95	8312.48	4689.55	1220.36
P13746	0	0	0	334.634	382.936	421.539	3.8407	0	0	0	280.872	318.968	179.28	0	0	0	0	0	265.221	0	0	231.878	142.412	0	0	0	79.7159	0	474.165	0	0	392.966	0	449.044	0	459.101	1265.51
P13747	16.0458	13.6093	98.4868	0	0	0	0	165.813	36.7789	49.816	51.9973	36.1495	0	0	76.2693	0	71.1237	53.8045	117.834	0	0	154.054	31.8035	0	0	0	0	0	232.013	93.0335	0	79.5645	0	0	0	0	7966.02
P13761	191.901	0	310.955	0	1017.54	95.9782	0	190.87	0	0	0	0	0	0	0	0	114.286	0	0	0	0	0	0	553.76	544.497	1396.19	405.656	0	332.945	0	0	0	305.724	523.93	350.069	383.437	0
P13796	1509.07	3001.84	437.968	1140.67	1853.64	2723.37	1011.86	6211.09	2299.54	1431.59	1277.34	254.892	832.83	750.339	532.398	449.742	329.334	161.375	586.582	230.217	573.229	703.282	296.278	580.345	6304.83	2414.5	368.999	2510.77	793.732	1107.97	363.32	250.662	990.619	3675.96	1454.08	649.361	3932.27
P13797	3465.2	1691.83	3483.36	2141.31	3571.77	4044.46	1562.26	7205.97	2486.01	2838.84	1630.88	995.151	1409.3	952.917	1010.17	735.836	1253.52	1187.06	2114.78	959.702	1109.36	4942.12	631.958	1002.44	5350.23	3379.2	576.767	683.268	1618.06	950.77	2063.51	907.203	625.724	1537.36	1469.56	939.284	3451.03
P13798	804.511	481.009	682.423	771.221	825.204	813.575	603.93	369.196	996.909	424.672	362.651	380.757	413.842	497.776	371.813	385.368	406.293	577.559	368.391	497.955	336.935	549.199	516.589	719.662	1177.05	981.132	357.302	387.042	439.941	449.146	2649.24	605.105	792.93	913.894	451.633	717.438	4577.79
P13804	199.512	99.2582	334.912	281.77	0	0	45.507	498.319	376.583	216.081	240.626	154.664	491.189	222.11	224.21	362.738	455.32	225.057	290.673	283.963	473.904	726.105	414.691	64.3347	97.0878	194.139	164.297	224.684	555.07	65.2828	0	0	52.5207	136.226	62.0494	79.7373	292.019
P13807	44.4442	73.3838	34.9069	71.0535	0	0	0	257.098	128.806	55.0184	69.0763	72.5387	85.5795	44.9447	66.1844	168.718	91.8055	91.9376	192.788	70.4414	140.149	161.097	66.8763	0	0	0	0	0	0	0	0	0	0	0	0	0	0
P13861	204.291	142.205	306.46	449.355	106.606	324.149	282.516	324.338	287.714	219.31	459.031	174.514	380.167	166.171	256.539	181.328	291.959	169.562	662.52	272.763	262.436	286.788	204.8	187.871	210.227	438.342	199.246	188.218	73.6993	189.62	258.912	114.478	166.528	261.482	143.739	150.065	704.596
P13866	299.097	330.696	559.314	239.597	1504.79	306.573	324.482	566.781	297.614	262.327	92.4948	466.739	1154.24	222.032	200.545	257.523	285.583	164.356	222.538	129.035	360.249	191.741	378.751	78.8989	0	308.714	323.917	0	348.134	304.436	0	0	284.219	191.893	113.629	200.992	1371.88
P13929	0	0	0	0	0	348.733	0	0	70.8358	0	0	0	0	27.3749	0	0	175.881	0	0	0	0	0	0	0	0	0	0	0	0	0	0	0	0	0	0	0	0
P13987	46059.9	51855.4	44448.1	108130	57874.1	49207.6	93316.4	22467.6	44782.9	34742.7	44662.3	48074.8	48280.5	101625	116204	265055	79241.4	68774.1	120307	81363.4	148308	71085.8	160423	175034	102383	178310	149572	672221	99258.3	287901	57732.9	335052	256219	53183.2	61083.6	190670	32213.5
P14091	268.485	550.763	0	241.315	449.897	539.345	354.31	0	169.06	203.196	228.627	186.15	0	287.877	355.283	203.777	0	351.252	0	0	160.117	146.966	156.919	468.002	0	0	816.443	0	551.676	416.396	0	0	358.389	384.49	0	400.402	0
P14151	424.016	220.198	132.404	134.316	287.104	225.107	260.135	252.583	92.4222	341.024	222.349	115.559	225.005	888.442	344.727	284.366	938.809	489.065	527.284	376.258	320.881	883.179	155.826	928.149	1363.49	1569.71	722.553	1409.17	1411.26	1696.36	0	2209.57	746.812	350.324	452.81	1925.41	0
P14174	9210.17	9787.67	14922.3	13081.9	17425.5	16098.4	21315.9	20150.9	20784.8	10736.9	11589.8	24460.1	6329.28	9880.8	16239.1	8080.04	24564.1	17116	31647.1	21404.8	11233.8	26143.7	14293.5	14031	45593.3	18639.5	17345.6	16492.9	1966.82	15772.6	52093.7	4603.02	8169.69	5720.34	5570.65	1645	28991.8
P14207	605.59	170.519	88.3812	1360.32	756.964	246.747	372.571	274.481	45.3153	344.325	505.545	150.317	677.833	228.246	347.602	129.478	80.9212	46.0151	369.562	130.71	110.644	338.923	97.1721	330.926	12201.4	903.84	296.696	2355.9	2099.07	1122.93	1753.63	5271.39	352.067	808.647	866.049	2038.98	1286.91
P14209	0	608.595	847.657	0	12836	0	0	0	0	61.2563	219.527	0	1257.73	1252.82	3348.57	315.096	391.796	223.89	0	0	0	161.972	700.595	0	2417.33	0	608.159	0	0	0	0	4987.18	2391.6	1620.75	0	771.372	0
P14314	396.967	697.997	722.086	601.396	728.059	592.15	498.054	373.107	576.522	258.575	439.4	477.752	369.228	960.151	823.94	522.523	666.432	1528.01	881.811	690.189	438.204	941.102	814.198	983.331	1920.17	855.556	947.251	2062.9	505.002	832.588	1050.87	803.885	638.762	766.732	727.491	618.282	857.619
P14317	72.0677	113.588	0	0	587.56	51.7301	14.3253	306.192	191.278	79.4586	0	146.259	0	97.4691	46.6633	0	0	56.0642	0	0	174.01	165.227	91.9406	0	924.188	738.351	0	0	0	0	7998.28	0	0	0	257.77	0	396.309
P14324	167.296	72.2551	135.647	198.863	0	110.486	170.661	148.488	151.52	88.1851	85.4219	125.131	89.5161	129.143	146.773	109.71	164.808	157.561	235.115	169.006	182.104	202.195	113.375	136.794	561.912	235.758	40.9977	333.297	118.32	117.838	0	0	103.491	226.334	168.584	58.7874	461.664
P14384	1885.7	3196.43	1884.07	3022.15	1034.39	3872.78	5079.1	1036.05	2090.55	1703.55	2731.69	4660.59	1154.83	2878.47	4071.89	9869.41	2845.18	2704.83	6538.58	4685.57	3617.19	1203.67	6972.67	5264.85	936.421	1842.39	4448.03	12389.2	2002.56	3520.98	872.042	2244.24	3509.04	3872.2	2817.55	2753.75	2223.52
P14406	1006.56	321.418	1657.27	1520.79	1172.85	601.245	706.018	1422.69	929.277	1870.81	698.438	279.806	2276.42	887.658	779.194	1155.95	2101.33	1072.01	1547.11	1043.41	1918.48	8317.6	1916.61	1095.65	1062.7	1527.86	992.406	2221.59	1254.39	450.935	0	0	229.348	0	173.87	0	1257.74
P14410	0	0	94.1118	0	909.521	0	0	0	0	0	115.747	0	0	0	0	0	234.282	0	348.769	0	0	0	0	276.291	0	261.235	0	431.514	0	0	0	0	0	0	0	193.68	0
P14415	0	0	0	0	0	0	0	0	0	0	0	0	0	0	0	0	0	0	0	0	0	0	35.1123	45.8224	0	0	0	0	0	0	0	0	0	0	0	0	0
P14543	7471.05	10166.5	7443.02	13040.5	12001.6	10408.8	20826.9	3444.7	3276.13	6037.33	7217.06	7041.56	5864.16	8726.05	11152.9	11258.3	5859.05	6173.35	2398.19	2806.61	6958.3	5136.39	6326.05	6308.92	8945.91	2978.32	15336.1	14124.8	2935.31	10254.4	4370.69	8419.1	12543.7	3432.18	9296.53	1088.21	1394.28
P14550	5286.38	3163.33	2283.99	6548.23	3829.58	1503.09	2563.79	2179.01	5279.29	2834.84	4692.95	5213.15	5372.25	4239.09	3937.76	1992.6	2851.95	2223.08	4106.11	1276.46	4604.7	2784.18	3972.53	2240.46	3413.47	1043.43	1725.3	2099.43	2098.53	1333.48	5645.54	1493.39	1368.98	2032.2	2574.95	3104.45	2181.11
P14555	0	14.0119	61.6277	200.497	180.877	31.6476	28.2319	70.8066	14.7561	127.262	2402.67	0	802.938	37.4551	125.225	673.99	187.405	0	1214.68	343.278	0	0	326.882	19.3027	87.5538	166.123	26.0106	449.628	28.7251	568.93	0	38.1379	0	251.811	0	1157.17	160.49
P14618	2445.44	2821.72	4887.32	6634.01	3041.74	2452.35	6358.18	11066.3	5031.64	4767.54	3246.3	5354.23	4453.01	2921.86	2340.8	2747.55	913.923	2128.31	1070.27	2908.6	3337.09	6638.83	3046	2214.52	6018.11	4306.08	2251.77	2958.48	4841.14	2571.56	1712.58	2146.28	1619.31	2736.17	2361.93	1609.55	3584.05
P14621	0	14.1835	0	0	1254.46	0	0	63.2435	54.2115	0	29.1393	40.1347	54.459	0	0	0	0	199.579	0	0	64.163	0	0	31.6102	0	0	0	0	0	30.8283	761.596	157.251	0	61.0337	0	71.0144	0
P14625	433.732	1337.08	2557.59	1224.06	380.064	731.92	280.765	2227.84	803.3	1451.4	1415.71	1128.84	1886.85	1504.08	1292.83	1724.02	794.384	574.904	717.132	1162.97	1267.95	4817.82	1889.29	560.02	1531.08	280.45	398.614	1016.22	1024.48	658.198	0	527.447	761.627	575.252	1319.34	3333.25	0
P14678	236.815	69.1476	214.018	43.2607	118.185	79.4415	52.5409	168.174	39.8252	134.469	85.7264	63.6743	143.031	93.0617	65.9445	28.439	161.569	233.815	68.0158	172.76	30.6598	379.818	57.3587	61.2645	229.829	294.565	49.6497	407.239	0	68.9253	0	87.8352	0	59.3565	68.9858	88.3384	0
P63162	236.815	69.1476	214.018	43.2607	118.185	79.4415	52.5409	168.174	39.8252	134.469	85.7264	63.6743	143.031	93.0617	65.9445	28.439	161.569	233.815	68.0158	172.76	30.6598	379.818	57.3587	61.2645	229.829	294.565	49.6497	407.239	0	68.9253	0	87.8352	0	59.3565	68.9858	88.3384	0
P14735	122.948	136.216	126.58	136.665	110.563	161.517	150.457	729.254	214.461	189.366	215.955	101.525	176.784	452.367	202.548	233.314	224.834	250.718	287.572	267.589	597.126	522.102	146.092	0	0	30.5669	91.4772	0	163.929	212.726	0	40.0576	100.99	0	128.995	112.997	0
P14778	146.418	163.499	189.243	114.813	0	372.499	370.112	76.5292	270.162	191.67	267.522	263.099	0	163.177	165.114	324.391	315.941	414.194	510.144	267.498	132.987	174.848	263.616	235.707	0	219.665	495.243	471.134	238.122	229.928	0	230.999	373.905	229.115	167.775	459.869	0
P14780	770.083	1424.04	388.451	155.258	7356.25	1169.11	1209.31	4427.97	1334.9	400.9	232.646	427.352	864.567	518.27	264.513	268.537	594.313	412.733	667.629	204.601	493.028	1014.84	356.43	472.217	2991.96	6193.8	308.228	2801.9	365.386	244.293	4767.73	0	1671.19	267.9	1047.87	240.631	708.136
P14784	268.504	393.599	387.231	376.194	320.859	714.231	716.536	123.023	290.029	209.481	287.67	329.108	126.854	450.349	281.824	385.25	622.263	719.841	939.334	440.045	202.832	644.746	304.425	555.64	788.98	618.257	515.088	545.958	269.449	301.44	0	386.192	615.351	467.579	253.208	249.386	1364.13
P14854	874.473	474.927	774.363	516.201	288.613	117.826	146.671	1006.64	678.309	452.272	239.569	147.682	542.833	29.0474	0	166.025	0	9.45022	129.125	442.751	717.265	823.775	155.51	1602.19	1204.12	813.778	0	364.421	435.335	697.013	0	370.902	517.95	319.83	0	327.025	4882.34
P14866	213.681	105.151	349.196	117.02	318.508	222.26	97.5955	497.624	274.977	215.407	102.955	134.878	235.483	120.097	116.876	131.258	111.308	278.934	89.157	213.338	302.847	980.109	140.971	145.58	468.249	524.193	0	514.897	230.397	0	1157.88	166.118	0	99.0689	218.266	124.136	0
P14868	352.17	205.853	418.333	276.061	312.857	343.453	143.887	674.764	526.28	492.284	339.843	261.124	424.545	309.806	232.538	173.625	466.658	334.021	295.027	378.956	316.116	1335.34	208.078	84.3906	0	176.496	92.89	4923.63	242.847	1186.37	0	0	820.126	148.345	92.3411	185.772	0
P14923	226.921	248.611	288.382	112.455	338.927	327.606	492.07	2480.36	527.072	718.619	326.859	416.073	154.489	566.685	224.483	708.145	468.209	554.462	403.254	73.8077	3060.33	2554.7	361.886	285.079	386.671	417.48	164.253	393.961	318.636	251.835	0	948.709	714.588	164.567	661.709	604.057	0
P14927	432.474	219.761	1111.86	759.451	360.87	227.205	418.478	737.359	474.935	344.734	560.807	131.273	1580.63	296.251	345.333	439.711	801.074	689.582	682.671	587.717	974.215	1342.4	705.185	1695.77	918.025	1582.26	399.92	679.87	318.571	308.356	0	0	0	0	0	0	0
P15085	0	73.7661	0	568.336	3233.54	0	0	70.7587	59.3728	0	0	59.6114	254.167	45.2599	523.252	120.542	656.707	193.708	0	0	0	86.3025	88.8044	0	2328.12	630.256	109.975	1535.9	504.876	0	2098.95	818.834	167.758	390.84	566.027	334.887	2053.09
P15086	346.962	128.778	72.9509	94.0426	433.479	35.7342	0	60.3617	34.7513	55.2769	44.0071	67.6373	97.208	9.22789	64.2098	108.912	41.3936	22.148	135.969	0	34.4919	0	26.9938	0	0	280.23	104.849	872.57	69.9725	411.427	0	309.263	225.669	126.903	179.846	58.7884	188.217
P15090	0	124.866	110.028	229.102	11380	207.245	0	293.392	124.976	131.519	158.304	186.229	633.158	307.235	496.405	106.866	244.712	0	0	117.732	146.562	336.389	198.216	251.364	4924.75	3930.3	0	2263.69	399.151	132.974	3410.25	1800.59	0	275.118	533.834	477.158	1772.08
P15104	2060.74	619.881	4414.17	247.457	427.184	845.764	246.251	8011.7	1333.6	1582.63	574.136	441.617	131.467	366.687	336.71	383.439	111.555	601.897	100.974	372.906	1136.96	10175.1	173.769	464.472	2389.71	848.374	73.4948	1437.09	5218.14	527.932	1217.87	226.336	184.303	131.111	289.211	47.5796	0
P15121	1677.92	636.223	1643.44	1325.93	110.461	1799.11	1190.16	1561.34	1356.93	2496.48	1538.46	2325.68	1577.9	1150.45	823.965	3442.2	671.843	975.195	1291.85	3746.62	1961.15	518.576	996.088	2026.01	1849.79	682.933	1117.82	1505.61	1273.67	1695.91	0	4477.28	686.241	1619.49	7537.29	1315.73	2233.97
P15144	18219.6	27477.6	28795	148419	33711.9	28151.2	16325.2	14823.2	29783.1	21799.4	36046.1	29951.2	50707.1	37153.7	34270.1	28430.1	18297.8	14253.9	21582.2	15247.7	28827.2	11934.3	32644	31476.2	37192.7	30451.7	30973.6	16754.2	14032.5	24546.6	6544.63	24050.3	23824.8	72023.3	35084.4	50923.6	54888
P15151	987.108	1087.67	808.208	2639.98	334.287	3139.54	3938	824.229	1350.75	1096.65	1160.83	2166.28	567.925	4425.67	1734	6346.52	2547.72	3470.88	4300.4	2335.91	8400.47	2838.96	4057.95	11199.2	7322.04	4044	2443.99	12151.6	2290.32	3428.55	4293.37	5852.03	8382.63	2441.83	3368.68	4387.07	15810.4
P15153	570.443	926.209	70.103	151.663	1596.28	680.317	944.172	5441.03	1249.4	1456.3	197.574	315.382	0	287.489	154.326	52.4551	127.485	708.125	98.9065	365.03	104.841	726.889	144.537	59.0986	907.209	2888.88	0	0	0	0	0	0	0	0	286.166	0	1002.84
P15169	257.857	57.5102	0	0	1548.02	0	46.5369	0	151.801	118.574	116.097	0	0	169.139	166.406	76.1951	0	182.992	55.649	94.8164	35.5102	186.007	108.796	161.461	183.365	0	0	0	320.19	0	0	0	131.847	222.685	109.631	111.782	530.162
P15170	99.6949	96.8636	218.63	442.073	0	167.906	63.1339	250.309	149.504	216.467	150.104	140.445	290.401	195.706	148.699	146.71	41.968	0	101.66	112.239	161.964	111.98	286.792	111.922	0	0	0	541.159	0	47.528	0	0	125.84	0	0	60.4549	0
P15289	10792.3	7182.23	11653.7	16639.9	5535.36	11121.5	18232.6	3515.7	3028.58	7562.61	13313.3	857.485	7677.42	6822.04	4718.56	2785.84	10974.5	4321.78	7146.13	4333.69	3436.68	7416.69	3697.44	15658.7	7779.11	22409.5	5465.56	3213.87	8477.47	5764.27	5039.54	4279.05	6584.34	19754	7065.71	13697.1	24483.3
P15291	453.112	1097.41	644.298	626.343	1827.29	421.204	1015.46	833.596	1273.97	1549.53	856.78	3025.23	706.765	748.192	895.784	1844.14	1118.68	643.364	734.177	799.596	1505.46	648.69	1342.85	542.528	875.323	549.065	756.785	157.325	1285.93	620.016	2316.28	2089.22	1428.95	738.209	686.808	358.796	0
P15309	9872.89	7939.57	5220.27	55452.6	3074.23	23428.8	25103.8	2792.52	14541.1	2842.6	42274.7	11000.3	9026.73	27754.2	31475.4	61005.9	65083.2	25223.8	136243	78764.7	7923.3	14494.5	67874.3	7366.63	3872.83	5521.39	20798.5	6404.99	3845.68	35321.1	5792.23	3877.91	7215.8	38391.3	9519.11	92306.3	7853.32
P15311	1429.39	912.088	1736.38	1514.72	1660.28	2638.54	731.47	1677.41	1192.95	1666.48	1245.56	1293.3	2776.04	573.738	1347.02	1520.64	2238.56	1589.14	1371.15	2064.8	1843.88	2184.55	1425.08	770.456	1496.45	2647.12	3101.32	605.321	2515.11	958.17	2373.54	994.404	1476.71	742.24	2423.62	1307.34	5541.04
P15313	1170.99	1481.62	1228.78	3054.87	880.654	937.188	543.95	870.781	907.561	1060.38	832.407	1765.95	1769.62	1178.88	825.942	1190.73	1214.29	656.118	1046.05	690.113	2309.25	951.687	1075.06	781.141	634.908	451.604	2047.9	3130.47	761.341	752.379	768.907	893.686	395.577	405.815	1033	616.519	2488.31
P15328	2237.97	3285.65	2586.37	1923.4	1818.76	5425.58	3125.06	2765.74	3405.07	2151.89	2348.4	5998.62	1437.13	4700.28	2744.68	14941.9	9685.95	8726.95	5223.62	6509.97	7051.48	2343.71	4094.7	15003.7	4967.07	21412.1	7623.98	7296.84	8544.52	13740.8	6414.88	13434.3	11479.4	5927.54	5574.09	4491.24	6584.35
P15374	197.257	84.0076	101.673	152.448	0	0	167.073	182.719	260.007	152.273	82.7082	309.041	131.131	134.636	102.19	270.451	117.08	81.2101	133.16	152.947	308.064	286.485	215.053	158.76	584.942	0	0	520.457	0	0	0	340.22	0	205.714	292.002	262.67	0
P15428	134.397	344.742	224.955	268.719	652.468	338.025	1291.32	859.29	388.58	439.741	168.8	292.556	315.671	489.178	461.033	739.956	272.843	466.404	228.475	404.272	1008.41	611.54	488.376	188.56	549.292	3581.96	193.063	0	423.877	233.741	0	0	372.137	289.678	230.61	356.714	1139.89
P15502	0	233.693	0	0	4378.79	0	0	0	134.512	0	0	0	0	0	0	0	0	75.217	0	0	0	62.056	0	0	0	0	0	0	0	0	171320	0	0	0	0	0	0
P15529	160.171	241.985	118.181	721.491	1227.38	310.732	277.46	188.989	84.024	203.706	249.34	219.629	168.454	312.651	180.145	317.062	461.079	167.845	438.899	51.075	284.088	290.096	166.198	237.815	595.4	1188.57	425.109	934.466	1486.52	669.069	5590.2	1468.62	449.256	246.305	736.407	980.614	0
P15531	517.796	209.658	551.173	355.666	323.989	499.802	345.531	659.69	382.655	379.187	356.985	225.588	283.71	258.05	228.19	135.19	352.673	830.673	608.896	362.387	348.261	964.127	179.301	158.487	282.34	808.62	228.137	190.183	450.179	190.022	0	333.384	183.453	223.581	353.016	203.593	4009.29
P15559	1507.31	1100.16	531.245	834.046	0	1164.91	756.921	820.051	1359.13	687.539	798.778	2652.73	839.033	1778.95	1014.71	4382.79	1216.79	4203.52	2625.44	1940.15	172.496	106	2412.13	1758.64	416.855	701.663	322.127	1578.57	1683.28	1899.31	0	0	3522.36	491.534	3345.75	706.295	0
P15586	3490.13	8178.32	6535.28	55839.3	10504.7	3420.85	4245.31	6334.47	2232.73	6336.27	19590.6	7671.7	19091.5	11050	10144.4	7256.64	4852.08	7246.35	5380.54	5791.08	5848.45	5895.16	7302.93	19147.7	23298.6	49401.5	12825.2	92737.6	4003.41	20708.7	32664.9	27296	33031.3	37086.6	8122.1	49495.5	28856.5
P15692	0	111.167	171.979	0	1346.37	0	0	166.234	110.518	122.542	158.424	128.672	89.3518	161.284	128.16	228.539	246.665	163.477	277.718	108.357	174.028	97.7838	317.579	0	0	0	0	0	674.686	289.489	0	0	381.883	212.703	0	0	0
P15735	0	0	0	0	0	0	25.5826	52.8015	24.4355	27.9276	0	0	0	0	0	0	0	0	0	0	90.3041	0	25.1387	0	0	0	0	0	0	0	0	0	0	0	0	0	0
P15814	2448.54	4717.9	1529.37	1883.73	19799.3	2267.12	3400.06	769.488	4620.6	4092.9	1475.88	1530.06	6499.94	3555.72	3354.86	6441.87	28299.7	1599.52	6969.11	4367.6	4435.99	739.178	3627.41	5996.49	4062.62	3389.64	7962.37	8036.85	7569.26	9392.1	1854.76	5645.23	11671.7	3322.78	2035.84	6351.11	363.298
P15848	851.428	257.094	853.567	1129.68	687.966	1548.2	800.414	444.809	650.914	1036.54	836.536	458.051	1313.67	736.125	533.736	280.005	358.245	509.322	466.779	726.176	253.616	784.921	819.075	1106.04	3364.48	3059.64	1430.04	6730.21	624.168	1300.89	1076.04	658.477	599.008	3197.07	779.254	931.155	2239.74
P15880	279.447	137.089	278.045	170.172	73.3018	0	208.577	371.429	346.156	253.58	201.536	277.532	196.711	277.646	165.928	275.016	226.835	489.292	324.64	264.655	559.855	2278.63	271.348	118.489	0	0	60.7149	0	222.431	143.374	1230.75	0	0	0	0	0	0
P15907	166.624	492.182	183.9	100.782	51.8701	250.76	336.703	425.585	421.653	227.944	377.617	492.863	339.976	280.241	319.52	225.288	180.099	199.555	280.128	505.599	159.284	154.045	308.074	341.096	361.726	221.441	199.678	0	157.375	262.505	838.495	503.802	529.825	545.158	201.572	337.297	1631.44
P15924	658.194	267.886	989.865	155.576	714.214	491.201	1516.45	3286.52	634.321	1027.53	533.686	379.007	321.745	502.725	1110.39	792.665	1664	2126.16	444.89	257.301	3393.62	11752.8	234.411	100.769	497.07	252.991	128.348	382.003	692.608	285.162	1491.1	716.684	544.346	143.225	508.775	362.41	566.276
P15941	1519.75	4739.1	3211.55	9504.31	3376.9	5798.9	4032.01	3395.1	4080.11	3751.21	6142.35	12943.5	3624.99	9592.9	4175.41	27300.1	4066.27	8518.26	5445.02	2628.31	30619	5776.65	16712.8	15074.7	636.044	7381.18	27931.7	16719	6276.74	12186.9	2004.52	17292.6	21313	8615.07	18602.1	7928.01	2133.36
P16035	663.725	767.716	854.349	494.562	358.316	1780.37	1012.18	599.321	955.794	1123.17	905.54	1751.07	338.562	863.499	1172.57	1684.69	350.518	1579.45	757.06	759.606	1345.72	373.663	2227.1	1229.75	1101.46	1455.54	1697.9	1227.16	560.038	906.19	2368.44	1007.83	1502.43	1447.19	670.249	761.705	3261.35
P16066	201.952	138.498	285.298	77.7997	237.898	210.01	800.297	109.197	244.553	201.571	263.972	400.039	89.4038	103.393	136.998	388.794	216.607	624.816	417.776	277.317	616.009	246.363	258.601	166.026	334.032	162.076	178.034	175.017	264.559	303.868	0	193.731	154.677	226.542	238.561	56.2707	0
P16070	10933.4	15724.5	12249	9416.45	4974.37	23422.9	28973.7	8946.81	16861.4	5965.36	12778.2	21226.3	4455.75	32793.8	16904.9	67703.3	42947.4	32749.7	28370.7	23219.5	81414.1	14867	21085.7	120245	14532.1	31889.4	34494.8	41916.3	26112.7	46022.5	36127.2	52637.6	92315.5	5491.4	24503.6	44222.9	12812.8
P16083	815.248	606.675	578.872	337.921	812.501	400.582	773.814	246.124	2137.65	604.356	279.218	311.906	371.89	385.493	521.452	313.696	521.693	1496.34	565.64	906.684	426.889	365.896	501.588	1675.81	559.465	1723.32	177.846	356.031	129.181	289.656	1035.12	539.518	821.122	520.102	717.073	639.071	2554.7
P16109	314.119	346.604	478.874	482.097	0	1112.5	637.416	83.2079	250.143	171.641	257.79	181.053	234.669	573.845	446.523	274.351	823.448	1224.04	725.644	822.871	387.507	355.358	227.616	1105.45	516.221	2425.96	601.4	883.208	448.474	571.037	0	221.237	609.252	1263.71	751.757	271.972	3000.48
P16112	577.454	564.98	353.777	699.772	676.876	338.449	1332.27	341.32	733.414	390.236	464.38	1035.84	351.77	1504.83	819.147	1276.26	818.901	1733.62	735.848	773.848	3556.91	684.98	1217.41	1987.53	1138.05	941.964	1111.12	1822.17	660.993	992.526	871.332	1424.85	1589.09	1029.41	2262.33	1091.06	1212.26
P16144	0	186.1	143.075	0	0	394.776	428.047	52.3999	95.671	105.149	155.904	0	0	110.278	221.08	161.005	130.321	221.96	31.536	206.803	176.364	0	146.854	334.152	251.42	51.4584	162.737	420.821	0	190.962	0	39.5721	214.148	0	0	324.077	0
P16152	2668.63	1524.56	2865.49	3468.44	1754.48	2319.84	1529.23	2616.47	3980.04	2664.07	3178.06	3134.72	2869.91	1679.85	3066.09	1649.99	2695.97	2303.48	3024.44	4251.93	3031.66	3659.72	4507.73	1723.66	4436.47	1842.12	2679.2	2777.97	2645.72	1516.4	11954.4	1802.82	2095.1	2349.63	2197.09	1990.61	2527.95
P16157	127.577	0	0	119.344	1096.09	0	0	197.4	0	193.881	0	195.384	201.725	219.422	0	245.542	0	231.504	0	0	185.755	161.102	0	0	0	0	0	0	0	0	0	0	0	0	0	0	0
P16219	0	0	70.5765	20.9516	0	0	0	62.498	62.3343	27.77	117.685	165.305	116.314	73.8499	65.1096	129.766	66.72	0	0	48.2128	163.59	57.0279	143.289	0	0	688.872	28.683	0	0	0	0	0	1372.39	0	0	0	0
P16233	0	0	0	0	0	0	0	0	86.6878	0	0	0	0	0	0	0	240.991	0	0	108.674	0	0	54.7518	0	0	0	0	0	0	0	0	0	0	0	0	0	0
P16234	190.955	169.054	116.052	454.231	0	301.654	456.723	1	0	138.086	139.55	204.993	101.67	848.524	451.303	911.391	645.229	292.528	1247.62	265.619	1794.06	1219.84	252.559	1154.49	594.98	0	155.05	860.119	310.163	569.571	0	355.105	0	0	931.119	337.106	0
P16278	3108.14	9340.51	12093.2	30561.5	5161.55	10742.7	12678	8844.85	10572.3	7415.72	8560.27	10377.8	7897.65	12922.6	9247.24	2472.98	2814.54	2535.21	1615.77	6429.01	5310.16	6788.52	7009.85	45334	15285	18062.4	39045.1	32610.3	9368.58	9604.52	4273.25	4230.96	17082.3	31510.5	3724.62	14913.9	8046.92
P16284	915.838	1655.55	1244.65	3113.42	4233.88	809.009	3646.27	991.574	1110.9	632.404	1392.78	2998.02	1109.28	4039.29	2717.07	2831.45	406.211	975.464	512.509	679.119	5027.31	699.247	5149.99	10039	309.536	805.578	3921.08	8902.39	1652.69	3682.87	0	3512.38	4960.77	2702.97	566.543	3781.79	0
P16298	15.1465	159.219	101.912	232.897	0	0	115.551	292.627	339.329	65.9542	246.914	236.344	31.1268	76.4229	112.195	0	244.659	0	251.104	75.5408	549.122	405.059	182.84	0	0	0	0	0	0	103.64	0	0	0	984.058	190.602	98.8183	0
P16333	60.6496	0	21.0044	78.1781	0	0	121.053	139.476	110.573	170.572	0	108.831	29.8182	32.5831	0	0	0	140.362	76.1951	0	89.1678	246.592	91.7798	0	0	0	0	138.907	0	0	0	0	0	0	266.396	0	0
P16401	968.033	1405.42	989.927	0	2856.89	1021.37	1059.22	3323.3	2336.21	824.297	767.683	785.641	0	487.621	0	403.241	11.0384	282.165	31.1601	0	1192.16	626.302	101.269	1355.48	364.566	875.429	69.0095	4273.96	466.351	338.243	7121.44	0	1075.44	0	22.4837	277.067	0
P16402	424.891	0	10.0895	0	0	455.854	0	514.436	477.664	0	0	0	0	0	0	0	0	0	0	0	264.791	650.342	0	216.156	0	0	0	738.511	338.489	703.392	0	0	310.496	971.429	0	776.331	0
P16403	0	0	0	0	0	0	0	0	0	0	0	0	0	0	26.2823	42.0263	39.2604	0	0	15.8181	289.984	0	35.6331	426.898	22158.5	839.635	159.392	190.058	34.7539	243.376	57979.7	0	0	182.848	122.76	297.332	7012.35
P16422	253.515	243.766	1081.18	66.2609	0	591.582	303.017	2448.8	353.016	126.183	1557.47	433.794	76.0774	303.606	164.512	947.5	365.103	143.51	336.11	251.598	514.91	19.2274	859.719	616.625	242.766	643.5	351.736	0	92.4439	0	0	0	1086.17	255.269	184.956	234.073	0
P16435	0	57.434	53.1074	0	0	0	0	280.816	108.966	58.7919	14.0458	51.0719	83.2815	61.9426	0	154.99	0	230.445	36.8179	45.5579	200.928	889.53	63.0656	0	0	0	0	0	0	0	0	0	0	0	0	0	0
P16442	422.036	102.049	187.746	0	0	63.9651	114.227	290.093	220.197	147.012	93.0532	190.997	0	136.248	97.2084	177.228	0	573.753	0	308.133	175.58	65.2902	27.5497	94.056	0	0	0	0	1013.86	0	0	0	343.739	0	0	0	0
P16444	3648.76	10413.2	6174.44	8057.69	1310.37	5356.79	2795.35	1962.35	8836.41	2959.94	4948.69	6020.28	6870.66	10431.1	10247.8	17075.8	9125.58	4039.65	5262.55	4142.13	4736.44	6103.2	9948.24	5366.02	2004.22	1741.48	4320.79	3293.6	935.249	2076.83	1311.75	2664.29	5236.44	2545.35	1857.5	1087.52	2133.6
P16452	0	0	0	0	758.734	0	0	97.9876	0	108.305	0	118.47	0	0	0	273.842	0	108.963	0	0	0	38.9402	0	0	0	0	0	0	0	23.381	0	0	0	0	0	0	0
P16455	0	0	0	0	0	0	0	0	50.714	0	0	0	0	0	7.79226	0	0	0	0	0	0	16.1091	0	0	0	0	0	0	0	0	0	0	0	0	0	0	0
P16562	66.6534	75.788	61.1834	59.0916	0	111.08	23.0912	33.1014	66.1035	39.07	128.29	135.367	0	46.4884	68.1495	214.668	120.683	193.783	150.812	84.6395	13.6495	89.3909	77.5944	144.65	0	0	87.7175	0	0	100.172	0	0	211.408	143.533	138.654	125.876	0
P16615	0	42.5722	176.937	86.5796	0	0	0	320.105	132.104	117.026	105.71	203.43	175.678	107.64	0	120.337	247.991	257.599	270.436	214.932	166.783	792.078	88.4529	0	0	386.575	0	0	0	0	625.072	0	0	0	0	19.5686	0
P16662	158.248	185.798	128.274	249.206	0	0	169.109	203.49	738.406	200.685	238.69	235.954	295.559	272.333	389.717	320.927	1257.31	202.056	476.64	585.814	61.8171	188.119	388.258	0	0	0	229.833	0	0	14.9972	0	0	0	0	0	0	0
P16671	0	0	0	213.813	0	0	0	0	0	0	0	0	0	0	63.2508	0	0	0	0	0	0	57.0813	0	0	0	0	434.187	621.513	0	0	0	0	0	0	0	0	0
P16870	2807.14	3121.37	4723.31	4227.04	1467.5	1581.63	2238.82	1788.86	1272.4	2439.2	10696	5867.58	1458.54	5313.28	4115.64	11543	2961.57	1491.57	3432.49	5491.42	4524.65	1130.86	8583.63	6762.38	2133.69	963.058	4471.48	5533.41	3374.84	13507.9	2373.65	6288.54	6817.85	7648.7	3964.86	19866.2	2640.53
P16871	83.0801	0	0	0	0	0	134.595	0	53.0828	0	0	0	0	116.041	85.2572	0	140.951	128.449	267.436	103.322	118.56	87.0424	47.7102	343.927	0	0	0	190.036	0	63.9199	0	234.146	0	116.109	484.78	481.658	0
P16885	149.753	117.725	228.336	234.416	1113.86	287.496	128.995	354.06	247.288	261.659	149.71	190.349	237.227	82.2102	141.424	161.429	189.316	198.172	220.254	149.104	205.835	209.738	191.521	62.972	138.826	0	338.413	129.539	310.39	81.8265	0	657.09	431.96	61.6553	195	90.1888	7383.92
P16930	1294.32	655.933	632.053	1464.24	440.579	1033.54	863.461	400.876	2554.03	838.203	705.807	411.784	495.789	671.431	571.505	433.889	765.419	890.119	907.393	898.826	699.383	635.632	987.109	1492.29	1254.4	6435.56	685.408	1045.34	289.072	607.953	370.721	609.837	1495.51	572.114	1125.65	1052.34	4263.86
P16949	0	0	36.0004	0	0	155.972	0	55.3164	46.9637	0	0	69.3808	0	0	0	0	0	0	0	0	119.725	0	0	255.046	337.913	897.064	0	0	0	102.339	0	0	0	0	35.736	0	0
P16989	333.93	424.276	261.736	190.507	282.45	872.559	185.629	303.778	309.425	159.611	77.3819	325.007	131.573	1457.83	710.496	575.678	316.311	337.018	253.572	463.811	303.739	500.084	257.35	683.963	679.151	485.718	2068.63	1278.42	201.962	185.995	0	0	0	634.444	270.644	69.3983	0
P17050	2611.01	4353.78	4917.38	18904.6	5041.28	8803.53	6132.76	2319.71	3434.35	8367.72	5379.27	3697.26	6512.78	3397.86	1185.14	1618.81	1327.74	361.461	695.834	1847.23	1919.56	2527.23	3216.55	17885.1	2001.75	17768.9	11759.5	22739.3	2834.14	8660.96	5897.44	2261.51	4196.79	7175.12	3781.19	10930.9	4787.79
P17081	51.9401	38.8137	48.1819	0	0	31.472	47.8	7.661	21.2049	41.5781	9.49367	0	0	0	0	28.5437	95.6421	161.456	110.786	57.4512	45.7347	10.2357	17.2156	0	0	8.0494	58.6969	0	0	0	0	0	0	0	0	0	0
P17096	97.1022	0	94.6101	0	0	0	0	0	0	0	0	0	0	0	0	0	0	0	0	0	0	0	0	0	0	0	0	0	0	0	0	0	0	0	0	0	0
P17174	1893.92	1580.25	2013.63	2822.26	429.195	1779.9	1586.55	2370.48	2951.49	1923.25	1401.87	6148.11	1512.21	1169.92	935.911	1408.83	1365.3	1664.95	1382.81	938.528	2900.51	1405.97	1665.64	1540.99	2878.83	1257.6	788.794	1638.36	782.331	1257.69	4835.14	1756.75	1845.81	940.86	3131.22	1490.69	2860.51
P17181	55.1304	172.301	247.25	256.854	15.413	184.5	385.571	110.562	208.649	134.09	98.399	413.599	0	150.045	187.825	397.637	95.7819	411.856	573.859	57.7277	362.526	120.477	472.033	732.087	484.291	162.561	293.695	483.347	191.461	274.374	0	234.918	510.657	250.018	126.324	162.184	0
P17213	300.753	140.541	0	0	480.364	258.931	101.045	8690.75	459.108	1027.95	144.048	80.0665	0	134.49	88.7968	0	0	150.489	0	0	0	510.784	0	63.3137	216.824	2998.62	0	0	0	0	0	0	159.899	65.9353	47.5247	22.5638	0
P17252	666.915	206.577	311.547	278.499	194.991	254.452	201.941	342.386	313.842	398.832	231.726	219.07	577.564	214.413	341.157	237.545	367.081	222.747	530.052	410.732	246.317	179.43	431.18	511.383	654.245	0	199.604	0	370.823	44.9136	0	351.609	2496.97	270.351	537.186	152.124	0
P17301	0	0	68.5599	127.573	0	0	25.4286	53.5339	0	58.5647	0	0	163.572	17.6138	48.5378	0	0	0	38.6493	49.9726	0	155.231	0	60.249	0	0	53.0862	0	161.847	17.8382	0	0	0	0	0	102.258	0
P17342	341.111	268.826	394.602	247.454	137.845	350.888	444.873	266.148	550.189	522.897	686.768	828.837	105.736	895.325	635.764	1184.15	1006.81	1465.7	1679.52	858.976	617.011	622.392	1520.54	373.688	291.098	268.706	437.935	271.165	1505.94	415.426	644.207	188.059	267.602	453.684	540.912	162.846	894.156
P17405	780.428	410.011	1476.17	2627.84	1416.78	1319.09	517.445	484.15	304.025	937.563	849.141	746.309	2932.22	511.712	908.179	520.697	556.181	697.449	708.113	1172.2	381.4	1076.44	559.689	480.17	1410.87	1746.85	369.543	779.487	831.707	375.073	1086.91	481.337	665.23	1921.33	444.914	1379.24	9175.06
P17540	0	515.316	607.915	844.01	0	0	85.0436	1651.38	674.964	0	507.331	149.992	366.981	396.3	772.33	296.926	1443.39	713.372	2257.19	1474.68	402.437	3549.76	825.531	267.404	3044.57	2208.97	360.436	0	1299.44	474.45	0	0	0	0	0	294.45	0
P17568	0	0	114.916	0	0	0	41.6412	123.636	131.924	147.35	129.752	0	240.253	81.4046	58.7807	0	130.776	97.8321	122.844	199.765	63.8674	155.136	100.231	0	0	0	0	0	101.574	0	0	0	0	0	0	0	0
P17612	95.6412	94.8506	124.372	227.515	125.013	350.726	50.2198	322.585	156.016	139.755	173.275	123.518	126.37	112.684	103.755	182.599	118.136	78.5128	252.421	110.88	156.45	143.346	136.197	33.9893	0	0	113.392	37.0725	73.7776	109.045	0	30.3704	59.9866	46.9792	35.5561	87.3994	146.88
P17643	5520.99	169.248	259.731	99.305	0	476.088	240.438	81.403	136.255	143.138	91.8688	85.423	92.0575	188.574	236.408	327.732	14876.4	346.923	274.749	215.157	276.714	135.55	292.899	206.021	210.808	312.43	214.537	182.62	0	121.067	0	0	307.784	0	0	78.3071	0
P17655	406.166	336.99	735.829	477.56	117.865	350.085	247.713	755.08	350.038	165.837	131.231	441.759	416.756	293.7	412.225	318.665	448.45	556.006	576.793	331.017	419.729	1325.18	422.657	190.229	790.18	245.358	373.502	515.779	435.833	328.962	0	408.769	405.932	224.234	264.818	382.213	556.04
P17812	43.3544	0	39.7339	0	0	0	0	61.8234	58.1947	56.3217	0	0	37.1753	0	0	0	0	0	0	0	0	142.4	0	0	0	0	0	0	0	0	0	0	0	0	0	0	0
P17813	827.437	1132.1	1029.23	1469.31	1308.01	2284.86	5089.64	750.082	884.967	1310.29	1500.91	1433.77	756.864	2518.28	1930.82	2348.81	1809.63	2727.15	2601.28	2003.06	1765.14	2261.43	1597.87	3144.27	2994.78	1033.45	1820.04	3521.47	1369.29	2626.89	0	1709.87	1983.32	3704.24	3260.76	2432.38	1031.3
P17858	606.436	680.346	547.243	571.063	298.344	273.556	288.896	1137.59	3025.03	1192.35	681.866	1467.37	779.506	1250.62	579.225	675.19	718.469	476.675	383.874	764.876	1519.75	1018.38	1073.79	323.162	362.63	355.607	297.141	358.547	219.77	427.083	5081.28	487.495	275.863	93.1451	364.86	396.72	0
P17900	29614	19116	34228	77499.6	92302.1	47071.3	22902.8	20731.4	7566.5	34409	40897.2	9232.05	40035.5	21245.8	35459.4	3337.81	19854.1	4827.19	21571.1	14735.7	3488.32	21432.6	6403.45	27942.5	120342	214161	43266.4	97393.6	32961.9	39220.8	79105.2	62108.4	43016.4	96518.9	45075.1	91551.9	128988
P17927	882.265	471.403	705.263	224.636	567.764	255.384	352.724	1046.77	887.059	1791.61	1512.06	558.979	883.61	1223.34	1924.95	1914.12	2681.77	936.217	1870.07	3927.42	938.258	1101.26	901.309	82.6593	327.147	269.313	621.074	219.152	1616.58	216.959	2243.66	1163.47	308.654	708.275	431.412	193.412	0
P17931	568.447	1589.03	1119.26	1748.32	3178.76	1749.29	1948.77	1089.25	949.258	594.262	1000.81	1340.77	711.752	711.568	1170.94	1728.66	1342.64	1171.02	1900.85	835.05	3532.95	2817.15	2264.95	2250.2	1543.24	3395.99	693.885	2185.27	1727.06	1781.96	8443.11	2545.5	1760	840.253	2238.65	1162.13	3385.77
P17936	738.748	1013.59	1536.25	555.593	1180.26	1213.38	896.84	370.976	1036.47	569.888	832.245	1182.35	542.674	1176.54	1110	1224.64	977.094	1386.34	874.38	1348.99	685.058	13677.2	1831.62	15600.9	812.274	64513.1	4431.83	36145.5	1353.17	1061.73	4619.07	10262.5	12528	603.23	525.582	5164.31	37742.8
P17980	716.246	392.078	565.686	366.514	477.99	276.573	270.609	870.091	1369.41	626.796	494.661	415.787	503.422	526.874	516.437	258.881	833.457	498.497	797.183	607.324	589.606	2024.33	415.722	142.843	202.476	587.771	206.51	142.913	299.703	184.981	0	0	129.932	189.43	190.588	141.263	0
P17987	919.934	409.531	663.336	593.8	496.313	368.599	577.651	1222.43	1986.25	1016	709.333	955.124	997.36	728.401	602.254	391.938	516.643	637.01	791.284	779.132	652.356	2314.66	710.793	441.131	509.791	421.957	256.601	310.898	265.281	297.173	4550.11	186.436	248.225	231.893	166.778	261.036	790.274
P18054	541.879	0	216.097	0	0	0	0	379.467	0	374.474	0	0	0	41.5451	0	111.83	0	1244.27	1146.17	0	333.414	2992.54	20.6725	101.492	548.226	280.361	0	0	0	140.094	0	0	0	0	0	0	0
P18065	3853.01	3548.09	6141.09	1150.11	4691.63	5650.51	3806.92	6492.15	5590.26	2000.23	4541.29	6059.81	2726.27	10230.1	11778.5	5395.57	10374.7	13022.5	14713.2	14564.7	7640.56	5515	6959.23	3116.95	3147.98	6870.36	4008.06	1590.42	8749.95	2907.79	14473	1904.62	5398.73	4477.7	1392.81	1237.65	4613.82
P18077	35.2165	9.6872	10.7226	0	0	0	0	47.8976	0	0	20.2293	0	0	0	0	100.488	134.729	217.971	183.772	276.993	292.003	122.553	0	230.818	0	553.781	54.1504	0	0	81.6054	0	0	0	0	0	0	0
P18084	0	0	39.4612	0	0	0	63.4961	29.422	0	18.0584	0	0	0	157.916	157.131	0	85.3156	198.616	83.8637	44.7903	0	119.708	119.875	268.112	0	0	0	290.133	44.7068	0	0	0	66.1914	21.0747	0	0	0
P18085	298.309	175.422	293.996	289.69	408.053	246.274	221.507	699.245	254.175	428.762	397.133	335.034	384.293	249.384	330.773	276.844	632.372	509.021	892.214	467.174	202.35	1055.54	221.959	164.337	663.032	635.715	276.559	377.292	279.274	484.076	0	161.419	179.289	157.076	265.155	0	711.258
P18124	203.206	95.134	294.996	240.889	261.738	69.7024	186.7	384.077	202.014	279.23	295.072	145.988	146.225	245.765	174.629	261.211	211.238	389.433	227.933	334.782	507.004	3251.02	221.676	57.1973	257.135	221.419	0	0	124.902	178.559	0	0	16.6142	178.989	0	194.323	144.724
P18206	743.545	372.767	795.572	318.37	371.763	327.735	274.425	1188.2	307.556	526.712	261.939	354.243	367.859	153.11	240.285	236.7	176.533	585.358	259.318	280.084	434.082	857.879	196.938	159.12	1083.03	1964.55	265.525	174.693	707.742	226.87	2031.07	336.947	220.15	261.846	393.16	263.634	1332.16
P18428	4713.54	1368.67	2548.85	2120.56	12200.3	1026.92	623.545	6215.04	1201.63	10366.9	3756.6	1750.31	18860	944.979	6028.37	749.391	1524.04	1531.8	1930.75	2564.28	313.26	873.473	1971.04	378.883	4609.78	1541.25	375.091	3191.45	3513.18	2153.85	29139.5	1392.54	532.172	2271.35	983.339	2517.48	6903.91
P18433	0	0	40.7305	394.644	0	0	0	139.44	0	247.237	142.719	37.6966	0	22.7277	162.72	0	547.286	0	42.184	93.921	43.1925	149.778	50.0586	0	0	0	0	0	0	0	0	0	0	47.2195	301.125	182.036	0
P18510	1263.07	133.259	1073.2	547.957	401.74	1790.13	574.208	1363.11	350.025	675.971	607.317	148.686	275.267	228.708	371.135	425.042	423.683	1698.91	316.346	510.319	1279.39	1943.4	262.387	1957.29	7182.42	9499.11	201.795	2434.74	1961.3	1607.09	0	3956.69	446.5	875.179	1297.69	515.76	10371.1
P18564	0	0	21.0783	0	0	0	0	0	13.5301	9.97371	0	0	0	64.2916	58.5053	0	0	0	73.3964	72.7717	25.6556	39.8242	55.9424	81.4163	0	0	0	0	0	30.9157	0	0	47.3743	0	0	0	0
P18583	0	0	0	0	0	238.868	0	0	0	0	0	0	0	0	0	0	0	0	0	0	89.1254	80.3862	0	0	0	0	0	0	0	0	0	0	0	0	0	0	0
P18621	112.734	0	133.689	0	0	0	60.8328	340.81	105.892	105.2	122.087	185.33	100.075	0	75.8241	119.483	128.003	229.806	162.543	214.52	320.505	602.244	26.6726	188.218	219.855	2132.56	0	0	131.205	0	2189.81	0	0	0	0	0	0
P18627	0	173.857	0	0	0	0	0	0	152.281	0	241.984	397.514	0	239.08	0	431.43	0	152.828	0	0	0	0	484.444	669.321	0	0	256.351	869.967	0	288.309	0	655.428	0	0	0	347.504	0
P18669	1946.2	1048.87	1353.06	1251.23	660.423	1517.34	1743.81	2982.08	2294.41	1574.44	972.429	1805.2	948.958	1011.92	1134.41	947.576	1946.99	2070.37	2333.22	2385.77	2274.15	4820.71	1051.3	2171.39	1992.25	2041.78	558.01	586.296	1446.41	806.362	1198.37	1085.78	724.607	572.612	941.856	930.812	4598.07
P18827	3706.02	3443.69	5476.32	3663.7	5733.55	6156.23	5182.63	1251.87	4802.7	2734.22	3158.9	1575.53	3662.28	12441	20485.4	35588.6	21161.4	821.211	28117.4	8051.42	32749.1	12228.2	18377.7	36669.2	48855.6	55806.4	25311.5	114949	30392.7	15871.8	1877.85	36094.4	27328.5	2721.21	7501.79	46455.2	1316.21
P18850	0	0	531.368	0	0	0	0	275.916	0	589.134	659.978	178.459	0	324.687	567.411	469.39	1072.39	921.632	926.63	1052.56	165.925	928.225	700.467	0	0	0	0	0	0	239.523	0	0	0	599.388	598.033	0	0
P18859	220.523	37.7292	226.064	179.047	0	0	124.04	91.954	55.7472	71.4753	70.7377	0	164.125	69.8676	0	234.138	143.024	146.429	138.421	220.19	275.138	182.501	113.476	396.91	802.093	587.196	119.014	381.247	257.911	332.394	0	0	0	1414.95	0	0	549.56
P19012	401.663	315.34	999.946	83.2665	1350.92	344.612	1684.67	1600.61	1035.33	620.577	574.718	584.372	817.136	501.783	917.734	682.682	1768.07	512.813	160.442	115.208	2219.51	999.379	170.266	0	1566.09	2278.62	993.329	0	883.111	0	0	597.088	828.757	347.205	1253.96	468.053	0
P19013	3756.29	1335.28	6960.65	7613.97	6019.45	1536.04	1187.74	25939.2	13239.1	16273.8	3649.33	1856.35	290.817	6708.57	3323.93	15455.6	1658.23	29629.9	4447.26	1788.25	33769.2	55656	6714.31	3521.23	19817.4	9623.55	516.793	1408.69	2633.55	1669.13	2591.41	475.03	729.972	113.608	247.789	279.516	0
P19021	647.22	1043.65	1496.7	787.276	2340.45	580.81	611.899	1429.9	1424.69	1674.53	1379.06	2497.26	937.269	1329.46	1059.54	1450	375.16	1309.39	561.816	1636.95	1567.14	583.077	1871.61	592.635	1050.7	1090.53	965.797	1814.68	1024.51	898.804	667.169	3221.83	2278.25	2613.02	1961.66	1049.3	1344.33
P19022	7021.42	5679.39	7671.95	13831.9	4524.34	31823.5	13757.4	2984.72	3309.86	5334.97	5406.19	7005.55	2404.03	8210.76	10253.7	9761.45	4618.3	5050.02	11951.2	7776.66	7992.07	5546.48	9137.3	27724.9	21641.4	4129.95	15362.8	45123.2	10548.2	21394.7	7102.28	9169.5	8902.23	15960.7	13546	16620.7	17498.4
P19075	0	0	0	0	0	8.83757	0	0	0	0	0	0	0	0	0	0	0	0	261.473	0	0	0	0	0	0	0	0	0	0	0	0	0	0	0	26.9339	0	0
P19086	0	0	0	0	0	0	0	0	0	60.8653	70.4187	0	0	0	0	80.6814	0	0	145.526	536.446	195.168	0	65.7178	0	0	0	879.815	0	0	0	0	0	0	0	0	0	0
P19256	189.804	199.497	125.087	0	0	152.005	661.539	151.137	226.178	290.827	177.873	339.358	202.678	248.576	264.936	205.412	297.115	107.245	211.12	479.154	329.205	87.4279	82.5371	647.509	0	352.016	2002.86	385.034	277.231	1532	0	385.646	1472.39	0	216.443	435.087	0
P19320	840.972	3350.82	1329.48	11053.4	8304.79	3155.63	1457.59	1781.11	539.864	2472.62	4982.33	1034.4	5792.75	1395.13	3452.93	920.782	939.696	773.523	2254.75	353.098	439.348	958.575	823.304	2471.55	5678.51	5591.8	1416.37	2596.65	1739.45	10079.3	9164.33	29823.9	5121.27	3739.42	3756.47	1364.96	2541.95
P19338	158.138	65.2849	155.462	278.356	0	29.416	22.7079	273.086	91.8885	191.438	67.0312	105.954	40.9162	59.7846	0	180.984	0	82.459	37.7652	55.3831	249.342	366.549	54.4979	165.235	238.862	318.273	0	0	104.76	66.5695	0	0	0	0	0	103.923	0
P19367	36.4795	92.0184	138.901	132.076	0	0	156.456	346.027	99.4451	215.622	187.503	71.018	225.718	56.8353	165.202	77.134	0	152.102	52.6891	52.4398	244.565	259.689	59.194	79.207	0	0	0	0	290.064	165.727	0	0	0	0	0	39.8575	101.005
P19397	99.9305	20.147	0	0	0	0	0	661.952	188.256	153.302	78.7082	23.6202	75.2454	70.4364	39.0044	0	0	0	0	54.4289	0	55.9285	0	64.5727	59.1562	69.7557	0	0	71.4634	0	0	0	0	0	0	0	0
P19404	1207.22	305.214	560.747	742.073	534.045	170.102	227.871	524.422	213.255	469.738	383.065	272.173	694.952	190.436	267.798	185.039	273.104	64.9251	174.386	326.218	649.818	1203.35	232.395	67.4237	55.0088	86.6835	302.527	1032.42	452.568	461.115	0	0	0	0	77.8587	114.135	0
P19438	297.543	881.7	561.96	284.451	2494.22	758.652	489.254	95.0958	320.246	198.306	133.275	149.788	568.584	371.64	523.216	350.128	934.682	551.484	1353.78	253.216	253.263	632.364	223.543	388.711	655.783	3150.01	310.332	2718.93	586.429	597.765	127.611	719.552	442.056	310.02	1089.34	499.977	1757.4
P19440	17843.4	17325.6	14328.5	18375.6	6336.9	6261.14	13195.9	5778.87	15288.9	17737.1	11710.1	18708.2	15766.8	26226.5	18733.4	15445.5	12168.7	10345.8	6890.59	17285	15732.7	9683.46	18991.2	13335.8	9095.06	13369.1	8697.92	9501.43	8483.01	8532.61	9000.88	6265.51	11320.9	8148.9	2726.66	7854.31	9699.63
P19525	0	0	47.4816	0	0	0	0	128.639	43.6967	63.2516	69.0053	0	0	0	0	0	71.8891	70.3384	56.0632	34.5393	35.5682	126.352	18.5334	0	0	0	0	0	59.9099	0	0	0	0	0	0	0	0
P19623	0	36.1636	0	129.903	0	0	0	111.08	52.277	99.5666	79.9581	63.844	0	0	87.0253	0	20.7909	59.1144	0	0	123.457	522.359	0	0	246.93	164.83	0	510.636	0	0	0	0	0	0	0	0	0
P19652	14802.2	3106.36	2275.18	14571.5	25986.1	3515.74	5606.86	1420.07	844.677	4978.49	6645.87	1682.25	17502.8	4908.95	10678.4	2050.82	5923.98	2110.49	5569.78	2721.72	863.663	3604.04	1901.59	5221.84	9765.08	49056.3	4372.24	25826.8	29730.5	23398.1	33383	103341	7369.41	13751.7	17611.9	21427.6	36239.2
P19784	108.563	0	33.5842	0	0	0	0	96.8415	112.606	104.015	84.3776	78.0903	88.5093	48.1486	0	0	0	97.269	194.484	77.9144	121.086	194.388	58.2942	0	0	0	0	0	0	0	0	0	0	0	0	0	0
P19801	1030.17	2061.76	1022.44	1146.58	769.578	736.595	942.715	1528.87	1098.11	1847.74	2628.79	1145.97	570.596	1822.45	1413.2	2154.51	777.429	1016.09	1286.42	2878.11	536.991	2986.95	3248.96	468.956	1043.42	305.049	881.323	704.652	2503.39	1385.38	4117.75	2812.45	2472.14	2846.88	1104.44	1365.76	1317.86
P19823	4511.64	498.79	309.732	11200.8	5510	809.665	779.917	1704.21	1345.31	2626.91	352.794	1058.45	460.369	606.701	1392.74	729.67	203.827	1138.4	443.373	3409.24	919.028	1323.27	871.905	551.743	1381.01	292.499	528.962	1046.55	990.644	413.093	5119.09	2258.63	1070.63	1716.42	463.044	3014.9	3766.86
P19827	3158.17	1251.97	512.97	940.688	1481.27	2709.28	1028.27	596.21	756.901	875.949	486.843	285.66	261.12	615.387	1631.32	491.151	1287.72	1778.31	1394.65	2644.28	521.963	834.576	655.799	1715.51	2108.26	3127.28	2457.13	1015.23	1058.32	1118.42	1231.18	475.9	684.294	1634.69	853.013	742.516	1443.47
P19835	3419.96	21918.7	5379.34	2516.65	1443.44	18720.5	9432.22	3245.09	8352.77	5786.6	12719	10396.8	2960.39	10028.4	9163.48	10888.8	7223.64	24048	9472.59	5582.81	14735.2	3140.76	15441	14242.5	9574.52	10966.5	15351.8	7536.15	5272	7426.65	1893.53	10553	24488.6	11451.3	6409.52	6859.4	7052.34
P19838	0	0	0	0	0	0	0	22.2291	0	0	0	0	0	0	9.23133	0	0	0	0	0	0	142.241	41.3603	0	0	0	0	0	0	0	0	0	0	0	0	0	0
P19878	119.059	58.8251	0	0	0	0	0	432.718	149.173	199.494	0	44.2224	0	30.5642	0	0	0	26.0594	0	0	0	118.144	0	0	1819.17	183.448	8.66869	0	0	0	0	0	0	0	0	0	0
P19957	960.159	1303.2	313.179	257.437	0	932.683	178.723	1824	821.634	308.113	69.8145	827.571	124.162	206.696	87.5243	1203.36	1111.55	431.356	375.676	302.631	1579.06	1685.77	195.973	1593.78	1096.01	2552.64	521.954	6.54565	2221.21	1017.85	1955.24	386.693	767.428	1471.09	512.813	493.435	1526.33
P19961	4339.76	3683.72	397.079	1122.63	918.769	3520.47	1024.63	390.788	3454.12	3709.49	2162.58	5969.74	2030.83	7145.59	1064.78	2497.38	2651.81	1028.41	4306.23	1709.72	2183.17	706.559	2926.17	1045.2	4507.76	6507.69	1481.7	520.014	779.796	1197.72	841.468	6208.6	6614.97	2194.6	2385.67	1474.06	7313.3
P19971	831.693	283.458	1226.85	304.547	582.142	2199.03	1034.28	1543.68	417.805	1608.62	524.325	558.757	410.815	386.242	473.272	2451.58	220.861	566.221	263.398	235.794	805.776	1984.69	695.901	382.829	6928.13	536.648	268.424	455.418	2714.64	414.073	6916.57	673.547	323.357	2189.84	1241.43	1166.85	14146.1
P20020	38.5007	0	36.9528	52.5343	0	0	0	75.6771	33.7894	68.3461	0	40.5469	52.6578	93.9177	150.925	598.87	135.39	29.954	8.19451	96.6729	282.138	178.074	37.1667	0	0	0	91.7867	0	0	0	0	0	0	0	0	0	0
P20036	220.717	109.678	340.951	618.603	1042.93	274.092	301.666	163.825	106.493	267.298	190.319	75.4734	204.198	152.198	153.702	0	250.354	153.941	308.951	130.448	87.1346	94.6349	69.6741	130.509	289.497	284.347	67.2392	95.5275	181.504	161.328	0	188.369	100.477	335.98	268.396	481.527	9601.6
P20039	0	0	335.705	1637.04	0	0	0	0	0	513.401	0	0	0	0	430.954	0	0	0	0	0	0	0	0	0	0	563.926	0	0	0	0	0	0	0	480.904	0	0	0
P20042	86.735	54.1514	77.2363	0	0	77.1136	76.3334	268.825	130.574	106.54	91.459	162.272	20.372	216.094	103.899	172.213	140.389	350.623	258.21	193.41	207.134	458.706	178.219	827.02	0	193.626	0	0	0	0	0	0	0	0	0	0	0
P20061	0	32.249	0	0	0	141.536	0	74.8955	0	0	65.7929	0	0	51.4418	0	46.4132	0	0	0	0	67.6762	322.406	164.054	135.911	0	408.76	115.732	0	0	332.653	0	0	105.039	335.828	0	108.948	0
P20062	601.185	994.252	1329.3	763.1	636.095	1702.97	750.665	460.677	553.144	647.336	694.3	671.688	421.942	829.206	1057.09	519.531	1269.95	1862.94	1445.41	979.591	519.17	554.344	806.496	407.312	1193.08	1740.06	1213.1	458.14	880.786	710.74	618.385	784.009	583.364	1268.86	1327.11	344.719	2128.38
P20073	3833.89	1052.99	2367.54	538.844	472.832	743.852	412.553	942.38	1359.25	804.127	577.596	565.332	1246.99	709.391	1103.35	878.381	3857.35	886.174	1125.01	923.249	395.905	804.761	749.618	157.074	1051.02	778.108	581.7	154.315	702.655	816.283	0	365.432	444.709	653.736	761.834	499.118	2610.47
P20138	264.04	609.514	737.22	984.548	423.565	1366.54	2923.03	292.214	1182.44	466.817	849.756	627.334	226.094	1505.7	718.146	1780.19	451.299	1319.59	1168.06	773.729	1728.57	427.258	2187.71	2044.17	809.248	558.42	953.254	1532.89	216.522	857.517	0	824.163	833.316	1147.84	671.886	1079.22	0
P20142	1450.44	156.435	154.953	1052.66	4360.7	290.424	79.4118	151.643	0	832.234	543.935	264.467	925.369	840.889	255.459	1132.71	985.306	52.1819	272.948	0	238.711	396.386	243.919	287.672	41633.3	1489.73	717.614	1069.7	2509.05	1594.67	15469.9	6835.58	2091.19	5973.67	4266.89	4127.68	8857.53
P20151	0	0	0	167.343	0	0	0	591.812	0	0	1178.47	0	159.234	143.782	0	1134.87	194.131	0	1523.43	844.209	0	0	264.457	0	0	0	288.39	0	0	308.648	0	0	0	0	0	506.365	0
P20160	9459.36	6418.37	0	136.801	3200.25	2317.65	1127.83	48306.7	7077.05	6418.96	2662.95	1192.14	429.19	922.616	377.612	0	410.194	1763.03	504.379	366.572	188.154	6827.31	397.949	294.926	429.544	65380.2	0	0	141.135	742.055	0	0	1482.01	0	2185.72	1161.31	1342.6
P20231	67.7332	61.9541	0	0	0	0	152.708	0	103.564	0	0	0	0	0	99.4648	0	79.6908	0	0	99.5223	0	39.2911	0	131.502	78.5024	0	0	373.641	191.093	467.117	0	231.26	455.108	0	0	0	0
Q15661	67.7332	61.9541	0	0	0	0	152.708	0	103.564	0	0	0	0	0	99.4648	0	79.6908	0	0	99.5223	0	39.2911	0	131.502	78.5024	0	0	373.641	191.093	467.117	0	231.26	455.108	0	0	0	0
P20292	0	270.8	0	0	0	0	144.996	2120.18	560.086	793.043	166.621	0	0	66.3433	0	0	0	0	0	0	131.615	442.185	0	0	0	0	0	0	0	0	0	0	0	0	0	0	0
P20333	1125.88	571.733	2274.09	366.558	877.755	2365.1	1571.58	603.42	282.578	569.39	1270.36	516.843	1851.46	1497.61	839.12	1487.05	2981.34	777.471	1531.58	1231.54	536.624	678.122	498.785	5381.62	3398.84	2902.15	1785.56	14905.7	2867.94	5281.86	1505.48	3060.6	3547.71	2454.8	2472.96	7195.99	2480.23
P20337	0	0	0	188.074	0	0	0	102.985	0	0	289.009	0	191.403	76.4795	76.7976	0	114.465	0	428.047	123.521	0	0	151.144	0	0	0	108.146	0	0	219.213	0	0	0	184.772	0	221.188	0
P20338	300.148	238.192	320.172	366.434	292.168	512.736	281.451	118.815	173.888	219.781	418.818	191.25	378.709	236.111	300.779	320.247	241.359	346.918	412.757	222.197	313.635	358.994	341.958	248.272	495.202	0	473.21	791.136	270.37	285.983	0	149.38	446.725	727.834	437.889	401.42	0
P20339	903.878	1620.95	2223.51	1555.55	1396.72	1938.3	1485.55	1637.49	1901.22	2999.75	2625.14	2326.4	2679.69	2453.58	2833.39	2502.21	937.398	1708.5	1499.4	2455.01	2754.27	3585.05	2349.54	1676.51	735.768	1104.19	2617.85	1364.61	1284.19	1193.63	0	790.38	1438.06	1060.23	1596.75	862.661	0
P20340	199.735	239.666	220.423	207.569	0	301.953	128.296	666.731	204.255	212.449	307.382	196.445	244.196	222.125	155.04	295.155	232.263	416.278	652.803	204.689	404.329	824.234	331.234	359.765	591.517	1748.11	167.617	0	310.508	191.034	957.211	0	174.758	0	191.127	266.354	1472.66
P20472	280.728	240.444	295.74	348.437	548.403	830.422	229.686	207.57	97.3641	111.076	107.306	379.072	108.377	94.3093	170.943	275	254.609	483.895	190.746	172.434	667.686	204.081	334.078	662.255	871.798	1128.49	553.714	3295.44	221.192	226.179	0	277.322	196.91	483.602	516.819	120.401	3585.43
P20591	0	67.8836	166.889	0	0	291.476	0	143.262	155.627	147.236	0	0	0	0	0	0	119.289	151.942	183.968	235.623	0	301.654	69.2108	0	497.137	0	135.037	362.911	433.641	295.978	1662.82	280.698	0	581.718	525.637	0	0
P20594	0	0	0	0	0	0	340.64	0	87.1728	86.2705	0	39.4499	41.4553	0	144.496	0	165.243	102.983	187.976	142.516	0	83.988	101.324	215.503	125.24	0	105.739	0	187.481	0	0	0	0	0	54.0326	0	0
P20618	616.391	313.654	452.352	305.075	475.965	323.035	304.325	841.202	682.524	624.163	441.173	406.434	356.892	347.562	297.681	229.175	201.52	194.688	286.797	365.004	616.085	1079.8	218.256	225.813	614.011	615.207	0	0	308.058	216.279	0	234.784	315.661	333.92	154.166	89.1524	1209.19
P20645	0	0	0	205.687	0	0	0	0	0	0	0	0	39.297	0	168.499	0	0	0	0	0	0	79.5916	125.316	0	0	0	0	0	0	68.3272	0	0	0	0	0	0	0
P20674	464.802	160.511	116.617	1356.17	0	0	375.334	318.256	0	231.652	252.623	0	398.342	223.092	0	534.659	8.12847	0	140.351	14.2819	501.501	467.775	154.882	1060.91	1141.62	436.349	675.273	1128.25	0	899.976	0	0	0	0	197.219	0	0
P20700	195.61	122.899	242.528	130.853	351.949	831.409	0	928.755	241.693	365.787	122.536	55.4762	124.066	133.233	71.7003	67.7251	109.14	186.352	54.7905	205.983	205.297	436.268	60.5773	128.603	745.398	200.429	0	381.67	128.54	0	8638.54	0	0	1298.94	82.2366	78.9061	136.083
P20711	2237.01	2016.27	1047.64	1497.61	943.451	663.544	1927.25	1233.06	7494.05	1347.98	1782.45	2722.83	1660.6	1946.13	1128.9	594.17	433.613	1588.01	1122.97	1770.58	1265.49	848.985	2001.01	280.158	1080.6	820.63	400.141	732.717	338.331	541.582	4450.7	580.712	614.255	861.142	883.741	730.198	1192.8
P20742	0	0	0	0	327.338	0	0	87.0067	0	121.28	0	0	0	0	0	0	0	275.447	0	0	0	0	0	0	0	0	0	0	0	0	0	0	0	0	0	0	939.82
P20774	1211.33	1288.98	1357.29	2162.2	11055.9	857.631	2686.93	1397.82	612.587	2346.12	1257.63	1302.24	5637.39	746.959	1853.19	287.302	329.124	158.022	715.755	654.427	135.216	1674.27	365.293	307.604	10705.1	642.613	662.409	8788.41	1225.2	1905.83	8174.16	4833.88	619.75	1869.86	1169.34	1441.54	1323.6
P20810	529.815	133.087	305.758	262.765	618.718	115.58	141.404	324.123	276.473	140.326	67.9073	93.4614	144.736	338.843	89.0667	128.599	57.2236	135.13	154.742	78.8828	339.413	780.436	151.032	275.749	1199.07	972.817	41.0766	448.69	322.158	360.363	0	788.286	235.372	208.102	280.316	696.933	3808.14
P20827	125.295	231.841	237.759	61.1006	0	287.178	250.987	147.103	148.138	157.232	175.704	322.386	90.4372	178.198	242.699	794.998	750.48	291.849	1184.52	170.209	658.386	311.855	405.251	3225.73	792.169	253.431	380.887	2487.75	610.872	431.983	0	235.464	940.573	318.785	632.9	409.491	2245.65
P20849	0	0	0	0	0	0	0	17.8433	0	0	49.9642	0	0	0	0	0	12.6378	0	278.397	0	0	0	0	0	0	0	0	0	0	0	0	0	0	0	0	0	0
P20851	286.917	184.542	135.122	164.728	0	262.621	297.397	106.976	132.86	160.455	0	0	0	615.347	293.784	0	638.159	683.711	230.569	390.49	546.585	282.594	347.561	159.6	340.658	110.098	346.153	2388.96	158.05	2656.74	0	0	255.529	343.799	142.021	279.473	0
P20908	91.953	116.097	275.244	188.296	0	195.208	179.828	197.029	147.933	0	105.955	225.852	121.224	51.0663	226.826	78.7593	182.856	194.381	265.191	191.862	106.937	91.329	128.015	158.261	415.689	0	248.033	0	0	103.738	6303.85	0	0	100.752	99.3309	59.181	0
P20916	0	179.193	145.424	17.4887	0	539.295	326.404	0	126.387	0	126.116	365.358	0	359.67	199.643	608.458	410.321	611.764	275.516	461.173	875.519	512.729	401.038	659.55	947.028	1537.35	231.727	632.819	0	234.022	0	758.177	897.007	0	459.356	249.579	0
P20930	1543.5	1932.81	469.403	152.661	943.882	670.051	1989.43	5439.83	1521.01	1128.1	1053.35	1790.32	556.601	1615.1	254.665	2554.37	1428.71	1545.86	293.629	302.546	2155.06	5215.6	623.294	1190.75	93.226	1113.41	171.547	1936.41	2026.34	325.971	979.168	1651.14	999.194	3141.77	911.724	749.539	135.109
P20933	708.117	1007.65	1755.39	3248.27	1647.78	3314.82	1898.01	893.036	1059.6	413.922	1287.06	1236.47	1531.32	720.364	1332.79	831.938	1084.46	2028.53	895.244	1637.07	959.875	688.816	1052.48	463.561	0	3673.04	4126.18	694.931	870.894	580.801	8372.84	191.598	1021.44	4887.66	1729.15	1163.62	7677.68
P20936	0	39.6749	0	0	0	0	0	82.4122	44.5915	54.7324	0	0	0	0	0	0	0	0	57.7312	36.8912	25.6928	67.4417	0	0	0	27.6859	0	0	0	0	0	0	0	0	0	0	0
P20962	65.3703	0	0	0	0	0	0	0	35.7963	0	0	0	0	0	0	0	0	0	0	0	0	0	0	0	70.1011	0	0	0	0	0	0	0	0	0	0	0	0
P21128	335.85	73.5982	202.653	119.768	0	306.371	207.877	311.551	0	75.0998	0	24.1548	60.7055	728.884	353.774	881.234	1188.54	380.085	260.048	283.437	270.271	730.614	277.801	368.111	431.265	1204.67	351.179	289.792	166.389	327.153	0	289.536	655.351	111.454	0	174.042	0
P21246	223.135	0	107.285	0	0	0	0	178.761	163.896	170.493	94.7692	143.452	109.32	108.866	110.756	0	558.665	257.172	584.953	344.327	104.33	0	167.536	193.115	0	204.407	61.8494	0	650.475	270.93	0	0	0	0	64.433	240.681	767.29
P21266	2367.3	2097.39	2607.11	2190.95	766.296	4140.78	2074.35	3244.18	1151.91	3059.41	2302.76	3450.06	2712.62	815.791	2355.44	1583.22	2430.09	2600.42	2242.76	3492.2	2677.14	2022.46	2293.69	1931.11	1866.57	1201.81	3869.24	2036.27	6602.39	1299.52	0	1918.64	1048.94	1479.55	1922.57	1426.86	532.379
P21281	1006.93	547.784	548.253	1257.78	693.73	688.071	1004.7	967.005	1750.39	1513.95	861.779	1529.81	987.621	639.174	536.087	792.984	585.46	410.471	527.02	462.54	1173.89	915.445	1000.5	757.4	560.831	745.262	396.161	678.713	607.712	315.601	2275.52	269.614	369.013	602.781	1234.01	601.366	698.169
P21283	272.982	263.587	214.095	649.455	253.693	287.657	181.621	324.341	423.621	412.623	241.025	284.806	586.528	146.148	219.461	257.233	328.58	235.346	352.516	338.795	349.22	117.712	236.169	136.423	188.511	143.64	365.749	0	282.435	61.8898	0	0	83.0493	174.187	235.665	87.7895	0
P21291	308.006	69.8772	80.1491	85.4175	0	137.715	302.29	170.757	128.423	72.7659	138.89	96.7715	110.474	128.533	86.1807	59.3208	230.406	104	225.306	73.6943	127.716	91.7277	81.3053	0	0	0	182.487	0	132.928	0	0	0	0	0	37.583	0	0
P21333	4307.93	12041.3	8798.6	10783.8	13968.4	33072.1	23006.5	4800.95	5152.04	3769.86	12874.3	7204.9	6181.96	6349.78	5784.65	6026.98	4422.37	5229.69	4216.52	5687.16	5846.24	4474.8	6608.6	7372.73	13660.6	7214.25	16287.6	17592.1	3336.92	13854.2	25335.1	4660.13	9043.94	42957.9	15298.2	8081.49	20498.4
P21397	0	143.287	384.583	199.655	0	0	0	270.44	257.561	313.588	198.299	140.249	695.967	170.56	109.619	172.662	344.815	9.25984	260.498	155.163	254.43	331.842	132.292	0	121.524	0	62.8853	0	15.6438	0	0	0	0	0	0	0	0
P21399	1617.04	746.541	861.801	2074.94	822.285	615.827	558.222	543.041	3204.26	1433.32	445.192	1136.62	1292.35	1255.86	1595.19	374.638	1247.54	1083.15	961.213	1557.66	838.328	962.598	1051.07	338.956	2469.8	1148.32	403.028	695.298	317.736	382.525	7827.34	661.15	194.115	410.779	1002.58	937.382	602.373
P21453	0	0	0	0	0	0	0	0	0	0	0	0	0	0	0	0	0	0	0	0	0	0	0	0	602.548	1198.91	0	542.912	0	667.436	0	0	0	0	0	0	0
P21554	0	0	0	35.7253	0	0	0	0	0	0	0	121.184	0	99.5062	0	0	49.1456	53.4299	0	0	0	172.106	50.6858	0	289.417	0	0	1071.43	0	0	0	0	0	99.0866	0	0	0
P21579	0	0	0	72.5853	0	0	0	0	0	0	106.822	0	0	0	33.4063	68.5311	0	0	274.483	0	0	0	0	0	0	0	57.1783	0	0	0	0	0	0	0	0	101.255	0
P21583	473.059	148.897	193.403	462.015	2307.54	0	450.154	140.577	172.021	286.47	164.329	72.9918	924.794	237.135	421.399	280.726	589.444	543.698	853.809	429.09	222.904	1239.6	309.327	349.18	14298.4	2941.75	571.617	1087.52	960.05	600.467	27236.7	1828.52	0	930.657	1451.5	1701.53	670.228
P21589	35.2793	123.515	122.744	140.501	0	0	42.1998	120.209	163.691	79.8113	277.21	106.051	163.178	105.333	156.566	82.857	322.027	0	221.288	147.224	133.6	11.6254	187.427	0	246.642	0	217.982	0	48.3631	630.201	0	30.1122	63.4935	568.328	0	250.022	0
P21695	1912.94	972.832	1455.46	971.335	468.646	1099.44	1187.6	427.912	3338.17	1358.43	771.552	1710.32	1066.91	1458.98	1081.27	516.484	942.379	1068.7	824.877	772.642	522.419	599.714	1548.72	1083.89	1017.56	579.63	327.697	1849.22	341.603	498.767	2160.85	819.639	518.855	421.945	396.129	776.053	4543.01
P21709	478.213	701.266	593.91	844.644	5965.21	1141.29	1085.93	251.332	559.22	276.578	801.163	355.534	906.645	958.615	1138.94	993.47	953.336	1692.79	879.776	1274.94	350.805	641.658	660.422	1072.89	2168.45	1382.37	566.603	3983.26	598.716	688.031	9712.74	743.764	1239.11	807.588	590.225	628.291	1362.83
P21730	0	0	0	0	0	0	0	240.191	107.675	0	0	0	0	0	0	0	0	0	0	0	0	84.1944	0	0	0	0	0	0	0	0	0	0	0	0	0	0	0
P21741	49.7057	79.1	42.0016	0	220.038	0	0	305.204	67.4394	145.143	69.9828	75.3252	0	0	36.1652	84.1787	120.977	63.9612	125.778	291.845	0	0	225.272	62.6383	394.443	90.0332	38.0462	457.065	179.517	436.808	423.399	909.344	423.165	0	227.201	278.5	0
P21754	0	0	0	0	0	0	187.838	1	0	0	0	0	0	0	0	0	0	0	0	0	354.226	0	0	0	0	0	0	0	0	0	0	0	352.42	0	0	0	0
P21757	157.021	0	102.25	0	0	312.36	208.213	97.3903	0	0	180.141	0	0	195.352	0	0	0	826.09	0	2151.11	356.529	227.791	417.956	1375.03	1143.6	2816.71	122.052	1591.46	0	1076.14	0	0	991.875	100.768	0	477.532	0
P21796	1264.95	2196.26	528.347	983.288	656.89	403.923	1737.81	2439.92	4796.96	2171.66	1107.15	4851.18	1886.85	2978.32	1300.99	2821.84	2729.79	384.493	2041.25	1375.89	2752.73	2177.03	2467.05	1042.1	0	820.362	2098.17	1190.17	644.077	246.838	394.294	0	537.971	1206.08	386.668	410.205	2075.16
P21802	243.707	889.354	417.408	452.081	0	1143.41	1150.19	895.55	763.816	306.602	502.556	935.453	260.06	1431.01	1379.89	1644.98	1414.51	276.905	220.677	439.48	2256.92	268.012	2296.61	4676.95	589.621	1434.51	1481.86	6254.47	719.271	1500.71	0	435.587	3359.08	435.214	2048.89	413.877	0
P21810	887.086	1300.89	3064.6	1834.86	1200.4	2069.22	2817.74	2135.99	2283.7	1858.63	2715.14	4434.45	1811.29	4069.44	6087.59	4973.7	5599.99	2287.27	5801.15	4182.39	2974.13	1631.71	5962.57	1543.68	2119.48	881.122	4725.74	3051.12	10135.5	3800.47	7443.53	2423.83	4818.6	3288.5	3447.02	3285.06	4271.02
P21860	0	0	63.5754	0	0	0	0	41.3076	0	0	0	24.9227	0	51.9745	10.7645	0	0	89.7109	109.575	74.6036	7.03086	73.1089	85.3291	0	0	0	0	0	0	0	0	0	0	0	240.515	146.046	0
P21912	305.231	235.223	364.667	442.523	0	0	0	328.645	281.551	352.22	302.707	132.86	830.544	244.591	205.54	215.482	464.536	320.222	459.503	438.877	257.471	471.899	267.549	404.267	2055.41	305.712	150.156	397.842	0	0	0	0	0	101.966	0	0	0
P21926	3858.21	2442.87	2329.95	1465.58	1766.83	3538.65	2015.48	1618.04	2774.99	2878.11	4719.82	2270.81	1469.02	3556.23	2346.72	4403.41	7994.97	5742.9	8312.17	8707.59	7385.47	2702.43	2977.13	956.604	1698.38	6703.99	6274.2	1628.57	5307.96	2492.98	934.39	3790.01	3461.89	1857.75	6922.95	3066.01	4297.77
P21953	92.4691	0	94.8497	0	0	0	0	283.207	164.358	168.034	113.798	0	245.053	0	0	0	125.538	0	0	0	151.895	0	76.9464	0	0	0	0	0	0	0	0	0	0	0	0	0	0
P21964	171.425	335.802	279.879	324.646	0	49.6547	692.355	519.741	255.613	180.948	457.383	132.789	386.563	78.8512	352.579	310.366	448.479	686.409	548.759	390.468	334.946	476.535	435.206	320.573	529.359	635.464	649.178	242.754	146.588	126.968	711.929	0	218.666	0	201.677	0	0
P21980	307.969	154.532	456.686	1165.47	771.586	282.842	129.785	148.258	133.349	268.359	366.909	210.106	1043.29	387.543	157.9	278.036	371.395	248.603	254.944	351.064	163.901	174.92	71.1349	230.293	835.83	0	370.33	360.634	52.7616	194.47	3015.67	236.018	191.137	733.944	154.28	268.998	0
P22004	0	0	233.3	0	0	0	0	80.5448	450.13	502.955	209.627	269.026	0	215.867	426.058	107.109	212.441	782.865	291.759	1274.29	169.691	264.175	190.697	0	0	0	247.707	0	0	0	0	0	0	0	224.268	0	0
P22033	0	0	157.952	169.117	0	0	167.517	98.4661	96.6454	142.929	107.972	0	197.036	67.096	151.875	98.4437	219.993	188.646	156.256	157.519	95.2257	270.074	0	0	0	0	0	0	0	0	0	0	0	0	0	1086.41	0
P22059	253.142	121.195	126.821	193.853	148.506	194.359	169.16	182.859	302.377	380.758	136.181	128.208	250.778	133.12	96.2359	177.491	177.992	118.707	151.394	114.619	335.807	150.723	139.321	59.292	16.083	55.4539	116.282	0	86.5303	0	0	0	0	61.5869	26.8619	329.113	104.892
P22061	196.588	205.47	459.61	406.742	457.729	462.818	489.553	628.85	427.336	236.022	267.504	604.007	237.964	221.593	326.969	236.703	392.579	471.985	485.24	278.069	372.242	513.107	296.23	197.717	261.865	643.869	204.826	260.192	278.82	186.017	794.88	0	137.381	193.317	98.6418	169.479	903.908
P22102	157.437	139.518	186.325	223.351	1343.3	168.767	133.636	302.165	239.699	227.237	247.281	160.796	230.435	195.278	191.09	114.415	228.659	255.153	339.861	191.609	187.27	421.191	173.619	111.484	240.074	0	181.853	362.58	153.484	118.614	0	0	414.934	187.142	94.6609	101.658	381.949
P22105	264.548	1400.93	470.795	770.391	843.298	674.927	580.818	308.097	749.819	259.072	1128.42	1689.8	518.966	3641.78	1767.04	2973.96	535.186	927.601	881.441	1059.31	2177.51	450.045	2935.92	3366.19	1188.42	1956.4	3161.54	3690.26	365.544	2112.43	911.618	1051.36	1281.3	667.6	535.027	566.805	1008.97
P22223	437.237	418.544	267.057	1877.1	899.919	288.263	840.454	236.425	208.668	471.803	882.831	311.446	521.382	855.735	648.154	434.978	563.862	356.169	871.56	281.852	388.137	468.418	337.426	574.451	2594.99	635.458	695.706	1459.21	835.624	1479.96	409.792	1456.83	839.806	1072.36	826.538	1678.23	2671.25
P22234	418.866	276.294	255.009	425.53	269.653	0	28.612	423.203	383.896	218.208	304.495	398.901	362.097	305.139	270.271	366.162	318.293	72.6301	521.208	252.146	510.035	764.197	422.117	307.735	717.74	545.721	130.558	0	0	120.857	0	0	644.529	331.114	75.1838	70.0348	567.725
P22304	202.857	324.89	244.799	588.042	271.847	821.909	701.714	187.645	254.172	217.993	392.01	320.538	286.839	350.216	233.231	403.679	516.852	507.098	628.879	351.98	467.939	255.554	492.057	880.643	555.975	1222.81	564.666	722.933	314.878	484.702	2696.75	509.827	609.081	876.098	380.055	536.371	3504.91
P22307	130.497	86.9846	301.623	234.077	132.987	120.097	410.187	698.451	190.358	179.132	95.2041	134.597	242.679	90.8548	100.242	143.052	53.4013	241.03	261.863	82.5728	248.762	490.486	155.206	292.29	597.592	827.858	69.0992	301.867	205.938	151.746	0	0	0	0	0	21.1517	1337.76
P22314	1627.83	762.681	1012.3	779.43	1193.23	871.515	622.355	1455.66	1413.11	1312.73	1024.92	717.959	977.173	635.497	896.983	713.034	1304.86	1322.62	1864.42	1243.05	1583.62	2857.69	680.619	740.106	849.609	1135.06	585.706	715.17	1257.13	475.072	2589.59	483.814	307.642	498.013	1701.7	625.711	1114.38
P22352	9920.13	10658	9691.08	14056.5	156992	29259	12427.2	5005.09	7285.43	6758.26	13710.7	11680.4	28062.8	15235.6	13768	14743.1	6413.53	18261.2	12696.1	12606	12029.5	14621.9	18392.2	36256.6	55130.7	57153.9	16468.4	35625.7	19939.1	13474.2	32574.3	19631.3	13818.3	37332.2	11533.6	22123.5	56625.5
P22392	1823.61	494.226	1416.76	1100.33	1071.71	1410.45	895.112	1869.22	1078.72	1374.61	834.948	717.049	827.465	571.726	644.83	674.904	709.648	1102.71	1262.58	1195.56	863.835	3519.78	885.885	1169.43	1889.09	3744.91	360.228	907.747	1274.9	460.523	4066.16	699.991	585.456	643.052	572.542	683.618	3730.18
P22413	28.2751	0	0	0	0	0	0	0	0	78.6504	0	0	0	0	0	27.3599	0	11.7051	37.7289	0	0	0	35.0482	26.7121	0	0	0	0	0	0	0	0	0	0	0	0	0
P22455	362.327	764.733	368.15	624.093	3006.51	604.236	538.267	392.259	936.273	684.34	392.703	1210.59	888.73	747.437	1954.44	1564.47	1787.17	603.961	1570.39	647.323	703.867	728.428	1709.11	452.13	1933.73	659.193	1248.1	6920.19	883.566	1368.28	0	2607.47	1587.55	2218.53	2646.48	1023.24	1666.96
P22528	8670.4	434.132	4560.36	937.4	584.774	2045.74	735.262	4862.86	499.426	2574.11	485.699	468.245	0	598.43	1612.59	270.147	647.128	28984.8	687.06	409.799	3004.07	21245.2	256.629	9422.91	42417.8	33929.3	341.721	262.698	7940.17	4322.75	0	545.978	977.885	643.316	1212.62	177.048	0
P22570	0	0	51.4733	51.6314	0	0	0	82.06	71.7096	51.2237	0	0	0	0	138.375	0	0	149.034	0	0	146.95	250.687	0	0	0	0	0	0	0	0	0	0	0	0	0	0	0
P22607	87.6602	168.292	181.486	0	248.448	868.736	582.599	158.591	156.955	124.893	126.404	210.726	0	252.395	267.138	448.876	539.048	251.097	325.556	502.671	332.208	282.488	355.493	561.228	478.867	1286.24	193.227	759.397	0	356.35	0	0	552.771	177.517	318.193	322.981	370.612
P22626	1694.24	715.45	2373.77	391.832	1275.31	451.055	431.799	2141.33	1037.37	1771.24	805.169	554.939	1509.53	552.234	411.524	635.025	641.46	1039.2	438.963	1305.22	1358.85	5847.72	565.457	346.602	0	1475.6	355.719	499.16	902.659	329.414	0	451.03	274.103	506.187	618.029	302.223	526.016
P22692	281.432	311.588	393.878	285.531	2244.93	357.528	167.632	1057.67	179.244	152.886	335.876	405.106	251.782	220.199	464.368	433.376	413.098	581.582	527.421	540.724	313.049	203.997	375.597	428.119	364.227	1043.08	149.175	429.18	554.755	233.784	10800.2	384.143	432.295	343.889	157.62	199.525	3019.4
P22694	69.4155	51.3321	92.3614	231.749	0	0	49.9624	131.447	59.8547	102.077	207.025	55.9377	178.59	60.09	61.9334	93.6846	117.507	125.368	233.454	130.857	112.081	89.6659	182.688	19.0013	0	0	128.366	0	0	0	0	0	0	0	0	78.2522	0
P22695	526.232	131.768	975.421	506.649	276.988	159.653	210.29	493.158	307.395	406.23	430.891	248.673	1175.7	356.107	279.631	201.628	341.434	372.321	313.36	513.049	701.965	964.025	351.988	264.645	368.241	0	254.012	305.351	227.295	227.594	0	0	121.474	0	0	0	0
P22732	760.734	852.253	686.214	148.247	0	457.72	1146.31	472.269	2064.2	703.63	387.767	1291.8	336.12	447.344	459.413	2045.87	2318.57	1743.57	1734.03	2212.98	1650.5	704.872	910.057	790.113	0	435.658	803.756	0	566.291	413.859	0	291.019	1189.71	411.279	1551.14	300.642	0
P22735	846.993	416.487	804.725	124.648	321.415	383.44	352.456	2093.67	239.073	435.892	276.573	198.812	122.155	377.799	146.541	549.514	249.467	951.953	89.4267	83.945	1354.45	3639.21	109.493	839.033	2576.09	4857.99	227.449	215.827	761.428	338.422	0	208.158	354.799	131.593	164.94	176.432	0
P22748	335.995	833.82	528.65	510.913	202.233	573.976	399.645	846.953	705.528	349.393	676.524	439.868	365.582	726.449	673.415	1053.59	482.494	389.638	391.114	485.605	496.319	245.841	1071.8	349.298	663.759	402.837	549.182	382.263	170.899	450.387	0	294.279	280.951	507.289	555.588	303.871	1342.74
P22792	13677.4	18778.6	10224.8	15654.3	7666.94	15039.7	13622.6	4729.41	4477.98	6037.14	6162.4	14292.7	11931.1	5725.85	15227.5	6037.76	8971.55	18484.5	8098.23	13166.6	7560.14	5671.41	7334.72	25532.7	48086.2	30208.7	14426.5	22293.9	9850.77	17031.5	19574.3	9035	8740.54	18472.5	7340.15	17020.1	12500.2
P22830	94.5715	7997.48	2247.57	173.682	0	0	0	13024.4	158.342	1788.53	55.3662	0	245.451	0	62.7523	91.237	138.67	88.6464	177.452	82.2038	115.763	34.9571	4.74984	0	0	0	0	0	89.157	0	0	0	0	0	0	0	0
P22891	7357.04	6336.68	2356.76	2628.41	664.349	7400.03	14517.3	2957.8	17074.5	2744.99	3701.67	11356.4	1762.2	4699.33	12506.5	7139.27	9335.19	11882.1	14157.6	10773.8	15314.7	4269.59	10047.3	5986.6	1497.7	1989.91	2051.38	4366.8	11005.5	4205.86	559.635	3732.24	4133.94	6499.34	7950.67	1577.2	9894.97
P22894	78.2337	109.875	48.3631	501.957	150.031	241.243	31.2903	484.719	60.6571	25.0837	82.2522	0	109.266	53.5641	209.846	0	14.9949	34.4319	4.51448	0	0	130.994	103.58	108.82	265.358	721.58	416.133	0	0	302.28	0	0	247.25	0	66.9101	138.725	2259.73
P22897	189.216	895.993	164.371	867.505	1195.29	214.626	366.043	229.863	0	222.341	466.498	1285.64	694.5	1373.18	435.726	1292.93	1183.49	703.472	702.294	722.148	1169.58	371.315	1283.78	2747.28	1814.35	547.731	705.23	3809.04	339.947	972.858	0	1511.55	1196.67	1608.18	363.299	1679.42	0
P23083	11244	9262.42	17186.3	15336.6	84612.5	2820	25461.5	17925	3447.59	25765.4	0	8834.56	18956.4	6648.57	18279.2	9610.34	3007.37	1611.33	5241.9	2576.96	3679.06	5600.6	3926.3	14364.8	537.062	1998.6	4811.08	10396.9	44254.6	11796.7	68515.9	47818.1	30337.9	19808.8	6144.02	33177.2	341.713
P23142	2083.39	2239.96	1814.79	1269.22	9489.92	2354.54	1839.47	3438.78	1979.69	1474.92	1897.07	1009.96	4178	1107.14	1557.6	2365.45	2598.54	1311.88	2826.89	6788.7	2970.79	6394.96	1805.23	1645.55	2244.85	5542.29	1421.6	8621.42	2933.68	2582.12	19235.4	4015.95	3964.48	5076.27	6696.01	4637.51	10651.7
P23219	0	0	0	0	0	0	0	178.672	0	0	0	0	214.135	0	0	0	0	0	0	109.587	160.269	0	0	0	0	0	0	0	0	0	0	0	0	0	425.167	0	0
P23229	0	0	0	0	0	0	0	85.5087	0	115.07	0	0	0	374.577	332.556	0	174.022	293.963	0	352.288	0	237.86	538.491	421.573	0	0	0	504.578	0	332.431	0	0	244.688	0	0	31.5701	0
P23246	479.04	206.183	606.832	190.626	379.845	341.611	143.099	342.281	219.286	306.962	223.011	68.8125	358.752	137.169	185.041	77.7821	323.062	302.185	126.136	373.912	230.67	913.04	157.119	690.263	736.189	2512.52	218.849	679.641	283.863	281.172	1395.97	263.383	0	273.589	246.929	126.696	1227.81
P23284	808.075	2424.17	1393.98	1064.69	447.719	1553.24	328.823	2999.53	1859.76	1538.31	2578.85	4654.64	1110.19	3281.2	2313.53	3233.53	1596.4	621.819	1308.81	2272.32	2973.65	2108.05	6204.49	2248.11	1490.73	853.585	2985.25	1424.08	787.27	1265.24	0	2031.52	1677.15	1136.64	1989.64	1981.98	701.502
P23297	96.0528	295.495	108.321	654.616	308.509	267.418	48.2582	121.206	292.355	71.025	78.9219	71.3911	306.331	106.176	60.2506	220.424	86.5512	23.991	0	59.1592	481.807	17.1202	139.999	106.648	523.671	97.688	132.635	842.274	80.0867	209.222	837.455	303.643	354.023	307.902	339.368	178.898	376.159
P23327	0	0	0	0	1450.45	0	0	0	0	0	0	0	336.981	120.109	153.253	0	147.817	171.109	7601.34	0	435.381	0	77.8392	0	0	311.151	0	0	0	0	0	0	0	0	0	0	0
P23352	0	218.307	0	0	0	0	0	0	0	0	127.191	0	0	0	0	0	0	0	235.519	252.826	0	0	52.9502	0	0	0	0	0	0	0	0	0	0	0	0	106.71	0
P23368	0	0	0	0	0	0	76.6592	275.915	70.3306	0	0	145.246	0	0	0	0	0	0	0	0	0	0	0	0	0	472.536	0	0	11.763	236.342	0	0	0	0	11.1554	0	0
P23381	492.484	190.543	1034.82	305.255	724.436	516.767	335.636	623.835	536.298	911.211	316.95	236.628	371.387	119.683	265.267	210.116	332.188	350.939	797.124	321.974	302.958	712.894	276.765	198.752	476.194	1409.43	160.149	0	584.724	145.1	6742.89	253.438	220.69	209.268	466.153	224.479	756.579
P23396	692.219	202.169	747.317	773.505	859.045	372.806	451.144	1218.23	634.118	463.952	1155.84	405.035	762.997	625.194	506.529	763.743	436.144	679.406	400.073	627.709	1196.79	2207.8	673.864	410.209	1028.03	1184.73	482.32	880.117	554.842	583.883	0	0	287.334	1224.99	494.273	172.289	630.782
P23434	0	466.969	928.915	1205.53	1370.6	375.001	430.418	500.177	187.679	132.659	534.731	446.951	214.618	432.157	424.776	455.352	206.275	159.071	206.676	98.2259	447.616	437.197	863.727	3309.83	2747.28	4589.93	777.414	10888.3	37.4047	1001.26	2110.18	713.372	1326.37	4576.71	1582.36	94.749	3779.9
P23458	0	0	61.3042	14.8651	0	0	33.8364	124.585	21.0119	92.2269	0	27.5949	383.414	53.628	172.564	92.7202	99.0604	206.723	156.045	97.0469	97.6232	137.93	71.0903	152.585	418.773	643.672	19.8286	435.491	0	104.668	0	226.506	129.914	0	0	167.305	102.219
P23468	138.806	498.418	436.864	371.618	587.828	621.837	103.423	223.332	146.156	304.248	175.029	531.671	378.126	648.483	374.992	747.444	333.324	209.563	284.05	425.979	741.063	176.83	574.199	561.869	189.257	294.625	600.213	986.575	400.682	753.523	0	470.221	575.531	375.346	468.671	186.355	0
P23470	3238.64	2576.39	2007.68	10664	9184.25	3212.1	3504.93	2117.79	1682.82	5508.72	4266.31	1445.9	4503.1	4961.73	7330.86	3445.99	5887.71	4017.82	8233.27	5152.62	2488.48	9156.23	3154.86	2025.63	12538.8	6555.77	1345.09	6871.82	4183.64	4007.74	13190.4	12809.4	2097.06	11104.3	17073.8	9502.84	11709.4
P23471	51.9799	0	68.8572	0	0	129.32	0	19.9091	65.2221	43.9229	0	28.8144	36.5658	90.2245	141.469	65.6616	103.989	81.9615	69.5844	27.5905	100.065	0	44.5652	188.891	94.1739	0	46.0799	717.229	0	215.36	0	592.788	351.583	0	93.3013	115.076	0
P23490	0	254.367	32.6059	0	682.091	0	201.576	394.831	138.886	117.18	104.238	294.082	36.3067	110.201	276.651	208.599	577.318	423.135	299.069	208.345	368.805	804.462	174.663	265.304	161.066	608.25	18.0018	1078.07	775.951	0	0	0	212.421	0	0	0	0
P23526	4715.37	2052.48	2324	1456.72	1881.13	846.586	2831.08	1360.5	6475.41	3247.25	1656.9	3633.76	1531.22	1710.49	1522.37	1495.94	2031.83	2840.93	2262.02	2415.64	2818.34	4484.96	2774.53	3078.11	1391.82	530.998	438.251	1200.04	673.902	817.07	2613.47	1048.86	1251.37	788.899	1126.58	1304.67	2827.46
P23528	566.141	1264.76	1517.27	1576.98	2150.49	1164.45	1308.92	1630.62	1555.66	1240.15	736.157	2816.64	840.738	979.1	721.615	1605.21	627.599	1068.51	771.658	859.083	2046.5	1755.43	2903.74	1821.09	2533.39	4167.29	1082.61	5770.74	1090.96	1917.8	3440.51	1107.55	1289.47	1697.68	484.59	766.475	4693.01
P23588	72.5201	479.831	9.81118	0	0	0	0	55.9915	156.403	27.3759	45.9632	21.3526	0	365.195	445.194	0	45.8518	45.6997	113.898	49.3882	412.079	228.476	46.2888	454.616	0	1018.95	543.03	0	268.706	888.731	334.704	0	586.419	0	311.938	0	0
P23610	47.8006	0	49.411	0	0	0	59.8732	71.1209	78.5862	60.7672	50.8018	29.8758	0	0	28.8711	0	150.41	110.662	234.995	113.521	146.175	229.37	37.8914	0	0	0	0	0	0	0	0	0	0	0	0	0	0
P23743	36.586	0	33.1899	0	0	0	0	107.972	53.1955	43.1741	40.984	10.6434	0	0	0	0	49.3997	142.662	103.272	98.9446	58.0983	202.212	0	0	0	64.8072	0	0	0	0	0	0	0	0	0	0	0
P23786	0	0	91.7094	114.882	0	0	0	104.887	103.748	114.843	63.9917	519.951	177.301	0	0	372.14	133.298	99.0962	0	171.859	83.8563	169.778	73.7643	0	386.177	0	0	0	0	0	0	0	1	0	0	193.387	51.9026
P24043	137.679	129.917	50.0286	97.9431	231.655	79.757	146.856	84.9074	132.9	117.198	86.8855	137.81	58.8339	263.873	323.375	377.19	329.871	375.663	526.29	258.932	344.479	168.088	305.55	428.604	351.732	375.729	330.02	2401.6	253.191	487.901	0	96.0265	450.868	246.976	185.387	133.081	0
P24158	12869.4	4794.62	243.812	720.699	5454.25	7991.69	3349.5	17905.6	5878.5	6446.52	1029.79	991.925	1008.85	794.383	532.471	108.75	484.514	3039.79	419.465	433.547	160.202	9322.48	280.981	478.854	16783.5	46912.2	361.05	531.023	522.903	585.86	2000.3	255.701	820.648	244.857	989.658	718.03	2813.11
P24298	848.381	430.811	527.501	411.534	227.3	398.116	871.747	218.242	1803.39	633.838	242.998	1054.85	453.583	522.872	500.532	259.678	641.922	1133.26	350.241	763.505	506.636	381.961	516.247	634.87	1193.5	708.269	309.498	0	279.289	230.504	2605.41	400.861	550.138	511.951	415.973	442.307	1357.44
P24347	689.804	1025.14	1623.02	327.886	21742.7	1280.56	804.161	799.622	354.339	1180.4	746.472	746.712	2125.4	974.497	1170.55	1813.52	1391.99	1119.6	0	552.011	2172.14	858.766	741.42	1643.18	3866.91	700.786	598.57	824.545	1747.85	2091.84	0	5537.79	4111.94	0	1301	895.224	0
P24387	0	141.078	64.7762	353.086	6133.89	0	140.702	296.168	108.593	168.075	105.34	246.727	731.263	176.221	155.478	0	58.597	0	48.65	152.18	164.103	139.119	105.061	189.897	562.124	0	202.973	497.666	89.5227	103.476	4844.11	0	0	502.82	125.028	174.395	0
P24390	304.557	121.245	65.9444	0	0	125.07	262.11	224.828	825.188	873.97	0	752.105	68.7685	39.3564	0	265.426	209.245	95.5044	468.484	0	83.356	263.27	104.91	0	0	0	63.398	0	0	0	0	0	0	0	0	0	0
P33947	304.557	121.245	65.9444	0	0	125.07	262.11	224.828	825.188	873.97	0	752.105	68.7685	39.3564	0	265.426	209.245	95.5044	468.484	0	83.356	263.27	104.91	0	0	0	63.398	0	0	0	0	0	0	0	0	0	0
P24394	0	20.7235	0	0	0	0	0	0	0	0	0	0	18.1173	0	0	0	100.135	0	0	45.6707	69.3394	0	0	0	0	0	0	0	0	116.748	0	0	0	0	95.624	0	0
P24530	0	20.815	29.2655	70.234	0	179.425	0	50.5826	0	0	11.4115	0	0	128.239	198.047	446.894	314.64	175.2	175.883	393.583	898.27	645.099	230.49	2273.83	752.755	0	0	1526.14	278.602	458.204	0	251.992	472.955	125.413	219.516	471.556	0
P24534	383.148	362.722	381.353	675.74	0	0	469.504	282.304	318.889	306.307	434.925	172.918	373.373	425.574	569.732	99.0401	536.434	634.007	479.519	365.223	562.302	996.716	248.009	307.957	0	461.158	0	252.949	1082.5	259.572	0	0	105.166	0	435.484	0	1416.8
P24539	224.178	118.962	758.38	837.441	118.29	45.092	36.725	816.077	484.176	463.733	538.146	187.991	1285.14	286.17	352.347	464.725	655.714	299.743	556.256	536.007	650.789	1565.68	575.55	97.7402	0	80.5707	153.213	0	143.381	0	0	209.409	0	0	0	0	781.838
P24592	1003.34	1162.34	2023.37	372.743	49882.1	822.576	352.287	4151.64	1576.89	706.338	579.678	1119.1	5967.26	633.258	1732.69	860.571	2647.29	2241.66	1406.96	1301.02	1336.66	706.064	1311.03	800.633	4411.54	1878.75	564.981	20397.8	1670.45	797.516	84773	942.95	876.274	2047.46	3403.01	504.033	9623.24
P24593	1216.49	911.603	1254.83	1137.5	4210.43	2135.23	1573.85	706.542	733.498	575.371	1473.62	452.821	1077.74	2796.77	4436.47	2037.93	2914.1	1802.96	1809.33	4604.72	947.282	1746.21	2693.37	512.49	3713.17	2188.4	1458.36	2011.78	1033.24	1407.99	7921.44	928.045	1559.69	3025.35	1057.42	521.088	322.375
[truncated: 3,754 more rows]
