# Supplementary material for: Immune suppression in the early stage of COVID-19 disease
Source: Nat Commun. 2020 Nov 17;11:5859. doi: 10.1038/s41467-020-19706-9 (PMC7673112; doi:10.1038/s41467-020-19706-9)
Supplement: Supplementary file 5 — Supplementary Data 2 [file 41467_2020_19706_MOESM5_ESM.xlsx]

## Sheet: impute_DBB
Supplementary Data 2. Double Boundary Bayes (DBB) imputation of the raw data from supplementary data 1 grouped into healthy donors, COVID-19 patiens and non-COVID-19 pneumoni.a patients.
sample	Cov-1	Cov-10	Cov-11	Cov-2	Cov-3	Cov-5	Cov-8	Cov-Y12	Cov-Y1	Cov-Y2	Cov-Y36	Cov-Y43	Cov-Y5	Cov-Y8	Health-1	Health-10	Health-11	Health-2	Health-3	Health-4	Health-6	Health-7	Health-8	Health-9	Dis-10	Dis-11	Dis-12	Dis-13	Dis-1	Dis-2	Dis-3	Dis-4	Dis-5	Dis-6	Dis-7	Dis-8	Dis-9
A0A024RBG1	30.6657	38.4732	100.85	201.511	100.85	424.148	134.423	100.85	100.85	100.85	100.85	61.7308	67.2782	1020.83	108.615	191.14	191.14	191.14	1039.52	746.763	17.8666	261.372	191.14	120.907	98.2037	98.2037	98.2037	142.213	98.2037	98.2037	183.172	11.8685	7.34827	98.2037	72.6276	132.459	98.2037
A0A075B6H9	488.351	3800.23	5024.48	4189.15	1903.52	472.873	2156.08	7291.52	22556.2	5024.48	15308.4	20172.5	11449.9	21586.2	856.861	856.861	1059.95	856.861	1278.53	856.861	856.861	419.619	276.87	856.861	1847.76	1847.76	1847.76	1269.4	2193.27	751.627	3546.35	1847.76	3172.35	192.11	1847.76	1847.76	1847.76
A0A075B6I0	2938.97	11255.9	1387.99	6927.33	31232.8	46148.1	31232.8	35177.2	69861.1	11936.4	42320.9	32154.3	53550.8	4243.8	2050.73	15560.5	98.423	519.173	254.121	3792.23	625.299	625.299	167.007	9504.46	11302.9	6105.42	18428	25931.2	57173.8	3740.4	9615.11	9099.59	3983.38	10459	16557.5	5345.68	18559
A0A075B6I1	0	4879.18	0	233.14	0	749.254	0	0	0	160.157	0	0	0	0	0	0	0	2007.66	0	1061.91	0	96.4866	0	0	616.433	204.352	616.433	616.433	1549.93	616.433	664.487	616.433	616.433	736.36	345.869	616.433	149.854
A0A075B6I4	0	1353.63	369.433	369.433	0	1934.03	0	2500.61	0	0	0	4791.68	0	2032.18	765.251	359.48	359.48	359.48	469.434	986.298	129.943	42.8366	359.48	249.525	0	0	329.888	0	1418.85	1173.22	121.575	170.195	0	0	270.207	121.575	0
A0A075B6I9	221.879	16100.9	1683.95	255.757	1551.91	1683.95	3253.6	1245.85	5863.3	1091.73	13345.8	1815.99	3608.25	441.557	651.435	0	0	0	0	0	0	0	0	0	1887.89	2184.37	1591.42	9926.61	52101.9	1167.39	4958.83	1111.53	666.12	1098.34	11783	340.745	3248.96
A0A075B6J9	18969.6	42101.2	30005.3	11410.5	70320.7	6753.32	7685.23	18969.6	61831.5	15858.7	15363.8	22155.7	23499.2	1654.87	5407.92	9964.09	11299.5	3395.1	1133.43	14239.1	547.415	5569.68	11460.5	6370.04	7344.27	9750.99	10122.1	26149.6	63812.9	9374.81	5190.72	2932.03	791.526	4920.76	9020.46	3088.46	23735.8
A0A075B6K0	335.104	0	0	0	0	0	447.863	0	0	0	0	0	7413.5	0	0	447.236	0	0	0	0	0	0	0	0	474.096	0	0	0	0	0	0	0	0	0	0	0	0
A0A075B6K2	0	321.41	0	0	0	3002.27	0	0	4647.99	0	0	0	2676.13	0	0	0	0	0	0	0	0	0	0	0	3384.76	701.864	701.864	643.545	737.646	701.864	701.864	701.864	701.864	2475.8	563.407	701.864	99.7944
A0A075B6K4	5554.78	16389.5	1035.78	3845.26	19658.6	17184.8	6688.06	22213.3	30411.5	8348.21	15482.9	8742.55	23201.4	114462	1949.12	5532.05	3513.46	3880.59	4693.86	8165.5	3626.49	1032.84	312.75	1963.58	1982.65	6230.87	12216.3	12804.8	76006.9	5453.2	7965	2221.54	1110.02	1858.96	1778.85	2250.49	4427.23
A0A075B6K5	773.05	16577.1	7685.75	560.634	2805.53	8259.47	875.73	47738	12864.1	1237.64	5076.92	4145.27	7469.28	13418.4	2083.54	1196.64	426.026	1058.63	645.099	694.78	746.604	754.304	3770.23	480.561	2272.21	502.063	799.262	3224.04	76703.6	927.004	418.546	1555.27	1053.99	2625.32	570.339	675.801	6508.83
A0A075B6K6	94.7122	401.592	0	0	0	2267.73	0	0	0	0	278.026	0	0	0	0	90.4888	327.635	0	0	0	130.869	0	0	0	328.564	0	0	676.187	1857.45	0	262.151	0	0	0	0	0	399.66
A0A075B6P5	1724.19	20352	5127.26	3111.27	7356.08	11336.2	3576.03	9270.17	27060.9	989.183	941.41	3792.98	11454.1	4107.8	5138.57	2640.02	1987.84	2237.54	1948.79	2955.22	980.312	508.711	5785.07	539.896	4747.63	1469.19	21297.7	2967.27	23408.2	5920.59	4692.92	994.052	794.019	6290.31	5292	572.702	5455.44
P01615	1724.19	20352	5127.26	3111.27	7356.08	11336.2	3576.03	9270.17	27060.9	989.183	941.41	3792.98	11454.1	4107.8	5138.57	2640.02	1987.84	2237.54	1948.79	2955.22	980.312	508.711	5785.07	539.896	4747.63	1469.19	21297.7	2967.27	23408.2	5920.59	4692.92	994.052	794.019	6290.31	5292	572.702	5455.44
A0A075B6Q5	1140.78	536.812	1383.44	4756.39	4756.39	4756.39	7204.7	4756.39	8956.45	9836.96	4756.39	2835.45	7173.82	4756.39	339.232	554.572	2152.34	331.171	8424.16	554.572	433.549	414.397	675.595	1114.9	1160.66	2312.02	473.475	18996.9	904.097	542.229	904.097	904.097	525.942	155.597	4707.19	800.714	1007.48
A0A075B6S2	867.237	867.237	2035.65	252.356	544.418	1178.1	3415.37	867.237	2508.72	556.378	867.237	336.651	867.237	867.237	117.534	620.057	311.014	146.688	311.014	311.014	832.666	311.014	390.226	129.883	422.917	0	202.72	205.348	0	0	0	129.212	0	382.047	134.952	129.212	0
A0A075B6S5	9341.95	835.925	3639.8	1344.75	2683.32	1194.45	3000.87	2307.07	7940.85	1587.88	1303.59	2324.73	2289.41	2307.07	1160.7	1490.64	130.222	1466.17	748.204	613.525	386.453	346.27	411.572	508.76	530.354	1401.11	784.529	754.636	2543.69	617.244	1121.61	427.022	463.669	879.557	320.88	664.646	1817.23
A0A075B6S6	331.386	723.369	510.628	510.628	342.561	510.628	510.628	510.628	1730.99	441.513	663.026	537.694	208.084	510.628	571.38	1095.44	526.035	526.035	526.035	526.035	526.035	243.438	526.035	220.168	588.236	211.155	677.19	1849.89	1462.1	1102.15	922.943	499.282	323.002	379.966	247.761	196.041	1159.79
A0A087WSX0	219.321	1869.89	567.383	185.203	204.542	589.241	256.853	317.596	3691.56	254.103	209.534	890.157	360.369	317.596	245.534	338.701	98.1351	349.356	1153.29	299.743	214.133	240.206	810.072	264.824	815.306	210.226	304.626	1815.35	4982.08	338.733	311.986	145.461	746.088	706.103	601.708	132.82	1804.63
A0A087WSY6	5000.14	30495.2	8772.29	18770.5	21610.8	18211.3	50432.6	958.243	82411.3	22387.8	7690.63	6986.2	12519.9	18211.3	13500.8	6698.69	4071.52	1722.69	3050.03	2450.6	1693.56	1278.17	6759.11	1783.93	3034.89	14500.3	7386.96	8418.93	31353	3615.48	4406.33	3744.54	1155.09	4012.06	11924.6	5400.08	5568.36
A0A087WSZ0	224.09	211.306	118.234	771.393	896.7	474.63	673.804	474.63	2499.1	525.393	167.564	625.379	468.771	462.074	142.367	175.01	142.367	221.081	142.367	328.706	109.725	142.367	86.4251	55.2587	107.429	275.656	153.288	1263.1	1495.04	155.609	117.363	92.7435	154.448	97.3154	177.285	22.7077	802.529
A0A087WW87	749.928	2924.17	455.509	728.555	725.023	2018.44	692.205	739.242	1302.06	378.04	1686.72	739.242	517.378	1208.94	408.538	462.44	178.987	132.622	209.464	178.987	148.037	148.51	252.562	76.9423	740.631	390.346	210.676	771.413	1203.34	540.897	302.442	197.415	95.4089	952.088	307.738	81.93	443.156
P01614	749.928	2924.17	455.509	728.555	725.023	2018.44	692.205	739.242	1302.06	378.04	1686.72	739.242	517.378	1208.94	408.538	462.44	178.987	132.622	209.464	178.987	148.037	148.51	252.562	76.9423	740.631	390.346	210.676	771.413	1203.34	540.897	302.442	197.415	95.4089	952.088	307.738	81.93	443.156
A0A0A0MRZ8	51776.6	134402	20947.4	134756	191628	32162.4	12843.7	44358.1	378368	190154	113326	25123.4	176527	56034.3	41280.7	31945.7	83650.2	13122.4	21224.8	19679.9	28609	32030.8	6193.33	58340.8	10295.4	85897.5	27590.3	123370	62841.4	27336.6	20276.8	13252.1	6684.1	38165.2	62741.7	54792.5	84186.1
P04433	51776.6	134402	20947.4	134756	191628	32162.4	12843.7	44358.1	378368	190154	113326	25123.4	176527	56034.3	41280.7	31945.7	83650.2	13122.4	21224.8	19679.9	28609	32030.8	6193.33	58340.8	10295.4	85897.5	27590.3	123370	62841.4	27336.6	20276.8	13252.1	6684.1	38165.2	62741.7	54792.5	84186.1
A0A0A0MRZ9	0	0	0	0	0	0	0	0	1495.95	0	269.68	710.792	269.313	0	325.411	0	0	0	0	0	0	52.7918	0	0	64.3791	64.3791	26.354	150.479	998.878	64.3791	64.3791	64.3791	64.3791	44.3067	18.6774	64.3791	17551.3
A0A0A0MS14	437.667	968.549	1218.47	1402.22	1218.47	1218.47	510.198	1218.47	1813.43	886.708	1218.47	1467.07	1359.21	1218.47	0	1314.11	219.908	0	275.542	0	0	0	323.58	219.908	147.248	455.52	376.123	351.914	1052.89	380.19	536.823	543.332	319.81	371.861	551.647	103.919	384.257
A0A0A0MS15	3990.51	7144	7114.73	1135.68	583.888	1951.22	4116.04	2536.54	3171.27	1693.58	2066.78	1216.55	1292.43	3231.07	793.249	1832.05	4217.46	1231.93	2937.11	1921.77	1365.93	254.227	4528.06	491.067	1067.35	3780.43	1420.5	1980.49	3301.02	1520.71	995.13	608.758	1011.76	719.455	4984.11	2284.1	7407.83
A0A0A0MT36	1326.48	23898.5	293.394	1978.2	7752.62	1511.95	10971	4865.41	14001.4	1545.02	39176.3	1258.47	35489.2	4865.41	4833.64	447.385	968.311	446.174	447.385	447.385	63.1894	447.385	348.488	2948.27	954.768	1467.29	1749.04	18962.2	135417	8154.11	4729.57	1515.88	685.856	8269.4	3011.2	877.963	1942.73
A0A0A0MT89	574.718	3039.46	2353.35	323.478	962.429	3111.3	4769.8	802.019	3308.92	1135.51	1185.85	358.24	1078.57	885.637	644.834	471.183	523.723	213.553	278.54	607.588	192.728	255.589	337.786	262.475	473.456	1100.77	2966.75	3154.3	6344.15	501.26	326.368	435.633	211.042	264.37	445.652	433.121	676.128
A0A0B4J1U7	463.452	3790.75	1133.96	840.14	816.1	731.213	1791.82	1133.96	6988.71	2140.36	1427.79	349.037	5568.19	323.743	667.215	429.272	231.757	1219.51	200.115	267.173	31.9157	267.173	262.899	628.212	531.364	1695.66	1048.42	4997.67	8517.21	351.221	1471.6	858.032	216.264	1142.08	946.403	478.948	1286.81
A0A0B4J1V0	1291.67	547.886	1049.29	322.539	56.6074	530.42	434.188	1341.2	1203.66	512.953	602.913	1087.18	1160.97	1272.27	433.275	124.517	202.212	194.812	322.429	186.435	237.949	466.935	251.201	274.616	295.038	191.102	384.372	281.44	1828.45	375.31	754.178	263.497	376.528	486.596	812.456	484.49	235.007
A0A0B4J1V2	306.874	249.495	117.12	137.187	306.874	113.325	306.874	866.35	2099.5	477.974	676.166	145.16	1374.06	306.874	217.884	153.879	247.641	52.4595	105.463	39.6683	56.2596	97.0583	97.0583	75.9212	70.1037	228.708	373.921	295.437	1724.57	297.677	140.979	126.073	166.706	141.565	228.708	228.708	351.403
A0A0B4J1V6	2200.64	511.377	2321.87	2012.07	9636.71	1925.92	9186.4	733.24	25890.3	6950.3	1590.8	2443.11	13583.2	2321.87	1766.35	475.692	1345.94	161.358	934.36	667.113	170.797	572.434	298.731	3150.71	461.842	3093.79	1202.07	7821.93	16053	2366.66	1055.95	1022.93	950.639	578.102	3068.7	2857.55	3576.93
A0A0B4J1X5	1273.26	682.912	1989.3	260.89	426.194	1389.84	446.272	830.488	830.488	783.184	1858.6	3087.89	835.677	396.679	217.704	452.338	361.521	303.309	631.884	316.104	294.676	338.522	747.772	2203.38	630.208	198.869	704.07	503.878	8128.08	725.444	960.878	389.863	195.505	738.421	416.184	485.408	491.016
A0A0B4J1X8	4601.2	4531.98	0	0	6418.57	12100	0	693.093	0	0	693.093	1777.04	0	0	6286.14	853.464	2147.06	1751.48	2147.06	2400.53	1503.68	2147.06	2265.47	2147.06	1767.76	3915.04	2622.93	5579.78	2452.98	901.155	3915.04	3250.37	3990.22	6872.34	3915.04	5142.12	6592.61
A0A0B4J1Y8	2108.15	11780.5	1092.02	664.93	1939.88	3548.09	2173.42	2173.42	6864	1585.21	2277.29	2970.39	781.68	3777.64	698.659	1442.5	679.792	262.215	336.674	864.08	758.469	416.43	596.704	357.653	1424.9	1015.51	743.728	3529.61	7182.19	563.441	869.199	9698.3	773.267	1115.32	1059.88	419.21	5589.41
A0A0B4J1Y9	7917.66	520.577	1394.2	133.114	213.04	409.164	372.701	48263.6	902.409	8766.14	186.452	9482.76	270.781	416.647	1241.4	6839.91	9597.34	1121.77	713.52	2048.08	639.667	271.92	1703.25	6006.86	5960.53	13340.1	7335.98	88.7989	7335.98	7335.98	7733.46	8846.74	3716.73	7636.08	6370.7	9806.19	6613.45
A0A0B4J1Z2	427.016	403.349	1290.16	769.311	1290.16	1709.71	2745.33	1290.16	588.196	1544.18	1290.16	1378.85	193.489	62534.1	0	120.578	177.375	0	0	120.578	0	0	2676.9	0	677.601	160.569	323.645	290.94	2058	206.5	848.617	290.94	290.94	210.215	1017.5	258.234	143.287
A0A0B4J2D5	107.597	1140.36	403.904	164.107	156.166	376.584	214.942	214.942	214.942	214.942	258.728	214.942	173.034	214.942	133.924	207.833	136.696	114.798	133.089	126.766	125.454	292.864	271.487	203.511	342.245	179.043	306.893	357.779	272.896	467.771	223.295	263.12	180.767	282.671	250.983	167.817	345.39
P0DPI2	107.597	1140.36	403.904	164.107	156.166	376.584	214.942	214.942	214.942	214.942	258.728	214.942	173.034	214.942	133.924	207.833	136.696	114.798	133.089	126.766	125.454	292.864	271.487	203.511	342.245	179.043	306.893	357.779	272.896	467.771	223.295	263.12	180.767	282.671	250.983	167.817	345.39
A0A0B4J2D9	512.057	3185.6	734.195	1065.13	4831.19	62.767	717.085	734.195	734.195	734.195	670.229	648.774	2380.69	1589.06	1068.64	866.847	1044.03	35.8906	866.847	45.6842	977.576	866.847	484.958	866.847	574.909	102.469	341.491	574.909	1273.41	584.208	697.227	270.683	574.909	258.855	725.193	25.5653	750.537
P0DP09	512.057	3185.6	734.195	1065.13	4831.19	62.767	717.085	734.195	734.195	734.195	670.229	648.774	2380.69	1589.06	1068.64	866.847	1044.03	35.8906	866.847	45.6842	977.576	866.847	484.958	866.847	574.909	102.469	341.491	574.909	1273.41	584.208	697.227	270.683	574.909	258.855	725.193	25.5653	750.537
A0A0C4DH24	2292.58	4864.12	513.343	791.604	4214.88	6603.97	2197.48	2288.43	4679.46	1553.63	2220.88	2284.28	5971.69	2288.43	860.049	1469.91	293.743	391.729	834.228	623.642	760.85	760.85	1168.72	575.459	791.657	1264.96	534.387	1384.27	534.387	534.387	225.558	336.335	390.423	891.737	457.784	258.904	1653.25
A0A0C4DH25	1311.81	25037.4	4486.82	6759.9	55011	3508.47	221056	7172.15	24404.5	71011.5	7172.15	3264.88	8914.66	1708.66	19778.3	3272.6	11952.6	1893.63	685.118	1085.97	887.985	2219.19	4598.74	2057.14	1752.18	20449.6	5993.93	24009.1	17645.5	15533.7	17871.7	7059.77	817.177	2229.83	7958.08	7205.8	5327.31
A0A0C4DH29	511.429	1618.5	1747.9	1093.04	2016.74	979.409	907.286	1730.54	3816.46	2330.7	7829.57	1713.19	3322.33	1730.54	1180.64	7866.13	273.007	4660.95	382.975	2151.3	2873.39	1180.64	239.316	192.818	350.409	508.146	4601.8	12310	25983.7	4333.1	293.662	1362.1	345.722	188.289	7799.59	417.24	9027.79
A0A0C4DH31	284.883	234.113	150.344	234.113	234.113	234.113	234.113	234.113	386.362	276.692	234.113	163.916	167.044	234.113	52.2322	94.5348	0	0	0	0	25.1948	125.96	0	0	113.935	100.407	100.407	100.407	931.085	100.407	100.407	119.346	41.7553	100.407	66.5638	72.8428	100.407
A0A0C4DH32	1351.64	471.151	674.98	326.093	666.216	595.478	666.216	666.216	960.14	666.216	118.536	606.73	1291.28	2008.96	312.659	301.763	342.733	2867.49	343.342	1004.15	182.463	339.969	342.733	491.006	671.064	220.263	1026.76	747.88	747.88	855.605	766.728	282.4	747.88	1050.55	1346.53	439.627	436.961
A0A0C4DH33	240.507	302.299	627.615	285.639	285.639	182.56	285.639	285.639	285.639	190.655	285.639	409.536	609.552	265.258	0	0	0	29.0897	93.3453	0	83.1942	0	141.999	29.0897	280.403	215.242	215.242	215.242	440.488	255.493	43.1399	215.242	215.242	131.734	215.242	215.242	152.908
A0A0C4DH34	482.673	940.211	1072.1	388.131	1072.1	1660.88	3412.24	1072.1	1856.89	1203.99	236.095	250.787	1266.19	1072.1	499.094	232.72	267.072	427.135	280.949	467.766	422.251	280.949	109.775	191.041	691.207	399.166	162.979	425.362	1741.99	381.917	223.842	340.959	404.439	204.74	573.529	364.668	209.045
A0A0C4DH38	748.505	1154.02	2072.44	428.469	996.646	839.269	3539.91	996.646	1748.55	1630.35	735.316	448.551	1218.3	760.514	830.958	113.456	676.141	248.422	237.499	152.108	228.281	298.329	140.563	403.147	417.903	252.361	330.016	827.343	1150.18	385.634	493.496	334.944	397.972	754.955	1085.9	456.284	226.952
A0A0C4DH41	619.272	838.97	291.982	199.752	666.079	2237.25	1929.49	1547.23	4386.28	2225.8	1951.45	1164.97	4177.26	1547.23	399.866	112.582	267.852	853.325	378.08	658.445	265.407	267.852	138.237	200.626	1085.15	2729.89	576.328	1872.86	6646.66	281.351	774.967	660.275	351.305	524.231	2509.89	1218.84	654.536
P01824	619.272	838.97	291.982	199.752	666.079	2237.25	1929.49	1547.23	4386.28	2225.8	1951.45	1164.97	4177.26	1547.23	399.866	112.582	267.852	853.325	378.08	658.445	265.407	267.852	138.237	200.626	1085.15	2729.89	576.328	1872.86	6646.66	281.351	774.967	660.275	351.305	524.231	2509.89	1218.84	654.536
P01825	619.272	838.97	291.982	199.752	666.079	2237.25	1929.49	1547.23	4386.28	2225.8	1951.45	1164.97	4177.26	1547.23	399.866	112.582	267.852	853.325	378.08	658.445	265.407	267.852	138.237	200.626	1085.15	2729.89	576.328	1872.86	6646.66	281.351	774.967	660.275	351.305	524.231	2509.89	1218.84	654.536
P06331	619.272	838.97	291.982	199.752	666.079	2237.25	1929.49	1547.23	4386.28	2225.8	1951.45	1164.97	4177.26	1547.23	399.866	112.582	267.852	853.325	378.08	658.445	265.407	267.852	138.237	200.626	1085.15	2729.89	576.328	1872.86	6646.66	281.351	774.967	660.275	351.305	524.231	2509.89	1218.84	654.536
P0DP06	619.272	838.97	291.982	199.752	666.079	2237.25	1929.49	1547.23	4386.28	2225.8	1951.45	1164.97	4177.26	1547.23	399.866	112.582	267.852	853.325	378.08	658.445	265.407	267.852	138.237	200.626	1085.15	2729.89	576.328	1872.86	6646.66	281.351	774.967	660.275	351.305	524.231	2509.89	1218.84	654.536
P0DP08	619.272	838.97	291.982	199.752	666.079	2237.25	1929.49	1547.23	4386.28	2225.8	1951.45	1164.97	4177.26	1547.23	399.866	112.582	267.852	853.325	378.08	658.445	265.407	267.852	138.237	200.626	1085.15	2729.89	576.328	1872.86	6646.66	281.351	774.967	660.275	351.305	524.231	2509.89	1218.84	654.536
A0A0C4DH67	93.1676	912.645	817.765	817.765	273.238	678.428	1571.1	2984.65	861.993	507.354	817.765	773.537	817.765	2091.27	0	98.5064	0	0	0	0	97.857	0	139.185	97.857	182.792	145.47	98.1648	982.016	155.31	155.31	155.31	68.2207	51.0573	165.15	93.3295	309.845	1233.7
A0A0C4DH68	13955.3	51625.4	10420.2	6959.24	30748.6	5834.43	18494.2	14289.7	77297.7	17737	15364.7	5494.1	14289.7	11237.7	4424.19	5305.62	3388.5	2408.44	5168.16	4039.6	1196.45	2845.93	6420.2	3211.28	5194.56	4033.15	5753.05	14777.9	48831.1	4824.15	7679.71	7692.66	2630.19	8279.73	7779.65	6655.23	18682.2
A0A0C4DH72	6389.44	13666.6	18157.8	1549.2	9247.82	5423.99	7281.42	28906.2	20589.5	15841.4	999.838	6185.84	8351.82	31614.4	2060.26	2300.63	570.516	1288.48	12813.2	1836.35	1124.43	285.402	4508.55	439.451	2349.24	2327.8	1901.71	2246.66	4104.53	942.531	1153.9	3012.81	609.057	1254.64	1312.66	754.677	4822.16
A0A0G2JS06	1775.14	2118.93	356.839	1745.23	1027.81	1745.23	1745.23	3912.15	2568.12	643.441	2602.59	1262.87	1715.32	1745.23	314.154	478.052	345.303	0	0	0	0	0	314.154	0	1383.56	521.32	1031.29	2145.65	3468.75	481.681	943.579	216.636	337.714	564.539	3428.72	235.632	1392.4
A0A0J9YX35	2249.04	6180.45	1056.43	919.715	1606.77	3534.87	2073.44	2249.04	3851.73	8726.96	1725.79	2793.36	4716.47	1286.37	886.444	1343.77	698.445	886.444	581.125	505.025	1178.95	602.962	1057.97	969.753	340.448	636.038	963.629	967.132	849.34	1189.8	1587.29	477.624	853.733	1153.97	844.948	599.426	843.62
A0A0J9YXX1	2580.69	832.215	996.957	477.141	1528.97	2270.39	978.749	3063.58	1463.68	2161.43	1634.32	1621.01	3281.51	1621.01	435.269	219.802	338.318	440.921	1460.61	496.926	448.623	591.959	512.507	266.843	414.004	516.125	575.033	692.033	1680.19	1114.26	494.264	1290.16	317.109	1988.65	2058.21	466.067	306.186
A0A0U1RRL7	0	0	0	223.825	0	0	34.8125	0	0	0	0	0	0	0	7.38819	4.75899	0	0	0	0	0	4.87351	0	0	0	0	0	0	0	0	0	0	0	0	0	0	0
A0A140G945	167.829	300.181	615.628	66.6246	115.868	101.413	167.445	1537.23	167.445	90.8672	167.061	112.026	272.969	799.553	425.701	707.702	193.389	419.526	481.685	351.473	459.041	438.396	289.301	469.381	464.13	222.399	849.768	797.968	446.884	370.479	77.5275	154.23	1140.6	190.123	212.606	206.103	1064.41
P02489	167.829	300.181	615.628	66.6246	115.868	101.413	167.445	1537.23	167.445	90.8672	167.061	112.026	272.969	799.553	425.701	707.702	193.389	419.526	481.685	351.473	459.041	438.396	289.301	469.381	464.13	222.399	849.768	797.968	446.884	370.479	77.5275	154.23	1140.6	190.123	212.606	206.103	1064.41
A0A1B0GTR4	0	0	0	0	0	0	0	0	0	0	0	0	0	0	0	105.191	0	755.685	0	0	0	670.146	388.971	0	0	0	0	0	0	0	0	0	0	0	0	0	0
A0A1B0GUT2	0	0	0	0	0	0	0	0	0	0	0	0	0	0	0	0	0	88.7473	182.339	125.631	94.2271	0	0	0	0	0	0	0	0	0	0	0	0	0	0	0	0
A0A1B0GWG4	434.555	0	110.895	0	0	0	192.621	0	0	206.112	0	0	0	0	0	0	0	0	0	0	0	0	0	0	0	0	0	0	0	0	0	0	0	0	0	0	0
A0A5B9	253.965	253.965	0	0	0	0	269.85	0	0	557.2	0	0	0	0	82.2311	281.714	330.981	114.95	203.827	357.878	190.129	447.143	307.405	281.714	162.257	107.35	85.6971	162.257	162.257	162.257	115.507	162.257	190.279	162.257	167.955	182.249	162.257
P01850	253.965	0	0	0	0	0	269.85	0	0	557.2	0	0	253.965	0	82.2311	281.714	330.981	114.95	203.827	357.878	190.129	447.143	307.405	281.714	162.257	107.35	85.6971	162.257	162.257	162.257	115.507	162.257	190.279	162.257	167.955	182.249	162.257
P0DSE2	253.965	0	0	0	0	253.965	269.85	0	0	557.2	0	0	0	0	82.2311	281.714	330.981	114.95	203.827	357.878	190.129	447.143	307.405	281.714	162.257	107.35	85.6971	162.257	162.257	162.257	115.507	162.257	190.279	162.257	167.955	182.249	162.257
A0AV96	0	0	0	0	0	0	0	0	0	0	0	0	0	0	0	0	0	0	87.0633	0	0	224.223	387.042	88.4842	0	20.6109	0	0	0	0	0	157.067	250.718	33.4854	0	211.343	0
A0AVF1	0	0	0	0	0	0	0	0	0	0	0	0	0	0	31.5295	84.9834	72.3169	105.267	72.3169	111.302	106.101	56.0049	47.8985	53.037	78.4289	78.4289	83.3101	78.4289	78.4289	78.4289	57.5697	79.9199	64.9603	42.0229	121.273	32.252	128.82
A0AVT1	8.42028	0	0	0	0	613.174	117.983	0	0	0	8.42028	33.1203	0	0	57.3099	77.753	76.0117	137.63	223.052	137.83	139.365	71.8367	606.676	50.8839	137.213	282.149	108.772	238.584	119.284	119.974	32.1395	126.6	112.052	118.594	72.3927	106.684	171.702
A0FGR8	0	0	0	0	0	0	0	0	0	0	0	0	0	0	0	0	0	0	0	0	0	0	194.305	0	0	0	0	0	0	0	0	66.6012	0	46.6777	0	0	0
A0M8Q6	2162.64	2056.75	353.887	1204.32	10788.4	12722.6	2299.52	2589.73	4068.68	453.93	2180.45	13752.5	9662.03	254726	1731.71	431.427	1810.63	3475.09	757.32	1761.22	1328.97	1050.61	1328.97	159.479	173.149	94.6704	115.595	944.973	38487.7	1206.25	1269.61	134.804	31.0049	85.0961	92.3683	1056.86	284.553
A0MZ66	19.0972	19.0972	0	0	0	129.093	0	0	0	0	0	0	53.8099	0	66.8418	123.067	80.4622	133.273	15.7274	80.4622	80.4622	220.158	80.4622	30.1356	135.005	140.375	104.156	200.066	140.375	140.375	140.375	275.212	140.76	115.283	121.856	140.375	224.647
A0PJK1	240.895	343.821	2038.17	915.831	395.288	395.288	327.087	395.288	395.288	104.138	1113.23	364.29	539.775	2111.52	668.136	981.316	778.071	2080.63	998.565	1356.76	1065.72	349.438	183.496	752.083	471.04	372.919	931.977	1008.38	1191.9	1087.15	314.633	1388.03	388.054	866.499	686.658	461.798	4346.25
A1A4S6	0	0	0	0	0	0	0	0	0	0	0	0	0	0	0	0	0	0	107.65	0	0	0	221.018	0	0	0	42.8042	0	0	0	0	58.5745	92.2914	0	0	38.3671	0
A1A5D9	0	0	0	0	0	0	0	0	0	0	0	0	0	0	432.017	137.502	406.533	137.502	108.824	26.5447	137.502	137.502	387.557	134.308	51.1191	20.8896	36.2855	35.632	35.632	35.632	35.632	81.7122	24.8363	34.9786	27.0227	99.5063	35.632
A1KZ92	0	0	2683.44	110.466	0	110.466	0	1495.81	1111.56	1305.36	0	0	857.522	0	6.73997	131.318	56.9743	201.806	143.967	280.892	114.095	122.706	122.706	32.1312	0	63.7674	0	0	0	0	0	0	263.442	63.7674	0	93.0131	0
A1L0T0	0	0	0	0	0	0	0	0	0	0	37.6774	0	0	0	138.203	157.18	157.18	151.902	238.626	172.366	157.18	110.142	255.571	157.18	61.0456	38.3878	128.718	104.863	104.863	104.863	52.6927	211.243	156.261	122.513	104.863	104.863	87.2125
A1L4H1	584.68	358.61	318.467	484.896	1753.11	282.289	153.505	2458.36	111.085	235.077	403.015	429.761	192.916	378.763	447.846	889.112	321.732	419.66	624.685	397.567	410.804	262.368	223.868	427.648	131.351	234.619	253.236	205.48	838.137	468.905	689.364	128.126	163.545	74.0442	112.812	176.34	318.912
A2A3N6	0	0	0	0	0	0	0	0	0	0	0	0	0	0	0	0	0	0	137.983	0	161.68	65.8426	0	31.4473	79.5759	84.5023	89.4286	92.7739	84.5023	84.5023	84.5023	77.497	116.732	79.549	84.5023	65.6134	104.787
A2NJV5	55362.4	91723.5	52456.6	46435.4	88588.8	63883.3	29921.4	963.266	313363	82891.6	61652.6	21019.4	132048	144719	26575	35754.5	38431.4	25599.4	21182.5	33369.8	16455	12401.9	18540.2	32257.3	20094	26711.2	44057.9	86704.3	139355	44125.3	42198	12004.1	8539.33	27700.3	32060.8	17828.8	47748.9
A2RU67	53.6536	0	0	0	0	0	0	0	0	0	28.3873	0	0	0	41.1143	41.1143	38.1438	41.1143	53.5274	72.6914	53.0519	13.8866	41.1143	31.4732	0	0	0	0	0	40.2597	0	0	0	0	0	0	0
A2VDF0	80.7014	97.822	255.524	135.253	58.9412	93.3223	93.3223	93.3223	93.3223	88.8227	108.182	58.5914	34.507	421.562	67.8923	38.2789	67.8923	50.3426	105.952	85.3735	105.514	48.0266	103.183	50.4112	130.373	95.0551	133.325	201.983	137.523	180.828	107.429	45.5026	254.375	156.862	40.5283	18.009	111.545
A4D1P6	25.6389	0	0	25.6389	0	0	0	0	0	108.256	0	0	173.428	0	101.746	126.066	77.4532	105.705	105.705	105.705	105.705	159.962	109.664	71.7475	124.199	32.559	91.7021	84.01	84.01	76.3179	84.01	71.746	120.872	71.7501	70.8602	152.846	138.1
A4D1S5	37.1405	0	0	0	0	0	0	0	0	0	0	0	0	0	0	0	0	0	0	0	0	0	0	0	0	36.2249	0	0	0	0	0	0	0	0	0	42.4628	0
A5D8T8	187.719	0	0	0	0	85.5755	116.157	0	0	0	0	0	0	0	50.43	68.734	68.734	68.734	69.2782	67.2605	81.5384	68.734	91.2555	68.1898	72.9054	51.6684	0	0	0	0	54.3633	0	113.876	0	0	49.8541	0
Q6UXF7	187.719	0	0	0	0	85.5755	116.157	0	0	0	0	0	0	0	50.43	68.734	68.734	68.734	69.2782	67.2605	81.5384	68.734	91.2555	68.1898	72.9054	51.6684	0	0	0	0	54.3633	0	113.876	0	0	49.8541	0
Q8NCF0	187.719	0	0	0	0	85.5755	116.157	0	0	0	0	0	0	0	50.43	68.734	68.734	68.734	69.2782	67.2605	81.5384	68.734	91.2555	68.1898	72.9054	51.6684	0	0	0	0	54.3633	0	113.876	0	0	49.8541	0
A5D8V6	780.771	222.029	322.216	273.761	477.153	144.848	202.79	222.029	38.514	232.52	167.381	140.009	93.2328	600.748	48.0995	172.325	1117.98	96.9419	188.011	405.437	214.364	449.416	150.149	377.935	137.058	165.653	198.484	362.321	179.517	301.323	39.8944	51.7961	167.857	191.177	381.822	584.82	69.198
A5YKK6	239.218	2089.3	2148.69	431.824	2662.87	1318.85	394.372	1318.85	12341.1	1065.82	162.562	1318.85	1571.88	1318.85	221.6	58.8619	950.833	54.9613	151.531	62.3095	31.5439	1239.19	151.531	1157.71	25.7061	809.488	197.688	604.906	197.688	197.688	197.688	78.0573	69.0962	197.688	216.459	619.497	172.716
A6NCE7	0	0	0	0	0	0	0	0	0	0	0	0	0	0	0	0	0	0	0	0	0	0	0	95.6077	0	12.9151	0	0	0	0	0	0	0	0	0	32.5467	0
Q9GZQ8	0	0	0	0	0	0	0	0	0	0	0	0	0	0	0	0	0	0	0	0	0	0	0	95.6077	0	12.9151	0	0	0	0	0	0	0	0	0	32.5467	0
Q9H492	0	0	0	0	0	0	0	0	0	0	0	0	0	0	0	0	0	0	0	0	0	0	0	95.6077	0	12.9151	0	0	0	0	0	0	0	0	0	32.5467	0
A6ND91	687.219	11525.3	1933.76	182.87	402.39	88.6626	130.642	221.794	221.794	72.2968	115.576	260.719	99.7742	601.485	1111.76	130.296	210.445	264.305	926.255	281.782	167.506	850.469	272.445	134.537	137.983	132.725	124.285	208.046	138.67	137.849	153.332	102.113	292.774	148.101	95.3191	225.912	139.357
A6NDB9	0	0	0	0	0	0	0	0	0	0	0	0	0	0	0	0	0	341.032	121.73	0	0	0	0	158.784	289.405	225.413	261.953	188.874	225.413	225.413	225.413	159.852	132.226	284.625	160.973	225.413	431.335
A6NDG6	151.253	406.333	299.227	84.3912	223.113	208.205	378.703	873.193	223.113	112.402	467.359	85.0889	140.899	847.25	243.451	144.699	209.193	144.608	207.285	287.042	183.545	109.397	300.742	168.275	341.163	75.402	142.484	424.493	278.474	408.433	634.309	203.931	324.686	232.262	179.105	347.042	100.058
A6NFA1	26.9323	0	0	0	0	106.074	0	0	0	368.981	0	32.185	0	26.9323	305.257	372.146	256.1	236.518	376.147	123.103	404.204	207.481	177.546	340.03	90.8013	137.614	224.296	425.546	198.63	198.63	90.4916	62.1903	198.63	247.705	263.215	273.42	85.0577
A6NFQ2	0	0	0	0	0	0	0	0	0	0	0	0	0	0	0	0	0	0	0	0	1392.46	0	205.916	0	0	0	0	0	0	0	0	266.45	0	0	0	0	0
A6NGN9	1113.02	137.769	417.623	293.672	510.445	1259.27	324.802	417.623	540.286	569.503	417.623	92.8063	104.015	417.623	353.527	237.406	501.171	399.282	1394.39	585.334	494.084	665.552	267.977	286.478	117.347	219.956	178.988	330.544	175.469	175.469	172.398	79.0738	178.54	166.593	131.191	275.539	175.469
A6NGS2	0	0	0	0	0	0	0	0	0	0	0	0	0	0	0	0	0	0	0	0	0	0	0	558.49	0	357.669	0	351.586	0	0	0	0	304.917	0	0	376.927	398.094
A6NH11	374.891	302.758	149.346	103.161	3519.47	374.891	1434.01	374.891	374.891	797.512	374.891	374.891	374.891	374.891	316.307	644.914	315.771	315.771	206.302	315.771	203.377	141.425	315.771	386.724	109.196	366.071	112.288	267.851	199.248	199.248	474.4	77.5047	199.248	292.783	35.2514	130.644	285.512
A6NI72	0	0	0	0	0	0	0	0	0	0	0	0	0	0	0	0	0	0	77.5551	0	0	0	196.802	0	0	35.5831	0	0	0	0	0	421.987	292.912	201.974	19.7356	0	0
A8MVU1	0	0	0	0	0	0	0	0	0	0	0	0	0	0	0	0	0	0	77.5551	0	0	0	196.802	0	0	35.5831	0	0	0	0	0	421.987	292.912	201.974	19.7356	0	0
P14598	0	0	0	0	0	0	0	0	0	0	0	0	0	0	0	0	0	0	77.5551	0	0	0	196.802	0	0	35.5831	0	0	0	0	0	421.987	292.912	201.974	19.7356	0	0
A6NI73	4632.71	6785.59	690.908	954.735	1943.14	1889.22	4367.53	9716.21	3718.19	1223.71	2741.64	2193.67	5349.96	1012.11	2599.79	840.98	2734.25	649.078	516.22	971.84	2992.95	2393.24	588.939	2075.09	746.119	1445.71	2901.08	1853.24	808.616	2121.2	2064.37	436.326	627.024	761.833	1556.95	1822.68	1258.82
A6NIH7	0	0	0	0	0	73.2746	0	0	0	0	0	69.4658	0	0	0	0	0	114.709	0	154.123	70.4057	0	86.564	0	126.508	100.649	71.1923	152.474	100.649	100.649	100.649	100.649	85.8971	113.204	78.0889	90.4543	110.844
A6NL88	4244.81	252.102	1624.44	430.714	3711.82	346.335	362.123	430.714	1030.99	1348.39	430.714	331.945	205.985	430.714	339.353	637.806	1065.55	1692.41	398.129	1064.77	320.642	1559.9	357.091	415.45	105.083	84.3513	105.823	53.7164	110.925	596.394	431.592	105.453	212.388	62.9408	49.8628	155.007	34.5975
A6NLP5	0	0	0	0	0	0	0	0	0	0	0	0	0	0	126.709	0	0	0	161.792	129.605	0	0	0	162.441	305.578	191.129	0	0	0	0	0	0	555.711	181.052	0	383.729	203.189
A7KAX9	0	0	0	0	0	0	0	0	0	0	0	0	0	0	0	0	0	0	0	0	0	0	102.461	0	0	0	0	0	0	0	0	0	0	254.392	0	0	0
A8K0Z3	0	0	284.423	0	0	112.799	0	0	0	0	0	42.5713	42.5713	0	98.1677	89.8564	98.1677	106.077	106.217	124.553	109.216	90.2584	76.9009	75.2098	98.1005	107.049	119.778	125.335	107.049	107.049	142.506	78.0348	107.049	70.5686	92.7753	107.049	123.46
C4AMC7	42.5713	0	284.423	0	0	112.799	0	0	0	0	0	0	42.5713	0	98.1677	89.8564	98.1677	106.077	106.217	124.553	109.216	90.2584	76.9009	75.2098	98.1005	107.049	119.778	125.335	107.049	107.049	142.506	78.0348	107.049	70.5686	92.7753	107.049	123.46
Q6VEQ5	42.5713	0	284.423	0	0	112.799	0	0	0	0	0	0	42.5713	0	98.1677	89.8564	98.1677	106.077	106.217	124.553	109.216	90.2584	76.9009	75.2098	98.1005	107.049	119.778	125.335	107.049	107.049	142.506	78.0348	107.049	70.5686	92.7753	107.049	123.46
A8K2U0	895.235	2026.18	3191.98	184.555	447.729	1204.89	447.729	1461.97	401.986	415.087	268.213	257.082	118.274	462.696	321.724	144.442	363.982	123.825	1184.54	105.669	121.456	1381.35	3916.68	74.8083	3624.88	525.965	1781.24	148.808	463.586	664.595	321.271	3205.4	365.111	1317.39	290.108	316.924	90.8073
A8MQ03	0	0	0	0	0	0	0	0	0	0	0	127.749	0	0	0	0	0	0	244.06	144.35	0	346.121	1770.06	0	0	0	51.4157	0	0	0	0	434.742	0	0	0	0	0
A8MVW5	452.675	0	0	0	0	0	0	0	0	252.815	76.6724	60.8864	0	0	218.186	136.614	579.371	218.186	218.186	280.434	39.8962	418.961	108.837	218.186	0	84.72	0	0	0	0	264.899	0	125.402	0	0	163.428	0
B0YJ81	1131.21	251.81	850.558	4325.73	4669.47	5870.89	5032.28	4189.12	1350.95	4189.12	4189.12	4189.12	4189.12	4189.12	2860.78	1843.41	10465.8	4698.27	2774.35	7574.68	2584.09	15363.1	3655.37	4065.18	1565.63	1247.53	698.807	312.278	1115.31	400.807	3447.86	3028.24	4307.96	1604.79	2053.58	1053.59	2260.96
B1AK53	0	0	133.57	0	0	0	0	0	0	0	589.341	0	0	0	136.111	127.455	116.952	127.81	96.0765	122.267	87.9894	154.755	122.267	87.451	67.6643	151.659	120.136	192.322	106.369	106.369	106.369	84.7998	185.627	81.8186	88.7305	129.219	92.6019
B1AKI9	510.818	0	251.284	218.706	0	0	374.469	0	116.844	231.186	0	0	0	0	216.802	208.793	426.797	409.994	208.793	200.785	135.891	208.793	208.793	190.128	0	0	67.6735	0	0	0	0	0	0	0	0	12.3258	0
B1AL46	0	0	0	157.713	0	0	0	0	0	0	159.115	17.7425	0	0	0	0	0	0	0	0	0	0	77.5768	0	0	0	0	0	0	0	0	0	0	0	31.459	0	0
B2RUZ4	0	0	0	0	0	0	0	0	0	135.847	229.301	0	0	0	115.516	91.4497	161.959	87.8735	41.5844	168.707	52.8427	385.005	56.5436	203.395	229.127	180.046	82.3539	127.288	168.874	258.34	134.755	104.447	215.348	157.703	220.907	309.57	123.962
B3EWG3	639.241	0	890.654	0	62.7674	337.204	17.7631	0	0	17.7631	0	0	0	0	0	0	0	0	264.756	0	0	618.52	3556.72	264.756	10701.9	59.0191	684.162	92.2733	136.211	162.815	654.107	1071.09	87.7679	1434.23	69.2549	109.607	20.9805
B3EWG5	639.241	0	890.654	0	62.7674	337.204	17.7631	0	17.7631	0	0	0	0	0	0	264.756	0	0	264.756	0	0	618.52	3556.72	0	10701.9	59.0191	684.162	92.2733	136.211	162.815	654.107	1071.09	87.7679	1434.23	69.2549	109.607	20.9805
B3EWG6	639.241	0	890.654	0	62.7674	337.204	17.7631	0	17.7631	0	0	0	0	0	264.756	0	0	0	264.756	0	0	618.52	3556.72	0	10701.9	59.0191	684.162	92.2733	136.211	162.815	654.107	1071.09	87.7679	1434.23	69.2549	109.607	20.9805
B5ME19	78.3098	461.911	266.004	36.4458	0	244.611	36.4458	0	36.4458	0	0	160.078	0	0	186.436	165.606	143.224	236.904	383.294	288.019	250.53	238.057	914.414	118.285	425.894	94.7109	241.833	119.585	238.391	256.786	145.679	481.961	399.21	327.071	212.309	138.572	234.949
Q99613	78.3098	461.911	266.004	36.4458	0	244.611	36.4458	0	36.4458	0	0	160.078	0	0	186.436	165.606	143.224	236.904	383.294	288.019	250.53	238.057	914.414	118.285	425.894	94.7109	241.833	119.585	238.391	256.786	145.679	481.961	399.21	327.071	212.309	138.572	234.949
B8ZZ34	589.081	0	0	80.9467	0	0	0	0	0	0	0	0	0	0	0	0	0	255.154	0	133.796	0	117.61	0	71.7738	0	0	0	0	0	115.781	0	0	0	0	0	0	0
C9J798	0	0	0	0	0	0	0	0	0	0	0	0	0	0	43.5657	0	0	0	0	0	0	0	0	0	0	27.9556	0	0	0	0	0	0	75.2676	82.7558	0	44.0268	0
O43374	0	0	0	0	0	0	0	0	0	0	0	0	0	0	43.5657	0	0	0	0	0	0	0	0	0	0	27.9556	0	0	0	0	0	0	75.2676	82.7558	0	44.0268	0
E9PAV3	136.528	205.583	1864.95	142.755	148.982	321.579	186.837	142.755	94.8982	96.8179	91.8484	58.0491	87.0977	1372.56	113.175	100.235	59.7772	80.7675	243.745	188.001	175.41	283.907	982.603	121.917	301.901	54.2194	314.586	44.8601	122.117	122.117	122.117	348.177	109.352	196.958	85.9251	86.4384	144.693
Q13765	136.528	205.583	1864.95	142.755	148.982	321.579	186.837	142.755	94.8982	96.8179	91.8484	58.0491	87.0977	1372.56	113.175	100.235	59.7772	80.7675	243.745	188.001	175.41	283.907	982.603	121.917	301.901	54.2194	314.586	44.8601	122.117	122.117	122.117	348.177	109.352	196.958	85.9251	86.4384	144.693
G9CGD6	0	0	0	0	0	0	0	0	0	0	0	0	0	0	0	0	0	0	0	0	0	0	0	133.641	0	0	0	0	0	0	0	243.42	119.804	0	0	0	0
Q8WWN9	0	0	0	0	0	0	0	0	0	0	0	0	0	0	0	0	0	0	0	0	0	0	0	133.641	0	0	0	0	0	0	0	243.42	119.804	0	0	0	0
K7EJ46	39.035	0	39.035	284.344	0	0	0	0	0	101.82	121.59	39.035	69.91	340.071	69.4666	74.6452	109.542	157.996	308.922	144.987	48.8118	70.5384	29.0603	57.0863	131.489	107.263	152.435	213.497	107.263	49.2577	79.727	55.1348	79.9601	107.263	278.55	42.8994	139.915
O00115	7245.28	6455.5	2062.23	8187.03	13098.2	2049.39	3382.67	5976.75	4266.66	5976.75	10281.9	3577.85	6256.01	3588.5	5749.39	4259.56	2549.98	3456.9	981.37	1939.99	2162.39	2981.14	1529.42	4609.69	1249.57	3239.57	3972.19	7942.2	3915.36	5158.92	8381.17	3149.88	4537.14	3714.12	4428.08	4795.02	3799.96
O00142	0	748.78	0	0	17789.5	0	3781.86	748.78	6981.24	4611.17	0	0	0	0	1186.73	0	4727.84	0	0	0	0	921.972	0	2207.93	556.593	3036.3	520.179	1732.36	1316.23	556.593	534.209	556.593	578.978	214.832	468.446	5418.83	432.333
O00144	1091.96	652.945	652.945	715.092	1485.71	652.945	648.724	652.945	360.285	477.067	652.945	652.945	652.945	652.945	500.532	404.395	473.489	473.489	473.489	473.489	536.187	221.455	205.399	633.419	190.57	339.09	190.57	379.619	190.57	190.57	644.739	89.2035	190.57	190.57	123.484	170.109	190.57
O00151	221.06	299.551	563.901	299.551	485.597	304.333	229.132	1818.46	299.551	154.834	225.544	299.551	299.551	299.551	204.96	204.96	204.96	204.96	62.9082	204.96	204.96	332.666	815.321	138.073	10.3978	105.131	131.976	175.46	2083.14	165.087	154.714	596.128	322.638	150.999	125.738	189.955	177.714
O00154	0	0	0	0	0	0	0	0	0	0	0	0	0	0	0	0	0	0	0	0	0	133.647	837.841	0	0	0	76.835	0	0	0	0	63.9831	0	0	0	0	0
O00159	232.608	424.844	317.751	1940.67	213.282	774.96	355.299	432.931	125.449	235.459	471.299	600.465	179.426	742.671	480.51	626.374	808.461	437.62	652.907	1162.74	787.802	636.794	1065.63	616.653	769.336	422.939	325.202	640.789	243.084	647.815	323.698	876.352	558.022	727.302	846.76	436.247	736.595
O00160	206.906	271.989	188.469	206.906	206.906	206.906	206.906	206.906	206.906	206.906	121.186	212.666	41.4665	643.349	52.7399	60.8297	143.019	329.045	70.967	73.3497	115.248	103.737	226.653	59.7898	203.633	95.703	150.488	278.176	187.098	285.209	98.7838	710.822	139.263	209.16	214.776	98.5571	170.562
O00161	177.234	199.22	168.865	616.163	225.471	190.4	222.993	18373.6	225.471	381.279	227.948	478.029	107.987	478.532	347.422	238.826	380.711	440.169	465.711	364.28	292.733	353.081	110.557	291.003	181.948	349.525	314.459	330.083	188.856	368.17	149.458	517.574	397.184	394.394	394.728	427.529	347.166
O00170	0	0	1311.81	0	0	0	0	0	0	0	65.3913	0	394.963	0	186.457	125.044	186.457	186.457	133.404	322.154	87.3224	186.457	259.611	239.51	194.354	0	0	250.669	0	0	0	218.057	0	386.866	0	290.169	135.614
O00178	0	0	0	0	0	0	0	0	0	0	0	0	0	0	145.566	123.97	81.2574	145.566	57.0931	336.049	165.702	161.165	273.521	121.981	174.136	131.858	83.1403	131.858	121.621	131.858	131.858	132.652	47.9607	146.031	131.064	131.858	172.909
O00182	18652	951.84	882.93	5122.42	13015	743.91	6838.82	1467.76	5165.82	4273.96	1274.34	1087.32	9600.4	900.594	1119.21	11879.1	4956.24	589.086	7011.08	360.75	475.274	3253.67	250.619	11013.4	340.254	2794.66	858.506	4255.06	10050.2	5270.79	4108.74	1542.83	1244.68	2103.94	4545.92	6572.27	561.357
O00186	0	0	0	26.7941	0	0	0	0	0	0	0	26.7941	167.289	52.2776	183.224	74.7168	159.745	159.745	174.431	165.666	80.3888	132.938	187.392	110.251	66.8616	30.2404	49.6862	96.1022	96.1022	96.1022	96.1022	97.9493	184.474	206.069	97.9737	58.9644	96.1022
O00187	240413	374450	63414.8	167724	1.12791e+06	249764	260004	323789	324090	293713	281623	432794	255633	85703.6	163020	189890	214647	125646	88887.3	243889	131950	106934	177991	243292	62841.4	196942	165626	247168	74909.9	106872	141570	56730.8	114259	124667	136592	162104	220188
O00193	0	0	886.817	0	0	0	0	0	0	0	0	0	0	0	0	0	0	0	0	0	0	0	67.2188	0	75.3525	0	83.5159	0	0	0	0	0	0	27.1712	0	0	0
O00194	60.4117	0	60.4117	188.112	0	72.3911	640.378	0	0	60.4117	232.311	0	540.699	0	198.403	116.622	566.487	462.622	218.876	1292.15	303.957	112.321	262.834	220.358	41.8189	103.898	56.0704	249.106	103.898	103.898	98.2837	161.792	70.9341	104.112	702.731	41.3469	151.473
O00203	71.596	0	0	368.599	0	0	0	0	50.0973	0	0	50.0973	0	0	93.6558	142.179	156.243	104.03	71.2146	170.786	98.3782	114.405	335.914	73.8087	66.5589	121.559	97.6475	191.72	121.559	121.559	63.6103	190.342	109.249	286.712	102.807	158.693	125.123
O00204	0	0	0	0	0	0	0	0	0	0	0	55.0839	0	0	179.219	28.2679	179.067	149.866	286.731	179.219	284.663	407.107	2234.97	102.694	109.013	0	242.938	0	0	0	0	535.459	0	217.575	222.896	0	0
O00214	145.491	0	0	106.682	0	72.7598	0	0	57.0414	137.74	0	64.0967	57.0414	0	90.1765	111.601	199.776	42.0483	59.1675	111.601	134.045	77.7503	114.132	212.652	68.8213	74.1561	87.1393	159.471	87.1393	111.635	66.9158	144.555	69.8066	104.482	92.1053	87.1393	55.9257
O00231	33.8616	146.235	113.654	62.5266	122.903	132.152	54.1663	122.903	122.903	59.9123	163.98	165.385	160.85	122.903	180.841	142.01	161.314	184.942	178.948	291.424	139.186	339.637	434.872	95.1093	185.919	163.903	199.789	178.984	437.413	96.5099	111.197	441.765	621.077	233.306	235.679	256.095	198.254
O00232	7.04128	71.0834	130.84	62.0417	71.0834	109.568	41.8024	71.0834	71.0834	71.0834	71.0834	71.0834	83.1407	71.0834	188.289	132.846	145.116	221.867	124.075	287.527	144.115	222.649	420.624	111.486	212.279	171.688	136.284	97.8965	156.297	169.325	68.8469	244.881	326.284	171.876	166.963	134.866	208.476
O00233	157.455	542.489	1042.66	145.719	145.719	145.719	81.3435	145.719	145.719	107.529	145.719	133.984	33.2225	648.071	86.3925	238.93	95.9088	109.85	479.679	219.698	173.565	175.67	408.455	178.531	512.581	85.0877	61.3955	120.34	130.97	130.97	130.97	154.419	361.988	234.325	111.236	107.964	141.6
O00241	2015.76	620.315	1891.26	541.478	2155.89	1059.29	3198.79	9829.38	1863.35	1713.6	563.414	1273.93	1680.09	3284.76	896.774	319.686	1156.23	2311.68	1333.6	1746.35	707.145	638.612	268.832	320.679	635.897	866.46	643.647	295.261	231.645	1154.28	1132.4	429.365	249.401	809.132	1097.74	722.406	249.709
O00244	1213.83	49281.1	21201.7	722.345	20750.8	5904.06	3753.32	4769.86	7058.47	2606.03	10026.8	4599.47	8239.97	4978.18	1045.87	5107.43	690.992	1225.03	2727.03	1547.86	1370.66	706.286	1707.19	987.095	4415.32	1216.45	3520.7	5749.94	7584.34	9379.86	5415.69	1802.96	2111.7	3209.05	5373.82	910.827	3749.72
O00253	547	2980.48	1588.69	1330.11	1588.69	1602.44	1189.05	6813.4	903.552	1379.89	2851.79	2205.33	722.605	4554.06	426.277	500.878	986.985	988.728	195.985	689.619	387.969	614.706	615.854	422.314	823.316	1111.94	1503.97	1190.86	1689.55	1404.31	3090.16	733.744	1658.08	1390.31	1005.81	1666.21	1642.77
O00264	2178.24	1894.14	431.369	746.487	6189.48	617.505	1053.51	3890.84	1383.48	713.908	501.715	1905.6	580.986	1383.99	763.916	933.855	1941.27	1967.68	766.042	2288.48	1060.36	934.464	4200.95	1879.4	950.526	752.013	950.526	560.892	1746.89	436.5	1148.73	1049.87	752.988	950.526	789.893	1113.13	1389.4
O00267	143.34	118.133	207.315	141.111	199.229	63.749	106.619	141.111	99.798	141.111	141.111	341.56	88.4096	437.166	33.5402	26.5203	27.3597	44.681	46.2916	88.313	33.5402	31.955	40.8222	30.3984	45.1576	92.6317	37.2461	60.599	60.599	200.616	60.599	91.1084	37.4174	45.1105	69.3423	60.599	60.599
O00273	93.1835	176.282	253.925	93.1835	489.439	93.1835	62.3086	93.1835	93.1835	59.0118	19.5448	82.5839	180.827	93.1835	101.652	81.3695	81.3695	84.5598	36.2313	81.3695	46.7392	78.6497	135.597	81.3695	37.9137	92.3855	83.7766	115.458	123.676	431.803	131.894	52.8602	234.993	58.3896	224.301	135.196	891.079
O00299	1351.98	4996.32	3413.56	3357.06	1301.84	1084.68	1769.74	9002.72	1209.94	778.585	1571.4	1401.64	1864.61	6812.15	1896.61	1724.55	3330.32	1518.64	1033.6	764.417	1799.15	3067.65	4722.16	3285.08	963.111	1871.51	1898.89	5423.38	2675.09	2137.48	1490.14	4925.65	2132.28	1604.43	3285.34	2402.34	3508.74
O00303	0	0	118.678	118.678	0	173.813	0	0	0	0	0	0	132.604	0	171.88	114.229	40.1551	74.7784	161.261	164.255	154.085	215.051	676.066	92.6312	155.18	123.261	132.678	163.298	173.062	173.062	173.062	393.4	277.737	237.554	173.588	110.519	267.387
O00308	0	0	0	391.404	0	0	0	0	0	0	151.12	0	0	0	124.908	128.923	124.908	124.908	124.908	124.908	124.908	268.92	117.101	104.594	0	0	149.132	0	0	0	0	97.3549	137.148	0	73.3587	152.762	0
O00322	238.154	261.047	158.155	2745.02	261.047	243.955	466.851	261.047	261.047	713.667	242.189	321.613	278.139	169.379	1292.46	1045.34	5493.32	428.52	1159.13	278.988	116.975	2867.23	505.443	1324.36	151.203	378.414	128.225	228.882	804.386	234.856	346.081	344.719	329.569	170.015	183.049	292.055	414.397
O00337	954.864	770.49	2349.54	355.232	1234.42	72.9136	680.538	725.514	507.781	882.074	725.514	725.514	599.457	725.514	284.412	394.813	941.924	1423.74	1539.59	603.952	351.087	813.436	336.402	258.309	75.0441	74.3552	107.281	90.0537	90.1754	139.534	90.2971	35.5905	158.852	46.6316	55.9709	146.172	161.234
O00338	287.414	290.556	750.151	254.364	320.001	427.976	290.556	290.556	290.556	229.897	266.918	293.697	154.001	1796.26	300.122	358.341	138.68	329.021	162.914	357.934	390.2	433.339	552.716	525.874	519.121	381.757	244.435	353.005	420.391	420.391	398.621	420.391	984.113	420.325	483.084	539.614	484.617
O00339	0	0	0	693.096	118.773	0	0	568.521	0	92.8284	239.302	87.401	87.401	87.401	59.6461	52.377	101.832	106.872	59.5079	213.997	101.832	104.099	99.5649	158.768	251.474	129.12	67.3672	89.6357	407.136	174.757	88.447	50.0338	56.1579	285.613	130.275	65.4621	117.68
O00391	2377.72	3487.58	7926.53	2171.2	2393.69	2134.3	2515.1	5645.93	2766.27	4268.72	25858.6	9998.99	8036.45	4039.17	3539.21	4683.38	3205.97	2675.8	2605.2	1364.02	4493.94	2238.27	2377.64	3502.23	3346.41	2910.58	3451.1	2296.31	2284.48	3816.44	4146.96	4339.44	2923.75	3190.62	3978.51	3360.61	2052.68
O00401	636.134	372.936	462.653	231.652	1584.75	91.745	321.732	2625.49	372.936	503.066	330.439	216.506	113.191	1089.96	612.555	337.373	330.641	233.397	724.604	265.644	224.503	526.293	265.03	811.278	150.192	600.299	303.311	624.232	161.219	568.679	323.73	153.662	1636.45	306.904	302.436	705.43	431.446
O00410	20.9325	155.34	90.7748	71.5469	90.7748	90.7748	90.7748	90.7748	46.9386	90.7748	90.7748	125.305	124.232	90.7748	50.8697	92.4778	96.8281	96.8281	186.535	115.456	51.2637	117.28	295.147	82.1928	173.081	82.3991	172.743	157.322	136.711	147.017	69.6798	198.484	184.948	184.897	74.8191	57.6084	123.319
O00429	58.5709	76.5657	76.5657	76.5657	574.162	67.4051	76.5657	2463.79	76.5657	76.5657	73.0086	197.786	76.5657	76.5657	50.3897	27.2348	80.8751	98.4883	55.8917	54.9092	111.048	152.418	80.8751	107.875	108.466	37.3116	71.4327	114.205	108.343	108.343	108.343	148.74	103.999	74.8992	179.219	122.185	108.219
O00442	45.0241	0	55.4387	59.0584	45.0241	58.8868	45.0241	0	0	0	0	0	80.9753	0	110.52	55.2099	54.7404	80.4974	101.776	128.507	99.9453	89.5436	152.004	64.8304	155.449	74.1226	99.3989	215.431	107.943	65.029	63.2933	157.088	104.227	113.122	96.68	65.9727	182.752
O00451	0	0	0	198.958	0	0	0	0	0	742.989	0	0	0	0	95.1102	93.8513	336.42	70.717	93.8513	93.8513	93.8513	31.1011	48.2295	112.687	18.6283	18.6283	24.1005	9.67702	18.6283	32.4809	18.6283	6.51149	18.6283	18.6283	18.6283	38.1548	6.78602
O00459	0	0	0	0	0	34.1592	0	0	0	0	0	0	0	0	0	0	0	0	0	0	0	220.626	0	21.3932	65.0703	58.6208	42.3529	61.8455	61.8455	122.061	61.8455	27.4567	48.3912	76.1999	259.256	111.523	29.7335
O00461	698.484	598.797	181.277	83.6462	1880.14	123.679	256.699	464.235	541.705	477.44	816.903	222.506	451.03	464.235	193.104	101.109	513.602	129.348	120.546	92.2831	155.985	616.249	165.146	470.69	74.4595	193.741	285.642	189.881	803.112	251.781	126.92	242.086	208.356	144.823	263.131	247.802	268.163
O00462	3538.96	2473	9201.49	2817.83	2831.01	2051.05	1614.89	1089.16	2101.6	2608.77	3829.58	3235.09	2177.27	7691.13	783.557	1131.49	719.427	1091.59	2796.14	2546.65	1483.83	975.994	1457.66	1070.88	1061.04	1224.08	1315.66	1297.51	1456.04	2135.28	1115.19	856.758	678.952	1083.81	1478.65	821.03	1176.31
O00468	6576.83	21638.1	7739.19	8190.48	47923.5	10800.1	42236.9	19360.6	14672.3	13952.7	21480.4	28722.7	19213.5	3708.32	4099.39	5881.1	5908	3078.09	1636.44	4056.45	6210.54	1765.67	3759.49	2723.84	4106.26	8487.6	6935.68	7597.22	31206.4	5043.36	4179.58	3059.21	1408.39	5137.7	8421.75	3069.35	11723
O00469	87.6922	92.7866	92.7866	92.7866	14.6788	92.7866	132.472	92.7866	92.7866	92.7866	86.0427	145.93	133.69	92.7866	107.064	87.4974	107.064	108.143	113.769	107.875	49.8031	107.064	107.064	79.903	142.44	99.9911	107.303	16.8288	132.577	132.577	132.577	225.99	140.341	108.427	133.928	131.227	193.425
O00471	0	0	0	0	0	0	0	0	0	0	0	0	0	0	107.261	94.4555	120.054	266.747	135.143	175.335	84.5894	195.665	361.179	55.6475	34.1077	70.4891	111.034	129.106	26.8835	161.314	69.4676	167.981	144.713	145.811	136.447	103.672	117.601
O00476	0	0	0	0	0	0	0	0	0	0	0	0	0	0	113.972	91.0213	102.598	102.598	102.598	102.598	37.0858	114.147	102.598	102.598	132.307	216.44	44.8762	190.556	119.556	48.1072	119.556	88.7456	125.838	102.994	119.556	118.104	329.678
O00481	39.7195	0	0	0	0	0	83.1567	0	0	0	0	0	0	0	68.2516	0	0	0	139.323	0	0	0	0	0	0	0	0	0	0	0	172.897	104.134	0	161.345	0	118.318	0
O00483	0	0	0	274.398	0	291.526	0	0	0	0	0	0	0	0	445.462	637.993	586.452	1132.39	471.972	1033.65	907.319	1010.9	883.46	606.862	190.442	629.951	434.292	1210.47	629.951	629.951	119.106	698.937	716.31	835.575	560.964	104.435	755.685
O00487	0	0	0	83.0711	0	0	129.165	0	0	77.3307	57.8094	0	57.8094	0	378.287	43.6204	94.2009	33.2579	37.3241	47.8546	55.116	477.89	262.99	48.4427	46.2932	141.387	58.1534	160.156	40.7624	138.161	32.0649	153.463	173.362	176.42	135.381	130.607	140.94
O00499	1013.74	3080.13	1264.33	1073.17	5706.09	668.459	1119.85	1225.27	585.064	916.567	2873.63	1029.74	1281.46	2176.41	1239.58	2014.76	606.477	1039.97	939.892	958.297	1006.51	638.161	831.365	970.017	817.226	812.535	1189.46	1182.58	1416.48	2420.73	1897.28	297.457	1626.18	1251.13	745.597	750.411	1339.21
O00506	0	0	0	138.821	0	54.1431	0	0	0	0	0	0	0	0	54.462	55.4489	15.8493	97.5489	54.462	172.704	41.2015	51.5562	53.4751	60.2949	59.855	27.0341	28.9871	79.6136	59.855	127.636	59.855	113.954	59.855	65.7591	51.6366	39.1919	59.855
O00515	28.6644	83.2134	295.919	0	0	0	0	0	0	15.2015	0	15.2015	0	637.858	44.7442	20.7611	99.0532	99.0532	186.8	99.0532	139.621	99.0532	346.206	76.1828	131.113	31.6329	84.7654	67.8043	67.8043	59.826	34.4085	84.6347	99.6011	13.8821	14.5924	75.7825	67.8043
O00522	0	0	0	197.698	0	87.851	31.5107	0	0	0	70.0271	168.227	0	31.5107	54.3972	106.114	120.803	76.7411	162.347	88.7966	34.3726	120.23	64.2706	104.125	109.749	67.2116	74.812	124.54	86.0074	143.937	86.0074	46.2881	86.0074	94.353	89.2768	58.0562	82.738
O00526	403.357	842.338	364.387	2650.96	250.142	2436.14	1020.11	805.694	265.223	1206.6	480.797	1994.68	769.049	805.694	1650.44	1313.89	5158.43	3372.18	4801.79	3107.23	3249.57	3439.27	746.65	873.381	1618.98	730.378	907.053	911.653	513.89	982.622	2351.89	775.791	1060.47	916.252	623.378	872.553	1189.7
O00533	1958.54	975.361	3714.1	1406.21	1681.28	2007.87	1022.85	1588.98	872.851	1588.98	1739.96	984.034	1620.4	1561.26	968.317	1431.36	2131.32	1900.15	3943.95	2983.04	982.126	1277.64	2122.9	4028.47	1060.08	1912.56	551.193	799.004	708.563	1022.53	4401.89	1186.94	3338.34	846.331	896.743	2122.18	327.246
O00534	0	1850.92	446.715	0	0	413.566	91.1914	75.0902	0	75.0902	0	0	128.09	0	248.177	108.337	147.906	286.233	297.258	248.177	152.883	249.546	615.76	62.052	388.078	153.363	215.325	173.099	173.099	20.5529	173.099	332.444	243.959	127.726	129.787	157.146	224.394
O00548	168.969	316.572	289.702	160.921	391.652	438.199	205.572	3701.85	250.097	205.455	348.698	228.542	179.206	250.097	143.248	231.893	191.058	200.552	224.629	281.455	219.561	113.545	168.174	338.988	155.2	129.74	157.232	192.57	914.887	416.718	453.902	181.245	169.92	199.291	79.5066	90.2185	376.469
O00560	4172.07	5966.85	1744.88	5814.2	5094.81	2884.47	2500.19	4586.54	2927.53	5038.94	3603.39	5998.78	2725.17	1180.38	2805.4	1632.83	2684.98	2982.73	1893.78	3424.3	2206.19	2797.97	1990.01	2596.64	974.962	1590.2	4126.22	2424.93	598.463	2276.14	1004.21	1213.51	1752.8	1882.6	2830.51	2182.28	1570.35
O00567	0	0	0	0	466.511	0	0	0	0	0	0	0	0	0	0	0	0	0	62.1938	0	34.9901	112.294	66.3862	0	61.0359	41.6203	20.1456	41.6203	41.6203	41.6203	41.6203	38.6303	41.6203	34.6142	44.8837	41.6203	96.7124
O00570	179.806	325.705	325.705	534.336	325.705	281.473	471.195	325.705	369.936	592.31	199.786	325.705	215.648	325.705	274.065	197.609	1104.71	224.495	249.28	249.28	249.28	166.51	249.28	1120.74	327.086	321.19	225.642	554.207	327.086	327.086	510.949	243.501	353.992	187.641	418.069	332.982	155.805
O00571	34.6349	57.2208	330.598	98.4297	57.2208	91.6253	57.2208	57.2208	57.2208	45.9236	41.3184	56.3417	58.0999	57.2208	101.165	95.4339	80.6554	138.726	150.286	173.354	150.366	202.171	813.647	78.9619	147.991	57.6142	165.735	108.284	202.56	156.046	75.5823	361.185	207.83	198.841	130.418	70.687	150.075
O00584	2725.4	9843.35	9488.47	1557.46	13910.7	4624.49	4700.27	69034.4	4130.66	1887.34	12172.1	3651.25	5834.42	18124.1	3730.94	4839.87	1474.55	2224.28	1762.13	1987.01	1720.03	593.034	1865.96	1447.68	3547.69	1693.77	3296.09	5451.49	8782.8	1037.38	1789.53	2761.93	1438.39	3865.9	5143.89	1115.54	24105.4
O00592	1129.71	3778.52	643.255	6984.5	5283.97	2373.93	7057.9	893.256	5071.69	6550.83	3938.67	2144.86	3576.06	3778.52	3956.53	2774.92	10236	1356.02	2365.77	1433.88	1771.42	7889.53	1321.64	5250.65	675.999	1228.08	964.936	576.267	1188.34	541.739	877.757	3846.02	2173.42	1300.87	3988.99	4419.95	1148.59
O00602	0	0	0	0	0	0	0	0	0	0	0	0	0	0	0	82.2542	0	0	0	0	42.0197	0	168.437	0	0	0	0	0	0	0	0	309.088	375.906	331.315	74.4274	0	0
O00622	879.11	774.886	1164.98	309.63	1886.99	660.12	340.641	3255.71	660.12	545.353	660.12	126.731	304.249	660.12	434.567	469.733	255.328	292.175	777.654	383.196	535.559	248.063	347.58	186.054	151.579	192.645	155.482	122.423	151.579	519.989	254.83	151.579	151.579	151.579	147.677	101.458	73.4003
O00629	0	0	0	63.4767	0	173.649	0	0	0	0	90.3984	0	63.4767	0	116.489	65.8348	116.489	106.351	216.849	307.755	58.2313	43.4783	428.889	130.117	145.834	46.491	144.452	134.88	134.88	134.88	84.0383	247.425	253.987	150.347	98.968	64.647	125.309
O00743	0	0	92.2021	0	0	0	0	0	0	0	24.5029	0	0	0	58.0763	158.758	105.404	118.995	105.404	268.88	74.8895	91.8142	233.091	81.4478	105.803	107.293	97.6583	170.444	108.911	108.911	66.2982	148.595	139.078	108.911	83.0055	110.04	142.352
O00748	304.008	274.865	212.54	201.36	201.36	155.238	201.36	201.36	201.36	201.36	73.1252	102.443	537.648	190.181	95.2549	83.945	92.0853	92.0853	159.28	76.3115	49.0639	49.1844	421.191	158.834	97.6318	111.537	159.318	171.134	111.537	111.537	111.537	284.599	113.898	79.1335	54.5997	84.8398	111.537
O00754	1364.63	1170.96	1152	851.883	1032.01	1415.97	611.474	1785.27	431.402	395.675	2936.13	968.078	704.341	3611.44	1108.86	1674.31	140.522	1177.41	214.649	447.178	1039.26	267.78	658.198	480.071	525.588	565.23	1417.52	2508.63	746.489	974.411	1156.63	1118.82	853.549	854.688	1125.5	1002.32	2650.75
O00757	4827.38	2228.8	2228.8	2228.8	5158.67	2228.8	1445.72	2228.8	2228.8	2758.6	2228.8	155.094	531.888	2228.8	3457.04	2381.1	2017.03	1838.9	3395.8	281.606	327.359	5149.78	60.5526	3192.65	2113.18	3188.03	75.0098	3881.58	1806.13	1710.74	1022.23	644.508	4909.19	2420.24	2769.34	5307.3	730.091
O00764	297.578	560.5	193.365	329.245	428.567	354.05	237.225	664.09	138.013	78.931	135.681	423.725	277.189	219.781	216.283	219.73	237.824	217.645	510.508	230.03	354.616	334.955	528.03	223.155	258.242	127.53	213.216	357.852	210.684	164.534	267.242	213.404	249.191	233.16	142.919	108.995	168.758
O14494	0	0	0	537.276	0	0	0	0	225.264	0	303.969	0	225.264	0	277.72	296.857	230.663	1599.16	277.72	869.121	277.72	172.867	277.72	52.8982	196.925	248.176	244.806	241.437	244.806	244.806	244.806	127.887	311.315	155.976	299.082	272.769	244.806
O14495	0	0	133.525	133.525	395.547	301.44	0	0	0	0	419.558	352.7	0	0	238.815	290.576	239.658	222.083	239.658	240.501	311.048	185.446	239.658	239.658	228.846	222.471	181.134	149.51	222.471	222.471	183.698	231.269	327.841	425.893	216.096	202.575	242.49
O14497	0	237.584	0	0	0	0	0	0	0	0	0	0	0	0	0	0	0	0	0	0	0	0	0	0	0	0	0	0	0	0	0	0	0	0	0	0	0
O14498	29103.5	10780.4	14572.5	6977.99	10069.4	12532.2	13970.2	7839.38	21485.4	26455.5	9272.79	14580.7	10587	5497.96	9319.26	20341.2	14921.2	19892.2	12449.7	31419.7	21007	11148.1	8983.32	23446.3	9478.72	10809.4	16585.3	15227	27306.7	9455.68	45051	12790.5	19183.7	15188.7	17203.3	24749.9	10217.5
O14520	31.5731	502.992	145.917	121.009	145.917	484.02	145.917	145.917	145.917	120.028	98.1451	221.64	145.917	170.825	269.209	125.328	99.7097	125.328	125.328	125.328	285.539	361.505	61.6738	21.3478	759.947	759.947	651.263	2321.98	759.947	149.805	1903.02	759.947	77.2459	4025.06	759.947	536.353	2372.38
O14522	0	0	0	0	370.268	0	0	0	0	0	0	0	0	0	0	0	0	0	0	0	0	0	0	0	0	0	0	0	0	0	0	0	0	0	0	0	0
O14530	0	0	0	0	0	0	0	0	0	0	0	0	0	0	4.05233	0	0	0	0	0	11.5523	0	51.263	0	12.633	0	0	0	0	0	0	56.885	23.0902	11.6399	22.3581	0	0
O14531	0	0	0	0	0	0	0	0	0	0	0	0	0	0	0	72.2095	0	0	0	0	0	0	49.4118	0	0	0	0	0	0	0	0	51.9155	62.2029	0	109.117	0	0
O14545	0	300.928	0	0	0	0	0	0	0	0	0	0	0	0	0	0	0	0	0	0	0	0	0	0	0	0	101.403	0	0	351.776	0	0	0	78.6033	0	0	0
O14558	267.979	0	132.704	0	961.904	0	0	4195.27	0	132.704	0	0	0	641.556	79.0341	62.9049	67.5016	49.603	198.19	125.05	54.5501	67.5016	72.0982	27.4885	67.9141	44.1842	16.6547	77.2209	881.185	67.9141	57.2217	72.348	49.7054	25.5825	67.9141	72.1132	121.383
O14561	45.7992	1607.55	437.249	437.294	252.21	252.767	150.564	437.294	450.092	437.294	1088.58	437.294	972.209	9452.77	210.436	174.89	210.436	195.382	212.962	210.436	307.667	106.561	703.536	210.436	323.027	93.7412	398.368	271.692	177.502	177.502	66.2287	186.888	146.859	155.064	168.117	177.502	382.544
O14579	0	0	0	0	0	0	0	0	0	0	0	88.551	0	0	96.8775	96.8775	96.8775	96.8775	122.207	150.49	86.7014	35.3443	337.598	49.9016	108.037	52.0024	102.792	66.6515	103.733	86.3438	92.8922	173.377	139.48	146.507	104.673	53.7227	136.812
O14594	217.534	38.9915	137.228	298.871	595.908	270.712	376.142	270.712	461.53	381.212	270.712	160.514	85.6307	270.712	337.42	305.144	270.957	287.92	105.597	104.739	213.057	241.916	144.348	92.6377	89.2109	210.954	64.6193	84.5443	106.156	79.127	167.881	58.0613	68.3848	131.169	42.9879	201.321	79.8777
O14595	0	0	0	139.117	0	0	0	0	0	0	0	0	0	0	0	0	0	0	234.929	606.765	327.947	0	0	95.0119	0	0	0	0	0	155.306	0	0	0	0	62.5131	0	0
O14617	0	0	0	0	0	0	0	0	0	0	50.5944	0	0	0	118.993	117.216	105.837	89.3659	105.837	140.407	85.1692	72.4721	216.027	49.8951	72.6894	61.9773	64.5044	94.1823	84.372	84.372	84.372	126.042	120.592	143.169	76.954	34.2688	91.79
O14618	0	146.946	0	0	0	0	441.097	0	0	0	0	0	0	0	85.3286	0	249.558	0	0	0	0	256.371	0	43.8643	0	187.796	158.077	190.574	0	0	0	29.572	348.361	0	0	258.867	0
O14633	0	0	0	0	194.461	219.181	0	0	0	0	0	0	0	0	245.307	326.645	852.095	773.032	1321.41	852.095	852.095	931.157	4520.87	852.095	0	0	0	0	0	0	765.799	0	0	0	0	0	0
Q5T7P3	0	0	0	0	194.461	219.181	0	0	0	0	0	0	0	0	245.307	326.645	852.095	773.032	1321.41	852.095	852.095	931.157	4520.87	852.095	0	0	0	0	0	0	765.799	0	0	0	0	0	0
Q5TA79	0	0	0	0	194.461	219.181	0	0	0	0	0	0	0	0	245.307	326.645	852.095	773.032	1321.41	852.095	852.095	931.157	4520.87	852.095	0	0	0	0	0	0	765.799	0	0	0	0	0	0
Q5TA81	0	0	0	0	194.461	219.181	0	0	0	0	0	0	0	0	245.307	326.645	852.095	773.032	1321.41	852.095	852.095	931.157	4520.87	852.095	0	0	0	0	0	0	765.799	0	0	0	0	0	0
Q5TA82	0	0	0	0	194.461	219.181	0	0	0	0	0	0	0	0	245.307	326.645	852.095	773.032	1321.41	852.095	852.095	931.157	4520.87	852.095	0	0	0	0	0	0	765.799	0	0	0	0	0	0
O14638	157.745	226.851	278.181	129.425	251.238	136.082	251.067	278.845	251.238	124.231	254.28	251.408	339.898	322.5	234.089	292.602	186.32	567.066	565.055	305.513	507.96	175.305	257.384	274.718	408.867	361.996	226.17	328.459	267.167	169.961	148.175	99.3602	520.19	390.406	155.145	308.164	201.662
O14639	0	0	140.547	0	0	300.116	0	0	0	0	0	0	0	0	38.4713	129.996	129.996	129.996	171.001	129.996	88.9913	223.529	1318.08	40.19	143.339	35.0091	214.087	38.1546	77.5309	77.5309	77.5309	227.066	54.6286	100.433	17.882	77.5309	77.5309
O14672	412.834	365.725	533.144	524.936	1112.18	463.713	354.172	1570.4	405.015	661.866	421.123	427.041	372.816	836.078	366.854	403.592	377.09	477.322	306.177	274.85	618.346	255.522	251.062	297.609	105.876	161.128	309.407	293.625	310.109	579.116	142.746	303.397	279.864	250.156	431.215	344.523	327.846
O14678	39.6231	0	104.439	138.354	0	0	0	0	0	0	0	19.593	19.593	0	130.473	70.069	131.795	135.191	130.473	129.151	130.473	154.417	130.473	57.0216	76.9317	9.36698	53.5057	41.7362	53.5057	53.5057	53.5057	47.3584	72.447	76.912	53.5057	48.0407	61.593
O14727	0	0	0	0	0	0	0	0	0	0	0	0	0	0	0	0	0	0	0	0	54.7778	0	0	0	0	0	0	0	0	0	0	47.6342	0	0	0	0	0
O14732	164.918	750.02	305.558	549.362	305.558	227.862	305.558	305.558	362.917	305.558	271.487	305.558	305.558	305.558	848.38	316.121	454.222	95.1917	295.511	295.511	180.322	274.9	250.906	417.168	231.917	392.228	295.413	426.043	368.008	376.333	331.159	359.216	465.288	175.382	371.156	570.649	364.86
O14737	322.025	314.078	963.964	150.55	191.483	167.283	191.483	191.483	191.483	170.473	131.567	143.66	393.363	433.362	169.189	96.9145	139.667	139.667	128.762	164.672	133.941	189.796	246.397	90.074	202.27	108.101	152.823	214.076	140.893	243.773	141.897	171.031	547.161	217.892	121.214	249.237	121.42
O14744	94.7605	0	0	0	51.4774	267.371	58.7845	0	233.782	0	51.4774	80.5513	51.4774	0	221.673	227.794	155.167	520.295	240.91	107.887	63.7975	188.407	233.452	145.58	192.176	76.2735	216.941	251.567	598.351	218.205	182.055	206.948	386.768	267.637	151.721	286.02	219.469
O14745	3439.26	2583.3	4698.23	1767.33	14992.6	771.322	2840.48	6203.43	920.878	858.023	2200.39	678.17	2497.32	1293.75	2182.03	1815.68	2919.72	3068.8	1145.02	1546.93	2332.46	1655.22	1043.86	1724.42	884.83	1827.95	3034	2245.26	1586.16	950.739	381.278	3376	1007.5	1153.93	1731.22	1695.57	11232.1
O14763	0	0	188.525	0	0	0	0	0	0	0	422.896	262.572	187.394	1063.76	0	0	0	0	0	0	0	0	0	0	0	0	0	0	0	82.2574	0	0	0	0	101.681	0	0
O14773	4540.06	2758.75	7078.43	4401.51	2771.01	11416.6	3141.71	4921.92	2008.76	6294.21	2339	5429.83	4235.35	10028.2	3580.94	3079	2394.84	4285.49	4031.26	4988.59	4001.84	2543.18	3217.32	2276.48	5809.28	3439.78	3358.89	1570.07	5062.8	4403.47	4491.31	3888.76	6824.21	6823.23	4299.32	7746.91	6376.01
O14786	529.129	936.062	1004.76	229.902	2005.86	325.084	572.078	1345.86	817.206	993.428	390.813	619.025	712.276	330.296	534.447	818.284	1365.4	684.526	673.752	812.533	766.221	882.342	932.201	950.296	193.894	530.904	682.612	135.288	388.532	120.917	327.828	597.052	281.233	324.255	649.57	487.023	696.798
O14787	0	0	0	0	0	0	0	0	0	0	0	0	0	0	0	0	0	0	0	0	0	14.494	124.405	6.57513	0	0	120.357	0	0	0	0	51.0295	0	0	0	0	0
O14791	509.445	367.668	561.377	367.668	2419.4	367.668	140.043	367.668	367.668	249.848	367.668	157.756	367.668	367.668	147.681	197.6	236.568	99.9783	70.2114	138.192	200.108	46.9909	138.192	128.702	131.543	0	0	0	0	23.4204	23.4204	0	51.0483	147.271	0	32.4739	45.377
O14795	9969.61	506.559	418.31	4075.79	5502.51	5863.32	1366.59	33275.9	5745.43	5623.1	16575	20828	2984.47	24050.1	1265.56	2358.56	4617.01	4122.32	4171.32	5572.88	4739.72	3655.97	2149.13	1182.86	3811.4	3756.41	1436.61	2540.55	10179.7	11773.2	3697.11	2078.32	199.195	2642.56	793.538	3954.45	1951.16
O14798	57.6333	55.7983	398.466	0	0	108.465	308.463	0	0	0	0	637.152	55.7983	0	58.4295	59.0058	29.1393	401.818	594.777	485.001	269.976	261.141	51.1924	218.9	0	0	12.7494	0	0	0	0	40.5113	12.7494	0	51.4324	50.9834	0
O14807	0	0	0	0	0	0	0	0	0	0	0	63.4488	0	0	41.2881	57.5944	41.2881	96.2031	41.2881	37.1846	41.2881	41.2881	41.2881	35.1804	135.253	135.253	64.805	143.256	135.253	297.759	135.253	127.249	135.253	95.2927	166.959	29.4094	155.598
O14817	0	0	0	162.283	0	154.606	0	197.232	0	235.119	99.6235	73.6345	73.6345	0	182.494	155.992	115.611	117.864	117.864	29.6421	117.864	117.864	20.8845	239.314	203.968	69.0939	275.245	175.566	194.587	248.958	241.349	103.389	194.587	199.545	141.843	128.694	194.587
O14818	259.048	576.611	912.802	302.966	253.73	590.028	577.904	342.579	278.371	307.675	398.894	377.483	292.722	342.579	490.415	339.695	263.419	695.293	1369.75	515.916	908.07	382.908	1027.16	259.666	839.717	318.972	312.253	351.598	579.733	407.263	418.731	277.772	381.911	550.927	214.425	420.562	283.023
O14828	356.405	105.096	356.405	315.257	356.405	70.9489	356.405	3303.98	356.405	356.405	481.075	356.405	356.405	2886.58	116.431	218.46	452.831	270.845	373.176	257.007	106.898	485.863	216.655	125.141	46.0845	177.449	134.252	192.663	177.449	732.512	197.897	107.738	170.844	111.993	347.674	184.055	177.449
O14841	109.249	216.802	438.966	249.664	291.389	330.713	255.137	249.664	249.664	193.421	377.409	103.366	120.04	249.664	357.159	478.228	279.843	760.048	814.831	1000.95	482.905	469.793	676.849	547.633	624.194	329.541	349.099	530.402	895.447	234.45	190.103	582.203	1348.96	781.201	505.396	614.555	522.452
O14879	0	0	0	47.8657	0	0	0	179.93	0	0	0	0	0	0	0	0	0	154.772	0	0	0	0	223.42	0	0	0	0	0	0	0	0	176.277	99.8938	164.716	0	51.4296	0
O14880	0	0	0	0	0	0	0	0	0	0	0	0	0	0	0	0	0	136.348	0	74.5772	0	76.6366	0	0	0	0	109.009	0	0	0	0	82.0573	179.226	121.83	0	0	268.98
O14907	424.126	0	0	0	1108.45	0	321.664	0	0	0	0	0	379.733	0	67.3959	430.752	931.301	430.752	430.752	430.752	430.752	1768.97	67.6634	430.752	0	235.079	348.761	660.202	0	0	79.7323	0	0	0	102.817	0	0
O14908	134.889	398.196	704.784	385.121	301.16	295.552	308.359	308.359	308.359	315.558	187.936	610.975	74.0235	308.359	178.181	181.702	321.169	388.377	443.201	239.812	402.196	366.134	1018.6	213.127	231.38	155.683	254.723	201.615	209.785	173.509	244.916	217.765	176.291	235.56	189.209	262.199	201.805
O14910	0	0	0	0	0	0	0	0	0	0	0	0	0	0	0	0	0	0	0	0	0	0	0	0	0	0	0	0	0	0	0	56.26	0	59.2161	0	20.1132	0
O14917	230.31	121.147	194.465	98.7981	194.465	286.236	117.101	380.885	194.465	160.055	92.0993	309.447	287.945	194.465	230.974	165.893	149.792	168.674	249.004	264.398	167.129	181.707	232.201	181.707	176.374	82.1297	92.4714	104.34	176.622	144.703	89.2356	53.3329	115.446	152.788	77.0283	71.4451	116.495
O14939	0	0	0	0	0	0	0	0	0	0	0	0	0	0	0	0	0	0	0	0	0	0	97.5994	0	0	0	0	0	0	0	0	0	0	0	0	0	0
O14950	936.381	386.326	2488.75	406.541	901.76	958.224	887.407	703.655	433.358	564.473	437.995	610.176	797.133	703.655	418.824	181.18	699.575	193.37	174.872	604.727	405.206	1602.05	812.73	521.64	551.125	850.732	533.491	476.991	1148.69	706.384	879.024	2885.38	653.738	749.069	551.503	663.698	1347.62
P19105	936.381	386.326	2488.75	406.541	901.76	958.224	887.407	703.655	433.358	564.473	437.995	610.176	797.133	703.655	418.824	181.18	699.575	193.37	174.872	604.727	405.206	1602.05	812.73	521.64	551.125	850.732	533.491	476.991	1148.69	706.384	879.024	2885.38	653.738	749.069	551.503	663.698	1347.62
O14960	210.246	95.375	685.072	415.949	194.488	178.73	194.488	194.488	99.7657	290.496	194.488	194.488	26.4465	194.488	420.501	1000.87	309.607	672.371	240.9	427.395	594.517	178.433	436.505	625.4	155.754	258.567	231.512	153.929	306.44	149.848	376.804	115.183	343.478	105.856	141.042	564.142	74.8895
O14964	139.446	0	0	146.849	0	79.9127	114.898	79.9127	0	0	98.242	0	0	358.637	122.602	126.555	149.139	252.145	123.843	197.536	181.82	160.102	190.524	167.666	196.362	98.7345	169.758	212.801	167.937	167.937	167.937	164.116	166.115	172.218	128.07	141.172	277.848
O14966	213.347	213.347	296.818	335.277	213.347	213.347	104.48	213.347	213.347	299.806	150.114	70.8913	213.347	213.347	401.691	381.734	240.895	407.464	177.96	298.088	263.227	370.993	312.317	336.742	456.123	352.738	280.526	551.016	351.449	351.449	128.59	194.881	276.476	351.449	626.278	216.512	1124.35
O14972	0	0	0	0	0	0	0	0	0	0	0	0	0	0	47.395	70.9669	70.9669	70.9669	82.6552	58.9604	38.9508	70.9669	71.5551	72.2138	0	19.5929	50.3112	0	0	0	0	47.5069	74.5527	0	0	0	0
O14974	26.1833	234.369	0	26.1833	268.424	0	108.092	0	0	92.7132	0	0	0	0	52.5452	80.1309	121.417	80.1309	52.3628	28.0974	54.9758	337.961	182.582	105.286	409.082	131.551	123.642	131.551	246.273	131.551	274.883	225.996	139.461	102.685	44.2392	39.424	70.8797
O14975	0	222.641	0	0	0	221.512	288.803	0	107.018	0	0	0	107.018	0	182.277	108.167	107.137	197.263	47.1835	102.921	81.3987	71.8469	25.212	102.921	232.604	203.338	44.4498	32.3067	128.197	10.2852	26.4528	367.537	236.991	75.5909	137.445	142.981	118.949
O14976	0	0	0	0	0	108.27	0	0	0	0	0	0	0	0	80.5036	84.6455	82.5746	82.5746	82.5746	82.5746	50.8666	181.527	284.206	68.3303	97.268	32.9769	129.753	126.349	126.349	126.349	126.349	152.838	204.054	148.279	97.1192	109.672	126.349
O14979	0	0	0	71.2232	0	260.297	0	0	0	0	0	0	0	0	0	0	0	0	101.59	0	231.657	0	645.053	169.488	483.13	211.166	566.186	211.166	211.166	180.817	211.166	137.578	130.369	241.516	96.0141	211.166	316.142
O14980	0	0	0	0	0	0	0	0	0	0	0	0	0	0	94.2815	32.7206	82.4545	77.9911	149.596	94.2815	99.283	201.496	233.97	52.8532	72.9918	96.443	108.503	69.7681	96.443	96.443	96.443	188.582	169.718	148.51	72.4538	84.3829	96.443
O15020	0	0	0	70.8095	0	0	0	0	139.162	43.932	315.255	43.932	0	0	13.1662	50.9624	96.7319	33.9855	103.282	89.8063	88.5969	122.278	402.243	40.4771	72.7113	37.058	84.0963	201.301	68.7213	62.0246	180.937	113.594	45.9923	97.0087	62.6609	47.2224	64.7313
O15021	0	0	247.42	0	0	0	0	0	0	0	0	0	0	0	0	0	0	0	0	0	0	0	56.8919	0	0	0	0	0	0	0	0	0	0	0	0	0	0
O15027	45.8869	0	231.457	0	0	0	0	0	0	0	0	0	0	0	0	0	0	0	0	0	0	680.72	108.397	0	0	30.8175	0	0	0	0	0	79.0177	155.019	0	0	0	0
O15031	695.403	255.921	493.647	261.537	1412.75	315.205	292.345	6857.41	285.014	797.152	424.77	286.304	351.528	593.867	256.731	221.742	491.038	414.59	372.227	497.793	252.158	315.331	143.751	519.288	233.044	160.866	167.895	227.721	230.382	311.789	465.468	178.423	219.309	265.97	287.372	445.191	179.122
O15063	641.298	0	294.133	694.652	0	853.436	0	0	0	0	182.721	182.721	0	0	702.343	702.343	702.343	1344.18	589.743	699.348	707.518	702.343	334.053	705.338	226.256	254.483	226.256	226.256	226.256	226.256	338.755	76.0427	334.096	226.256	142.525	136.061	226.256
O15066	0	0	0	0	0	103.231	0	0	0	0	0	0	0	0	103.261	83.5085	80.0133	118.139	129.916	102.751	95.649	119.6	48.9921	100.504	57.8449	113.946	46.6539	39.0755	57.8449	57.8449	21.7654	46.153	66.7715	143.564	48.8274	101.593	191.338
O15067	80.5505	286.533	0	218.194	0	0	35.2107	0	0	0	0	35.2107	0	0	103.913	89.6194	45.5491	79.2501	108.366	60.0664	107.628	73.0325	122.971	87.7805	127.419	73.8381	86.6095	132.199	122.188	122.188	110.175	128.17	122.188	132.109	64.9403	193.343	43.8297
O15111	0	0	0	0	0	0	0	0	0	0	0	0	0	0	20.7768	20.7768	20.7768	89.2346	20.7768	70.3709	20.7768	20.7768	9.58819	12.8158	105.277	15.0745	14.3351	17.317	31.2189	31.2189	31.2189	68.7398	128.923	32.6015	31.2189	31.2189	23.4362
O15118	199.377	608.654	777.423	315.104	718.791	113.729	180.564	291.889	292.428	253.362	191.944	291.35	434.586	291.889	233.515	155.674	348.936	364.11	233.515	382.978	169.87	297.161	132.493	145.555	124.053	193.445	79.4276	419.596	163.858	154.332	138.121	117.751	138.121	138.121	137.278	100.207	376.125
O15126	0	0	164.068	27.5763	0	0	0	0	0	0	0	0	0	0	37.421	42.1056	39.4979	86.1542	69.7225	89.803	91.677	76.492	146.978	64.0975	79.6569	54.9986	0	0	0	54.9986	0	84.4639	105.478	75.1978	82.3601	0	0
O15127	75.5015	105.841	105.841	110.195	105.841	170.831	110.675	105.841	105.841	73.7456	101.486	174.524	99.2511	105.841	102.486	67.9195	197.216	322.352	146.469	449.801	202.105	367.318	309.277	149.051	132.462	62.5145	110.39	60.6038	96.3314	96.3314	53.3309	160.747	311.404	81.0755	81.747	96.3314	114.46
O15143	178.267	343.802	4305.29	211.831	41.2201	168.704	64.7627	294.505	180.933	184.757	156.158	154.568	180.933	1216.31	177.856	199.267	201.819	241.962	256.695	220.9	313.503	188.63	499.257	213.672	674.769	326.756	323.953	349.206	158.213	354.737	293.387	1691.3	1271.05	684.504	322.27	221.339	681.422
O15144	370.903	442.531	795.646	233.15	343.401	689.98	223.135	343.401	361.871	140.15	192.261	274.691	324.931	1345.44	558.899	662	459.491	685.682	1004.15	1013.85	684.912	633.018	1988.64	467.482	1663.72	463.135	755.284	382.206	614.672	674.727	590.82	1914.43	1964.99	1493.33	444.306	870.087	742.03
O15145	1291.65	3995.04	1696.12	490.683	477.843	631.703	566.784	3360.09	261.382	594.091	296.42	593.924	369.097	5748.25	761.216	695.034	614.13	754.187	1411.67	1408.49	946.152	1027.19	3171.38	888.662	1246	900.332	988.105	1129.11	650.36	968.754	821.141	2065.91	1571.26	1264.15	534.375	814.022	857.295
O15162	281.941	78.685	291.35	938.874	291.35	578.953	193.759	291.35	397.344	292.263	74.7975	638.373	290.438	291.35	33.0493	102.081	130.15	136.984	185.416	242.208	123.317	405.704	130.15	78.3043	158.078	132.839	123.307	252.688	168.319	123.331	187.674	216.06	113.608	166.023	241.027	174.277	170.614
O15173	353.611	922.983	353.611	104.468	447.401	331.106	179.157	353.611	581.635	353.611	353.611	151.358	786.703	353.611	192.649	85.411	163.585	161.773	178.044	163.585	101.388	118.707	234.957	195.632	91.4889	85.9456	155.207	144.754	133.609	133.609	165.462	161.802	119.072	83.6543	94.383	161.953	133.609
O15194	74.5958	115.016	115.016	286.945	87.0061	197.093	115.016	115.016	92.8252	115.016	137.207	192.864	84.282	115.016	208.477	193.096	203.336	282.771	90.8773	332.855	264.405	181.383	67.1959	120.226	157.284	176.679	162.124	184.908	180.911	318.719	102.644	176.915	255.452	229.415	213.766	239.901	154.971
O15197	5066.77	2277.19	719.018	3093.8	4210.42	1905.61	2203.74	8529.29	2105.72	2991.89	1501.39	1051.26	1250.96	3516.41	3465.7	2566.95	3897.52	2466.17	5352.72	3351.69	3188.01	2696.93	924.744	3454.34	1379.48	1630.49	1939.87	1725.76	1050.19	3118.49	2415.02	642.07	1056.84	857.875	773.039	1831.38	680.809
O15204	285.826	1099.38	372.448	211.354	202.814	489.105	666.703	4190.31	160.192	446.816	555.473	462.798	105.564	446.816	984.663	907.018	1212.8	622.937	637.078	281.386	969.714	282.344	196.39	285.319	342.365	235.81	272.729	240.667	632.804	583.238	670.04	84.2596	254.661	150.364	227.204	172.076	109.679
O15212	165.573	0	122.235	161.006	463.238	141.546	94.5605	0	0	0	94.5605	0	0	0	48.264	112.849	81.4449	114.404	141.515	16.5634	81.4449	50.0404	135.142	46.2313	140.893	125.99	85.6224	123.428	136.719	136.719	187.083	183.647	231.156	161.913	93.9504	136.719	55.4822
O15229	0	156.303	0	172.621	0	0	0	0	0	0	0	0	0	0	467.114	237.138	233.76	418.013	212.229	653.319	297.401	201.877	84.3378	214.082	194.081	119.427	194.081	194.081	194.081	194.081	265.482	100.804	755.974	99.772	194.081	352.58	194.081
O15230	1796.21	724.335	998.62	530.101	2767.2	418.05	1376.1	2108.43	1085.48	1524.06	2492.21	722.381	1254.47	1453.53	848.866	1399.15	1632.08	2400.7	1090.99	1492.32	1022.48	1005.53	570.984	1907.34	1220.96	991.546	998.404	475.719	1593.62	2072.7	1856.29	666.539	1379.84	792.779	1635.81	955.357	570.997
O15231	202.153	220.947	425.178	24.2958	203.075	18.9891	87.8941	382.57	168.905	135.658	132.032	168.905	168.905	168.905	125.017	72.5154	74.9982	70.4204	183.871	60.8692	42.8326	217.376	2016.31	34.4418	98.7923	30.2903	147.685	93.669	102.058	172.2	62.7301	255.048	81.6581	77.0557	84.2882	58.7597	23.2916
O15240	57320.3	8761.24	3290.03	36038.7	67692.1	8901.15	14975.5	1769.63	6877.3	19581.2	32458.7	37785.9	1033.91	666.49	24879.7	27592.8	76318	6899.87	2751.99	2006.24	5369.12	109375	6729.21	51367.5	38718.6	53337.6	24425.2	16425.4	31308.5	53337.2	63187.1	7640.48	29005.6	17847.1	17580.8	35185.9	1207.57
O15243	0	0	0	92.3034	0	0	0	0	0	0	0	0	0	0	62.2045	71.2543	71.2543	60.7135	84.9585	71.2543	89.2984	58.9472	71.2543	85.0949	60.0438	59.5165	59.7802	60.8406	59.7802	59.7802	64.0059	45.3298	48.0032	49.9957	68.8102	40.8422	99.7859
O15244	165.857	320.261	183.186	413.328	320.261	724.829	523.968	320.261	320.261	320.261	366.87	267.444	311.897	320.261	256.034	943.839	503.355	1394.71	224.227	840.932	469.071	364.497	183.706	726.199	567.757	484.04	234.475	438.24	420.056	796.632	237.341	177.607	570.978	1651.06	355.054	401.872	368.941
O15254	36.1343	139.803	0	0	0	0	0	0	0	0	0	0	0	0	49.3535	20.0087	27.3591	49.3617	126.452	49.3617	60.8758	166.94	299.538	39.1829	0	0	0	0	0	0	0	151.15	0	0	33.182	19.8887	0
O15258	0	0	36.8836	0	0	65.3413	0	0	0	0	0	0	0	0	142.894	61.6831	137.225	33.0449	164.645	137.225	131.556	197.768	282.707	61.3333	46.3637	38.7541	77.2955	82.3036	79.7996	79.7996	50.9804	172.149	100.062	91.758	60.5394	79.7996	164.418
O15260	0	0	0	0	0	0	0	0	0	0	0	0	0	0	0	0	0	0	0	0	0	213.896	604.008	18.5272	0	0	103.632	0	0	0	0	169.122	0	0	0	0	0
O15263	474.265	0	1209.38	0	0	0	0	0	0	0	0	0	0	0	0	0	0	0	226.736	0	0	728.232	4014.56	0	0	0	349.808	0	0	1863.24	0	524.681	0	0	0	0	0
O15264	0	175.503	0	154.678	0	0	0	0	0	0	0	0	0	0	198.739	198.739	198.739	204.846	211.831	198.739	188.261	192.632	448.971	151.942	0	168.913	0	0	0	0	0	219.525	0	214.549	0	22.0899	0
O15269	0	0	0	0	0	0	0	0	0	0	0	0	0	0	0	0	0	0	139.775	0	0	0	636.252	0	0	0	0	0	0	0	0	278.233	0	0	0	0	0
O15273	0	0	0	0	0	0	45.0225	0	0	57.3817	142.692	99.3364	389.672	392.329	79.9989	0	0	0	242.971	0	0	1281.41	0	39.1733	18.1818	17.6183	0	0	0	278.453	48.7855	0	0	0	0	0	37.87
O15294	0	0	0	0	0	0	0	0	0	0	0	0	0	0	0	0	0	0	26.1847	0	0	0	127.84	0	0	0	23.5131	0	0	0	0	26.9396	30.2835	29.9626	0	0	0
O15296	0	0	0	0	0	0	303.687	0	0	0	0	0	260.066	0	292.734	292.734	292.734	192.219	63.1157	938.145	109.574	394.51	517.945	292.734	0	0	162.909	777.426	0	0	0	275.961	0	0	643.262	0	0
O15305	0	317.212	371.03	146.126	0	258.648	0	114.113	0	0	114.113	114.113	226.226	0	177.499	343.77	99.7342	211.531	203.305	355.224	331.647	244.218	959.824	193.65	389.96	201.176	406.117	352.815	151.28	192.992	218.693	302.236	430.202	341.43	300.767	197.756	505.128
O15321	0	0	0	0	0	0	0	0	0	0	0	0	0	0	0	0	0	0	0	0	0	59.6355	211.209	63.9693	0	0	503.522	0	0	0	0	218.233	0	30.2815	0	0	65.683
O15327	0	879.055	0	0	0	0	152.883	0	0	0	0	0	0	0	0	0	0	0	370.575	0	0	127.01	56.5833	0	0	0	0	0	0	0	0	113.403	0	0	0	249.74	0
O15335	0	0	1698.59	15.4073	0	0	0	0	0	0	40.5016	341.889	0	0	41.6143	37.1473	41.6143	226.098	41.6143	41.6143	408.381	46.0812	14.9503	11.2679	153.027	0	0	0	0	0	0	0	178.218	28.3823	18.9689	0	120.285
O15354	0	90.6593	0	0	0	0	0	0	0	0	0	0	0	0	0	0	0	0	0	0	0	0	0	0	0	0	0	0	0	0	0	0	0	0	0	0	0
O15357	0	0	0	0	0	0	0	0	0	0	0	0	0	0	0	0	0	25.2546	0	0	43.8652	32.0717	0	0	56.1541	51.3363	56.1541	56.1541	56.1541	56.1541	56.1541	128.611	160.809	108.917	25.3467	40.393	56.1541
O15371	0	0	0	61.4538	0	171.572	61.4538	0	0	499.079	0	0	0	0	200.085	162.774	254.622	171.491	200.085	191.895	195.807	519.748	398.631	210.514	306.011	154.097	214.727	122.143	227.31	227.31	227.31	324.325	246.442	142.975	136.346	265.709	239.894
O15372	191.399	191.399	542.062	137.913	191.399	302.214	164.24	191.399	191.399	191.399	67.025	119.052	252.494	218.558	249.136	517.1	148.71	216.717	81.108	148.71	130.612	82.5577	326.742	28.4331	22.648	29.9205	99.625	27.9202	29.9205	82.5282	25.0315	33.6918	16.0211	29.9205	29.9205	31.9207	29.9205
O15374	0	0	0	0	0	0	0	0	0	0	0	0	0	0	0	0	0	0	0	0	0	0	0	0	49.5792	0	61.8268	0	0	0	0	0	0	183.92	0	0	0
O15382	47.0113	490.371	1589.19	85.5814	0	0	195.537	0	47.0113	0	0	0	0	606.258	75.3898	61.6909	75.3898	131.181	59.0714	75.3898	86.2731	159.879	75.3898	25.424	127.737	44.0593	201.23	44.7426	75.5991	60.4683	75.5991	78.0641	64.1539	121.874	75.5991	6.47026	98.1573
O15393	692.64	244.201	964.884	3279	1864.22	633.57	2164.37	800.307	800.307	824.965	698.272	671.589	3341.08	217.729	961.228	1251.19	2833.33	1149.22	1527.9	3160.02	1468.94	858.711	451.961	4443.11	345.677	628.037	496.204	1404.76	518.361	540.518	490.244	354.768	459.598	561.76	2159.61	1164.95	429.884
O15394	406.031	1853.84	1651.22	761.218	868.834	718.228	1065.06	3420.07	604.829	498.637	775.893	1308.4	1060.17	412.804	570.61	973.236	317.141	758.645	899.625	903.842	663.161	261.696	622.785	296.782	614.4	492.026	489.315	1784.54	702.406	726.631	322.236	155.107	188.474	395.384	648.406	183.553	469.223
O15400	482.041	897.317	1414.05	558.056	452.443	183.223	274.648	299.29	299.29	299.29	246.654	206.583	159.036	299.29	294.546	224.95	359.599	171.664	191.255	207.11	243.691	465.298	291.655	317.95	232.214	185.51	182.676	502.246	469.967	163.364	117.77	402.866	236.033	230.717	203.423	256.115	225.669
O15431	261.255	409.056	962.163	575.031	409.056	58.3044	409.056	409.056	409.056	342.291	475.821	496.519	340.323	409.056	138.55	98.1002	138.55	138.55	124.646	199.259	933.735	369.927	138.55	31.7928	77.4286	127.679	102.245	114.962	114.962	75.5737	140.442	44.3432	146.47	114.962	131.289	61.8711	324.475
O15439	0	0	0	0	0	0	0	0	0	0	0	0	0	0	38.6679	79.7074	23.5564	126.639	79.7074	450.259	110.216	79.7074	79.7074	28.3906	124.924	26.1643	59.3141	60.6923	66.4208	66.4208	67.7618	99.0135	65.0797	114.367	66.4208	22.0134	183.019
O15444	2401.16	2641.11	1928.07	2126.13	15257.1	2126.13	1277.63	2126.13	2655.12	2126.13	2126.13	281.271	1252.26	2126.13	969.077	1411.83	1280.74	749.845	325.922	749.845	592.726	350.761	311.288	906.964	0	297.425	0	0	0	0	0	0	0	0	0	0	0
O15455	0	0	0	268.392	0	0	0	0	0	0	0	0	0	0	0	27.1865	18.3179	0	0	0	45.1812	0	0	143.17	141.379	170.922	170.922	271.827	170.922	170.922	30.6183	170.922	407.96	34.8146	35.5702	320.649	250.774
O15484	112.415	214.372	362.325	679.485	106.404	207.145	156.331	175.261	80.6004	175.261	162.719	555.87	133.963	391.199	402.545	392.992	373.304	465.803	566.83	841.91	336.581	270.139	407.199	283.707	273.289	216.258	322.66	260.112	266.681	332.416	284.863	205.911	323.146	390.071	244.732	84.4256	295.192
O15498	63.7728	0	0	159.391	0	0	96.138	0	0	0	0	0	63.7728	0	78.9999	97.3421	78.9999	74.7496	51.0454	191.983	201.444	123.067	64.5667	67.2555	65.6881	89.1566	68.3813	153.725	86.2234	86.2234	86.2234	119.734	92.3821	81.5846	83.2902	131.641	61.6927
O15511	183.684	214.412	621.756	351.508	183.684	137.993	92.3213	183.684	183.684	623.348	66.7215	183.684	111.682	183.684	188.531	173.64	243.317	98.8768	73.735	103.437	173.64	548.706	198.41	158.75	182.508	287.434	114.095	129.491	186.463	215.712	148.342	791.735	340.072	190.418	128.273	996.92	135.594
O15530	0	426.871	0	0	0	0	0	0	0	0	0	133.056	0	0	19.6779	0	0	0	127.302	0	0	0	124.759	0	0	0	0	0	0	190.475	0	0	48.8302	58.8514	34.2929	0	0
O15533	18.9996	18.9996	0	0	0	0	29.411	199.485	0	0	0	43.0878	0	0	130.906	130.906	130.906	94.8111	157.286	130.906	104.525	246.952	263.207	94.4513	33.4717	149.076	108.26	149.076	149.076	149.076	162.799	362.756	135.353	196.841	87.2449	149.076	175.122
O15540	0	0	0	0	1057.01	0	0	0	323.779	0	895.245	269.996	417.526	0	0	0	0	0	0	0	0	618.973	68.9543	0	89.7389	0	0	170.515	443.211	0	0	41.519	0	0	42.3995	0	225.468
O15551	0	0	0	366.417	0	0	0	0	200.972	200.972	0	0	243.286	0	88.2968	304.374	317.778	304.374	304.374	304.374	304.374	392.352	304.374	248.882	169.309	230.047	101.59	354.885	169.309	169.309	169.309	97.7588	138.06	169.309	287.273	113.013	223.595
O43143	0	0	0	0	0	0	0	0	0	0	0	33.9801	0	0	28.5692	71.6914	42.5108	55.7806	59.1401	55.3573	46.8178	61.0022	164.021	55.7806	38.3098	54.9603	47.0841	35.9078	54.9603	54.9603	54.9603	101.565	54.9603	83.0646	54.9603	54.9603	103.049
O43149	0	0	0	0	0	0	100.069	0	0	0	0	0	0	0	0	0	0	0	0	0	0	0	93.7752	0	0	0	0	0	0	66.7259	0	30.1937	58.0523	0	0	0	35.9707
O43150	0	0	82.5968	0	0	96.0208	0	0	0	0	0	0	0	0	0	0	0	39.1105	72.8448	0	0	0	55.2755	0	108.396	76.5628	60.6927	77.4478	83.2617	76.5628	76.5628	61.8078	75.6778	104.604	76.5628	26.0356	76.5628
O43155	514.709	279.678	563.479	567.641	492.201	370.485	454.832	509.668	707.347	900.417	639.459	509.668	369.965	350.535	1136.84	1617.56	937.363	1144.04	2959.87	1480.5	1849.71	1006.44	1053.94	1306.43	608.666	683.394	1125.84	430.597	439.14	332.083	802.924	977.617	1512.22	860.931	1047.56	1263.47	736.762
O43157	101.667	190.503	20.5707	137.483	161.067	110.346	180.813	149.275	290.401	324.507	110.142	149.275	36.5459	321.614	103.279	75.5876	197.841	282.392	145.158	196.608	164.636	130.871	172.356	102.89	69.36	108.723	80.971	75.1671	638.234	60.2333	207.515	100.472	72.5563	107.799	98.5503	93.1727	195.196
O43169	351.479	0	548.342	0	1333.25	0	341.449	0	0	0	0	0	0	0	45.9646	114.897	231.57	156.021	114.897	114.897	114.897	73.7731	222.195	64.6454	0	0	102.317	121.829	0	0	0	93.3377	236.077	0	0	108.499	0
O43175	427.878	534.589	242.458	644.83	695.005	350.75	435.876	758.7	233.695	263.382	446.932	142.475	480.392	306.737	1316.75	827.378	728.724	1218.73	924.362	1757	971.473	1098.23	5383.67	1100.03	633.552	478.677	1042.82	1201.25	206.832	388.56	277.826	1459.36	2209.56	489.876	1553.69	1332.71	1385.62
O43182	0	0	0	0	0	0	0	0	0	0	0	0	0	0	50.2511	0	0	13.5427	0	227.85	0	0	0	120.741	0	0	0	149.699	0	0	0	0	0	0	107.921	0	0
O43237	263.839	282.721	861.881	53.7351	574.262	135.249	0	0	0	0	0	0	0	53.7351	75.3388	136.675	75.5151	261.613	188.325	547.93	66.023	255.588	493.592	136.652	193.324	133.744	162.201	160.401	160.401	160.401	138.663	212.646	263.796	167.049	137.952	158.601	144.128
O43240	1900.56	880.048	2747.42	769.544	669.19	769.544	478.137	769.544	2239.76	430.257	1071.44	170.251	144.937	769.544	206.823	199.323	341.48	343.58	1043.72	407.832	176.053	637.393	4224.71	210.743	2471.47	447.586	643.931	654.179	664.426	849.275	677.234	1728.02	287.46	846.553	307.846	349.433	231.633
O43242	0	0	0	28.359	6.78858	222.47	0	6.78858	0	0	6.78858	247.359	101.143	0	175.519	99.0138	283.032	187.859	128.054	250.538	159.713	236.681	542.781	217.285	337.265	166.249	151.929	144.921	355.2	211.135	126.219	354.451	491.087	253.073	178.271	221.232	201.039
O43278	3747.16	9196.67	10875.7	4598.3	9739.08	2700.81	3170.99	4467.5	2309.71	3854.29	5641.53	3222.47	2659.18	2039.83	2720.41	3461.21	2657.51	5207.26	6975.35	6901.32	5361.66	2053.64	3598.27	3247.84	2478.62	2842.83	4064.69	2916.56	4514.04	4871.92	3173.74	1040.45	1373.96	1333.82	2744.49	1677.13	1817.44
O43280	622.125	852.109	1026.22	144.714	471.692	81.8892	274.852	413.515	584.752	337.152	62.4427	413.515	309.579	703.795	346.976	347.398	269.954	804.959	323.635	444.344	313.434	359.427	211.979	645.829	381.884	402.307	240.628	956.469	500.591	386.817	174.62	164.377	469.424	479.664	283.066	239.548	242.229
O43286	394.953	7935.5	1082.98	3382.56	807.554	4470.34	1934.17	999.473	2498.44	7479.54	3181.54	1119.19	1959.46	1959.46	5137.12	7309.33	5879.65	3261.19	1901.3	4717.52	5560.29	2318.18	10.3959	4717.52	20.7789	3607.36	2979.93	3965.79	9343.7	3384.66	3607.36	1589.26	4007.1	3840.72	3607.36	7341.25	2188.2
O43291	6084.91	4562	3145.99	816.216	9858.47	1045.93	2815.29	1133.98	5138.12	5341.02	421.271	695.736	2825.8	328.744	1282.93	1375.1	1948.74	2010.88	1020.8	2191.8	1115	2941.82	682.204	1210.29	566.548	356.497	518.674	388.094	795.404	678.836	295.472	217.524	550.834	257.368	416.689	701.492	287.587
O43294	0	0	0	0	0	70.9858	0	1644.41	0	0	32.2672	0	0	354.45	0	0	20.1829	48.0019	0	0	0	71.2979	21.3397	0	0	0	0	0	0	44.8005	38.0777	35.1575	0	0	0	0	0
O43301	213.345	131.05	407.537	223.592	213.345	213.345	213.345	213.345	213.345	362.999	76.184	113.323	213.345	213.345	146.049	185.898	274.879	140.462	145.095	157.208	174.272	182.292	188.362	147.709	115.35	95.8143	157.058	242.426	159.826	72.607	48.0792	170.25	166.561	162.593	222.233	81.7868	174.409
O43324	0	0	0	0	0	0	0	0	0	0	0	0	0	0	72.7738	64.5153	55.0063	84.4256	56.2568	94.0611	33.2397	64.5153	54.3625	73.8311	87.0578	26.2713	58.7397	53.9558	65.0725	65.0725	65.0725	71.4052	109.565	78.3652	33.306	52.2755	78.7968
O43390	389.866	0	508.011	170.734	0	170.734	235.725	0	0	0	0	0	0	0	193.007	195.008	277.118	192.674	175.805	172.423	202.495	301.144	967.616	138.173	224.304	109.464	217.723	169.515	149.038	149.038	152.402	221.087	138.24	145.674	40.3014	149.038	131.264
O43396	468.598	547.947	101.092	487.64	1677.68	411.589	525.409	1256.48	411.589	209.093	223.592	101.844	300.667	384.551	291.122	334.829	360.491	174.678	178.412	225.055	159.176	233.711	308.809	340.555	256.785	289.812	279.624	500.275	603.855	858.356	245.48	330.618	286.717	258.324	329.217	228.752	257.054
O43399	264.212	907.712	724.672	274.125	955.306	394.86	410.932	4976.15	193.149	155.15	419.25	395.384	260.37	1203.74	234.442	377.563	98.6829	318.19	235.719	266.456	115.56	124.974	598.308	105.387	429.451	293.751	367.232	228.424	716.842	429.156	288.547	409.73	285.709	179.217	110.112	267.314	236.226
O43405	3679.61	26926.1	11225.8	3556.84	61961.4	11225.8	8866.34	11225.8	13332.3	12484.1	10273.1	423.688	12178.5	11225.8	3154.85	974.823	3741.85	873.906	96.5013	164.38	572.365	2862.03	211.479	2625.21	911.693	4452.72	1935.83	3547.93	19930.4	866.823	5908.04	1347.18	1134.83	3711.58	1854.79	7582.14	8055.62
O43414	0	292.828	608.298	0	0	0	0	0	0	0	0	0	0	345.42	0	48.1586	0	0	0	0	72.5493	0	90.294	0	58.4005	16.9262	65.2688	0	0	0	0	28.2907	0	0	29.6812	0	0
O43427	0	0	0	0	0	0	334.392	0	0	0	0	0	0	0	31.6785	0	0	0	0	0	0	0	72.8355	0	67.6867	81.8263	81.8263	81.8263	81.8263	81.8263	81.8263	81.8263	69.5477	91.6801	108.623	44.0137	146.049
O43451	22048.1	2873.74	23514.2	38042.5	11911.5	2023.56	8493.11	3463.35	2557.03	34079.4	8968.94	4317.79	5808	7485.75	9323.71	7260.86	3589.05	7529.29	9395.11	13536.4	4313.71	10844	4881.21	7393.46	2488.46	7248.34	14302.3	15949.7	9853.11	16294	14422	4985.87	8019.92	5277.36	9251.17	4987.77	7347.68
O43464	0	883.764	0	0	0	0	0	0	0	0	115.73	0	0	0	0	0	0	0	128.61	0	0	55.6296	176.573	0	0	0	0	55.9848	0	0	0	180.952	0	168.038	0	85.1342	0
O43488	956.997	730.095	1259.2	658.934	817.488	1151.57	580.441	4836.39	561.983	546.671	510.26	679.802	726.967	1635.72	1150.3	1202.2	956.282	838.138	1075.2	1026.33	1280.53	1006.48	2464.3	1932.19	1950.25	1194.14	1321.09	1857.33	896.146	955.427	776.038	1392.27	4664.53	2035.13	1366.34	1574.22	1255.68
O43490	756.659	588.314	953.286	3169.76	1487.21	669.195	1410.82	980.063	969.694	1952	3523.14	2034.67	980.063	548.545	1555.27	1661.93	2205.1	1265.58	1441.62	1802.49	1637.58	1618.86	884.769	1749.49	801.978	1112.57	2586.43	1757.84	1051.21	1070.64	1158.61	653.648	1108.32	793.494	1514.76	1374.08	483.947
O43491	105.241	8271.43	9265.56	54.129	2388.55	276.874	396.161	461.469	1186.99	351.936	461.469	281.154	526.777	667.595	164.287	256.764	123.401	229.495	145.135	143.339	183.44	106.391	205.402	164.287	60.5753	62.5673	238.748	0	0	0	0	0	60.5753	0	0	0	0
O43493	1313.22	472.41	823.542	953.036	2178.33	980.242	892.626	922.831	2498.61	1296.98	140.77	593.146	264.417	922.831	347.213	453.358	1027.89	2022.51	1200.66	2392.76	468.592	793.005	185.072	512.347	257.399	122.869	253.328	371.143	615.096	526.603	542.693	255.364	126.3	210.781	253.16	454.482	26.894
O43504	112.435	221.183	298.694	74.2572	112.213	110.45	221.183	651.249	221.183	221.183	221.183	300.485	221.183	606.823	23.2282	64.8958	79.8091	161.84	120.785	111.533	79.8091	57.8469	199.24	23.5297	107.612	56.1341	129.729	74.2831	444.992	181.613	272.622	65.496	189.631	142.667	88.5617	63.5693	169.124
O43505	3067.36	1217.49	107.296	2363.27	1255.59	1769.89	2223.4	1788.54	2982.03	3771.8	2195.78	924.491	446.606	3346.11	5325.68	4482.25	4061.15	2264.34	1785.84	3544.6	2662.95	2405.41	3594.75	7946.98	2050.89	3372.02	2179.34	2249.61	3120.27	2828.85	6189.54	2449.61	4785.75	3538.4	2584.53	10530	813.758
O43508	0	0	0	0	121.992	0	0	0	0	0	53.7729	191.676	296.055	0	127.299	141.84	0	0	0	0	0	0	58.3049	54.4582	94.4031	187.05	70.8389	94.4031	94.4031	94.4031	94.4031	94.4031	94.4031	113.379	85.1236	120.955	93.2392
O43511	681.173	164.058	332.908	1091.96	294.933	1388.16	88.0524	332.908	723.837	194.906	148.002	855.609	279.378	1331.8	70.7767	151.936	459.812	354.594	768.865	1301.46	65.9239	4136.95	468.685	739.379	246.986	388.766	1433.74	636.363	457.902	625.821	449.371	395.499	147.069	628.394	306.073	405.314	1636.29
O43516	165.465	121.469	424.371	92.8036	128.572	112.247	135.674	128.572	128.572	106.855	460.872	128.572	56.7094	746.468	87.38	99.6031	100.21	92.0671	84.6808	95.0402	36.6263	98.0134	95.0402	166.092	178.41	112.733	148.647	218.641	275.186	607.706	76.1865	117.792	540.96	168.259	79.0482	70.282	99.5101
O43520	0	2454.11	42.1807	172.358	0	0	90.6081	0	0	70.4803	0	145.272	0	42.1807	161.709	154.92	154.92	190.463	311.333	269.756	144.16	127.135	132.123	96.3564	103.977	103.977	103.266	103.977	103.977	155.283	19.96	108.709	52.4074	109.66	115.628	103.977	55.1243
O43529	104.161	226.703	99.334	104.161	183.054	243.213	104.161	104.161	104.161	69.2763	53.1886	104.161	104.161	104.161	145.18	113.809	115.912	118.015	94.2514	180.217	153.992	115.912	107.514	111.265	112.152	59.3233	60.0908	112.152	112.152	440.589	79.4719	546.048	112.152	112.152	112.152	178.118	112.152
O43548	0	0	0	0	0	0	0	0	0	0	0	0	0	0	0	0	0	0	0	0	0	62.1311	173.862	0	35.5458	0	0	0	0	0	0	75.8959	0	0	0	0	0
O43556	1044.56	2440.12	1044.56	1044.56	1237.42	764.869	327.391	851.706	1580.72	1044.56	2075.42	1300	548.917	309.302	417.085	412.585	417.085	312.383	417.085	421.586	1284.8	274.324	551.272	417.085	975.112	975.112	975.112	975.112	6845.54	975.112	975.112	364.814	210.804	425.109	1321.77	975.112	1295.3
O43567	1005.48	966.138	9843.64	1296.26	823.879	670.255	855.84	2308.86	966.138	926.794	1380.36	850.112	458.901	3634.18	1420.81	780.177	983.795	2096.32	2465.6	1648.51	1201.4	1302.28	841.588	982.997	919.213	598.021	793.942	1981.84	828.12	1500.5	1300.78	349.898	862.299	746.84	675.121	979.245	512.423
O43570	486.822	742.591	696.116	188.123	563.943	553.703	322.696	1751.6	495.306	350.885	436.489	522.671	395.741	2083.78	296.543	225.598	404.878	232.238	206.778	359.697	347.819	409.146	260.51	239.591	383.243	205.392	241.088	178.995	168.089	229.604	293.439	115.876	203.885	318.092	237.433	242.202	333.889
O43581	0	0	0	106.373	0	0	181.724	0	0	77.332	77.332	0	177.219	0	130.41	26.2976	100.046	268.675	111.706	288.481	99.9692	74.7046	111.706	123.365	0	14.7816	0	57.5201	0	0	14.7816	30.1126	0	18.242	206.824	0	0
O43583	0	0	0	0	0	0	0	0	0	129.801	59.6749	59.6749	0	934.693	0	0	0	86.944	207.831	0	0	244.318	0	84.0252	88.8545	55.3443	24.3547	38.4546	50.6894	50.6894	50.6894	35.0332	51.8044	40.0731	64.2708	49.5744	102.324
O43592	0	0	0	0	0	0	0	0	0	0	0	0	0	0	30.5693	63.6093	63.6093	43.4116	63.6093	105.523	63.6093	109.688	253.886	41.4596	56.7617	56.7397	80.0736	111.997	56.7617	56.7617	56.7617	160.539	56.7837	50.1468	52.3088	48.4451	56.7617
O43598	264.026	265.925	431.628	416.331	791.786	457.561	212.188	3709.32	613.745	595.031	314.351	970.925	124.266	431.628	527.069	248.568	473.368	316.94	458.023	226.665	91.584	570.498	32.5483	536.882	534.817	659.652	174.514	634.272	361.465	128.095	107.823	274.767	269.934	454.278	448.162	531.481	170.289
O43617	0	0	0	0	0	0	0	0	0	0	0	0	0	0	0	0	0	0	0	0	0	0	184.557	0	150.179	150.179	247.52	246.998	150.179	150.179	150.179	126.75	71.2047	150.179	150.179	92.1866	175.263
O43633	1932.53	659.128	1003.27	2453.8	1522.55	910.823	848.955	1003.27	765.113	1759.39	1647.4	1803.75	556.534	643.949	1515.35	1402.36	2315.02	1306.65	4458.53	1618.31	2107.88	1450.79	1484.02	2245.07	1363.39	1381.91	1789.55	1307.94	803.326	2171.12	1532.35	913.739	1344.55	1157.86	1183.83	1805.7	578.556
O43639	375.767	922.288	312.677	278.89	101.807	375.767	375.767	375.767	375.767	375.767	438.857	126.03	578.77	572.768	244.696	229.177	101.382	149.422	238.444	229.83	162.084	1964.67	393.29	340.547	190.781	319.918	146.681	143.936	172.299	255.349	589.128	333.452	619.56	451.552	117.853	428.442	126.675
O43653	3349.94	2619.56	5359.31	2619.56	2619.56	826.111	10535	2619.56	2772.44	12732.6	1372.39	2521.67	1944.67	160.021	0	1468.93	0	0	1932.97	0	0	0	0	8.95566	649.341	0	816.927	148.098	10.9787	340.197	0	0	10.9787	0	0	0	0
O43657	132.495	295.928	455.688	662.503	295.928	176.672	339.842	295.928	138.855	252.014	100.187	295.928	340.49	812.801	250.193	182.945	219.384	332.835	142.651	376.313	357.764	161.324	139.641	142.152	135.446	256.933	144.355	224.036	165.828	157.719	154.861	158.505	366.67	194.648	514.094	321.846	199.058
O43676	0	0	0	0	0	0	0	0	0	0	0	0	0	0	177.919	182.861	408.49	190.006	169.289	237.173	237.173	510.951	411.582	443.167	280.6	280.6	280.6	555.347	280.6	280.6	280.6	281.372	140.085	221.299	232.141	280.6	530.737
O43678	40.6053	75.42	0	151.513	461.071	0	214.061	0	0	40.6053	0	0	0	0	82.5722	82.6827	66.7138	52.0154	67.6323	82.5722	82.4617	129.843	320.475	88.9415	103.354	78.9644	68.0613	208.688	91.159	91.159	58.9111	147.242	74.3452	91.159	70.3546	261.717	125.017
O43681	310.508	261.597	1161.13	378.379	853.187	534.887	563.874	422.504	289.18	180.559	272.948	466.629	580.127	422.504	612.984	659.104	580.9	650.144	430.912	1058.5	612.405	990.338	1583.59	1043.04	1351.62	708.555	843.357	1139.6	1300.38	650.181	544.397	1083.72	2278.68	1404.11	689.066	900.408	1183.56
O43684	0	0	0	0	0	0	0	0	0	0	0	0	0	0	83.2239	165.791	113.874	165.791	165.791	165.791	263.457	217.709	274.205	109.432	0	0	138.198	0	0	0	0	169.634	0	95.0018	0	0	0
O43692	603.422	1205.34	1352.71	1352.71	1331.75	1352.71	2027.54	1352.71	1352.71	3906.63	3962.24	502.564	1823.58	1352.71	1407.97	238.122	4049.98	340.225	379.636	931.463	77.0781	917.744	287.901	379.636	266.486	114.051	144.823	709.198	697.738	34.805	4.20214	266.486	266.486	73.9499	3710.25	453.267	388.148
O43704	0	0	0	0	0	0	0	0	0	0	0	0	0	0	0	0	0	0	0	0	0	0	0	0	0	0	0	0	0	0	0	509.966	0	0	0	0	0
O43707	422.246	703.302	1139.36	266.175	995.626	1935.35	496.18	3240.92	488.752	362.611	575.24	863.596	446.334	1035.25	431.149	879.821	633.812	1109.32	1077.65	1108.93	739.578	907.752	6349.79	433.79	1722.51	898.171	1692.62	705.686	1183.22	440.008	539.774	3612.52	1354.68	1512.64	907.725	705.086	1382.2
O43708	83.5764	408.742	107.239	75.7559	0	0	0	0	0	0	0	0	0	75.7559	25.6141	93.6443	86.1748	49.6446	86.1748	100.47	98.6752	34.2219	158.858	48.9	53.1018	37.9146	46.004	76.2602	59.332	59.332	63.2113	59.332	61.7272	39.3618	70.9111	14.2036	72.621
O43747	72.6273	609.078	0	198.579	105.002	0	0	72.6273	0	72.6273	0	0	258.756	0	187.14	116.71	692.126	202.116	459.299	285.357	191.773	194.914	338.55	106.691	180.36	145.56	129.334	167.103	191.772	50.4467	203.184	294.685	209.245	99.5626	232.584	219.571	211.028
O43759	0	0	0	0	0	0	0	0	0	0	0	0	0	0	0	0	0	0	279.567	0	0	255.675	709.544	0	0	0	152.876	0	0	0	0	0	229.34	243.554	0	0	0
O43760	137.96	163.553	163.553	163.553	163.553	163.553	86.4859	163.553	242.357	215.648	95.9062	264.082	163.553	163.553	294.169	201.791	562.184	294.169	294.169	294.169	255.088	861.59	76.6296	456.521	290.237	308.047	169.355	209.321	292.464	292.464	292.464	143.193	459.746	292.464	520.669	292.464	528.839
O43765	155.311	0	289.196	81.5404	0	81.5404	106.425	81.5404	0	0	0	101.787	112.23	0	118.257	104.855	129.366	156.283	129.366	185.126	91.906	151.592	121.041	162.682	148.257	105.17	170.949	194.011	146.086	122.226	267.491	143.915	156.711	114.981	118.354	97.5905	175.374
O43768	182.822	272.196	1057.34	150.894	358.118	272.196	68.943	493.003	272.196	292.929	272.196	183.332	226.769	493.644	81.2389	99.9053	61.8889	99.9053	99.9053	99.9053	78.685	209.617	519.485	118.572	395.551	109.301	208.079	196.075	181.086	291.431	122.079	94.9007	147.402	147.402	147.402	119.723	32.7986
O43776	145.486	291.772	305.793	192.157	277.225	342.661	212.584	544.233	300.22	111.443	199.35	320.61	262.679	277.225	180.935	270.243	156.028	357.701	333.118	480.882	424.189	350.376	554.588	166.296	294.611	94.8231	234.309	299.768	385.63	261.396	161.9	247.413	191.372	267.729	236.615	44.9028	214.871
O43790	0	0	0	0	0	2794.35	0	0	0	0	89.0893	0	0	0	0	0	0	1143.73	1772.51	0	0	0	0	0	108.666	110.435	55.9225	110.435	110.435	110.435	110.435	2800.16	110.435	127.546	110.435	15.0642	265.741
O43795	107.572	170.577	170.577	541.707	170.577	336.39	144.771	170.577	170.577	137.554	258.909	109.573	196.383	170.577	239.169	519.324	253.999	387.54	140.273	243.486	234.52	322.977	338.365	183.499	261.592	217.316	347.686	472.07	200.088	277.763	275.09	549.115	189.328	271.009	543.107	272.418	441.012
O43809	49.6052	545.901	172.641	0	0	0	10.4158	538.551	0	0	0	0	10.4158	770.502	107.81	107.81	107.81	107.81	206.586	103.398	132.277	74.4988	299.213	57.0992	141.497	20.7942	127.199	0	0	0	20.7942	81.8903	84.2141	45.9156	0	0	0
O43813	112.445	128.091	128.091	352.365	231.261	79.8461	178.334	128.091	128.091	128.091	128.091	128.091	106.081	128.091	143.517	179.498	351.09	283.248	203.187	361.037	240.646	157.404	349.142	206.658	172.589	120.394	105.914	352.189	204.895	156.155	158.386	117.813	186.523	194.537	173.857	205.738	200.267
O43815	0	0	0	0	0	37.5079	0	0	0	0	0	0	0	0	0	0	0	0	101.521	0	0	137.565	415.525	0	66.3635	66.3635	52.7682	66.3635	66.3635	66.3635	92.3183	160.136	66.3635	59.9254	60.9512	66.3635	100.835
O43826	0	0	0	0	0	0	0	0	0	0	0	0	0	0	0	0	0	0	0	0	0	0	0	0	45.4819	0	44.2068	0	0	0	0	62.6287	64.1299	0	41.1035	0	0
O43837	0	0	0	0	0	0	0	0	0	0	0	0	0	0	0	0	0	0	0	0	0	127.227	161.545	0	0	0	55.5532	0	0	0	0	0	0	0	114.533	0	170.332
O43847	0	0	0	0	0	0	0	0	0	0	0	0	19.3822	0	13.6716	56.5045	56.5045	27.5173	56.5045	85.4917	5.80754	148.513	197.157	56.5045	0	0	53.9517	26.3452	0	0	0	77.5614	22.9281	30.0183	33.0037	0	0
O43852	313.159	367.381	354.244	198.113	608.867	169.407	402.485	548.924	81.7709	274.298	124.504	273.109	163.939	265.634	239.495	206.149	268.819	126.07	143.267	161.479	435.184	168.186	232.343	354.374	83.5443	142.874	91.9699	332.662	83.0675	111.286	206.166	97.4247	92.6013	79.8442	100.307	143.932	59.8873
O43854	82.5631	82.5631	82.5631	78.6796	82.5631	143.277	182.883	82.5631	82.5631	100.7	82.5631	32.6189	30.3515	82.5631	74.2029	122.066	76.7407	61.7094	78.8332	24.4031	74.2029	101.659	18.861	40.1704	27.9469	129.688	127.574	34.1317	74.0904	224.415	95.8463	52.3345	50.4965	44.7656	100.146	157.578	50.7986
O43865	0	0	0	0	478.719	0	1150.01	0	0	0	0	0	131.589	0	429.266	51.113	0	0	0	0	0	97.742	0	247.027	138.793	153.958	114.868	87.7551	138.793	138.793	138.793	143.997	126.74	192.57	138.793	210.245	133.589
O43866	3351.81	2826.02	5072.53	1842.31	1948.07	2646.64	1614.23	104.103	2283.92	2860.66	2404.63	1123.66	2887.48	181.542	2356.37	5793.97	2265.05	2665.71	3807.88	1475.65	3656.35	3034.4	3624.04	1804.54	2941.57	1759.89	2141.18	2945.28	4081.19	10638.9	2566.74	1717	1859.74	3059.92	2143.76	602.586	1252.09
O43895	701.994	518.099	1218	1634.64	572.15	843.889	658.864	7703.83	531.254	1166.85	1058.05	1824.13	482.326	860.963	2406.52	3594.21	2267.66	3218.09	3567.93	3535.8	1863.97	2833.98	1576.33	3455.81	2782.69	3093.31	1886.21	1770.11	785.776	1178.62	1540.84	827.404	2447	2172.93	1357.26	2699.1	1823.73
O43920	48.9908	297.814	0	329.427	0	0	699.91	0	554.855	0	48.9908	48.9908	212.06	0	223.738	96.5689	2585.46	95.9842	274.138	81.5607	152.701	812.894	152.701	93.9001	95.1142	273.208	86.0125	98.4324	119.866	669.643	109.47	207.608	34.4106	1432.94	55.7142	745.197	130.261
O43921	2647.68	1599.58	1431.79	467.034	408.92	175.543	1245.97	957.616	1727.33	776.861	516.582	509.514	1789.57	957.616	1756.08	577.477	974.24	1001.36	627.284	1499.61	1106.52	869.88	266.694	632.279	518.981	668.247	522.957	717.875	876.481	1105.18	1234.12	469.641	447.007	754.537	636.8	641.176	899.33
O60218	148.175	1667.15	410.778	165.278	165.278	590.043	165.278	165.278	165.278	165.278	165.278	49.8074	158.744	165.278	144.903	155.874	82.8743	155.874	1279.43	244.446	98.3528	594.597	8261.06	63.2836	377.628	80.4803	898.823	247.782	393.937	342.264	988.146	1426.75	175.508	464.22	240.045	108.326	359.946
O60229	0	0	0	697.855	0	0	0	0	0	0	0	0	0	0	155.027	0	0	0	0	0	0	218.965	287.39	366.319	0	0	0	125.704	0	0	0	0	0	0	152.5	67.8439	0
O60234	183.645	8183.54	788.185	290.554	1675.26	580.798	1101.49	1169.5	2380.15	396.335	4123.59	889.437	3312.3	659.072	179.336	682.161	78.218	666.793	593.706	822.946	520.619	593.706	903.731	220.924	400.787	777.448	461.702	516.796	1047.84	577.022	347.336	929.203	344.398	697.209	217.406	199.702	564.451
O60235	310.863	1270.03	6217.53	230.943	230.943	230.943	230.943	230.943	230.943	97.4775	230.943	92.6311	230.943	179.28	161.783	105.828	195.914	161.783	1414.8	120.41	124.646	313.24	6387.5	28.9274	1864.46	136.731	514.682	182.927	182.927	182.927	182.927	1402.47	143.014	305.507	93.8804	25.2668	182.927
O60240	356.432	356.432	356.432	260.184	445.951	681.418	203.118	356.432	356.432	356.432	179.744	1605.04	356.432	356.432	150.195	0	0	0	0	0	0	271.881	150.195	327.822	45.5479	220.933	177.406	168.606	2562.22	734.822	432.791	130.659	121.018	172.346	177.406	233.742	177.406
O60241	593.783	929.987	515.958	707.609	1619.62	236.992	515.958	515.958	743.953	509.428	372.073	363.57	212.8	515.958	468.578	538.042	378.267	322.267	476.141	475.213	298.26	340.323	51.4596	400.806	43.7913	282.544	305.115	260.215	989.923	737.613	375.196	153.695	391.829	214.471	144.404	266.993	126.715
O60242	392.17	210.657	464.814	184.843	645.27	263.471	263.471	263.471	263.471	232.223	263.471	263.471	263.471	263.471	188.697	39.6181	130.252	224.464	156.653	139.468	79.3805	130.252	63.342	58.7482	0	0	0	0	0	54.9771	0	0	0	0	0	0	0
O60243	58.3389	0	0	188.443	170.226	0	290.483	0	0	0	0	58.3389	0	0	412.123	53.2425	163.715	195.409	224.769	269.901	195.409	398.65	44.979	158.007	170.697	170.697	55.0837	170.697	170.697	170.697	170.697	44.0935	170.697	549.574	202.513	174.022	131.902
O60245	150.006	341.057	139.599	122.806	322.888	187.495	120.609	491.39	168.751	168.751	89.6205	281.792	168.751	168.751	157.584	159.229	147.14	168.901	197.262	253.481	131.405	121.551	220.586	76.9272	142.352	97.1006	56.8831	83.7768	85.3509	192.914	172.153	48.577	130.206	69.2462	9.48378	53.6254	86.9249
O60256	129.79	0	0	0	205.956	0	0	0	0	0	0	0	0	0	158.684	272.884	272.884	272.884	95.823	272.884	89.4056	334.469	279.759	278.228	312.167	106.15	114.397	204.293	195.79	114.355	133.302	193.802	351.438	197.778	159.038	207.402	253.603
O60259	338.402	331.4	1116.01	335.307	335.307	412.378	335.307	335.307	335.307	335.307	188.018	335.307	98.974	335.307	154.344	204.12	253.896	89.1633	317.096	204.12	152.347	261.179	370.945	21.0956	354.856	240.537	161.974	222.259	222.259	360.841	791.881	313.752	147.271	183.132	222.259	195.721	38.5052
O60262	108.758	225.296	225.296	776.245	212.782	421.06	149.17	225.296	237.809	492.66	225.296	205.411	225.296	225.296	349.439	268.279	504.373	659.646	230.463	486.943	776.568	393.526	115.036	564.712	155.998	202.931	340.904	253.626	244.596	481.848	286.691	295.522	221.286	214.867	235.566	349.359	217.576
O60271	286.393	132.451	413.688	360.218	251.527	199.386	251.527	251.527	251.527	266.268	166.503	97.8667	156.461	572.387	374.799	387.633	860.893	295.685	611.823	396.401	299.038	296.165	530.751	458.296	922.394	314.4	462.188	578.275	535.748	327.433	489.564	254.529	1289.84	744.824	654.593	488.566	1209.8
O60279	231.563	390.662	1077.78	131.764	1734.71	205.139	496.368	3626.36	708.796	318.33	380.741	369.965	363.441	1334.37	212.182	359.951	131.229	427.871	279.624	293.046	267.556	81.1214	217.233	135.129	109.747	171.826	75.3323	51.5943	1042.63	319.871	244.448	63.6563	136.433	55.795	122.254	80.49	285.631
O60282	90.3698	171.307	393.855	196.401	200.936	85.2839	130.049	171.307	171.307	171.307	171.307	75.7478	294.657	171.307	208.913	157.039	419.853	267.136	164.886	1232.9	293.362	454.311	817.866	296.891	311.235	353.686	209.061	366.882	341.953	322.235	152.785	543.087	470.228	180.519	538.819	330.221	427.938
O60291	0	0	0	70.9866	90.0327	0	0	0	0	31.4861	0	0	0	0	91.4393	91.4393	91.4393	91.4393	57.3084	112.991	190.48	91.4393	91.4393	33.9174	0	0	0	0	0	0	0	92.0367	0	0	60.0782	84.2229	0
O60308	0	150.132	0	62.5664	0	0	0	0	0	24.3501	0	34.7401	24.3501	0	93.2136	18.1116	53.0546	41.3502	105.629	147.898	61.7024	82.4722	84.1872	52.1886	28.4619	28.4619	28.4619	35.6964	28.4619	28.4619	18.6041	17.7102	42.6469	28.4619	28.4619	44.5527	2.42734
O60313	0	0	0	0	0	0	0	0	0	0	317.52	0	0	0	37.05	37.05	37.05	38.5728	13.8857	37.05	36.9548	38.7828	178.551	22.722	71.8535	48.4983	43.4888	46.407	48.4983	48.4983	48.4983	72.4726	62.228	34.738	60.7082	15.1348	48.4983
O60343	0	0	0	0	0	0	0	0	0	0	0	0	0	0	203.222	82.5584	203.222	172.008	203.222	370.653	203.222	295.89	211.999	194.446	132.881	58.9481	241.739	132.881	132.881	132.881	132.881	92.7623	144.148	132.881	134.499	70.8021	132.881
O60346	0	0	0	107.299	0	0	107.299	0	0	0	117.897	130.44	0	0	29.6805	57.239	45.2868	45.2868	86.4503	27.7532	68.1974	45.2868	45.2868	33.3347	71.6417	56.2903	121.766	77.1334	63.966	308.776	85.0984	28.7778	44.5549	40.8266	52.1446	63.966	63.966
O60353	334.674	1196.14	418.282	114.148	359.864	262.765	359.864	359.864	524.043	359.864	216.65	359.864	385.055	359.864	121.79	73.7952	117.604	117.604	205.542	81.7072	127.42	117.604	117.604	113.418	0	0	0	233.176	1842.5	86.6362	232.567	0	0	0	119.374	86.6362	231.917
O60437	553.04	883.102	2114.36	334.916	683.581	1611.75	470.342	3551.86	263.572	325.667	328.968	377.614	97.4091	470.342	574.563	301.838	575.801	273.926	3048.22	484.446	416.094	2162.07	14280.7	280.065	2089	392.319	2279.38	442.56	527.853	862.182	409.41	5474.79	1109.92	1448.65	419.568	259.419	269.847
O60443	0	0	0	14.3088	0	0	0	0	0	0	0	0	1	0	201.869	417.412	201.869	174.117	201.869	201.869	201.869	239.855	201.869	101.468	207.379	61.267	169.496	433.954	143.976	143.976	126.445	147.765	101.619	152.41	143.976	140.186	122.527
O60449	387.272	145.909	410.27	64.5133	145.909	22.5088	145.909	145.909	198.246	40.053	166.669	93.0357	86.229	387.163	119.779	93.8322	132.203	57.1623	142.039	316.108	130.371	173.443	122.924	116.172	97.3635	106.31	86.5022	151.446	100.603	184.827	193.194	98.4364	68.3131	100.692	100.603	97.5127	100.603
O60462	114.482	123.111	123.111	148.296	457.224	131.74	221.191	123.111	450.304	73.9734	105.571	84.5469	66.4311	123.111	144.194	106.319	148.32	126.713	150.712	144.194	145.72	56.8452	133.363	151.271	88.0387	107.797	174.433	120.792	219.43	34.7964	100.048	68.7185	204.82	108.197	80.2294	81.2058	122.874
O60478	0	0	0	0	0	0	0	0	0	40.3624	121.921	0	0	0	0	0	0	0	0	0	0	23.5327	316.027	11.983	0	41.1445	52.3033	131.111	0	0	0	0	0	0	0	34.8027	0
O60487	416.383	658.28	906.83	253.119	207.156	207.156	140.762	207.156	207.156	138.592	161.192	72.0984	118.364	414.014	210.701	224.442	293.305	257.425	423.474	418.666	317.96	281.378	440.479	192.253	60.5633	176.748	148.834	162.791	162.791	490.867	297.479	27.8552	185.093	162.791	123.368	218.452	85.4833
O60488	64.0503	0	135.429	246.021	0	64.0503	64.0503	0	0	855.834	364.235	0	0	0	159.314	198.82	189.905	61.0492	101.144	151.431	135.728	351.454	158.111	201.089	205.704	169.343	94.7356	622.874	784.43	98.0844	89.6182	260.681	134.261	110.72	247.173	246.231	288.964
O60493	96.1973	0	0	111.036	330.237	191.821	0	89.7717	0	0	198.543	89.7717	89.7717	0	142.941	224.852	189.811	224.245	383.151	294.328	171.799	118.417	517.085	167.242	249.816	86.2646	127.237	179.277	150.045	333.375	154.844	187.184	144.7	109.473	114.935	145.246	291.721
O60494	38802.7	8037.93	39375	18669.3	19690.5	10200.5	10224.2	7728.96	6356.19	30125.1	22702.7	13035	5634.12	15928.9	19331.6	11514.9	11103.9	9964.8	20199.1	18563.9	14307.1	10358.8	10950.1	19122.6	10604.8	13544.6	21602.6	25886	7227.69	26870.3	14972.3	8776.79	17623.8	8511.58	13582.7	12003.4	14281.4
O60500	12.0506	67.6552	67.6552	67.6552	67.6552	91.9791	66.3516	67.6552	67.6552	209.83	7.38146	150.495	67.6552	67.6552	202.2	146.629	209.171	64.3157	104.479	59.4434	74.5331	96.6473	68.5487	102.231	20.2	167.247	37.1592	188.376	67.88	20.1484	38.6687	67.88	95.1534	61.2674	76.8684	133.605	67.88
O60502	0	216.126	205.162	64.9339	62.2122	0	0	0	0	0	0	62.2122	0	0	94.5686	69.7093	94.5686	90.3663	94.4083	94.729	91.2846	124.4	231.423	127.765	78.5375	63.0254	56.2539	131.819	78.5375	78.5375	78.5375	96.3561	119.89	78.5375	45.2681	78.5375	78.5375
O60506	267.186	797.122	686.166	267.186	50.7578	204.453	72.6013	267.186	267.186	267.186	41.0207	388.985	329.919	267.186	44.5339	98.8019	141.976	148.098	186.818	241.123	131.878	276.572	1004.3	150.253	277.213	132.569	320.658	98.5233	861.652	206.933	60.4054	448.862	142.422	215.803	198.063	39.6097	256.74
O60507	58.8944	142.924	226.207	120.862	260.449	140.52	153.886	140.52	140.52	138.117	140.52	23.6159	140.52	140.52	59.0131	128.941	46.9859	61.5451	115.528	67.6308	76.2203	44.9	75.9062	75.1408	20.9287	53.6449	53.6449	53.6449	53.6449	84.7445	95.2107	43.1676	55.4468	53.6449	53.6449	50.9623	53.6449
O60512	395.318	83.6462	237.836	100.752	546.422	184.906	167.098	182.013	182.013	369.203	144.634	133.618	182.013	182.013	121.521	186.374	484.825	182.015	148.506	509.739	175.404	351.156	114.834	311.578	61.7318	154.604	108.865	154.604	154.604	144.703	188.275	162.744	204.852	181.501	137.446	312.631	101.126
O60513	316.447	316.447	316.447	314.816	316.447	72.111	316.447	316.447	966.734	395.55	166.23	325.043	316.447	316.447	56.9982	263.848	131.509	106.975	263.175	289.771	168.47	131.509	110.494	123.038	239.212	283.053	60.4561	239.212	239.212	239.212	256.59	221.834	318.895	239.212	71.4077	120.226	289.91
O60516	0	0	0	0	0	0	0	0	0	537.486	0	0	0	0	120.804	0	214.896	93.3667	0	0	0	0	0	117.63	0	0	0	0	0	0	0	0	289.203	0	0	0	692.87
O60518	0	67.5211	0	18.4035	0	0	0	0	0	0	0	0	0	0	35.4545	0	0	0	0	0	0	6.63497	68.2923	12.8486	29.764	30.0074	49.9918	58.3933	46.451	46.451	16.7296	121.737	37.9434	69.461	46.451	58.4551	25.3805
O60547	22.0229	0	280.743	0	0	178.357	154.385	0	22.0229	0	0	63.4622	108.514	0	181.808	154.087	124.172	216.503	109.582	244.796	154.087	68.624	263.676	97.8627	133.49	87.8393	175.311	199.636	154.739	154.739	79.106	258.159	312.402	154.739	184.747	145.098	134.042
O60568	113.17	185.16	197.494	311.077	207.113	501.273	301.056	197.494	164.154	197.494	361.05	155.1	164.99	197.494	591.338	674.42	470.653	164.614	153.759	203.141	426.906	290.578	274.549	765.562	167.717	419.458	455.892	259.768	415.145	192.186	182.558	410.831	476.862	371.701	461.341	660.717	424.453
O60603	256.428	349.473	218.756	382.297	526.362	426.421	423.106	858.53	332.449	243.594	208.887	177.44	102.998	603.258	319.913	339.778	604.291	264.36	411.861	348.522	533.327	179.606	260.304	301.547	277.319	157.659	176.646	123.949	168.452	132.12	395.868	160.258	279.584	189.514	145.579	327.777	78.8607
O60609	704.203	1920.87	1986.02	781.231	960.306	781.231	440.031	781.231	450.604	858.258	781.231	781.231	326.557	781.231	225.07	422.456	298.55	267.88	957.027	209.346	221.905	267.88	359.277	166.208	0	0	155.766	0	0	0	0	0	0	0	0	0	0
O60610	53.7639	246.002	56.6246	0	0	10.8239	10.8239	0	0	10.8239	0	95.1851	84.7272	0	95.8635	54.4327	54.2735	97.7362	83.2379	47.3904	54.267	124.612	288.919	151.825	126.534	130.751	132.285	98.8583	429.721	158.124	53.0591	251.979	213.978	148.503	103.438	107.534	244.86
O60613	623.238	279.514	186.402	492.995	539.911	694.656	333.754	279.514	208.99	154.83	318.347	225.642	228.722	155.62	287.419	506.887	285.421	559.16	700.51	942.119	924.805	245.206	503.838	534.261	272.671	259.799	298.256	199.992	366.05	918.118	636.286	310.727	82.3621	261.691	250.628	600.283	254.949
O60635	3791.24	2567.66	21841.3	16732.4	1813.09	8846.57	14253.3	406.411	9552.28	14116.5	12754.4	5653.66	2293.39	16931.4	5926.29	13635.2	2677.43	9303.7	27693.4	11306.1	16694.8	3870.25	1741.44	2462.56	5750.98	3453.76	8063.42	8575.24	10338.2	8505.49	1844.86	1215.23	2700.93	4788.17	7647.65	1486.7	5898.04
O60637	138.84	0	0	674.176	0	0	0	0	0	0	0	0	23.4238	0	0	0	0	0	446.935	0	0	398.52	1787.9	0	0	0	337.874	0	0	298.026	0	270.443	171.717	156.49	0	0	0
O60645	139.012	0	0	0	0	0	0	0	0	0	0	0	0	0	108.996	187.17	38.775	92.4638	144.431	192.674	142.501	100.671	303.518	33.0296	262.801	0	45.0091	0	44.0665	0	0	57.4894	44.0665	44.1278	157.38	0	0
O60656	0	0	0	180.418	0	0	46.8378	0	0	0	0	0	0	0	268.338	78.6723	493.624	610.727	250.254	240.311	134.479	303.804	148.96	647.915	43.9574	171.011	75.3957	341.072	202.225	202.225	202.225	220.76	451.237	71.8385	195.33	291.401	317.281
O60658	66.7808	0	0	203.22	0	0	0	62.0769	0	84.8749	0	0	62.0769	0	230.323	122.34	176.432	41.1641	122.652	125.616	122.496	102.792	122.496	102.364	44.3081	42.2869	86.4662	116.247	75.4954	75.4954	92.4104	71.5414	94.2007	62.2896	66.8424	79.4495	75.4954
O60664	176.15	186.656	2624.86	138.703	505.478	501.899	47.5069	1623.97	208.481	175.732	155.605	172.336	89.2605	1426.89	78.9724	88.6309	120.316	113.934	218.457	281.56	128.895	545.318	1346.78	129.729	276.927	272.767	422.42	166.446	463.957	396.03	452.185	1152.57	660.951	186.121	175.591	374.098	137.798
O60667	0	425.852	0	667.1	1110.51	0	349.843	0	252.808	0	0	0	0	0	0	0	0	0	0	859.204	0	454.744	0	0	0	0	0	0	0	0	0	0	0	0	0	0	0
O60684	0	0	0	32.0692	0	0	0	0	0	0	0	0	0	0	97.4566	108.398	108.398	108.398	42.3209	79.1263	343.837	220.37	426.015	108.398	8.89878	132.894	132.894	30.0725	132.894	132.894	7.36794	191.05	210.234	173.415	132.894	174.129	16.1609
O60687	0	0	0	0	357.185	0	441.535	0	0	0	222.796	0	0	0	0	151.06	0	0	0	0	40.8725	0	0	142.847	0	0	0	0	0	79.091	0	203.454	0	0	227.977	0	0
O60701	112.406	162.732	156.318	127.217	164.933	48.8846	208.652	164.933	262.222	250.91	197.034	167.133	152.642	775.72	164.945	150.167	245.339	223.368	171.317	249.551	143.658	190.526	266.641	110.916	370.422	108.99	136.716	109.056	271.964	83.1461	53.9402	135.839	370.202	161.395	162.532	150.048	128.298
O60704	297.097	1766.15	466.268	314.923	2839.32	634.065	557.129	1939.71	1864.26	344.335	366.922	548.525	215.817	409.988	448.454	448.106	1347.76	774.891	514.356	564.54	406.283	930.365	643.412	1299.57	167.407	371.033	369.536	402.139	1690.16	473.997	1287.18	306.804	441.407	317.776	688.745	885.919	388.549
O60716	110.471	0	196.503	78.0454	0	197.807	0	0	78.0454	0	91.9375	135.14	0	78.0454	100.876	124.298	222.744	146.823	325.886	213.732	210.886	509.551	1246.08	653.796	146.571	61.0805	273.103	147.209	102.257	146.89	44.4046	603.657	268.185	261.526	119.575	111.018	172.056
O60749	72.8087	0	0	166.519	0	140.255	103.072	72.8087	0	0	0	72.8087	154.116	0	112.149	109.701	151.069	92.6493	149.783	109.113	109.154	109.518	192.3	161.561	209.223	101.638	232.789	149.332	234.911	147.396	43.1142	279.662	419.564	389.287	239.431	349.421	237.033
O60763	77.8477	181.389	380.51	125.55	146.127	123.574	50.445	809.782	151.677	70.5593	76.4365	92.4793	91.2953	919.836	101.115	92.7558	154.552	149.318	258.69	125.624	126.939	307.197	598.357	119.242	242.923	116.008	188.486	130.68	198.982	134.434	102.979	688.831	273.922	378.118	155.395	135.232	164.786
O60784	107.729	453.077	1210.69	381.336	1028.81	382.626	160.384	361.922	361.922	342.508	238.02	202.573	168.888	735.77	279.19	361.757	261.936	477.286	879.574	313.233	544.756	375.299	1827.16	323.942	520.165	194.598	473.98	420.167	695.475	515.503	392.458	678.378	317.183	425.024	391.38	196.743	501.221
O60814	393.339	0	187.305	0	0	187.305	569.327	0	0	200.45	0	348.789	386.127	0	462.203	260.239	260.239	260.239	260.239	260.239	136.274	535.349	260.239	215.128	737.928	614.654	366.935	366.935	366.935	366.935	253.92	1453.04	269.966	372.968	128.323	366.935	360.059
P57053	393.339	0	187.305	0	0	187.305	569.327	0	0	200.45	0	348.789	386.127	0	462.203	260.239	260.239	260.239	260.239	260.239	136.274	535.349	260.239	215.128	737.928	614.654	366.935	366.935	366.935	366.935	253.92	1453.04	269.966	372.968	128.323	366.935	360.059
P58876	393.339	0	0	0	0	187.305	569.327	187.305	0	200.45	0	348.789	386.127	0	462.203	260.239	260.239	260.239	260.239	260.239	136.274	535.349	260.239	215.128	737.928	614.654	366.935	366.935	366.935	366.935	253.92	1453.04	269.966	372.968	128.323	366.935	360.059
P62807	393.339	0	0	0	0	187.305	569.327	0	0	200.45	187.305	348.789	386.127	0	462.203	260.239	260.239	260.239	260.239	260.239	136.274	535.349	260.239	215.128	737.928	614.654	366.935	366.935	366.935	366.935	253.92	1453.04	269.966	372.968	128.323	366.935	360.059
Q5QNW6	393.339	0	0	0	0	187.305	569.327	0	0	200.45	187.305	348.789	386.127	0	462.203	260.239	260.239	260.239	260.239	260.239	136.274	535.349	260.239	215.128	737.928	614.654	366.935	366.935	366.935	366.935	253.92	1453.04	269.966	372.968	128.323	366.935	360.059
Q93079	393.339	0	0	0	0	187.305	569.327	0	0	200.45	187.305	348.789	386.127	0	462.203	260.239	260.239	260.239	260.239	260.239	136.274	535.349	260.239	215.128	737.928	614.654	366.935	366.935	366.935	366.935	253.92	1453.04	269.966	372.968	128.323	366.935	360.059
Q99877	393.339	0	0	0	0	187.305	569.327	0	0	200.45	187.305	348.789	386.127	0	462.203	260.239	260.239	260.239	260.239	260.239	136.274	535.349	260.239	215.128	737.928	614.654	366.935	366.935	366.935	366.935	253.92	1453.04	269.966	372.968	128.323	366.935	360.059
Q99879	393.339	0	0	187.305	0	187.305	569.327	0	0	200.45	0	348.789	386.127	0	462.203	260.239	260.239	260.239	260.239	260.239	136.274	535.349	260.239	215.128	737.928	614.654	366.935	366.935	366.935	366.935	253.92	1453.04	269.966	372.968	128.323	366.935	360.059
Q99880	393.339	0	0	0	0	187.305	569.327	0	0	200.45	187.305	348.789	386.127	0	462.203	260.239	260.239	260.239	260.239	260.239	136.274	535.349	260.239	215.128	737.928	614.654	366.935	366.935	366.935	366.935	253.92	1453.04	269.966	372.968	128.323	366.935	360.059
O60825	0	0	0	127.502	0	0	0	67.9157	0	67.9157	340.882	120.179	292.993	0	171.279	193.256	75.8045	153.133	93.5477	218.33	122.057	172.029	364.798	182.48	171.96	138.349	217.487	271.265	296.028	232.601	232.601	245.075	337.589	195.146	186.856	232.601	389.395
O60826	0	0	0	0	0	0	0	0	0	0	0	0	0	0	44.6541	44.2092	44.6541	22.0538	44.6541	44.6541	76.4071	45.0989	45.9803	39.5317	34.9828	34.9828	21.6182	34.9828	34.9828	34.9828	34.9828	71.311	57.5113	47.0598	33.9933	34.9828	27.5194
O60832	0	0	0	0	0	0	0	0	0	0	0	0	0	0	0	0	0	0	0	0	0	162.01	291.154	0	0	0	158.985	0	0	0	0	100.301	0	0	0	0	0
O60841	0	0	0	102.299	0	0	0	0	0	0	0	69.69	0	0	129.217	60.2088	129.217	121.138	161.251	137.296	104.51	216.302	329.854	101.501	120.758	104.297	75.8459	85.8605	104.297	104.297	104.297	110.221	116.002	136.851	101.695	104.297	78.0482
O60844	39.5542	0	181.946	124.418	0	0	199.548	0	0	72.8165	0	39.5542	0	0	425.129	561.398	556.978	319.032	58.2234	178.043	197.926	200.68	96.3125	266.636	209.589	207.79	66.3645	216.593	192.63	192.63	179.062	192.63	191.069	41.3728	217.824	215.068	127.277
O60869	103.835	16.6205	243.446	86.3935	58.4583	58.4583	53.288	58.4583	58.4583	34.3505	106.458	17.0781	58.4583	58.4583	47.7846	67.9489	68.8645	59.4309	67.9489	35.1315	95.8237	78.101	106.082	39.3842	106.297	95.3512	72.6747	27.8006	72.6747	72.6747	82.1697	83.0921	53.2672	44.5328	55.5336	65.5231	80.9211
O60879	0	0	0	0	0	0	0	393.02	0	0	0	0	0	0	177.546	230.086	177.546	228.121	170.54	138.212	247.329	84.4355	192.63	77.7724	321.423	142.713	119.089	55.441	142.713	142.713	83.5768	102.806	262.108	154.117	108.285	151.909	290.085
O60884	281.947	641.519	801.832	371.506	497.144	191.497	188.687	281.947	589.176	189.565	202.847	146.047	241.065	641.476	193.634	115.739	369.177	160.551	166.414	312.392	181.143	295.89	544.796	301.068	151.254	144.392	137.218	190.828	192.417	54.2421	105.267	321.123	269.902	313.852	194.006	308.28	270.608
O60888	11450.8	2152.6	3516.56	2327.92	13282.1	3280.39	4075.92	3155.13	11425	20817.9	1693.82	2967.82	4163.98	9942.1	2362.43	1247.49	11633.4	1398.27	2214.21	2428.99	1197.68	12272.2	6753.63	3760.32	1181.23	2541.4	2340.75	3319.64	2884.16	5171.16	2734.78	1232.96	1367.96	1404.94	1352.16	6870	1823.56
O60895	0	156.553	0	78.1622	0	79.5815	0	0	0	0	0	0	0	97.6313	0	60.1381	0	10.5712	80.8615	0	0	0	16.8733	0	0	0	0	0	0	0	0	0	0	0	0	1	0
O60896	472.85	0	0	0	2333.86	0	1039.32	0	0	780.811	0	0	219.114	0	364.298	98.1583	188.329	188.329	188.329	188.329	188.329	131.143	188.329	549.565	0	0	0	0	0	0	0	0	0	0	0	0	73.3187
O60911	259.092	92.0222	1285.37	84.0544	205.295	291.622	336.54	205.295	193.183	243.6	191.978	205.295	79.7633	205.295	158.535	290.646	235.129	102.489	346.508	26.934	144.056	596.191	480.556	126.672	667.163	392.285	219.657	189.293	189.293	189.293	127.463	223.865	149.279	184.62	190.749	187.837	99.7739
O60925	266.641	329.514	1032.06	40.8703	233.991	181.476	198.094	1532.25	233.991	233.991	91.082	233.991	81.8735	703.453	175.031	81.9813	62.2362	183.109	195.714	253.459	185.47	213.163	352.468	121.824	242.461	160.389	200.656	269.453	192.416	297.012	175.503	184.175	377.116	175.217	148.829	331.734	165.42
O60927	50.6895	0	274.396	0	0	0	0	0	0	0	0	0	0	0	41.8051	41.8051	21.8718	37.6975	41.8051	52.0633	41.8051	45.9127	161.305	34.6383	34.7177	0	0	0	0	0	0	36.0924	60.841	0	0	8.36376	36.558
O60936	10.107	10.107	177.417	0	0	0	21.7176	249.58	0	0	14.6862	0	0	0	19.1044	44.0797	52.0065	52.0065	59.9332	52.0065	52.0065	89.9207	91.2075	12.1999	2.8498	0	47.4602	0	0	0	0	25.252	55.3748	44.8279	48.1021	2.8498	0
O60939	310.365	0	0	777.8	763.38	0	329.594	0	714.333	558.677	0	0	0	0	35.2103	166.831	447.376	48.416	166.831	166.831	166.831	166.831	166.831	323.234	0	60.7314	0	0	0	0	0	0	0	20.4431	0	187.667	0
O75015	423.648	725.362	496.006	62.3027	337.671	423.648	365.455	1006.1	423.648	300.296	521.68	423.648	312.582	2966.35	121.55	63.5518	266.585	180.2	190.516	273.01	239.181	248.864	247.361	87.9273	67.1501	60.9949	289.492	71.7387	71.7387	71.7387	103.384	32.0821	62.8202	71.7387	71.7387	236.139	76.3272
O75022	643.423	1170.75	475.065	226.697	894.1	464.022	1818.55	894.1	2765.41	1288.01	1862.05	477.572	1109.03	761.585	758.791	130.044	572.636	125.841	642.956	506.666	190.133	343.76	327.706	352.95	179.131	424.607	1062.62	575.425	3523.86	2429.04	426.929	519.126	642.528	393.853	1181.23	1254.08	888.215
O75051	118.505	78.9264	77.7952	85.1151	376.571	104.881	151.943	104.881	114.991	178.789	94.7713	62.2691	104.881	104.881	152.189	106.637	115.212	133.892	90.0252	71.6973	106.815	61.8581	55.0047	104.875	37.2581	52.7699	69.8101	69.3718	52.7699	139.104	155.968	26.693	41.1191	29.5103	71.0539	48.0612	52.7699
O75054	128.438	133.827	133.827	133.827	123.424	204.906	136.316	133.827	133.827	150.361	110.68	175.272	49.1886	133.827	45.0323	33.8269	145.868	112.781	121.132	155.163	100.401	320.681	95.3052	99.0512	74.6469	76.0409	92.9618	76.0409	76.0409	68.9873	134.043	29.0758	118.759	172.068	75.5666	165.748	31.1735
O75071	2749.38	1601.1	401.569	2524.87	9911.04	975.452	2974.32	279.514	2090.75	1964.33	1451.28	1470.22	934.25	1601.1	2313.87	2307.72	3047.91	1663.06	2157.14	946.009	1515.15	1370.58	1345.15	2496.9	590.642	2350.39	1707.69	2003.04	2061.78	2004.4	3424.7	339.649	635.702	292.189	640.842	1466.47	1214.76
O75074	1672.83	103.444	319.69	227.217	222.723	101.185	168.331	224.97	116.896	679.586	203.588	344.186	268.629	224.97	370.353	521.869	272.609	477.81	471.706	668.934	391.907	548.128	403.123	362.08	81.1069	93.2177	639.886	127.867	123.662	192.285	1097.35	97.7059	213.596	41.8287	128.466	89.3781	37.3359
O75083	365.863	947.223	533.616	781.174	2927.1	445.283	589.87	1696.05	787.1	198.374	271.764	326.143	788.087	418.534	1631.55	943.766	1316.17	431.276	375.79	604.855	619.848	2186.53	2584.3	1406.34	898.346	1145.26	690.447	1458.5	954.084	380.948	414.439	2182.48	1585.94	1375.38	980.121	1884.14	1584.22
O75084	5335.64	5854.63	12214.7	3961.99	10498.7	4169.04	3827.13	10057.1	3116.35	5072.08	2826.38	6240.98	2135.57	3732.03	2742.01	2295.41	6196.27	5494.09	2403.98	10676	4743.95	4468.3	6298.09	4103.17	2286.41	2173.82	1182.26	1819.56	1918.04	2318.52	3061.79	1540.2	1173.46	1691.94	1789.85	2413.27	1399.48
Q14332	5335.64	5854.63	12214.7	3961.99	10498.7	4169.04	3827.13	10057.1	3116.35	5072.08	2826.38	6240.98	2135.57	3732.03	2742.01	2295.41	6196.27	5494.09	2403.98	10676	4743.95	4468.3	6298.09	4103.17	2286.41	2173.82	1182.26	1819.56	1918.04	2318.52	3061.79	1540.2	1173.46	1691.94	1789.85	2413.27	1399.48
O75093	432.193	4352.03	503.881	417.311	3775.28	503.881	843.306	503.881	1160.42	452.867	134.526	503.881	503.881	503.881	469.385	321.366	580.93	822.494	669.172	603.478	592.204	85.9578	592.204	652.768	0	334.429	0	61.7859	432.548	0	142.676	0	0	0	61.7859	729.894	0
O75094	1890.02	863.098	6064.39	297.957	1771.47	221.26	1420.53	644.728	529.012	1746.74	194.873	242.026	315.724	900.731	879.845	1348.34	498.826	692.972	1285.56	910.884	744.962	219.347	424.97	714.236	4.37034	165.982	155.699	153.972	200.653	471.574	355.733	140.056	126.14	70.5422	101.27	85.1594	52.6753
O75095	338.845	220.546	182.395	237.693	220.546	111.882	224.758	220.546	220.546	338.07	216.335	133.032	101.455	489.772	231.521	325.916	551.479	318.024	349.649	302.539	241.235	228.939	77.5205	327.443	118.87	121.525	59.5994	118.87	118.87	28.9227	292.136	118.87	111.141	118.87	181.354	118.87	118.87
O75110	0	0	92.1879	176.919	0	0	92.1879	0	0	0	0	0	181.407	0	157.772	98.3065	157.772	370.621	71.5889	1457.21	245.524	67.4626	98.0207	217.238	110.09	0	0	110.216	1236.64	0	0	121.736	110.09	0	376.619	0	133.929
O75116	0	0	0	0	258.065	0	0	0	0	0	0	0	0	0	124.389	91.6179	81.4548	147.114	124.389	157.844	117.535	124.389	179.069	124.389	65.0142	38.7334	65.0874	65.0142	65.0142	57.4784	96.4781	126.991	65.0142	91.8258	64.1765	18.8882	65.0142
O75131	212.493	803.58	943.606	758.18	373.458	325.092	341.137	341.137	293.034	322.946	271.862	528.526	331.48	2288.76	544.356	635.431	1492.82	685.611	357.977	419.398	818.127	725.505	574.795	1813.66	1007.12	847.903	966.014	1325.35	407.1	744.418	395.85	826.783	1015.67	661.944	582.158	762.073	927.787
O75144	22347.1	22841.9	1748.4	20336.5	12859.1	16866.1	11965.4	16352	10581.5	8383.57	2948.61	4508.8	7577.01	7419.86	16621	17731.9	16797.9	31071.3	25612.9	26815.5	18328.6	10301.7	10764.3	7364.33	3894.62	4592.85	2776.66	2986.42	1486.54	6997.3	16495.6	1958.27	7636.83	2819.79	3351.48	7583.06	1035.15
O75146	0	0	283.083	158.958	0	0	0	0	158.958	0	0	185.403	0	167.344	114.069	47.0961	75.7292	152.232	167.966	104.213	105.759	363.578	482.867	95.7355	120.578	63.8264	70.3127	134.223	120.578	96.9108	120.578	135.832	166.734	245.622	68.3705	251.972	76.3712
O75153	14.37	49.5006	49.5006	49.5006	49.5006	49.5006	158.889	49.5006	94.051	49.5006	89.7798	38.3757	17.5427	49.5006	87.2133	94.7919	40.514	92.1402	89.4884	92.1402	27.3431	137.603	197.343	108.914	86.3478	73.756	54.161	75.8305	59.4285	563.473	10.3809	131.82	164.344	97.359	96.8651	72.1283	99.9663
O75154	0	0	0	0	0	0	0	0	0	0	0	0	0	0	68.8528	68.8528	68.8528	163.402	110.438	68.8528	68.8528	68.8528	43.9703	62.0935	0	0	0	0	0	0	0	152.632	210.342	0	0	0	0
O75165	13.6551	13.6551	244.615	45.2297	0	0	13.6551	0	0	0	118.256	22.8465	0	0	27.9438	31.3094	48.1426	62.378	50.1326	88.6865	102.196	51.4986	113.12	45.4712	98.4899	57.57	50.5244	48.8056	118.737	78.0299	57.1167	169.003	148.568	127.75	46.8351	47.6462	108.592
O75190	0	0	0	189.589	0	0	0	0	0	0	0	0	0	0	84.9231	157.685	127.739	157.685	157.685	157.685	157.685	338.899	315.646	157.685	0	125.952	178.138	0	0	0	0	274.969	236.732	185.163	0	0	0
O75191	166.072	60.4535	0	60.4535	0	106.287	0	0	0	0	0	140.428	0	0	107.403	618.977	111.086	447.872	303.679	265.995	265.995	226.188	265.995	265.995	182.372	156.992	32.9961	64.1929	156.992	156.992	230.582	106.385	397.086	200.453	131.611	183.784	125.896
O75208	0	0	0	0	0	0	0	0	0	0	0	0	0	0	0	0	0	0	0	0	13.5184	0	40.6506	0	19.9644	0	14.2781	18.4062	0	0	0	0	15.2227	0	14.6782	0	26.0564
O75223	1098.71	3033.64	1726.85	392.5	1078.12	432.36	867.192	4164.75	1593.94	878.265	1585.01	748.939	1671.19	1162.97	465.286	257.184	869.953	537.818	478.607	867.281	84.6333	1484.17	975.926	217.565	938.715	873.707	425.376	547.546	1150.62	733.819	346.846	595.048	365.027	373.274	665.986	852.081	499.688
O75251	0	0	0	1087.07	0	0	0	0	0	0	0	0	2083.52	0	195.435	201.153	99.4523	195.435	189.717	195.435	302.167	195.435	297.62	178.077	0	0	287.981	1073.99	0	0	0	241.094	0	152.47	130.891	0	497.578
O75264	0	0	148.768	8.24048	0	0	0	0	0	53.7497	0	0	0	0	0	0	0	30.0084	0	0	82.0444	0	0	0	0	0	0	0	0	0	0	0	29.7303	0	0	0	0
O75306	0	0	0	0	0	0	0	0	0	0	0	0	158.608	0	218.37	223.449	205.582	244.263	177.789	121.232	327.561	317.701	639.544	233.521	343.526	48.884	202.18	282.801	294.94	294.94	294.94	472.069	307.08	392.349	217.958	259.615	592.609
O75309	1965.88	858.237	986.321	1143.78	1092.47	864.369	860.774	2390.19	1652.29	894.327	1199.28	649.791	1169.46	3222.33	710.222	799.476	882.618	868.227	969.863	437.292	828.555	982.549	568.631	1171.05	814.804	928.579	930.408	1459.77	779.286	1005.82	1537.94	529.913	635.529	882.383	793.643	1418.55	1048.77
O75323	0	0	0	0	0	0	0	0	0	0	0	0	0	0	162.114	67.3729	0	0	0	0	0	257.997	0	217.315	0	0	271.887	188.683	0	0	0	211.221	0	0	0	0	357.555
O75326	91.1793	314.365	314.365	314.365	314.365	427.347	173.611	314.365	430.601	353.861	451.041	274.87	264.094	314.365	380.392	605.446	623.2	855.1	681.143	377.1	771.832	570.025	292.449	758.601	146.587	329.557	246.834	125.343	321.338	321.338	371.15	327.016	321.338	428.031	467.052	305.276	142.486
O75339	4274.26	3802.88	4123.29	3892.62	4134.41	1867.94	1971.51	3334.01	2481.31	1912.72	1220.46	3156.45	1388.28	1479.07	3116.75	5009	2555.04	4469.1	5812.32	3436.32	2847.39	1567.35	1797.75	2250.71	775.609	1680.05	501.88	1119.85	1129.69	2013.51	2299.42	455.562	3780.4	704.246	1071.28	1049.77	507.277
O75340	914.246	1971.45	2817.47	1868.76	537.352	961.884	710.413	1988.49	822.436	1194.1	1328.09	2876.48	888.052	2495.63	924.198	1893.57	3450.29	6612.36	3221.58	4951.07	4119.27	1868.2	4268.32	3800.72	6124.87	1470.61	4665.68	2114.56	1714.7	2674.06	1160.75	1373.91	2770.38	2045.58	1133.62	1130.8	1091.31
O75342	0	0	0	70.3825	61.5943	0	56.1793	0	0	220.414	0	166.227	56.1793	0	225.084	196.104	171.384	526.462	276.864	227.501	227.501	498.593	755.067	95.9027	184.924	172.164	104.128	184.924	434.817	184.924	411.365	332.653	203.986	104.64	135.181	127.022	197.685
O75347	613.253	604.565	1285.83	288.924	1128.05	254.706	392.878	3652.59	413.879	436.183	358.651	320.584	283.049	1623.66	248.352	197.874	312.384	432.309	243.04	326.552	213.695	392.095	378.978	263.586	346.793	208.537	307.745	295.148	502.157	492.886	292.134	121.475	440.643	326.235	281.29	203.972	231.768
O75348	721.705	953.173	1728.47	592.113	912.354	1053.39	471.695	1546.51	819.991	966.054	987.222	1428.92	484.419	2087.87	814.45	942.334	932.307	629.094	2223.12	570.416	689.361	1460.4	867.428	913.405	901.121	890.096	1025.9	2228.64	1027.41	797.555	528.599	1032.71	2668.58	1334.46	640.716	1091.77	1219
O75351	1036.74	401.178	1113.71	1591.46	687.115	380.524	616.212	687.115	185.085	1240.91	747.937	1334.13	256.038	507.541	761.649	577.596	1920.11	972.94	1588.81	1917.41	1253.64	1294.25	2226.13	1232.12	298.966	481.987	712.722	757.299	429.897	1046.79	567.356	687.533	842.365	667.442	543.383	1061.44	354.988
O75352	0	0	0	59.4026	0	0	0	0	0	0	0	0	0	0	96.0439	55.8597	73.7346	200.37	238.577	132.539	196.185	183.462	469.039	95.1865	51.5131	43.1745	178.864	122.075	122.075	122.075	44.4668	358.389	177.451	157.492	108.819	46.3494	242.536
O75354	260.773	435.018	546.236	307.452	256.313	403.063	70.3807	256.313	127.564	291.392	251.852	216.79	157.621	135.546	372.074	294.893	257.583	377.62	598.805	530.423	409.148	291.809	265.637	428.727	417.114	238.27	272.451	132.352	273.394	686.965	449.468	143.086	259.848	274.336	361.519	518.175	160.714
O75356	52.3373	240.3	240.3	53.8622	240.3	302.787	175.306	1252.34	502.066	240.3	138.387	264.03	170.985	281.443	113.156	68.7612	58.5955	161.781	133.629	206.661	96.0619	73.2853	130.249	113.156	91.4623	15.3623	90.0243	119.542	337.208	21.2291	85.9998	51.3557	139.166	174.149	39.9959	78.4583	179.536
O75363	118.108	154.097	719.523	40.0698	154.097	143.735	288.188	154.097	154.097	193.524	87.6365	154.097	154.097	636.435	82.367	44.273	428.115	126.696	105.019	204.624	104.535	310.122	152.834	71.2191	239.638	155.814	175.619	48.3211	227.445	227.445	560.716	227.445	275.999	229.623	269.061	111.202	45.7354
O75367	144.403	188.513	362.661	161.642	280.814	132.429	42.8599	175.078	568.332	374.844	69.2225	113.753	279.382	175.078	266.42	144.076	328.488	81.4339	319.388	115.519	209.576	1485.17	863.567	445.928	243.555	222.53	285.576	234.365	409.189	134.451	268.547	1477.36	408.817	397.185	242.82	430.971	393.195
O75368	1004.44	7424.03	6941.99	695.794	16574.3	1017.66	2881.53	2163.04	6726.68	838.597	5485.15	5676.94	2851.4	9337.65	506.678	1227.31	749.301	524.553	583.171	893.552	541.947	1183.97	1253.44	512.381	1581.84	1142.88	2148.78	905.826	22800	3630.31	1126.5	1263.6	1163.27	1745.8	784.221	711.779	4326.9
O75369	3455.82	1150.24	1147.05	1421.69	6305.21	1327.84	968.345	8404.49	1099.05	2965.09	2782.34	1782.2	1381.83	4667.04	4314.73	2046.1	1990.65	2807.89	1567.29	2274.35	1785.91	1539.08	3140.68	2065.23	952.881	856.203	1214.36	1108.46	1043	2617.61	1327.67	1048.55	887.838	755.526	880.836	1201.21	590.935
O75380	198.173	156.354	413.948	198.173	186.419	198.173	52.3092	1802.57	198.173	198.173	198.173	198.173	198.173	632.119	31.7496	75.8554	36.5261	82.6445	95.0812	51.068	94.9536	97.4097	357.459	103.26	114.695	36.8265	97.1039	96.4325	91.5377	50.402	38.2694	112.621	121.117	44.3048	63.6091	86.643	181.572
O75390	399.745	883.888	578.995	468.484	518.116	781.481	229.14	441.702	154.697	127.089	157.408	388.487	441.702	640.091	343.824	338.123	439.728	329.006	456.594	607.397	411.493	1165.7	2603.35	432.032	775.352	324.693	1200.73	1645.4	539.6	249.071	475.966	2388.06	689.321	732.208	582.519	388.525	1034.12
O75394	160.278	368.766	0	0	0	0	360.936	0	150.796	0	0	106.025	296.457	0	157.567	190.497	190.497	190.497	196.413	190.497	327.864	190.497	190.497	48.6274	0	0	0	0	0	0	0	0	0	0	0	0	0
O75396	61.2501	0	0	0	0	0	0	0	0	0	0	0	84.8513	0	98.1647	117.827	123.066	207.105	178.757	178.757	176.697	223.374	464.298	264.325	0	302.462	187.454	187.454	0	0	0	524.343	260.424	253.609	192.312	0	0
O75431	0	0	0	0	0	0	0	0	0	0	0	0	0	0	62.3792	37.1333	62.3792	53.3907	70.3508	62.3792	62.3792	62.3792	76.496	62.3792	98.2114	52.5877	54.838	52.5877	52.5877	52.5877	50.3039	46.0025	32.583	52.5877	52.5877	52.5877	99.2266
O75436	190.224	796.797	150.388	247.452	150.388	99.0538	150.388	150.388	82.5069	39.1518	150.388	86.3433	158.054	150.388	128.518	109.763	134.523	208.132	271.54	287.078	197.455	159.354	710.757	101.937	235.319	114.012	226.748	176.434	144.169	124.819	143.1	345.098	206.945	278.96	218.064	143.143	272.034
O75439	0	0	0	0	0	0	0	0	0	0	0	0	0	0	0	0	0	0	0	0	0	145.985	0	26.93	0	0	0	0	0	0	0	59.019	0	0	0	0	248.823
O75460	0	0	0	36.567	0	114.727	0	0	264.268	25.7254	0	0	0	286.693	0	43.1203	0	0	0	27.8016	0	0	0	34.6877	146.908	0	0	0	258.786	0	0	21.4715	0	110.442	0	0	0
O75462	207.113	202.208	1401.49	139.342	835.507	206.544	207.113	207.113	207.113	266.892	249.261	207.113	156.911	207.113	178.138	156.021	321.652	221.563	314.143	221.563	237.302	221.563	221.563	16.6984	0	27.5584	0	27.5584	0	248.47	169.041	0	0	0	87.5925	0	0
O75477	0	0	0	0	0	0	0	0	0	0	0	0	0	0	51.6918	62.7963	62.7963	80.3706	73.9007	62.7963	28.5464	50.0336	249.396	62.7963	0	0	0	0	0	0	0	165.374	0	141.274	0	0	0
O75487	1300.94	623.958	440.604	872.586	1457.53	1402.56	623.783	1072.04	562.292	1155.16	880.21	1240.17	560.776	1550.79	862.093	770.421	911.047	730.552	1100.2	1200.03	915.106	771.242	712.826	1286.16	470.06	516.188	467.528	399.265	840.853	835.595	398.965	632.817	773.331	881.985	778.073	1718	570.107
O75489	98.4716	138.221	247.23	156.256	178.731	162.422	202.46	162.422	162.422	162.422	162.422	162.422	162.422	162.422	119.25	116.642	217.001	129.092	203.257	106.248	205.747	136.196	659.032	164.492	180.9	70.3834	245.287	349.984	197.785	197.785	197.785	214.67	120.944	178.598	235.439	90.6393	304.492
O75493	52.1965	128.448	90.5899	140.916	128.448	197.039	105.719	128.448	162.173	199.539	115.98	128.448	16.1874	159.758	113.861	239.375	186.3	200.393	322.001	176.362	215.67	294.005	110.831	252.344	164.423	175.352	118.675	115.674	164.423	153.493	164.423	222.52	301.156	180.864	103.122	332.62	92.1166
O75503	3229.64	8731.83	8435.62	967.924	2632.17	1334.54	1991.98	3121.98	3372.96	2835.58	2945.31	2221.5	3280.72	2776.08	1091.98	2061.71	1366.08	728.954	1403.31	1400.54	1263.79	1005.26	721.492	1467.39	657.36	1710.3	1247.71	3524.29	2004.7	1548.77	700.371	900.357	663.057	691.497	1275.15	1645.52	1390.93
O75506	41.0419	136.854	174.376	49.0969	213.522	144.597	136.854	136.854	136.854	136.854	34.5105	48.4907	136.854	409.545	4.65987	42.7245	38.5204	40.6225	55.5123	40.6225	74.8316	25.5016	303.899	28.7492	60.1987	14.851	55.0562	23.4742	51.17	119.768	50.1699	151.566	45.251	51.5615	9.31935	6.59816	19.579
O75508	0	0	0	0	0	101.325	0	0	0	0	0	78.5622	0	0	30.9559	391.831	56.1328	50.6524	51.9753	122.361	60.2903	56.1328	56.1328	56.1328	41.6408	26.6564	18.48	41.6408	41.6408	41.6408	41.6408	117.465	75.082	39.0095	124.806	44.2721	37.7894
O75509	145.533	203.972	265.05	203.972	689.341	115.603	249.71	203.972	203.972	149.106	203.972	203.972	203.972	203.972	0	130.031	0	0	0	152.238	0	197.746	189.477	0	0	172.86	111.994	0	1515.27	0	0	0	0	0	0	0	157.036
O75521	287.479	122.569	0	135.949	0	0	0	0	0	0	122.569	0	0	0	93.6523	149.721	149.721	190.186	149.721	149.721	208.859	76.5202	149.721	149.721	153.108	109.367	170.492	168.685	109.367	109.367	37.3358	106.467	85.2973	152.118	80.4047	95.2507	223.142
O75531	131.744	583.899	164.973	370.273	1553.1	646.598	912.071	583.899	660.001	363.907	960.215	216.951	523.713	930.213	525.831	260.744	124.017	89.6324	63.7769	132.1	102.344	74.729	56.7537	220.244	184.715	261.59	261.749	1607.67	463.225	562.566	544.673	148.257	138.157	394.201	609.537	288.253	319.002
O75533	0	114.168	0	0	0	97.2829	0	55.1299	0	0	0	0	55.1299	0	0	0	0	0	165.076	0	104.03	240.151	371.141	0	143.573	70.2398	70.2398	70.2398	70.2398	70.2398	35.2917	147.895	52.6195	77.4592	57.5051	36.0658	146.191
O75534	51.2624	0	0	0	0	22.9198	0	0	0	0	0	0	0	0	162.38	127.693	114.046	162.38	236.374	217.048	119.021	197.235	491.865	121.803	274.547	88.5471	134.196	147.077	166.758	195.625	166.758	166.758	242.766	234.839	99.3884	127.309	171.908
O75556	0	0	0	0	0	0	0	0	0	0	0	0	0	0	316.55	0	0	0	0	0	0	0	0	0	0	0	0	0	0	0	0	0	0	0	0	0	0
O75558	0	0	0	0	0	0	0	0	0	0	0	0	0	0	0	0	0	40.6596	0	0	0	0	52.0484	0	0	0	117.641	0	0	0	0	63.2525	0	65.0336	0	0	0
O75592	0	0	311.275	278.798	0	0	0	0	0	0	0	0	0	0	0	0	0	0	151.39	0	0	84.8438	105.077	28.1049	0	0	48.4962	0	0	509.304	0	0	0	0	0	0	0
O75594	37714.3	17427.8	10448.1	23300	60791.1	28093.1	39604.2	41431.1	72198.3	31133.1	49411.7	24567.1	35530.8	25659.3	38300.2	36740.4	67021.2	23850.4	16822.3	17503.2	33245.3	17618.9	15041.3	53728.6	20416.8	65775	19983.6	77494.7	43965.2	33203.2	24043.8	13562.8	12199	19412.1	21178.3	34899.8	39884
O75607	0	0	0	0	0	0	0	0	0	0	0	0	0	0	19.6562	19.6562	19.6562	13.9797	19.6562	19.6562	25.5041	11.7749	41.73	19.6562	0	0	17.6685	0	0	0	0	15.437	0	0	0	0	0
O75608	2064.74	8191.38	993.61	2070.39	3397.13	2355.54	1185.16	2341.54	2631.09	1130.85	3297.62	2327.54	2585.11	2341.54	1947.56	2192.02	2403.81	888.373	705.984	1391.9	960.396	2530.74	2373.96	1860.03	1338.1	1204.45	1283.47	3962.84	3359.46	2353.86	4663.41	1461.86	1642.98	3631.39	2562.26	1955.34	2075.35
O75629	210.775	256.134	269.611	251.742	251.742	247.349	251.742	251.742	210.433	121.468	1771.82	196.516	289.535	682.66	106.998	208.477	96.7022	96.7022	67.1397	31.3537	91.9517	179.933	44.8183	300.357	35.9074	57.9441	83.8772	452.138	60.9164	45.699	68.1986	131.881	37.8681	60.1457	68.8434	87.2893	191.089
O75631	0	0	325.418	246.637	174.351	245.975	174.351	0	0	185.763	0	0	0	0	331.848	306.542	1687.42	856.761	343.433	662.895	502.944	880.252	362.689	187.495	140.222	126.841	142.843	208.866	208.866	208.866	1208.55	208.866	146.658	219.265	208.866	249.357	294.937
O75635	221.358	221.358	417.411	221.358	221.358	304.102	118.242	221.358	221.358	90.6199	265.997	139.074	221.358	221.358	180.73	124.257	109.965	162.111	221.382	127.606	171.421	424.669	753.797	171.421	252.477	205.281	93.4917	228.238	228.238	259.525	316.37	232.473	84.3446	358.347	228.238	159.915	121.047
O75636	144.558	156.216	179.793	104.739	510.198	132.652	156.216	156.216	156.216	156.216	151.966	156.216	160.467	3086.42	51.0799	93.7392	95.2306	75.1332	154.103	95.2306	179.27	112.33	96.7219	75.7269	125.739	34.8815	93.8294	20.6644	133.301	64.4392	47.4183	108.841	79.7943	79.7943	79.7943	62.099	89.0668
O75663	319.59	385.38	500.474	820.449	0	0	0	99.8809	0	0	0	263.197	99.8809	0	0	0	0	256.089	0	276.553	0	0	113.17	27.9021	197.147	248.984	203.652	248.984	248.984	372.201	104.067	614.797	638.468	409.255	248.984	230.708	248.984
O75674	534.55	846.977	950.189	665.575	1013.11	158.993	735.53	573.424	399.755	585.135	561.714	171.424	227.618	573.424	507.124	368.129	939	472.118	527.391	544.968	433.137	738.443	440.915	1092.62	460.225	321.355	376.378	623.302	566.193	497.094	340.063	403.569	706.057	551.753	549.873	662.071	615.422
O75688	37.3093	0	0	0	0	0	0	0	0	0	0	0	0	0	0	0	0	0	0	0	0	0	53.015	98.0516	79.0158	46.4279	46.4279	23.6445	46.4279	46.4279	46.4279	62.7862	23.2011	49.5976	62.2453	16.3822	27.9781
O75695	241.342	241.342	125.949	280	241.342	193.565	148.765	241.342	241.342	241.342	241.342	333.517	241.342	898.464	9.39336	199.619	218.705	270.874	267.367	522.305	112.59	212.258	163.156	260.992	404.031	160.119	203.445	207.661	390.068	345.999	245.849	470.696	194.569	417.936	251.003	219.238	422.288
O75746	0	0	0	68.0741	0	0	0	0	0	0	0	0	0	0	170.46	170.46	170.46	170.46	199.751	170.46	89.8224	54.2429	192.15	170.46	0	34.837	0	0	0	0	0	0	0	0	69.0884	0	133.064
O75747	0	0	0	42.6592	0	0	0	0	0	0	0	0	0	0	0	0	0	120.379	0	77.5983	0	37.7296	0	7.66345	151.555	0	0	0	0	0	0	0	0	0	0	0	0
O75752	352.147	503.605	535.482	259.291	631.095	229.497	242.868	325.256	330.541	421.709	200.593	304.069	319.97	325.256	195.836	243.353	253.504	196.682	216.611	643.57	214.29	235.44	159.784	196.981	176.512	280.103	227.471	185.98	181.246	268.907	189.304	156.547	153.313	122.72	146.779	389.562	81.6827
O75781	149.604	45.0778	478.337	178.83	0	0	0	0	0	70.1214	0	45.0778	0	0	87.4937	97.1806	96.5376	128.514	96.5376	96.5376	83.342	95.8946	96.5376	116.054	146.264	61.1663	108.175	92.6304	1097.03	92.6304	92.6304	30.2649	173.331	82.5945	80.4302	105.319	79.4643
O75787	973.651	889.272	801.848	2606.08	2954.57	3973.03	612.008	4134.89	547.554	1288.79	3749.57	1121.49	811.46	4718.69	800.302	1949.37	1559.6	1137.57	2952.09	1049.91	2017.68	1305.54	512.249	3264.75	1998.89	1616.79	684.868	1031.16	808.277	924.243	2327.2	698.484	411.855	4356.93	1142.27	3376.11	1243.73
O75821	0	0	324.116	0	0	84.7356	84.7356	0	0	0	0	0	0	344.48	40.3344	86.7426	42.8576	81.0715	214.451	92.5934	152.865	158.148	524.282	118.971	177.628	140.092	189.176	140.092	140.092	140.092	140.092	191.5	140.092	64.2831	133.823	140.092	132.971
O75822	139.84	0	602.3	0	0	0	10.9722	0	0	0	0	0	0	2172.64	0	0	0	0	45.3766	0	0	0	134.836	0	0	0	0	0	0	0	0	37.5142	0	0	0	0	58.2826
O75828	0	0	0	0	0	0	0	0	0	0	0	0	0	0	0	0	0	0	55.9279	0	0	249.053	229.663	0	0	0	58.8615	0	0	0	0	209.017	0	0	146.227	0	0
O75832	19.5027	0	79.735	0	0	0	0	0	0	0	0	0	0	0	74.6106	74.6106	74.6106	53.9213	78.1486	92.9139	35.8354	159.807	74.6106	73.4845	0	47.6491	0	0	0	66.0344	33.1069	49.7838	21.1435	0	0	15.9256	0
O75841	0	0	144.093	67.2269	0	101.685	47.073	0	0	336.834	0	223.929	47.073	0	66.4128	130.762	401.251	246.855	233.7	204.502	166.272	665.51	120.831	188.869	86.5551	86.5551	155.05	86.5551	86.5551	86.5551	258.627	79.083	252.845	44.845	67.3047	89.5732	73.7222
O75844	0	0	0	550.561	0	0	0	0	0	0	412.192	0	0	0	445.003	216.219	378.528	51.5614	226.937	62.3358	226.937	272.896	174.048	237.655	84.3599	365.355	251.265	163.555	251.265	251.265	353.924	285.594	553.154	147.371	149.427	607.112	216.936
O75871	0	0	0	25.8033	50.0028	0	0	0	0	0	0	0	0	0	35.5746	0	23.3851	0	0	0	11.7034	0	0	17.8672	0	0	0	0	0	0	0	0	0	0	0	0	0
O75874	878.669	1327.32	1395.3	632.04	507.491	1034.05	1629.51	1140.32	435.136	939.491	1281.77	603.167	1426.72	8501.78	1517.88	1799.51	1607.29	3980.69	1540.99	7133.53	3894.33	1433.59	2618.9	1257.04	2062.81	890.079	956.607	1377.07	697.513	1000.45	2623.57	1009.73	2937.97	1159.22	1947.82	1614.59	890.158
O75882	15826.9	10247.4	28015.9	9791.59	17058.4	1685.97	7930.26	6331.7	4878.44	18409.1	2894.7	4996.84	5004.58	20369.9	8279.18	8407.47	11432.8	8501.3	14776.2	12103.9	10863.9	7028.21	3995.85	7433.75	1345.17	4638.81	2569.44	4938.26	2175.07	3692.49	3713.03	1423.92	2025.74	1020.95	1798.56	4027.54	1100.7
O75884	205.239	533.835	99.0342	135.834	380.955	205.239	205.239	205.239	205.239	246.723	205.239	127.692	205.239	205.239	163.738	144.817	212.151	99.2976	72.3019	241.53	160.682	216.59	59.6083	270.875	135.232	120.456	132.393	440.589	133.812	131.676	175.02	66.6585	194.648	45.4597	69.2076	487.945	144.285
O75888	0	0	0	0	0	0	252.076	0	0	0	0	0	0	0	0	170.019	0	0	0	0	0	0	0	0	0	0	0	0	0	0	0	234.448	0	0	214.016	0	0
O75891	1380.97	1290.76	571.758	539.056	249.623	1091.98	422.847	3756.24	929.357	772.483	578.298	1050.55	825.898	516.803	2123.18	1562.33	1194.14	1191.97	1130.49	1077.83	1212	1758.22	1423.74	2582.8	3382.47	1972.97	2237.88	2558.6	1551.53	685.362	780.324	1453.46	6972.61	2815.96	1938.25	3761.63	3117.66
O75907	0	0	0	0	0	0	0	0	0	0	0	0	0	0	99.3627	25.2613	0	0	0	0	38.944	0	0	0	0	0	0	0	0	0	0	0	21.3648	0	0	0	0
O75915	0	0	0	0	0	0	0	0	0	0	0	0	0	0	192.098	296.805	515.576	603.897	614.938	655.511	215.005	515.576	1811.96	288.795	333.969	236.266	264.595	201.509	595.865	318.042	197.905	582.697	347.479	329.694	198.631	76.2764	315.606
O75923	0	0	256.554	0	0	0	0	0	0	0	0	0	0	0	0	0	0	0	0	0	0	0	137.119	0	46.8613	61.6581	113.775	300.672	113.775	113.775	113.775	569.405	113.775	173.827	60.1957	113.775	113.775
O75935	0	0	0	0	0	0	0	0	0	0	0	0	0	0	0	0	0	0	0	0	0	71.9803	86.5789	56.1112	0	0	0	0	0	0	0	44.2843	39.641	0	0	34.6826	0
O75936	341.504	470.222	1492.63	273.143	338.24	532.137	370.72	4098.78	306.769	296.679	402.893	401.914	567.066	3152.44	1260.75	622.01	291.633	289.924	1494.37	968.511	425.025	507.855	244.599	1212.39	1192.34	922.769	917.982	2223.04	1096.32	389.353	755.064	489.722	1993.14	1356.27	662.702	1555.38	1370.52
O75947	210.864	0	170.2	170.2	1091.75	0	413.74	0	0	0	0	0	0	0	219.688	124.766	491.883	319.634	183.308	525.688	262.005	881.245	566.916	382.198	474.668	159.548	787.726	744.102	474.668	474.668	474.668	827.984	350.247	297.361	474.668	125.919	1188.15
O75954	181.839	679.72	2759.21	393.809	463.018	393.809	112.851	3269.44	393.809	182.879	393.809	393.809	158.584	393.809	187.317	120.113	176.222	157.362	152.861	375.896	128.141	181.005	179.046	165.831	218.604	110.541	214.899	122.474	214.899	214.899	214.899	128.833	219.537	214.899	235.579	211.193	222.51
O75955	428.262	642.988	733.302	714.642	525.607	559.085	347.931	601.374	472.073	601.374	717.838	671.973	385.937	1753.28	528.084	648.298	434.423	812.872	246.081	788.53	323.561	616.548	347.706	642.324	1234.24	429.712	786.305	1165.47	869.202	378.237	725.69	1582.92	760.659	1306.25	780.24	656.814	1548.68
O75964	0	0	0	344.322	0	0	0	0	0	0	0	0	0	0	549.195	395.896	1102.1	89.911	789.641	789.641	499.71	1708.51	1030.09	1086.42	143.193	232.248	1589.77	1712.67	731.204	731.204	731.204	736.85	725.559	549.881	878.176	322.329	1995
O75970	79.843	0	24.0445	69.1067	0	0	24.0445	0	0	0	0	0	0	0	90.1035	104.268	90.1035	75.9391	713.459	133.192	573.259	74.7421	26.6108	70.6574	35.2813	140.783	46.9272	13.718	35.2813	35.2813	672.927	19.4478	169.677	35.2813	31.3932	35.2813	22.6672
O75976	364	211.921	541.882	149.048	1179.97	501.072	308.462	221.401	235.241	652.812	139.989	390.483	178.712	491.304	174.714	293.018	246.993	505.558	181.885	373.217	537.692	195.832	167.802	213.097	1124.02	115.505	300.125	216.242	204.82	886.316	2330.36	84.9201	114.572	239.027	193.398	168.783	180.775
O76003	130.338	190.063	130.338	118.675	130.338	187.144	130.338	384.817	130.338	130.338	74.2747	121.162	24.9151	139.513	116.817	132.216	57.8004	86.3248	119.538	99.6342	107.034	184.234	746.414	146.986	99.176	117.765	154.273	134.869	198.7	156.109	186.368	242.724	239.982	169.562	98.7359	85.6021	157.945
O76011	0	0	0	0	0	0	0	0	0	0	0	0	0	0	0	0	113.712	0	0	0	0	0	0	0	302.129	0	0	0	0	0	0	356.207	0	0	0	0	0
O76013	23.6404	0	0	0	0	0	0	0	0	612.719	0	0	0	0	0	0	0	718.308	0	0	550.577	0	0	0	0	0	0	0	0	0	274.208	0	0	0	229.513	0	0
O76027	0	0	0	0	0	281.165	0	0	0	0	54.838	252.308	54.838	0	110.481	28.3597	176.27	174.728	197.933	46.0618	70.7394	337.52	804.742	82.002	180.989	80.6942	184.135	217.013	217.013	217.013	230.776	439.796	270.534	233.162	24.8663	208.178	225.848
O76036	0	582.019	0	0	0	551.001	148.427	0	345.774	0	266.532	323.574	148.427	0	127.878	118.84	127.878	165.281	127.878	156.326	88.6992	127.878	127.878	127.878	135.777	98.0469	36.5727	163.1	626.903	98.0469	70.8548	52.7364	98.0469	177.775	78.7045	98.0469	98.0469
O76041	0	244.759	601.565	148.043	240.793	0	0	4794.83	0	0	0	148.043	0	0	173.625	173.625	173.625	134.281	283.069	122.856	173.625	173.625	346.257	173.625	196.525	120.136	100.794	120.136	120.136	109.698	120.136	130.574	187.576	170.603	104.824	71.0036	120.136
O76054	0	0	0	0	0	0	0	0	0	0	0	0	0	0	86.0824	38.5571	86.0824	203.623	86.0824	532.09	78.5688	116.994	86.0824	74.5345	38.164	68.6358	68.6358	76.7111	68.6358	68.6358	42.4051	68.6358	7.48176	136.732	259.09	68.6358	68.6358
O76062	0	0	0	0	0	0	0	0	0	0	0	0	0	0	97.3817	97.3817	181.564	97.3817	78.3931	97.3817	97.3817	272.737	97.3817	63.2742	0	0	0	0	0	0	0	97.9246	0	0	0	0	0
O76070	459.385	998.897	451.312	363.506	795.668	479.498	465.283	462.334	462.334	1013.23	438.951	199.483	327.371	591.044	505.271	262.355	617.858	189.655	283.113	109.137	115.429	1124.86	229.387	191.728	149.767	543.191	247.738	255.997	516.895	329.643	3261.33	1040.08	917.442	1123.11	263.281	1293.32	455.078
O76071	77.678	562.592	426.604	426.604	426.604	525.861	310.276	426.604	286.607	426.604	457.442	468.294	395.767	426.604	141.312	132.66	141.312	120.506	141.312	183.681	102.153	141.312	206.846	202.423	197.771	210.327	210.327	296.907	210.327	210.327	210.327	129.042	109.638	203.747	247.372	224.546	285.401
O76076	5978.25	14884.3	13394.5	14326	10655.4	8755.97	8185.87	19365	4614.19	10119.2	15531.4	15396	4127.48	22321.4	7532.17	14760	9581.97	18547	7904.24	16920.5	8386.77	5149.74	4574.65	8303.92	5738.7	11859	9890.8	8271.02	32953.8	21913.8	15599	3708.35	4614.1	3790.91	9167.59	5144.75	7589.89
O76082	0	0	0	33.712	0	0	0	33.712	0	0	0	0	36.4051	242.905	30.0159	34.3882	45.0761	764.844	53.1934	57.7453	45.0761	45.0761	17.253	45.0761	52.97	51.2041	53.1737	86.6427	52.97	52.97	52.97	91.0162	47.2789	35.2368	29.2178	52.97	178.264
O76094	0	0	0	43.8615	0	0	0	0	0	0	0	0	0	0	79.8222	79.8222	79.8222	64.4877	49.6055	81.6779	79.8222	135.947	202.44	16.9851	36.324	0	36.9024	0	0	0	0	104.43	73.3501	77.1681	0	0	0
O94760	3018.09	1379.07	2192.02	1738.77	4071.17	884.854	2012.54	29005.4	2450.93	1916.89	789.524	891.693	1254.15	6418.79	2768.51	2607.45	3037.63	1657.31	3527	3826.2	2243.35	4575.27	1862.07	4419.33	2085.99	2525.34	2058.16	4820.81	1913.3	4847.53	4665.61	2147.42	5018.99	3323.37	2168.68	5885.78	2165.21
O94766	171.808	425.061	171.808	171.808	171.808	187.837	20.0118	171.808	171.808	104.73	171.808	171.808	25.9654	429.325	104.288	130.586	241.685	131.819	227.833	250.503	158.138	159.401	103.031	180.307	129.431	87.6666	78.3281	129.431	129.431	129.431	129.431	146.923	145.23	113.864	143.487	138.276	120.586
O94769	118.321	86.9598	204.78	118.321	270.859	14.2757	118.321	917.597	118.321	118.321	118.321	35.5841	118.321	118.321	57.7194	96.111	72.205	72.205	86.3622	69.2777	81.7962	45.1899	74.4897	50.7795	0	24.7317	0	0	874.317	23.3917	0	0	0	81.8935	23.3917	0	26.0233
O94772	2585.22	5098.44	3240.49	984.117	20759.3	1146.69	3552.89	2927.54	10975.7	4181.99	524.297	942.656	2614.59	2927.54	1155.09	1095.98	1567.87	2023.15	1559.53	1050.04	951.117	593.513	1170.4	655.81	622.31	631.923	925.045	457.038	1488.32	1555.37	678.983	86.452	538.839	349.371	175.248	186.609	590.957
O94776	0	0	0	0	0	0	0	80.7235	0	0	0	0	0	0	0	0	0	0	0	0	0	0	71.4061	0	0	0	0	0	0	0	0	63.0723	26.29	0	0	0	0
O94788	90.3309	224.66	0	0	0	0	0	0	0	0	0	0	0	0	53.2135	0	0	0	0	0	0	236.448	0	72.002	0	55.3669	0	138.476	0	168.72	0	0	73.3721	0	0	0	0
O94804	0	0	330.017	0	0	0	0	0	0	0	0	0	0	0	6.82845	101.671	73.2864	101.671	131.735	49.6946	362.582	145.45	101.671	101.671	32.548	76.0373	76.0373	76.0373	204.703	64.1136	30.9945	84.6848	109.685	175.13	76.0373	10.7036	76.0373
O94811	0	0	219.088	0	57.1943	0	0	0	0	0	0	0	0	0	0	0	0	39.112	0	0	0	0	0	0	0	0	73.193	0	0	0	0	0	0	0	0	0	0
O94813	1037.66	677.512	801.196	111.371	5154.25	359.671	745.36	3421	1360.93	930.783	192.534	773.278	589.608	773.278	395.356	605.975	834.73	563.756	550.921	847.815	537.952	190.165	367.97	760.178	150.955	106.416	142.57	69.1789	133.877	336.161	279.374	98.6492	156.642	139.826	114.151	124.701	127.928
O94819	33.2997	70.1956	0	0	0	0	0	0	0	0	0	0	0	0	55.3739	0	0	0	0	0	0	0	0	183.546	111.039	111.039	67.6061	90.8148	111.039	111.039	111.039	64.2158	106.211	393.048	136.111	111.382	115.509
O94826	150.228	235.384	132.974	1158.09	559.3	1123.19	605.203	12726	605.203	183.978	2746.69	1031.43	90.3449	1181.23	337.823	851.417	176.006	607.22	407.678	424.65	929.638	233.274	587.43	247.065	1471.37	768.511	570.135	1577.34	950.322	3340.24	814.471	246.614	170.113	373.792	535.601	225.858	446.074
O94829	0	0	0	0	0	0	0	0	0	0	0	0	0	0	0	0	0	0	36.3301	0	0	0	72.3522	14.9395	0	0	0	0	0	0	0	25.5252	0	0	0	0	27.6258
O94832	58.8815	102.783	38.8661	494.131	393.898	203.776	204.701	135.974	135.974	135.974	201.486	120.858	46.6356	135.974	189.919	218.271	234.114	363.033	300.904	387.859	279.834	229.962	205.354	481.988	97.0082	138.645	188.069	103.637	142.426	270.862	133.137	204.582	151.564	116.625	230.77	134.681	146.207
O94844	0	0	0	0	0	0	0	0	0	0	0	0	0	0	0	0	82.4536	0	0	137.252	0	104.034	0	57.4859	115.896	0	0	0	0	0	0	97.3964	94.3944	0	0	88.0476	0
Q9BYZ6	0	0	0	0	0	0	0	0	0	0	0	0	0	0	0	0	82.4536	0	0	137.252	0	104.034	0	57.4859	115.896	0	0	0	0	0	0	97.3964	94.3944	0	0	88.0476	0
O94856	490.843	662.667	1089.49	270.028	560.638	331.208	367.755	331.208	331.208	186.922	261.554	286.494	227.21	331.208	274.439	225.091	238.013	640.204	802.329	707.909	332.554	330.477	285.628	163.267	170.485	146.403	158.422	224.583	174.893	342.357	217.046	144.139	137.776	175.69	205.181	186.133	174.097
O94874	0	0	0	0	0	0	0	0	0	0	0	0	0	0	0	0	0	0	0	0	0	141.564	596.9	0	0	0	0	0	0	0	0	238.834	124.474	112.045	95.2766	0	0
O94885	0	0	0	0	0	0	0	0	0	0	0	0	0	0	0	0	0	0	52.1277	0	0	78.5418	237.837	288.602	159.413	0	3049.57	0	0	0	0	105.793	0	0	697.154	0	0
O94886	180.598	154.247	127.895	309.555	154.247	154.247	285.1	154.247	154.247	42.8174	127.841	284.355	82.2121	154.247	190.329	234.574	266.684	212.347	80.6864	198.857	91.589	94.214	131.639	205.545	225.718	153.264	138.791	400.789	324.41	270.192	122.033	259.626	284.722	368.522	309.774	204.916	385.548
O94903	119.21	358.711	196.201	172.921	325.675	242.138	186.977	196.201	173.31	205.424	210.162	196.201	117.854	196.201	269.132	234.725	249.17	205.869	187.995	265.8	309.442	250.537	213.052	353.152	239.811	235.702	243.308	377.158	296.231	262.838	167.624	311.947	654.607	332.22	290.408	517.758	302.053
O94905	191.119	52.9517	0	52.9517	0	95.6622	0	0	0	0	0	0	0	0	91.6263	112.058	195.789	194.918	175.126	75.9182	171.869	310.866	443.891	203.426	22.6305	88.4811	152.439	178.16	172.759	172.759	58.1888	360.716	192.896	172.759	116.627	198.025	188.918
O94907	0	0	0	0	0	0	0	0	0	0	0	0	0	0	31.1303	54.677	54.677	54.677	80.3971	54.677	54.677	54.677	139.206	28.0574	1010.91	0	98.0218	0	0	0	0	44.8016	0	0	12.8688	0	0
O94910	3812.04	584.767	945.169	2507.92	7101.69	1054.57	1818.74	10188.2	2325.71	3207.87	1924.64	1636.28	1606.95	8269.09	2590.35	1682.44	3120.99	509.189	2109.01	673.228	1248.67	3739.31	1388.14	2576.47	837.767	1789.07	1401.59	1555.32	3251.69	878.064	1774.73	746.052	621.681	747.936	1558.96	1931.81	687.145
O94919	3369.11	13491.9	6741.57	7015.8	10201.2	6562.62	19382.7	11994.1	14718.8	2279.37	7765.3	12880.1	11354	22440.7	7646.6	6078.85	4819.46	10484.3	6453.65	11707.3	4339.57	2367.39	4959.69	3664.14	10977.5	5729.29	3081.05	16235.2	12426.6	8502.59	13796.9	2859.93	2777.88	7302	8585.73	3334.25	6170.69
O94925	0	0	0	93.2067	0	0	0	0	0	0	0	0	0	0	128.93	160.787	261.101	135.98	6334.39	88.963	338.239	582.67	124.332	218.963	234.759	234.759	240.499	403.378	234.759	513.942	234.759	114.082	152.193	229.02	198.364	234.759	597.006
O94933	78.3068	175.363	156.547	73.4977	156.547	156.547	169.912	156.547	156.547	156.547	84.5744	253.974	127.404	1237.94	106.45	151.736	40.107	105.128	126.234	184.712	140.007	25.7828	106.45	46.2195	156.01	76.9623	64.8163	99.4234	68.8661	187.628	39.382	45.5765	51.1515	72.916	45.7554	77.5946	53.7182
O94973	108.223	100.614	331.645	100.614	100.614	100.614	58.4844	100.614	100.614	100.614	80.2662	80.2649	103.74	100.614	55.9957	90.4767	43.5636	96.0292	78.7969	313.88	109.395	115.047	321.939	70.3364	93.9778	46.712	106.662	170.857	119.613	119.613	53.5465	172.47	198.445	92.2392	119.613	124.932	183.277
O94979	54.0414	40.879	116.931	66.1301	54.0414	27.3716	54.0414	974.649	54.0414	54.0414	54.0414	16.652	54.0414	54.0414	332.202	137.842	14.9392	212.296	190.59	88.8202	140.199	140.679	770.036	109.588	235.665	67.4646	227.19	109.882	169.794	169.794	131.548	301.314	253.539	169.794	108.51	72.8691	228.772
O94985	372.498	774.858	235.048	328.331	878.037	565.445	260.502	373.991	362.143	322.066	929.503	375.483	426.466	373.991	328.238	227.683	517.069	225.754	336.556	428.454	359.149	298.716	104.996	247.625	388.263	325.299	257.944	284.686	344.056	532.112	565.513	89.9962	238.442	414.915	362.813	297.336	1444.18
O94991	236.345	236.345	236.345	17.186	236.345	236.345	236.345	236.345	386.11	236.345	63.2859	310.474	40.8507	461.755	361.318	182.671	194.362	187.408	189.338	247.916	153.697	193.01	282.523	259.12	131.735	131.732	53.6093	48.0213	131.732	254.198	322.676	224.416	149.503	131.729	37.3056	128.863	131.732
O95049	0	0	0	21.2418	0	0	0	0	0	0	0	0	0	0	0	0	0	0	88.7229	0	103.299	0	321.407	0	0	0	113.105	0	0	0	0	99.2546	0	0	0	0	0
O95070	0	28.5579	0	0	0	0	0	928.037	0	0	0	54.7525	0	538.432	0	0	0	0	0	0	0	0	0	0	0	0	49.9048	0	0	47.4816	0	0	0	0	0	0	0
O95084	717.689	973.697	593.036	551.303	3398.62	279.192	724.974	2737.82	721.331	967.871	497.173	721.331	89.7827	1112.64	219.542	682.255	473.961	239.181	689.631	383.499	415.891	312.231	350.306	841.089	215.816	451.449	380.798	493.642	1992.81	500.872	1274.82	348.646	563.638	638.597	431.579	834.289	180.09
O95154	904.957	1722.41	1362.12	613.535	942.549	833.535	403.176	8201.86	676.834	646.93	1052.11	939.813	899.235	4553.92	1067.94	1598.41	627.362	1128.18	1894.09	1269.5	1451.28	1149.24	540.306	1716.59	3525.02	1074.64	2193.04	2324.11	1802.14	1467.63	750.869	1143.72	3582.83	3408.01	1204.67	1539.92	1302.63
O95155	90.4818	242.508	0	90.4818	0	0	0	0	0	0	319.005	326.495	0	0	108.411	97.2913	96.1095	109.478	93.1691	96.1095	94.9278	96.1095	96.1095	26.655	0	57.5045	64.3683	0	0	442.367	0	54.8294	53.7853	67.388	0	0	0
O95156	0	0	0	0	0	0	0	0	0	0	0	0	0	0	0	139.724	0	0	0	0	0	0	0	167.174	0	0	0	0	0	0	0	0	0	0	0	0	0
O95159	230.06	973.143	423.653	377.451	1887.08	423.653	535.741	2126.53	423.653	469.854	364.558	128.46	131.948	423.653	951.085	471.558	815.665	553.881	925.707	318.044	804.698	161.067	317.232	426.407	93.2398	0	158.888	80.5814	0	332.536	189.408	80.5814	111.406	0	0	0	0
O95163	0	0	0	0	0	0	0	0	0	0	0	41.0793	0	0	317.442	75.8301	108.347	108.966	56.2711	829.497	79.8196	28.7064	324.438	108.347	67.6052	30.928	46.0584	57.5597	57.5597	57.5597	57.5597	42.1224	74.571	77.0088	61.1826	33.227	57.5597
O95164	215.074	0	0	286.122	0	0	189.093	0	0	47.9661	0	152.668	47.9661	0	347.447	347.447	379.829	59.3828	77.0759	347.447	347.447	347.447	519.981	347.447	227.608	213.185	331.164	185.243	227.608	227.608	227.608	198.984	227.608	227.608	280.789	227.608	257.018
O95166	0	0	0	0	0	0	0	0	0	0	0	0	0	0	0	0	0	0	0	0	67.2081	81.4671	61.5827	81.6944	111.918	0	39.9578	0	0	0	0	92.9858	0	0	0	0	0
O95168	0	57.0217	57.0217	73.3233	0	168.678	0	0	0	0	0	106.077	0	0	232.572	360.15	202.992	380.314	85.461	157.242	433.511	227.906	860.834	238.017	61.8789	25.3115	437.161	324.336	226.878	226.878	226.878	298.575	226.742	223.92	227.014	63.8055	398.905
O95169	0	0	0	0	0	0	0	0	0	0	0	0	0	0	103.946	91.994	155.618	224.722	102.751	155.618	165.06	413.481	209.49	146.175	0	0	84.8342	216.162	0	0	0	146.712	0	0	24.9262	0	155.517
O95171	1565.34	4253.05	2282.06	531.332	531.332	651.837	156.978	531.332	531.332	387.834	410.827	139.794	531.332	531.332	242.484	123.754	599.491	242.484	653.804	81.4681	174.943	2518.86	4881.64	237.255	867.981	309.336	623.259	211.718	309.722	215.608	232.346	3185.87	528.904	533.118	197.672	309.722	309.722
O95182	125.183	53.6925	348.581	27.8946	0	0	0	0	0	0	27.8946	42.5566	0	0	73.6905	55.6382	55.6382	55.6382	42.3199	28.8869	55.6382	68.9565	30.7374	72.0778	33.8651	53.8701	110.948	78.1823	78.1823	78.1823	78.1823	121.255	78.1823	78.1823	64.0253	78.1823	143.555
O95185	372.456	290.63	264.228	264.228	568.394	151.059	192.82	264.228	219.725	181.238	281.314	463.659	228.286	264.228	245.084	204.406	229.248	295.075	265.775	258.28	126.154	90.9402	102.671	284.776	93.4852	235.535	233.707	153.768	418.907	487.515	263.422	84.6277	101.42	35.1041	113.739	173.803	132.897
O95196	217.007	0	0	0	0	0	0	0	0	908.033	0	0	82.9193	0	0	0	0	0	0	0	0	189.663	0	0	0	0	0	0	0	0	0	0	0	0	0	0	0
O95197	316.48	316.48	316.48	127.195	316.48	316.48	316.48	316.48	797.86	921.647	166.508	22.0644	419.088	316.48	253.389	247.393	590.331	315.62	960.769	253.389	123.356	253.389	190.944	253.389	106.068	98.8573	320.891	255.725	291.888	261.737	99.7662	504.912	286.681	234.645	234.236	457.15	654.539
O95202	12.8694	0	127.158	136.818	0	40.9745	0	0	0	0	12.8694	0	0	142.194	87.0988	87.0988	87.0988	128.049	34.6061	44.4084	87.0988	99.1868	162.444	49.8831	74.7893	74.7893	50.8578	15.6222	74.7893	74.7893	74.7893	103.307	77.0749	74.7893	51.0771	74.7893	134.412
O95206	99.1181	215.042	183.162	151.282	669.39	183.162	45.9707	183.162	336.547	217.263	51.5153	183.162	183.162	183.162	53.3805	49.056	146.632	81.236	136.039	98.8627	95.8919	81.236	71.1931	69.4386	35.8582	95.7651	26.4037	67.2214	102.483	124.125	67.2214	67.2214	38.6777	67.2214	16.5766	99.5336	67.2214
O95219	111.548	126.043	114.882	108.214	111.548	129.449	111.548	111.548	111.548	111.548	157.817	78.8944	62.1022	93.3375	147.664	191.255	59.1579	164.405	91.8283	171.212	109.089	155.01	178.83	154.535	130.353	117.169	121.535	148.233	145.486	121.668	69.8074	143.636	397.005	257.759	181.625	147.336	210.264
O95248	0	0	0	0	0	0	0	0	62.9719	0	0	0	0	0	0	0	0	0	0	0	16.8785	55.5701	74.1851	39.3544	95.46	0	16.4206	0	0	0	0	78.0137	72.8512	83.7697	0	0	0
O95260	0	124.186	46.9876	0	13.5095	0	0	0	0	0	0	0	0	0	58.7337	57.9464	58.7337	60.5191	56.7248	58.7337	59.5209	58.7337	97.4975	20.0689	0	0	18.0559	0	0	0	0	57.5555	94.2489	70.0693	54.7465	0	50.3975
O95274	723.921	816.079	1099.59	232.591	701.998	662.376	841.873	682.187	576.25	509.582	75.4798	384.468	804.874	682.187	420.641	158.094	490.971	156.151	537.722	192.202	112.473	1174.55	501.783	257.097	353.352	228.444	117.859	61.2767	117.859	106.459	179.409	164.01	90.9928	59.5638	54.8737	226.736	117.859
O95279	600.293	0	0	3253.84	0	0	0	0	0	0	1546.64	0	0	0	2365.56	377.944	1197.69	1197.69	1197.69	1197.69	1197.69	1027.15	1197.69	1527.64	0	1111.89	0	0	0	0	0	1334.89	849.641	1502.37	0	3245.55	0
O95292	193.861	165.247	140.016	105.547	447.337	77.0958	179.554	527.601	278.475	179.554	51.5311	179.554	179.554	489.397	44.0295	77.55	118.485	51.977	127.305	93.0001	106.608	227.639	507.278	169.253	358.593	232.093	301.946	99.383	416.585	210.336	108.21	422.364	233.806	159.543	55.6021	96.1789	188.579
O95294	0	0	0	0	0	0	0	0	0	0	0	115.472	0	0	18.2434	0	0	0	0	0	69.3675	0	175.088	14.3977	110.652	54.5187	36.6251	54.5187	54.5187	54.5187	54.5187	98.669	15.113	47.326	54.5187	54.5187	104.284
O95295	35.5567	0	132.92	0	0	0	0	0	0	0	0	0	0	0	258.099	0	0	0	90.7365	0	290.322	0	0	0	214.754	0	183.242	0	0	0	0	70.8667	0	0	206.678	0	0
O95297	1099.26	1099.27	617.68	618.639	1832.68	715.179	564.099	855.875	781.752	855.875	999.55	1183.83	816.667	5061.1	442.5	968.908	748.152	860.257	978.602	1494.21	640.497	480.395	855.382	576.811	435.276	267.39	280.77	643.14	644.12	1000.97	707.111	277.173	277.7	264.271	273.838	279.577	214.449
O95299	0	0	0	0	0	0	0	0	0	0	0	0	0	0	100.624	133.653	138.051	283.835	298.372	94.3368	146.058	227.116	520.41	210.282	89.8262	195.56	155.651	209.292	195.56	195.56	195.56	234.569	154.756	182.877	195.56	303.79	252.963
O95319	0	0	103.42	0	0	0	0	84.2814	0	0	0	0	0	0	0	0	0	0	0	0	0	0	0	0	0	0	0	0	0	0	0	34.4794	6.54847	2.07811	0	0	0
O95336	19653.5	128656	15382.3	20681.6	18097.3	25603.5	24220.3	90201.1	49454.3	9563.25	79343.5	53417.4	53490	72089.2	24322.9	41285.4	15229.4	33981.4	13358.3	36861.5	30842.8	12535.6	27540.5	24291.2	29949.5	22121.8	30396.7	37515.9	26478.4	76767.5	88528.5	36621.8	27027	48494.4	47789.8	55376.7	27187.7
O95340	0	0	0	83.9444	0	0	0	0	0	0	0	0	79.1695	0	51.7793	27.1147	226.83	68.8836	108.873	141.227	78.0849	240.011	666.354	170.469	87.9245	61.4254	78.9438	184.908	84.9743	84.9743	84.9743	106.293	133.441	84.9743	84.9743	62.0338	38.4197
O95342	127.76	0	0	162.573	0	0	144.535	0	127.76	0	0	0	0	0	156.713	37.8658	531.47	79.8274	156.713	156.713	156.713	940.61	38.4689	506.12	63.7269	22.1788	38.5058	63.7269	63.7269	105.369	119.59	63.7269	63.7269	34.0256	102.166	895.203	36.3484
O95352	0	0	0	0	0	0	0	0	0	0	0	0	0	0	155.563	155.563	167.569	74.5373	143.556	155.563	155.563	215.603	364.36	79.7665	92.0278	160.48	52.1703	22.7174	92.0278	92.0278	92.0278	205.506	140.104	30.287	110.412	73.6435	92.0278
O95359	38.1036	39.2461	212.935	31.2311	0	31.2311	82.329	0	0	0	0	0	0	0	55.9572	64.184	64.184	29.1876	64.184	108.495	64.184	97.7296	133.049	41.2322	58.1189	40.1935	15.4176	40.1935	40.1935	40.1935	46.2049	64.6821	39.5574	15.6592	40.8296	1	40.1935
O95361	0	0	0	0	0	0	0	0	0	0	0	0	0	0	49.2929	88.5761	88.5761	68.0055	44.7088	88.5761	88.5761	172.483	970.229	95.4003	0	0	327.979	0	0	0	0	179.212	0	153.339	0	0	0
O95372	161.054	408.157	559.626	163.526	168.531	293.691	103.506	2490.22	162.29	107.069	71.1036	129.623	87.1066	162.29	102.496	146.7	142.084	120.14	203.456	148.699	249.125	111.186	188.806	322.918	264.525	105.437	221.316	279.411	229.769	149.777	358.317	365.004	528.911	199.398	204.897	195.69	238.221
O95373	0	48.7632	52.1556	0	0	49.7982	0	0	34.5118	0	118.106	67.5085	34.5118	34.5118	39.1851	25.3845	24.032	86.4145	63.4601	166.934	63.0555	86.7816	172.04	81.6728	154.681	40.1097	81.8188	83.6049	51.2516	74.2071	56.0184	128.797	181.883	190.083	53.781	47.4191	66.5954
O95379	0	0	0	0	0	0	0	0	0	0	0	0	0	0	0	0	0	0	0	0	0	0	57.3525	0	0	36.053	0	0	0	0	0	103.726	91.1061	76.7337	0	0	0
O95388	1059.66	1503.21	341.187	323.919	1002.56	160.693	929.038	380.156	152.308	780.81	156.03	416.079	344.232	380.156	364.79	502.962	503.198	743.21	963.871	519.031	402.247	383.139	173.17	433.731	85.1081	85.1081	201.557	655.764	85.1081	138.04	327.622	43.2409	54.5223	9.74427	52.1981	56.3324	115.248
O95394	104.494	147.277	64.566	104.494	104.494	71.1769	190.569	104.494	104.494	104.494	77.5573	70.6379	146.429	235.096	120.476	67.1598	293.046	210.792	88.044	646.817	323.104	82.6567	233.128	68.7146	80.4694	97.2155	56.4254	176.479	111.502	186.307	79.2658	98.2017	109.838	143.739	228.105	113.166	114.028
O95396	0	0	0	67.7844	0	0	0	0	0	0	0	0	0	0	62.3411	46.4738	0	0	0	0	0	0	20.9062	42.3404	0	36.7474	0	0	0	0	0	0	22.7116	37.8298	25.933	55.1709	0
O95398	115.979	235.36	151.025	254.453	154.735	158.445	154.735	154.735	139.66	105.968	119.623	192.072	154.735	386.427	57.9197	93.0641	179.465	101.72	204.116	189.423	157.434	177.923	132.89	175.044	169.015	152.17	119.179	40.5113	88.3024	247.838	55.9149	51.3323	77.3223	99.9631	95.8619	72.7867	80.7429
O95415	197.948	0	565.937	309.769	0	0	0	0	0	0	0	195.682	0	0	0	83.6476	0	156.335	0	0	132.322	90.9732	0	0	0	111.93	0	0	0	0	0	49.6333	110.123	0	0	0	0
O95428	673.707	360.948	605.99	199.541	511.587	149.402	118.506	2077.26	360.948	445.716	196.107	360.948	86.5473	360.948	99.6445	282.675	172.595	280.6	226.211	285.228	129.177	246.227	104.272	121.494	32.8624	41.8778	88.7626	68.1142	321.541	305.792	125.491	69.1925	88.0649	67.0359	48.4539	52.5165	56.5251
O95433	61.4727	96.6489	0	61.4727	0	112.706	0	61.4727	0	0	0	79.7274	98.2905	0	59.2876	73.9391	81.4081	67.2054	107.99	101.413	81.4081	44.5948	198.639	96.6186	193.204	108.703	138.98	86.1679	433.571	130.183	77.6098	134.8	258.866	137.409	150.993	39.0792	190.959
O95436	0	0	0	0	223.988	0	0	0	0	0	0	0	0	0	0	53.5724	0	0	0	0	0	0	0	0	134.677	94.9273	70.805	231.78	134.677	149.488	134.677	134.677	134.677	110.958	134.677	134.677	289.832
O95445	1436.09	4914.16	6461.4	613.065	6088.59	832.41	1241.84	21612.1	2005.39	1430.41	1668.59	2144.82	2822.41	11263.4	389.287	626.703	203.071	586.255	934.419	421.289	582.219	296.784	1284.79	340.771	740.559	371.7	1074.72	2221.05	302.288	1057.49	354.837	164.956	187.176	359.075	659.1	289.616	908.469
O95450	0	1445.45	0	0	875.575	0	0	2872.93	0	0	0	518.934	0	0	0	0	14.3664	0	0	0	0	0	0	0	208.769	297.283	417.701	374.53	2429.47	689.471	163.351	374.53	374.53	224.16	374.53	374.53	605.055
O95456	0	977.566	0	0	137.902	0	41.7402	0	0	41.7402	50.8209	0	0	0	69.4915	69.4915	69.4915	79.5064	69.4915	74.9563	51.8874	29.691	261.899	33.4853	50.4963	50.4963	118.944	22.0807	50.4963	50.4963	54.6504	46.3422	64.0819	50.4963	38.4614	44.2841	161.261
O95460	1033.68	1169.24	452.458	1984.37	1250.16	796.144	873.891	394.412	229.09	947.671	1065.99	375.193	184.097	257.354	2466.24	2603.14	1737.1	2813.8	2234.15	2100	797.632	156.761	308.118	1356.36	136.131	579.95	185.109	520.495	224.674	524.576	611.183	108.117	555.536	158.369	179.053	671.18	106.948
O95466	0	0	0	0	0	0	0	0	0	0	0	0	0	0	0	0	0	0	0	0	0	609.657	1009.21	0	0	33.7033	130.915	0	0	0	0	207.715	90.9174	108.169	0	0	0
O95467	339.162	339.162	208.225	339.162	339.162	353.55	227.709	339.162	339.162	406.07	339.162	448.482	108.523	339.162	61.6772	213.906	213.906	377.784	255.476	375.802	172.335	559.14	65.617	165.479	150.112	133.247	105.815	150.112	150.112	150.112	121.875	100.973	448.717	231.031	213.837	166.977	150.112
O95470	0	0	0	0	0	0	0	0	0	0	0	0	0	0	80.7994	9.90068	34.1238	117.609	80.7994	80.7994	43.9895	132.688	183.66	80.7994	0	0	18.4614	0	0	0	0	106.024	42.205	29.8933	23.786	0	22.8904
O95479	0	0	0	0	0	45.5471	0	0	0	0	0	0	0	0	46.838	60.4203	60.4203	60.4203	75.9595	41.2431	59.7368	102.575	170.306	60.4203	67.1828	31.7991	50.0413	72.9762	67.1828	67.1828	68.0648	171.411	94.6007	67.1828	54.4776	67.1828	39.5722
O95487	156.72	241.382	436.186	207.429	314.714	131.053	128.54	2299.53	314.714	314.714	1604.25	388.047	314.714	5977.76	88.2254	95.9471	126.257	187.282	197.298	148.786	90.6098	114.231	255.377	126.257	262.432	81.895	267.366	166.959	158.587	1436.4	203.012	150.216	189.327	125.727	117.67	127.255	45.4868
O95490	849.151	164.873	435.666	935.405	1296.96	154.121	923.846	605.903	802.922	663.242	548.564	386.347	321.18	605.903	594.701	475.057	905.504	240.952	476.628	271.854	415.851	735.055	326.637	725.948	113.724	474.435	259.469	613.847	171.927	226.108	390.545	329.696	249.139	386.963	478.748	511.023	220.909
O95497	3414.58	90.9984	512.115	266.119	1315.93	1196.92	1678.2	1196.92	1219.27	1979.24	866.823	922.273	935.754	2098.9	1543.17	143.126	542.212	529.959	659.782	272.184	78.9302	895.921	1500.81	2117.75	30.6373	794.678	620.967	1622.32	460.145	906.666	784.831	1316.58	541.757	219.255	892.613	1679.48	299.909
O95498	0	507.317	889.175	0	0	0	0	0	0	0	0	0	0	0	0	0	0	0	0	0	0	0	194.127	0	0	0	0	0	570.243	0	0	579.102	153.749	118.321	0	0	0
O95502	213.705	434.805	637.265	156.574	928.777	97.0592	464.809	401.304	346.751	367.418	59.2599	90.3861	40.3841	346.751	277.165	171.327	385.91	308.56	189.445	185.524	115.331	158.844	86.3569	105.589	50.921	307.911	136.215	112.047	343.026	117.409	128.899	48.7583	29.1213	71.3977	31.236	142.08	122.771
O95544	0	0	0	0	0	0	0	0	0	0	0	0	0	0	0	0	0	0	0	0	0	0	0	0	150.645	0	0	0	0	0	0	476.634	124.961	120.925	0	0	0
O95551	0	0	0	0	0	0	0	0	0	0	0	0	0	0	0	0	0	0	0	0	11.9671	0	0	0	0	0	0	0	0	0	0	0	42.8196	0	0	0	0
O95563	0	0	0	0	0	0	0	0	0	0	0	0	0	0	0	45.9413	0	64.0175	0	0	117.125	0	112.286	0	0	0	0	0	0	0	0	0	0	77.1224	0	0	123.76
O95571	0	2995.43	0	880.264	0	682.976	682.976	682.976	0	1203.36	1642.28	0	0	0	858.1	1237.23	658.069	936.605	768.851	1012.02	1279.5	974.967	2199.36	659.027	573.972	382.51	1251.63	2226.43	1312.78	1149.16	1841.78	561.038	846.016	829.22	353.774	611.764	878.086
O95622	0	0	0	27.1577	0	71.6616	51.6497	0	0	0	0	28.5899	0	0	9.82517	0	0	0	0	19.9102	0	0	0	48.2374	0	0	5.17945	18.4175	0	0	0	27.3114	0	0	0	28.4031	0
O95630	236.708	197.666	388.528	479.267	155.117	84.9518	430.791	197.666	197.666	106.004	233.527	183.952	141.57	197.666	218.976	336.44	239.009	224.405	366.138	282.922	384.489	225.208	92.3061	366.877	116.285	192.489	262.789	257.145	172.656	155.794	66.3703	176.306	169.006	166.827	231.548	123.419	253.178
O95631	11.2894	0	0	0	0	0	0	0	0	0	0	0	0	0	0	0	0	0	0	0	0	0	0	0	4.61284	0	0	0	0	0	0	0	0	0	0	0	0
O95633	533.859	907.112	1386.76	158.105	1843.31	717.217	350.516	503.076	495.998	503.076	457.637	219.029	328.428	1227.36	404.375	375.416	974.364	766.422	1228.15	971.191	467.816	701.427	711.4	876.509	180.787	209.586	265.822	248.127	1095.52	658.339	602.441	162.773	160.808	266.282	192.407	407.233	156.92
O95671	345.894	13128.8	2440.61	1567.13	1187.35	927.515	2312.27	485.993	4205.22	767.791	1939.7	1939.7	5041.21	3078.5	761.772	1427.53	1277.83	160.503	1047.79	360.064	975.66	761.772	741.017	165.607	38.1235	1519.21	256.734	256.734	256.734	256.734	254.084	256.734	490.953	48.4469	89.8192	1234	700.02
O95674	0	0	0	0	0	0	0	0	0	0	0	0	0	0	92.2583	0	0	0	0	0	106.824	0	0	0	0	0	0	0	0	0	0	0	0	0	0	0	0
O95678	100.548	448.902	434.033	434.033	909.502	198.306	2258.92	434.033	434.033	434.033	314.819	274.755	1792.25	434.033	888.349	740.364	1186.45	624.184	318.597	888.349	452.461	1348.37	937.563	1170.12	1246.86	438.215	387.16	1325.71	1147.91	81.293	505.199	1477.35	2027.11	4860.21	1183.96	594.829	2735.81
O95685	0	0	34.3753	0	0	0	0	0	0	0	0	0	0	0	0	0	0	0	46.2458	43.6999	29.5149	0	64.1619	0	0	16.7095	27.966	0	0	0	0	46.5647	0	0	24.7665	0	0
O95715	43.1773	0	587.792	57.7762	0	0	13.443	0	0	139.451	0	0	0	0	72.7264	128.145	72.7264	69.9196	37.5309	213.005	33.3297	129.441	72.7264	72.7264	0	0	0	0	0	0	0	0	0	0	0	20.5375	0
O95716	0	0	0	295.767	295.726	0	617.797	0	0	0	0	0	295.726	0	253.092	203.68	238.401	209.016	73.889	657.259	194.954	111.395	96.5564	164.803	111.685	88.4761	111.685	242.514	111.685	111.685	111.685	195.965	51.8735	42.4945	508.62	93.4987	129.871
O95721	31.8938	17.6948	0	0	0	0	0	0	17.6948	49.0565	0	0	128.582	0	18.8928	58.1337	58.1337	58.1337	43.9743	58.1337	121.15	58.9445	123.631	57.3229	128.712	112.261	12.3619	99.3097	112.261	44.3927	124.049	123.741	118.042	120.089	104.196	106.48	112.261
O95741	0	0	0	0	0	0	14.2558	0	0	0	0	0	0	0	74.4029	77.7066	57.6007	74.4029	71.0991	74.4029	28.5879	80.0387	74.4029	160.845	0	0	0	0	0	406.865	0	60.3972	262.534	122.144	0	0	133.875
O95747	309.669	392.411	482.074	580.66	517.323	445.035	400.678	392.411	223.75	128.486	122.915	161.716	208.941	1103.64	296.009	392.963	245.154	455.748	558.879	540.253	452.907	252.711	396.405	264.074	590.013	402.682	432.694	611.377	907.591	494.185	269.169	725.302	516.354	665.513	423.601	380.408	353.165
O95757	548.617	77.1277	34.155	0	0	0	34.155	0	0	0	0	0	64.9083	0	129.29	52.1935	129.29	109.599	129.29	129.29	47.4752	424.858	345.968	170.793	101.379	69.824	56.733	165.991	147.25	147.25	147.25	280.434	168.43	200.941	118.316	172.722	128.51
O95777	543.944	1071.92	0	0	857.558	0	344.6	0	0	0	0	133.381	516.62	0	0	206.412	0	0	0	0	261.468	0	105.273	0	0	0	28.5084	0	0	0	0	338.407	0	0	0	147.556	0
O95782	7.39762	191.519	129.3	200.682	129.3	123.458	111.206	129.3	129.3	129.3	222.244	135.143	81.422	129.3	170.272	30.4462	307.102	75.1051	152.28	101.662	94.4227	276.611	185.299	154.16	12.0265	157.59	131.657	208.182	488.453	161.832	112.57	250.243	212.527	224.428	118.164	166.073	149.637
O95786	0	0	0	0	0	0	0	0	0	0	0	0	135.408	0	62.1134	130.819	130.819	23.1783	130.819	130.819	144.217	130.819	147.075	130.819	1	85.716	85.716	85.716	85.716	85.716	85.716	188.588	84.2474	146.921	74.2571	85.716	100.969
O95793	0	0	106.058	30.9825	0	45.2641	0	0	0	0	68.021	30.9825	0	96.6475	67.5283	56.1926	56.1926	56.1926	32.1053	22.2955	56.1926	60.5355	56.0169	56.3683	52.045	178.163	25.9532	0	0	0	0	37.0153	30.0365	0	0	16.8104	16.8104
O95810	247.036	786.928	0	0	657.151	0	0	0	0	0	0	254.551	0	0	120.098	247.177	155.33	0	0	0	0	0	0	0	0	0	0	0	0	668.344	0	0	0	0	0	0	0
O95816	0	0	0	0	0	0	0	0	0	0	0	0	0	0	140.479	132.885	173.364	280.92	206.249	570.443	237.697	115.593	173.364	86.0105	369.788	188.364	138.213	226.54	226.54	226.54	226.54	127.298	322.624	244.65	226.54	140.152	318.2
O95817	159.994	1305.38	777.939	493.244	1103.77	111.718	493.244	465.933	493.244	493.244	95.5387	520.554	95.4388	668.914	71.6	43.3495	50.4262	226.96	262.241	131.611	66.3183	191.192	858.6	57.3617	216.843	86.1875	145.914	159.126	309.279	114.257	43.3327	153.609	199.158	96.7585	62.0986	51.9944	145.096
O95822	0	0	0	0	0	0	0	0	0	0	0	0	0	0	0	0	0	0	29.5123	0	0	28.5697	36.6814	0	0	0	0	0	0	0	0	0	17.861	19.2663	12.0551	0	0
O95825	27.9237	0	0	65.177	0	0	0	0	0	0	0	0	0	0	69.1351	58.0435	69.1351	69.1351	69.1351	46.4548	40.79	116.55	168.516	71.5859	101.669	104.791	100.018	137.12	104.791	104.791	134.677	81.5722	112.652	148.965	96.9844	97.2575	107.912
O95831	255.586	636.783	467.659	110.82	255.586	201.245	108.458	255.586	221.547	83.2242	342.632	255.586	307.414	2113.98	203.719	180.511	278.841	244.355	317.728	212.372	531.922	254.683	331.142	373.303	340.022	173.639	418.07	365.797	313.228	313.228	178.496	336.206	313.228	279.859	275.055	205.597	545.923
O95833	0	495.46	426.146	99.0302	0	287.754	0	0	0	0	0	0	99.0302	0	140.897	156.243	263.85	104.947	1386.41	245.493	130.797	849.436	4850.71	131.573	286.25	172.424	449.283	263.729	263.729	174.159	241.208	1166.15	377.907	355.063	160.164	162.747	263.729
O95834	263.852	1094.07	202.935	352.346	447.294	357.539	349.164	290.446	113.944	228.646	198.92	290.446	249.169	345.704	307.169	434	391.189	132.641	61.6791	87.631	273.653	571.194	634.563	362.274	118.275	279.676	276.005	354.21	279.676	279.676	291.086	479.255	185.669	182.625	435.83	517.779	232.314
O95837	198.149	0	0	229.565	40.5259	217.744	0	0	0	40.5259	53.0298	0	40.5259	402.808	44.9083	111.625	479.975	210.81	486.547	879.722	292.183	382.937	417.071	594.145	52.8674	45.1379	109.84	72.8454	68.8839	402.389	105.915	136.425	46.6485	67.5067	81.0816	113.077	89.3178
O95841	358.621	195.909	140.093	281.991	253.495	362.911	234.344	253.495	253.495	272.645	325.712	85.6289	86.3259	253.495	283.686	239.017	507.481	254.87	250.902	179.887	316.584	347.588	227.77	446.461	161.147	195.23	180.003	21.7621	531.347	154.437	406.874	366.86	287.581	259.956	169.629	622.939	112.077
O95848	0	280.559	0	0	0	0	0	0	0	0	0	0	0	0	86.4151	85.6729	87.1574	86.4151	86.4151	104.873	127.211	86.4151	33.1488	30.4165	0	383.249	0	0	0	0	0	0	0	0	0	0	0
O95857	1338.87	623.433	337.238	125.678	1127.69	337.238	337.238	337.238	337.238	309.192	337.238	337.238	242.838	337.238	226.737	195.015	371.657	177.186	110.892	126.657	184.346	274.095	195.015	391.736	0	0	0	52.0757	39.3182	0	0	0	0	0	39.3182	0	0
O95861	234.425	4325.94	758.912	224.352	470.624	282.081	346.332	1580.33	464.299	210.541	959.973	409.161	578.222	2341.82	208.135	224.994	178.956	278.383	226.425	318.385	229.409	181.912	226.283	234.998	327.763	226.016	251.594	508.099	805.734	308.553	403.252	420.995	420.588	320.685	377.295	575.075	535.679
O95865	3729.26	2137.78	1190.98	2434.58	5603.3	3195.34	3358.96	12961.9	5405.33	2591.26	5355.48	2025.75	2477.78	5342.6	3577.2	6522.64	4529.25	4991.9	6481.59	12097.7	3229.36	2473.52	5801.27	11157.8	3514.72	8876.24	4502.77	2704.21	5505.79	10508.2	11352.2	2476.63	7049.95	4391.31	4643.99	13308	6364.53
O95867	0	0	0	0	163.579	0	0	0	0	0	0	0	0	0	158.469	154.783	158.469	158.469	96.8693	158.469	158.469	357.45	392.405	158.469	0	144.307	0	0	0	0	0	237.033	142.571	0	0	177.346	0
O95881	0	308.839	159.234	0	0	0	0	0	0	0	0	0	0	0	57.4473	97.9669	57.4473	57.4473	53.3333	57.4473	57.4473	45.8178	189.724	57.4473	58.33	58.6885	57.6357	57.9715	58.33	19.4584	36.4498	129.433	96.5816	59.3711	58.33	58.33	58.33
O95954	427.017	1377.89	758.985	545.092	289.977	699.522	349.444	1482.04	952.888	520.54	535.17	556.552	582.114	496.913	2453.31	1526.35	596.597	1593.36	1987.15	1799.66	1371.03	615.95	1643.66	3885.24	4417.13	2667.64	1768.44	1572.97	1302.49	793.29	1567.5	1217.03	12751.1	2681.5	2463.1	3104.71	2217.16
O95967	6385.61	4145.66	4059.42	3849.38	5288.58	6608.31	6594.48	6964.31	6482.58	6314.81	3352.53	3880.88	3037.5	2139.62	3044.94	3483.13	4775.04	3145.58	2569.32	5445.71	5056.27	1696.9	2947.71	1971.1	2468.18	4766.21	5594.59	2058.71	8432.83	4903.77	4589.82	1522.04	2305.85	2713.11	2957.16	2820.51	4851.41
O95968	0	0	0	0	0	0	0	0	0	0	0	0	0	0	270.513	0	0	0	0	0	0	0	0	0	0	0	0	0	0	0	0	0	0	0	0	0	0
O95969	0	0	0	0	0	0	165.17	0	0	237.23	0	150.76	122.444	0	481.556	0	0	98.8869	0	0	0	41.8707	0	0	0	70.5938	0	0	0	171.941	54.4486	0	0	0	47.4865	67.1997	0
O95971	2829.1	581.446	1089.74	976.073	1032.91	1252.08	1822.82	1032.91	727.859	2111.68	1032.91	639.598	473.133	1032.91	735.297	283.178	501.781	833.229	1193.25	1529.78	2893.59	551.933	357.804	114.259	460.225	573.425	439.736	439.736	439.736	1132.71	1368.2	439.736	163.656	300.302	345.707	289.661	439.736
O95980	16947.9	2268.99	386.194	8462.49	54549.5	10346.9	18109.5	3027.7	24163.2	11899.8	16695	26672.4	11371	2173.72	4710.26	8042.08	5167.18	2731.26	2005.31	4148.6	3074.28	1289.45	12004.1	2896.88	7130.05	4394.73	30357.4	40777.4	72236.6	17660.9	4018.14	4027.18	3490.32	8470.64	5800.85	2651.11	10070.8
O95989	364.312	0	634.558	0	0	0	0	0	0	0	0	0	0	0	0	0	456.477	0	0	0	0	595.86	548.214	353.755	0	0	0	0	0	0	0	0	0	0	0	0	0
O95994	0	0	0	0	0	273.74	117.788	0	0	0	255.149	0	276.141	117.788	150.573	478.269	159.649	711.296	218.252	610.204	265.252	478.269	678.721	493.317	257.825	159.516	177.933	257.825	257.825	257.825	239.19	364.014	287.141	257.825	268.262	257.825	257.825
O95998	4716.14	33651.3	3413.48	2482.33	13355.6	1314.09	45849.7	663.202	30021.2	19777.9	5733.03	937.663	22016.3	3792.08	16196.4	1529.38	22591.3	2383.09	1637.8	1270.77	1955.28	10196.3	1317.24	3455.48	1246.68	8977.47	10141.4	12310.4	2313.71	4716.71	9780.18	2600.1	5689.92	1202.85	11980.7	11299.4	10304.4
O95999	0	0	0	0	0	0	0	0	0	0	0	0	0	0	0	0	0	189.725	0	0	0	0	280.72	0	0	0	0	0	0	0	0	291.229	0	120.235	172.786	0	0
O96000	0	0	0	268.845	0	203.002	0	0	0	0	0	0	0	0	229.03	199.687	190.978	318.895	182.239	386.13	288.029	189.409	532.77	266.808	156.029	78.9355	288.98	260.457	197.711	197.711	73.0082	197.711	183.198	222.551	276.42	66.5472	449.471
O96007	0	436.162	0	0	0	0	0	0	0	0	0	1452.12	1974.89	3115.65	0	0	0	388.82	0	84.5614	0	0	207.489	234.536	0	0	135.807	0	0	0	0	131.236	215.43	701.215	0	110.603	830.956
O96008	0	0	0	36.1458	0	0	0	0	0	0	0	0	0	0	0	0	0	0	0	0	0	0	0	0	46.5998	0	0	0	0	0	0	56.3416	186.773	80.2256	0	63.5788	0
O96009	16153.2	16633	17841.1	15307.1	17087.8	10627.9	9376.39	7623.15	6329.59	14358.5	39638.6	22476.1	17722.4	11396.6	15950.1	5611.72	22551.3	11972.8	4242.98	15036.1	7138.83	21762.6	1678.77	10284.9	7895.54	12378.5	10614.8	15888.1	6946.82	5233.1	8062.21	13889.6	15371.2	20542.6	6699.72	30582.9	25791.8
O96011	0	0	0	245.869	0	0	0	0	0	0	0	102.896	0	0	119.399	72.8613	51.2333	89.8301	90.3005	81.3457	49.3743	62.4599	154.205	81.3457	64.9154	125.229	167.164	167.164	167.164	167.164	167.164	289.389	474.799	167.164	78.473	246.752	167.164
O96013	85.1324	209.589	100.038	288.226	209.589	109.644	1557.26	209.589	209.589	209.589	209.589	280.385	209.589	209.589	155.331	66.8795	85.8158	128.608	119.18	233.451	105.901	213.96	178.918	142.351	85.9437	98.6467	117.873	222.231	113.164	305.452	81.8324	123.289	108.454	208.029	87.4473	60.204	132.247
O96019	0	523.614	234.403	0	199.126	0	0	0	0	0	0	0	0	0	0	0	0	0	0	0	0	127.631	275.167	0	143.55	143.55	128.763	143.55	143.55	435.385	143.55	166.659	143.55	177.541	93.6014	77.6685	143.55
O96033	2503.68	427.551	558.626	752.078	4569.75	197.989	2161.85	1692.39	1746.07	2366.72	1512.99	1706.62	1045.56	2334.18	716.871	830.845	660.887	438.401	566.461	1306.83	600.113	767.745	569.073	2794.74	351.79	2381.8	1173.28	1552.97	654.25	4679.64	1211.7	730.727	465.852	343.018	1245.94	2030.2	282.106
P00167	390.235	1468.93	758.838	131.86	1300.59	231.669	492.705	1711.69	409.36	145.036	682.404	358.509	461.157	1704.4	370.388	238.301	741.163	633.555	443.44	363.42	562.148	909.555	640.345	939.236	398.483	301.193	399.125	422.046	677.838	335.578	661.523	474.767	490.786	423.387	220.399	410.606	456.471
P00326	354.054	328.152	501.702	768.487	979.915	401.741	762.308	401.741	220.77	137.938	217.725	449.427	401.741	401.741	375.343	411.767	565.979	217.36	386.585	910.566	515.142	375.368	153.842	621.274	171.387	185.544	265.961	277.54	404.678	497.036	286.215	447.997	200.202	183.338	567.546	344.694	265.482
P00338	7747.19	24506.1	8486.56	4495.97	9791.59	5066.95	4015.47	1168.33	5733.34	2928.39	5639.73	7211.69	6528.53	6616.82	8469.63	7661.89	3805.88	5702.77	9329.32	5947.49	7787.07	6350.35	12432.8	10566.5	12338.1	7002.37	8725.49	17987.5	6993.23	8943.66	11048.4	16349.6	12876.8	12991.6	7197.08	15019.6	8350.93
P00352	4612.7	4904.57	1568.12	1435.82	2699.03	1057.88	2097.66	5085.42	1359.51	1522.59	2224.64	2347.25	1904.2	6912.66	2042.96	1338.4	908.295	1647.85	2672.44	2359.3	1211.06	1782.84	1040.77	1832.89	2561.28	1727.57	2563.5	5542.74	1939.21	2574.98	2514.06	1445.06	3230.83	2124.82	1817.23	2482.58	1741.8
P00367	172.753	218.39	500.408	366.612	218.39	292.278	146.193	218.39	218.39	218.39	158.265	218.39	218.39	218.39	338.417	213.116	381.738	452.613	206.179	458.402	367.065	548.214	643.123	458.489	370.54	249.846	529.301	1010.41	207.338	372.961	172.367	346.886	595.061	375.382	798.546	281.001	1111.09
P00387	67.286	0	292.665	112.594	0	120.671	0	0	0	0	0	67.286	0	0	166.008	148.767	375.196	364.944	172.463	171.17	88.5471	187.883	427.503	330.908	91.6987	137.219	229.724	285.291	196.246	110.13	85.7955	343.533	215.784	216.534	176.708	153.215	224.948
P00390	1011.71	2263.66	451.447	431.424	593.359	257.184	835.089	1123.95	726.713	645.055	284.722	1042.49	1012.95	669.962	646.477	226.956	830.104	174.057	117.527	354.95	188.183	1150.47	358.206	612.318	381.825	536.53	457.465	471.541	260.463	359.01	313.166	847.766	1033.29	373.001	449.748	975.853	326.753
P00403	205.477	0	0	574.45	0	56.8921	163.249	0	56.8921	0	0	0	0	0	1160.45	450.818	1466.31	1202.32	609.665	659.067	1238.72	2163.76	1896.97	1109.46	138.478	174.598	428.803	858.443	195.651	428.803	428.803	1649.25	1033.97	258.4	1268.95	353.178	961.499
P00414	56.4167	0	0	148.24	56.4167	268.231	0	0	0	0	0	0	0	338.732	249.638	141.957	273.627	311.492	178.732	174.528	603.685	182.958	516.846	187.591	128.759	70.2121	358.091	249.015	167.16	49.9411	128.759	335.327	128.759	534.831	31.4666	124.141	19.2557
P00439	38.381	0	122.356	159.642	0	127.627	0	0	0	38.381	38.381	263.58	106.659	0	482.029	484.807	199.378	356.656	179.209	195.432	346.608	331.917	186.535	525.542	502.873	315.001	188.52	311.274	281.27	215.182	151.688	133.196	936.347	151.474	251.266	362.472	312.174
P00441	2566.6	2069.75	5619.64	1846.84	11558.1	2906.82	974.041	10019.1	15488.7	4973.39	16984.6	17551.7	15277.3	7001.94	1032.99	975.342	3453.01	1603.25	1530.16	3431.72	998.165	7628.49	4129.71	2619.78	3404.1	1870.97	2531.66	6713.51	30507.1	3668.84	1871.87	2180	5875.47	4415.9	2752.46	3210.51	7263.28
P00450	10529.1	36670.3	8254.15	3588.38	7047.42	43324.2	9860.34	58078.6	51277.4	11163.8	65775.7	29870	71682.1	15606.2	16844.3	17390.6	2939.47	3945.44	6549.5	13713.3	7493.81	2299.93	9883.39	6248.81	19487.4	4351.65	5930.13	8203.11	53674.2	4152.86	6770.31	12074.8	5590.16	19532.1	25644.4	4064.66	22875.8
P00451	0	0	0	0	225.347	0	0	0	0	139.064	0	0	142.324	0	104.083	91.945	104.083	114.108	197.175	109.1	104.083	77.7775	51.3681	104.083	0	0	0	0	0	0	0	0	0	0	0	0	0
P00488	187.514	6474.78	0	0	0	249.854	278.481	0	187.514	0	2790.91	406.346	0	0	21.9987	36.1324	36.1324	28.1325	20.4169	36.1324	68.9422	63.6162	58.7981	36.1324	105.664	597.716	10069.6	4247.47	3460.5	301.732	301.732	202.011	93.2901	134.757	87.064	301.732	2718.04
P00491	952.121	3423.36	2794.79	827.911	355.021	725.313	871.723	1691.25	1290.22	832.146	747.986	871.185	919.814	5307.67	1433.64	1139.05	905.231	1193.24	1194.14	1038.95	1386.35	1274	3067.7	1245.83	4155.16	1543.97	1848.5	3305.96	1403.05	3048.58	1510.45	1091.52	4543.62	2742.73	995.883	1897.92	1018.42
P00492	325.579	418.195	796.24	298.684	434.392	386.153	229.45	339.474	721.642	339.474	156.763	271.374	330.879	1008.83	205.412	168.655	351.121	180.039	232.258	417.109	247.365	856.326	828.665	460.445	148.186	301.541	432.619	418.747	529.031	335.544	285.345	594.45	416.595	218.658	182.761	708.542	214.692
P00505	1088.77	360.484	767.307	275.936	884.314	280.556	725.869	725.869	764.183	411.941	355.28	125.427	782.754	2131.26	503.057	330.601	350.684	230.3	89.6497	262.611	172.468	1000.6	928.407	515.707	310.605	287.413	884.667	1328	456.197	198.279	362.666	1103.99	368.32	457.286	575.425	887.186	1779.81
P00533	713.427	2332.57	710.513	368.853	704.875	1007.28	856.065	1026.87	1042.85	571.552	1422.46	1343.8	1045.44	3613.75	430.543	619.99	507.272	819.234	539.365	1268.46	553.968	405.299	662.105	477.429	794.981	410.611	525.175	942.546	804.308	1209.84	875.84	313.773	354.59	839.92	388.124	381.566	375.53
P00558	3174.7	7568.8	12822.7	4925.8	2483.04	4709.47	2994.8	6407.06	3004.2	1555.48	2341.93	5521.92	3232.93	14821.6	3208.03	5185.34	2678.99	9160.24	6755.83	10093.2	7564.6	4552.86	11568.7	4913.6	8452.84	4395.52	6757.53	6793.88	3264.29	6434.81	6524.85	7571.36	7781.1	7942.01	4201.33	7533.63	6132.75
P00568	412.002	814.56	401.977	426.038	267.131	523.782	401.977	1862.36	221.135	230.405	352.071	295.618	269.035	2866.4	254.749	448.895	380.413	372.663	328.276	306.309	520.768	470.166	437.28	391.534	316.736	296.68	375.638	378.113	309.532	609.095	417.651	415.714	283.363	527.608	354.791	579.031	409.135
P00709	264.511	192.108	192.108	151.031	282.464	192.108	192.108	192.108	192.108	162.455	21425	192.108	54.7271	192.108	214.957	234.315	295.822	224.636	224.636	19.6732	224.636	224.636	176.906	385.301	247.361	226.429	27.7732	141.757	112.882	73.2633	53.6739	96.4977	45.7671	135.081	129.267	585.555	93.4357
P00734	2310.22	7547.95	15386.1	2832.22	4766.05	12967.9	9359.33	32994	8089.21	1638.03	18591.6	26400.8	6695.61	28977.6	2119.42	8165.35	1168.69	2594.04	3144.36	2666.14	7974	734.794	7867.25	1843.44	18585.9	7419.41	19619.9	3750.72	15313.1	31576.9	20346.4	5494.86	4992.99	11499.2	2686.21	2729.02	15528.6
P00736	360.951	410.569	289.288	309.492	385.08	874.508	428.292	382.094	303.565	385.153	371.821	316.196	382.094	1589.29	510.385	812.446	446.365	425.814	564.749	407.49	790.927	210.145	154.348	731.906	551.004	178.845	633.904	216.416	681.11	304.474	147.534	212.353	314.864	427.596	261.706	314.205	267.134
P00738	39305.3	4474.85	5017.94	18607	7225.12	40150.8	1909.03	1856.58	841656	147124	18920.5	4225.72	239353	27008	20623.9	29750.5	8399.39	277.861	484.622	12625.6	3370.11	1545.06	848.919	667.084	49518.9	1681.44	10579.2	1678.34	255545	15461.5	3576.22	20482.2	9103.76	60858.6	992.286	3297.53	8739.69
P00739	389.069	408.008	65.7533	408.008	408.008	202.453	408.008	408.008	2880.45	591.936	408.008	408.008	408.008	1886.56	19.8498	34.2359	113.428	31.9225	96.2527	46.1553	99.559	68.7652	57.4602	57.4602	379.962	78.7146	32.8298	78.7146	249.052	29.6837	78.7146	69.9991	87.43	148.849	78.7146	26.6053	78.7146
P00740	468.482	1007.46	615.755	319.713	5066.2	303.078	819.943	1477.41	1037.1	604.931	895.672	501.121	1380.25	732.404	504.049	966.815	467.159	1150.59	337.796	585.469	504.233	226.75	235.964	578.183	551.313	367.15	435.684	624.526	11078.5	364.102	472.078	953.717	379.272	493.055	337.431	609.597	1717
P00742	248.257	721.627	651.108	150.753	1283.53	368.134	286.762	651.108	981.028	677.841	863.735	782.171	624.375	561.527	189.052	213.693	617.234	314.727	62.5893	163.07	189.304	257.928	90.4446	302.728	644.304	191.866	93.9156	484.631	6837.5	299.481	206.035	349.783	249.179	459.551	102.779	90.4472	2250.95
P00746	232.656	227.234	167.631	677.503	563.492	256.255	322.607	11803.1	1803.86	441.497	731.82	1304.55	1125.04	3535.47	816.727	2490.72	925.609	7579.48	183.015	1503.97	2244.63	336.837	298.838	647.337	531.148	1033.78	386.183	1286.02	1865.45	1523.67	308.224	2230.39	2173.33	239.533	480.292	821.13	734.621
P00747	9468.52	26714.6	12186.3	7195.42	26536.4	49169	7637.25	76315.5	9330.05	7555.61	29566.3	20302.8	19053	30282.3	8952.59	19688.7	4553.17	10987.7	8150.72	12422.2	11690.5	4096.76	10891.8	6896.51	15459.4	9092.95	8512.67	8291.73	17893.6	11590.4	6875.79	5124.29	4361.52	10025.4	8539.78	4604.68	31877.9
P00748	849.368	2153.19	1095.12	290.225	733.591	596.373	1069.92	1684.83	519.663	189.241	356.818	672.344	307.67	487.129	410.277	232.125	239.756	442.353	229.095	397.964	635.355	161.077	198.1	379.337	568.069	601.497	116.178	131.979	4628.96	335.983	534.773	243.532	472.419	195.851	210.827	421.13	330.872
P00749	2749.32	3240.7	2165.81	2792.51	495.684	18552	1526.2	3295.96	3922.68	10359.9	9820.7	3570.46	2207.73	1437.7	11715.5	16676.5	23268.8	9692.34	63247.9	9520.18	19805.7	9955.56	8074.31	23651.8	9093.38	9601.92	8405.27	3508.88	3077.77	5352.31	8217.14	5979.39	9122.45	6094.85	7000.61	11859.9	2283.46
P00750	83.7975	142.614	868.674	142.614	142.614	252.328	224.245	142.614	142.614	75.9077	358.854	1	135.551	142.614	180.916	342.107	216.974	287.826	135.03	174.536	300.333	139.048	306.22	238.746	145.903	75.4953	121.668	255.012	156.351	156.351	20.3022	178.237	156.351	108.528	331.735	173.361	259.212
P00751	5128.63	16120.2	11054.1	1237.88	42882.3	4335.02	10243.2	57071.4	8255.62	2873.07	2080.21	11450.3	3700.37	61884.4	3283.59	5074.44	7621.26	3735.28	2153.13	6760.31	7297.65	1352.66	10328.8	2887.32	8921.25	1780.53	9910.19	15196.3	59025.8	5136.95	1814.92	3613.78	3308.89	10309.1	1896.25	1774.81	14807
P00813	0	0	0	0	0	0	0	0	0	0	0	0	0	0	0	0	0	0	0	0	54.9557	0	66.441	18.142	0	0	0	25.1377	0	123.785	0	78.0522	0	0	0	0	0
P00915	459.476	35592.1	912.94	152.23	2264.35	2018.26	2377.13	13540.9	28753.7	1631.96	35324.7	5583.48	19353.9	16503.4	421.164	1227.83	648.376	400.762	582.463	542.838	361.603	457.101	733.917	257.278	4993.69	261.824	636.574	5284.37	25788.3	518.199	1371.33	2101.78	186.099	4717.37	2687.57	1586.18	2197.23
P00918	1783.73	2135.3	2027.84	994.732	848.622	2550.28	1785.41	1434.46	1585.63	1067.04	867.344	3280.96	997.334	2312.25	2163.34	2457.11	3278.74	1068.4	789.291	1826.31	1127.21	4509.41	1529.53	3253.69	2427.95	1402.1	2784.98	4662.06	2112.39	2136.58	1293.49	2404.42	2709.51	2807.87	2440.05	6291.61	2879.34
P00966	2739.61	2826.97	2178.61	1729.76	3880.58	3481.13	1792.77	3071.53	1520.78	1588.36	2276.62	4496.38	3347.81	1303.39	12421.7	10257.5	3763.92	6335.97	4372.3	3415.4	7847.85	7976.92	4471.49	13007.6	7944.65	5115.1	4910.05	7018.17	2613.98	3483.13	3057.35	3777.07	25757.7	8503.16	7731.04	7917.6	6338.76
P00995	18435	7593.24	4698.64	2649.75	8711.94	1946.6	2939.04	11844.4	8205.9	13506.8	14893.4	1925.86	869.487	15955.7	2340.81	3977.86	8211.14	3400.78	565.153	484.638	8607.13	4301.6	1175.38	3098.13	986.921	6553	9915.45	10032.5	111065	12983.7	2412.6	3526.6	3613.9	2090.08	2003.78	1460.47	36512.9
P01008	6291.63	17623.3	5897.93	3878.47	12085.1	19346.1	3357.4	45495.3	54053.3	2572.9	15625.5	27405.3	17424.9	14901	2621.63	4437.21	2871.42	2704.96	5262.65	3515.37	4994.36	2953.88	3823.43	3310.51	10419.8	3054.19	1921.5	2389.9	27585.6	6066.28	3724.95	6601.54	2497.31	7195.12	2241.84	4452.35	16133.1
P01009	16656.9	35414.9	39041.4	17765.8	6551.02	28021	13153.3	58866.8	86051.7	20958.1	52803.6	31116.9	60613	98775.1	6436.71	13028.5	10705.7	6372.04	10491.7	11996.2	14535.5	9083.87	8385.18	13545.4	29661.3	8979.02	15936.6	33913.1	158875	20452.1	43524.5	17157.2	14672.3	28937.9	19890.2	31191.3	50918.7
P01011	42329.6	174823	75638.8	51559.4	76235	101338	86563.9	54983.5	337507	20317.6	227026	290309	317826	192100	27251.9	45944.2	11102.8	43471.1	21462.6	37242.7	26138.1	8761.49	17896.3	8675.89	103074	27592.6	45705.9	34159	109554	53311.5	66038	27237.7	14099.4	74912.2	56645.8	27965.9	104231
P01019	6770.68	21983.5	2568.99	4104.36	37222.2	10210.4	12777.4	4845.56	57917.3	5041.56	18751.8	21493.9	26308.9	22095.2	3743.56	8090.68	2457.09	1977.19	634.687	3588.75	3239.06	2923.55	3450.08	2428.57	3690.22	4544.52	4335.03	8047.19	23593.4	2383.5	4329.17	4959.05	1575.85	3483.45	2612.62	4867.47	20947.8
P01023	725.038	827.87	4174.61	274.349	411.045	809.482	162.506	8032.16	1092.59	573.869	510.094	897.423	1769.67	48630.7	160.915	450.867	211.008	318.602	1733.68	1292.1	2153.05	441.37	1234.73	130.698	5621.08	542.379	1200.96	374.515	33329.9	997.06	899.477	1932.67	1011.52	2343.07	457.587	361.702	955.882
P01024	3961.52	39166.3	8796.44	2864.32	2971.22	10391.8	3271.57	6170.98	10018	3001.9	9063.05	3694.36	11662.3	5707.77	5414.22	14005.9	4473.05	7471.32	10645.6	9919.61	20207.7	3808.03	8850.91	11953.3	34469	4500.46	5838.3	8030.59	155622	6439.4	4950.27	26051.6	11804.6	28987.6	4818.09	6485.74	19034.3
P01031	26.3305	221.123	221.594	82.4351	332.417	284.728	122.248	1730.16	140.926	119.011	329.819	290.895	297.204	585.587	126.278	261.276	215.91	144.249	216.307	195.101	367.486	158.291	131.982	125.253	454.663	152.181	141.793	132.515	542.095	112.851	106.471	303.328	155.598	382.625	154.423	191.322	189.989
P01033	1132.52	1262.39	124.643	1711.16	4204.08	320.01	6258.4	2812.64	989.657	1164.39	1002.72	357.856	7572.81	1612.94	1887.76	1605.1	2982.76	2120.49	268.648	1481.35	3373.42	560.866	273.059	2989.12	346.393	973.175	681.938	1457.72	2502.15	602.366	549.592	1458.97	556.752	249.662	2881.81	616.496	696.871
P01034	31544.2	29873	7817.02	32494.8	59774.7	3302.12	25313.2	62602.4	18125.8	41727.4	11060.4	4216.98	14252.5	5227.49	16525.7	13495.3	26151.8	5284.84	9966.36	3691.3	10455	9346.94	3870.12	27717.1	6826.99	19981.8	7413.83	11864.6	86553.2	7521.66	9010.41	9687.79	10677.7	2437.65	6698.23	33498.6	10158.7
P01036	786.681	22448.2	324.029	2462.96	19636.9	7859.34	4223.85	1406.87	17808.1	4211.97	6692.7	6956.27	2197.17	4604.5	1953.43	19466	2426.65	7393.12	7157.24	2117.59	9844.79	890.107	1405.7	1543.64	1374.95	2159.83	2216.49	929.293	14627.6	3332.02	3603.46	136.401	987.678	1977.42	479.72	710.422	1239.78
P01037	0	0	258.281	0	0	0	0	4099.94	0	0	0	0	0	1416.04	0	0	0	350.263	0	2748.99	0	0	0	0	263.398	145.646	0	0	1735.47	0	0	0	0	137.634	203.448	0	259.463
P01040	5247.97	1241.3	25489.2	8042.91	1887.3	4093.72	2297.69	5247.97	5721.75	5784.77	21162.3	18412.4	2859.64	3138.08	778.034	1320.84	4980.37	3105.82	4558.04	2511.09	2382.93	15004.4	6374.17	1687.36	16067.4	10104.4	7517.15	2674.45	3152.58	20541.1	10831.7	11287.9	6386.87	15622.4	2689.45	8820.63	741.526
P01042	232527	69817.1	99646.4	130723	218346	74558.9	160108	61858	85149.4	153739	91417.4	103332	97582.3	28452.6	63606.3	51854	166782	60836	67106.3	68493.5	98124.7	156263	43481.1	138147	32260.6	68508.4	38294.8	48178.5	62331.8	81007.2	74157.4	36194.8	56932.3	29626.9	47333.3	117600	24510
P01111	616.897	849.471	723.861	1396.96	1020.17	606.877	589.768	979.287	241.04	631.705	861.696	1102.24	614.141	510.195	716.767	854.079	1586.63	1376.02	763.996	579.728	1183.86	1624.79	1370.77	1856.1	742.811	727.557	813.456	1263.44	1574.6	1285.06	715.916	1321	1212.72	1399.45	1065.76	1222.19	837.168
P01112	170.82	0	216.137	389.684	0	204.155	0	0	0	0	96.7871	388.59	96.7871	96.7871	277.453	310.423	291.273	268.173	280.46	357.353	473.59	604.288	682.11	653.212	274.9	206.867	226.73	218.56	232.143	360.817	214.282	217.801	237.556	290.769	217.811	481.21	316.1
P01116	231.515	226.459	109.619	141.025	226.459	237.42	226.459	226.459	226.459	65.1271	226.459	280.5	87.4581	397.178	136.475	195.448	210.08	210.08	216.193	226.607	201.688	199.073	356.603	292.542	127.589	308.347	291.438	254.219	206.467	521.474	189.382	170.386	225.986	242.933	215.165	207.215	257.43
P01127	12871.2	3670.55	5664.12	851.154	10352.3	1563.4	1342.76	2875.31	1414.39	3209.53	546.563	1620.18	1703.28	798.287	996.775	3786.94	6166.83	4481.52	9974.72	5775	2573.46	4325.23	1478.04	3890.47	418.46	447.198	389.722	251.554	4922.48	1401.66	741.131	304.796	1186.74	297.539	236.641	479.926	275.152
P01130	2949.9	1941.16	2070.1	1254.23	7405.92	59.511	3460.62	1591.82	1096.22	12178.7	900.581	156.877	1591.82	567.362	2381.92	1562.15	2305.4	1056.11	1467.37	413.103	739.252	2653.66	388.453	2275.98	401.26	1137.77	139.455	680.588	401.26	401.26	314.113	361.937	440.584	42.6415	532.937	629.558	111.883
P01133	113418	35111.5	36581.2	72991.6	58511.8	26758.4	35980	3727.83	32285.8	75765.9	48804.3	57751.3	12454.8	17977.7	60348.1	44910.4	93073	68641.2	110952	100867	95126.4	66746.3	41030.8	134296	24912.2	35418	25797.3	10667.2	6048.38	33286.6	20702.4	20909.1	66101.3	58988.3	42531.8	73242.4	13922.1
P01137	0	0	0	153.885	0	0	153.885	0	266.063	363.147	0	0	171.026	0	144.122	207.002	177.882	8.58515	141.849	18.6814	53.8123	139.576	141.849	214.73	0	107.046	36.5094	45.6979	0	0	0	36.5094	0	105.009	57.3171	244.941	0
P01178	428.709	4809.32	659.661	612.596	2766.42	392.247	659.661	2455.78	706.726	468.932	164.029	714.523	659.661	659.661	143.96	143.96	436.895	143.96	143.646	143.96	90.5602	144.274	43.1417	415.658	245.283	205.056	340.339	245.283	9872.45	407.01	143.046	245.283	245.283	245.283	90.7258	198.222	695.095
P01185	0	0	0	0	866.49	0	0	0	0	0	0	0	0	0	38.8616	0	0	0	0	0	0	0	0	22.3858	0	0	0	0	0	0	0	0	0	0	0	0	0
P01189	0	0	4198.61	214.864	0	0	406.819	1248.85	0	488.661	0	0	0	0	28.2113	0	46.1184	0	0	0	276.492	0	0	0	0	224.806	0	0	0	47.9924	89.4262	0	0	0	0	0	0
P01210	125.159	54.1682	91.8083	108.484	159.034	28.5632	108.484	108.484	261.874	971.826	108.484	53.4762	108.484	108.484	0	0	0	24.7752	0	0	166.62	0	0	0	0	0	0	0	336.73	0	0	0	0	0	0	0	76.7509
P01215	1015.82	174.642	632.393	186.891	2980.08	178.043	1241.25	632.393	4007.07	8073.6	327.505	445.542	632.393	632.393	242.873	65.0219	798.616	300.15	300.15	300.15	300.15	1293.39	68.3891	357.426	94.8921	2083.05	493.017	609.814	443.29	271.929	823.698	337.25	542.745	493.017	186.639	1372.44	493.017
P01225	324.616	1388.98	1582.1	979.038	979.038	680.009	1526.84	979.038	1646.19	5977.75	223.482	337.408	271.822	979.038	258.133	313.786	289.1	331.339	495.278	273.205	334.229	300.06	225.851	117.821	250.652	455.966	31.8263	464.503	183.281	437.139	929.818	77.7167	318.023	65.8919	170.666	346.72	102.142
P01229	372.915	5160.14	123.721	533.41	1348.21	2287	1502.48	1348.62	1349.03	6211.72	928.404	1471.75	528.3	1348.62	297.936	853.096	313.101	114.029	459.805	927.807	756.584	475.116	1327.43	305.11	1463.97	2935.43	747.018	767.031	2886.39	2484.7	972.075	583.505	1239.9	575.329	814.166	693.401	792.925
P01236	47.6401	0	0	0	0	0	0	676.152	0	0	0	47.6401	0	110.137	9.56446	101.888	70.4759	402.755	103.819	240.149	103.819	107.172	147.548	83.2071	135.55	24.9577	46.0186	29.7311	46.0186	46.0186	46.0186	86.2194	62.7862	54.719	24.9538	46.0186	33.9183
P01258	238.689	102.857	184.374	208.379	306.458	96.645	103.048	184.374	315.325	482.061	184.374	119.422	50.4773	184.374	150.321	65.245	314.313	151.84	77.1909	163.876	421.709	222.569	92.1058	66.0669	88.9811	70.5518	71.9889	71.9889	71.9889	69.1167	45.0185	71.9889	78.7633	66.5219	71.9889	112.484	73.4259
P01266	874.993	1049.76	0	314.77	0	0	0	0	0	0	0	360.861	0	314.77	429.949	103.793	507.168	429.949	429.949	429.949	429.949	429.949	281.07	574.324	103.373	135.524	159.462	202.698	135.524	851.519	131.799	135.524	135.524	113.156	135.524	135.524	135.524
P01303	0	818.003	1242.51	0	1535.7	0	0	0	0	301.804	0	0	0	0	236.728	232.421	288.371	274.187	226.326	311.46	266.894	266.894	266.894	266.894	0	0	174.8	0	805.552	0	0	0	107.536	0	0	0	0
P01344	6068.69	16690.8	4977.83	1558.8	17331.6	4281.12	1282.84	236954	1534.71	460.77	1763.63	5842.21	1190.66	1138.75	1754.52	6368.5	1019.52	52719.5	10109.8	15530.8	17226.2	557.121	15672.6	780.135	6546.65	957.381	2052.37	1070.32	40706.5	17661.6	3844.29	1255.49	1994.07	2038.43	699.094	350.85	4249.9
P01589	344.725	149.109	484.091	24.1127	189.198	191.556	296.023	254.231	191.556	191.556	87.7628	64.219	193.914	191.556	26.2757	25.7251	47.4011	85.7567	47.1158	107.452	65.7784	47.4011	47.4011	47.4011	0	0	25.9587	21.9362	0	66.6179	0	0	0	7.07487	0	0	7.07487
P01591	10856.6	14844.5	12476.8	22068.2	3449.97	8709.9	46561.7	20211.2	31050.4	47111.9	16091.9	8307.87	25199.5	13710.8	15829	15568.6	17182.7	4864.6	9997.27	8162.44	6566.65	18617.8	4619.61	21002.2	3866.45	18532	8240.65	34168.5	26087.2	5982.79	13930.1	9654.99	11815.3	8175.21	17993.4	31955.9	10897.4
P01593	65994.5	122624	45751.2	89266.4	77508.4	41275.2	60128.3	5747.79	135882	191625	63794.2	9850.77	391619	13061.5	23706.8	45199.9	9261.2	11654.1	3885.14	7725.29	22233.1	3736.19	34179.8	5213.79	10618	28749.5	16283.2	56032.3	148508	15569.8	50166.6	5584.36	3120.46	10041.1	10836.1	4151.38	50790.4
P01594	65994.5	122624	45751.2	89266.4	77508.4	41275.2	60128.3	5747.79	135882	191625	63794.2	9850.77	391619	13061.5	23706.8	45199.9	9261.2	11654.1	3885.14	7725.29	22233.1	3736.19	34179.8	5213.79	10618	28749.5	16283.2	56032.3	148508	15569.8	50166.6	5584.36	3120.46	10041.1	10836.1	4151.38	50790.4
P01599	693.834	1941.16	268.084	940.328	7023.2	2370.54	1067.51	1067.51	3658.06	1481.65	1067.51	689.536	632.974	1067.51	214.691	760.668	76.8539	214.691	178.822	312.544	615.292	155.059	696.647	78.801	855.295	148.719	466.564	337.691	283.599	348.431	495.355	191.902	288.389	464.662	259.969	326.951	830.728
P01601	5013	2371.03	1601.6	801.256	1281.42	1078.47	2250.73	1601.6	1601.6	1601.6	1601.6	1601.6	1601.6	1601.6	0	283.849	277.269	1565.62	0	0	234.627	0	0	0	0	670.007	126.138	0	0	530.107	0	0	0	0	0	0	674.531
P01619	66506.2	62533.1	40509.8	48535.9	111295	56954	169921	2698.71	237272	120380	21358	44480.8	81259.3	8870.13	40138	31653.5	36421	17330	9522.01	11498.3	10859.3	8812.83	8321.21	12682.8	10326.4	50112.6	31979.5	42652.1	132155	23738.6	14186.8	13542.8	5752.4	18888.7	39204.4	22268.9	51162.9
P01624	8531.72	10434.4	4648.91	8897.38	53644.3	2449.97	66026.9	3706.6	35882.8	102880	3433.21	1286.45	24615.3	601.396	17770	2487.48	2071.52	447.893	565.57	849.56	235.269	5147.21	643.718	660.19	426.263	5712.57	3785.34	18268	2681.7	3586.85	300.707	306.034	111.739	547.173	4030.78	1447.93	5039.1
P01700	5142.12	3359.18	2562.18	4207.98	3841.5	16174.2	18927.7	9857.8	38117.6	32653.1	6359.16	13958.4	20503.5	2252.22	1931.15	1214.11	3168.4	797.584	677.755	3220.45	720.469	2446.98	1828.81	1117.47	2265.56	4162.26	6376.07	3128.98	53842.7	2953.5	2836.24	3284.61	4015.81	4170.31	5395.81	4622.67	15875.3
P01701	5846.88	21982.7	3796.43	7340.95	15089.9	18388.3	13788.2	13579.3	14475.4	2326.98	12472	10259.1	12393.3	41043.7	4901.54	6142.26	3172.73	3993.46	4603.4	6148.5	4760.83	1250.17	4902.13	2247.91	4338.11	8257.93	14635.7	35978.1	121752	11052.6	6744.86	5034.85	2254.69	9271.72	2791.74	4044.69	11271
P01703	2357.37	17793.6	4221.18	966.168	2377.23	4304.77	22715.5	88727	22321.8	17460	26490.4	5276.84	57124.1	4729.35	5141.25	834.135	1553.86	1827.74	626.4	1035.45	1126.35	527.739	838.587	374.913	2592.6	5207.4	17748.3	5214.92	48887	2015.1	896.928	749.145	1113.1	2040.21	2850.61	924.191	40585.1
P01704	1949.6	22764.2	1210.8	702.308	6128.31	318.678	996.158	1609.39	10253	3530.46	1255.81	1201.04	7723.76	1609.39	582.277	886.785	1192.96	2751.77	427.503	564.485	397.756	544.008	978.493	510.001	448.704	1927.59	407.791	1624.34	5203.46	1208.04	562.901	1861.62	609.285	2005.31	747.529	848.835	1313.83
P01705	452.421	1701.75	1553.12	1553.12	1553.12	262.671	1698.95	1553.12	3182.56	1428.91	1553.12	889.686	2100.31	1553.12	380.452	240.807	0	0	0	134.832	0	134.832	248.883	0	443.68	663.531	420.415	443.68	22577.3	443.68	400.718	443.68	443.68	720.946	137.558	466.946	364.488
P01706	214.512	305.015	1437.75	1530.98	2401.07	703.593	5232.87	1437.75	3949.32	4255.77	1344.52	573.07	416.389	2226.43	164.471	185.116	999.018	165.19	125.851	165.91	69.6294	102.245	165.19	543.773	172.041	579.119	2840.22	5690.55	14960.8	2982.01	473.501	330.812	587.766	189.054	1384.34	1357.09	1344.53
P01709	2077.48	5197.38	2079.35	2277.78	2019.99	1890.55	15593	1386.31	11509.4	7240.33	1484.96	3341.47	7407.3	1209.68	488.849	582.036	365.103	1401.88	472.635	333.925	229.757	523.068	294.225	401.09	662.303	1194.48	1081.75	3340.61	4671.26	889.001	751.868	1135.65	896.956	1097.95	871.881	356.769	694.185
P01714	7078.7	61473	4048.18	8758.16	24915.6	32033.6	11115.7	24388.8	51083.5	7956.62	22886.4	14895.2	28041.1	62781	5687.54	12899.1	5107.35	2342.61	5751.99	5877.9	3944.44	785.151	3657.31	2954.46	10315.5	8431.12	11992.8	33037	111331	16872.7	7863.5	5012.6	5357.27	10386.7	5295.53	2877.8	32853.4
P01715	293.663	831.014	248.56	492.65	341.065	477.733	228.948	492.65	1407.03	519.392	443.46	507.566	596.314	1209.23	0	162.849	0	144.474	62.6124	62.6124	0	0	0	0	424.278	224.869	784.052	777.588	5059.96	885.14	176.872	133.128	118.29	203.207	733.97	152.637	498.096
P01717	660.508	10348.3	14391.2	1766.35	4511.43	9493.81	2235.68	58084.9	18671.6	1767.11	27444.1	11147.4	13438.1	52483.2	535.322	1052.26	444.952	1205.77	716.647	1310.23	163.194	464.201	896.226	290.803	3014.47	1123.99	1769.53	14282.1	28276.2	1961.39	1587.59	1497.82	825.966	2266.41	3407.91	225.346	8757.46
P01718	243.44	480.656	445.334	249.254	561.436	330.623	625.824	25823.4	2662.46	410.012	320.569	101.057	636.397	445.334	185.862	361.13	213.554	213.554	376.192	213.554	150.769	213.554	241.246	174.26	881.978	184.061	294.301	1178.69	788.227	294.301	196.887	163.423	305.058	146.888	97.1069	294.301	1534.73
P01721	385.734	3358.12	1443.72	589.482	241.83	2969.52	1106	2969.52	4469.38	886.354	5572.85	13683.7	5716.48	11877.1	961.103	416.583	549.463	636.067	462.86	998.037	183.992	102.676	950.531	549.463	425.156	236.688	955.88	726.749	32665.2	2128.24	509.443	218.097	170.687	2012.29	627.946	148.437	2877.17
P01742	725.807	536.615	0	0	0	0	0	0	2684.41	1247.19	0	0	0	0	0	0	0	0	0	0	0	0	0	0	0	0	0	0	0	0	0	0	0	0	372.809	0	0
P01743	0	0	0	661.624	0	955.312	0	0	0	0	0	0	0	0	154.099	0	0	0	0	0	707.135	0	0	0	309.884	309.884	148.447	309.884	309.884	309.884	309.884	379.06	288.451	557.294	543.818	142.752	309.884
P01766	994.559	4045.08	2273.7	1428.01	1728.77	474.547	5901.25	2818.63	3916.17	3731.78	4897.89	562.852	1463.69	2273.7	2132.72	292.693	860.122	566.584	566.584	309.892	566.584	566.584	486.352	728.552	715.966	500.37	1272.94	1397.23	3183.49	715.966	715.966	715.966	715.966	715.966	715.966	497.423	630.338
P01768	12233.4	6679.2	10199.5	2812.11	6579.56	8438.22	9480.04	14242.8	13933.9	20047.8	19049.3	4779.85	19273.4	2227.61	2237.37	3034.67	2878.13	2680.83	3697.29	2232.2	4793.62	3389.45	5068.51	1672.52	3868.7	2706.16	4707.08	4500.31	30982.9	3812.58	4463.44	7152.42	1743.17	4417.37	4500.22	3528.87	3139.89
P0DP03	12233.4	6679.2	10199.5	2812.11	6579.56	8438.22	9480.04	14242.8	13933.9	20047.8	19049.3	4779.85	19273.4	2227.61	2237.37	3034.67	2878.13	2680.83	3697.29	2232.2	4793.62	3389.45	5068.51	1672.52	3868.7	2706.16	4707.08	4500.31	30982.9	3812.58	4463.44	7152.42	1743.17	4417.37	4500.22	3528.87	3139.89
P01780	17936.6	34132.3	8332.65	24971.6	18483.6	47453	40397.6	21101.9	58367.2	46915.4	48066.7	12851.8	69394.2	2629.57	17610.8	9402.73	9201.89	5298.07	5636.42	1627.2	2902.59	7307.07	3910.44	13553.7	9032.3	15620.8	23266.9	39549.8	85044	18808.1	9560.43	8824.56	7322.55	16322.7	36717.5	12824.7	31336.7
P01817	0	0	0	0	0	0	0	2640.11	65.9509	0	0	0	0	0	0	0	0	0	0	0	0	0	0	0	0	0	49.0775	0	74.7951	0	0	0	0	0	0	6.3923	0
P01833	100214	50009.5	67854.5	57685.8	102766	40580.8	127705	221123	88964	116911	92473.9	76081.2	63416	205257	42910	53543.1	77234	28030.8	71517.2	39157.8	43290.6	36095.2	41569	79285.3	20558.2	53435.4	51425.4	56077.3	127573	60706.9	33898.9	44571.1	38827	33672.9	52718.6	58993.3	41355.1
P01834	255370	96817.9	120242	324475	745183	109892	468557	51638.3	514297	430733	123721	181005	313017	106597	267381	182800	277383	139724	39902.8	117698	70182.6	129614	96240.8	87100.6	25721.8	176931	103231	185097	213816	43639.5	50568	52715.6	18263.5	45859	65743.1	149571	194251
P01859	185806	245579	83889.9	94116.5	327842	202452	187459	600213	655624	333198	221957	204544	363155	364042	112153	165816	91041.6	99177.7	77160.7	178644	93238.2	68157.7	134488	146895	117609	102230	92411.6	123918	620609	81162.7	101140	110951	68858.2	111853	135907	72340.9	199537
P01860	31751.9	21879.1	2673.36	16491.4	19091.4	27935.5	7047.98	298906	24761.3	20657.7	7853.85	24649.6	15994.8	35677.6	6661.8	15575	24166.9	10004.9	2508.59	14926.4	20324.8	12445.2	1952.25	5530.22	35488.5	38167.5	3225.24	4043.72	130698	14492.5	25156.6	11593.3	15907.3	9764.86	5396.46	8946.78	10928.7
P01861	11717.5	62995	4603.28	5217.68	40256.4	25806.2	6294.45	27562.8	54670	13810.7	835.812	4358.86	19341.5	8728.66	10907.5	10580.7	2080.76	7342.04	2286	12971.5	9172.58	5008.61	1138.53	1093.3	16898.4	7431.11	6436.43	11234.1	97118.7	3855.65	2965.65	4928.79	2303.5	2289.55	9753.38	375.172	40392.2
P01871	5931.78	7221.52	6650.78	3340.13	2790.37	7535.66	4020.72	4670.45	5805.51	3862.64	11319.2	5897.97	4952.79	10511.7	2238.59	2191.02	1223.9	2731.53	4607.55	5671.45	1761.25	381.615	6152.26	1890.38	4704.67	3080.45	3616.07	5589.12	12419.4	6270.17	4249.76	2771.31	3057.12	4111.61	3885.64	1209.73	2634.52
P01876	51220.4	47282.8	15697.5	38648.9	6203.16	42701.4	124938	35250.4	162843	127343	72834.9	52847.3	120866	3275.85	23568.4	16698.1	65195.3	17788.7	28216.2	20594.4	11972	44035.7	5809.42	51284.5	15325.6	55244.3	23996.6	70078.3	175102	10967.3	47337.7	30212.3	28477.3	27788.8	40262.6	70280.9	40908.7
P01891	0	0	0	0	0	0	0	0	0	0	0	0	0	0	0	0	0	77.0467	0	0	0	0	0	0	0	0	0	0	0	0	0	0	0	0	0	0	0
P01892	344.317	418.823	344.317	143.653	344.317	344.317	227.372	5170.2	686.459	216.346	276.63	344.317	344.317	2172.38	101.361	206.323	101.361	73.2068	92.2817	101.361	239.531	54.4428	241.579	101.361	0	0	231.64	0	99.9854	270.042	0	0	0	0	0	99.9854	134.963
P01903	603.94	1210.3	1417.75	1866.9	114.837	537.314	325.606	921.43	484.948	401.612	921.43	1080.46	1318.52	23052.8	611.458	592.089	98.921	356.924	448.4	399.553	364.989	263.036	221.61	197.402	2252.39	1381.09	873.411	4029.26	3036.55	1408.63	790.868	1120.33	1090.11	1885.82	301.303	502.535	2370.6
P01911	0	0	0	2837.33	0	617.085	0	0	0	0	0	0	0	0	0	0	0	0	212.709	297.615	0	0	0	0	2867.76	2137.7	2867.76	3466.85	3409.17	2867.76	1235.25	1617.33	2867.76	2867.76	2867.76	2867.76	3653.79
P01920	0	205.44	604.7	0	0	0	459.796	0	0	0	0	0	0	0	263.074	458.279	512.771	251.403	251.403	251.403	251.403	212.14	239.731	221.842	0	0	177.301	0	0	0	0	36.7281	0	0	0	0	0
P02042	1640.36	1068.68	1068.68	277.131	1920.55	259.796	128.289	858.083	27257.1	3468.89	563.558	338.031	5045.42	1279.27	1704.22	282.639	4786.54	1488.22	584.761	584.761	180.536	4349.35	445.64	533.955	677.79	360.432	1915.97	1915.97	33909.5	1915.97	2230.72	4155.08	618.927	3229.96	210.23	10069.3	1601.22
P02144	1522.52	5239.37	1522.52	1522.52	1522.52	1452.08	1522.52	27459.5	1592.96	1522.52	785.046	196.821	1256.18	12496.5	188.933	356.303	176.12	623.854	112.292	329.905	155.585	96.9732	285.812	188.933	210.105	182.041	182.041	82.3928	2167.01	96.7605	194.888	313.229	182.041	159.557	74.8504	75.9658	1898.95
P02452	6327.59	28250.3	1690.46	11390.4	17995.2	2106.24	5231.88	13597.3	4046.88	9012.95	8788.44	2376.36	1197.01	2301.91	8616.84	6727.71	17723.9	2167.4	2131.79	1846.44	2138.48	4207.48	3251.79	7330.74	2120.89	5409.1	7619.21	17720.3	6391.1	4225.85	7519.75	1779.34	1969.07	3194.18	5523.82	3570.53	6956.89
P02458	2314	6501.64	4465.29	1492.22	11501.3	2154.23	3852.08	811.441	2981.16	2393.65	2568.36	1250.61	1174.47	3535.96	2530.87	3529.25	4718.76	3356.77	1287.66	1625.57	1242.5	1659.2	1434.23	2427.86	1468.25	2585.4	5044.55	4746.84	5465.69	6876.03	2011.03	938.756	3399.44	1173.5	2464.31	1045.85	4888.5
P02461	7831.37	21655	1622.21	9682.95	23892.8	4113.64	3485.17	2456.88	5344.08	6815.59	18442	10150.3	2103.04	1575.29	2636.02	5155.82	8104.05	3297.42	2581.35	4476.9	978.647	2115.73	3235.95	2681.41	6379.57	6243.57	20968.2	13517.8	40284.2	14958.9	11200.1	5667.95	5843.51	10148	7185	5683.03	11224
P02462	482.988	349.801	620.467	502.775	447.286	411.13	183.097	288.472	349.801	147.159	266.77	153.457	71.9216	970.054	145.584	279.432	296.675	335.469	684.537	524.379	528.789	171.455	296.136	316.333	203.054	60.1098	121.534	20.8024	108.647	297.902	84.6673	90.7368	157.292	241.102	163.702	86.2933	95.7603
P02511	1670.84	4047.71	2934.42	577.77	1602.5	1978.22	477.609	6203.42	1061.14	1230.73	2828.8	1562.16	2170.64	6864.96	2582.42	2989.38	1900.51	2378.45	5089.35	2608.91	3119.33	2878.75	10352.9	3634.98	11332.2	3163.66	4577.1	8541.82	8721.04	2460.63	3486.16	2683.84	16335.3	9602.37	3291.57	4876.52	15556.2
P02533	6397.36	13113.1	8498.7	4750.15	10735.5	21348.4	13662.9	1264.94	50960.8	31021.6	6041.83	19435.4	24070.4	766.589	17651.4	18665.6	27232.3	12580.9	17163.4	3244.58	3545.65	51138.3	45750.3	8454.02	14239.5	13592.5	20493.3	5622.02	19700.6	13163.8	30529.3	39008.6	17022.9	21487.1	20110.6	17575.3	17895.1
P02538	5234.2	11232.3	14207.7	3502.47	8554.22	22446	6103.08	1301.68	20667.8	18027.4	2436.66	13416.7	12048.5	6748.89	9842.08	14208.8	26480.8	25922.4	39146.6	12252.4	4966.08	45967.5	103853	9151.75	14042.8	7310.98	21651.9	3328.38	14676.3	13868.9	21979.8	37078.2	11484.6	11619.9	13877.6	9297.85	8465.84
P02545	586.834	761.47	1706.48	193.031	1407.69	775.131	747.774	6056.56	846.211	251.995	724.639	898.868	1409.72	921.487	650.997	741.002	711.307	1133.74	2167.21	585.858	1582.08	1570.13	4326.34	711.856	1449.02	394.494	848.511	435.797	410.563	284.141	556.366	1281.1	740.466	778.666	490.698	346.153	717.342
P02549	0	0	0	0	0	386.435	0	0	0	0	0	190.259	0	0	109.853	109.853	197.485	17.4304	77.778	397.273	109.853	109.853	109.853	109.853	80.8615	106.496	275.538	106.496	663.081	106.496	106.496	106.496	106.496	151.592	106.496	95.9491	28.5352
P02585	0	0	0	601.918	0	212.428	0	0	0	0	72.3574	0	0	0	0	0	0	0	493.212	912.327	0	0	37.0442	0	1374.04	0	0	37.6275	0	0	358.063	68.2297	0	0	1124.26	225.171	0
P02647	21128.3	16135.3	5255.16	14091.3	14071.6	13922.9	5130.82	23528.4	7586.34	3379.43	6562.37	5249.2	13285	10293.7	24868.9	54017.7	24103.7	27862.4	25044.9	21821.7	37072.1	14299.7	16401.3	24502.8	51904.7	16582.9	7171.36	11296.7	38995.5	16988.7	22252.5	26580.9	31289.5	34853.8	6906.89	18122.6	7405.75
P02649	2980.65	1864.9	999.256	6005.83	7803.7	2463.84	6088.22	14430.4	4732.84	10681.8	2853.98	2756.24	2714.22	13056.9	12874.9	10979.3	21464.8	5512.83	5291.93	5864.52	9713.85	13079.8	2015.57	12304.3	6115.98	5862.81	4566.89	2864.35	2777.58	2892.52	4274.51	6180.91	11210.1	5598.52	7338.67	13217.4	3091.63
P02652	16279.1	1841.48	5456.18	4274.16	12532.4	3341.64	2146.03	14293.5	1768.01	1746.48	2180.1	794.721	3628.42	31986.4	2143.76	3286.26	3677.79	2260.92	5762.98	3646.91	14136.9	2366.37	2714.99	2814.76	12761.5	1780.86	1055.41	1531.08	1886.36	4575.11	7533.2	4204.56	3658.56	5203.17	912.022	4008.07	395.445
P02654	1105.89	328.159	818.261	768.852	1243.74	431.808	336.759	818.261	1076.7	818.398	1336.91	441.79	447.032	1038.52	623.837	1072.24	972.274	790.476	483.542	567.166	953.174	404.022	1249.12	1270.01	4163.39	1498.18	1077	1494.49	3444.6	759.763	1270.1	1800.06	2246.58	2599.6	1253.84	2166.03	1566.98
P02655	741.389	2314.85	636.501	648.523	4816.46	115.018	2134.67	6649.31	697.338	306.886	697.338	697.338	571.152	697.338	1074.23	597.233	1538.68	649.657	649.657	17.9803	652.753	1131.89	283.391	631.294	874.945	802.59	583.449	564.287	17723.5	799.358	991.45	2088.17	1402.49	578.253	286.08	705.299	1094.48
P02656	6322.84	5656.75	1812.21	6262.58	20705.8	4234.03	2289.01	3225.32	1287.92	2053.79	1710.81	1266.7	1064.74	6697.75	5247.36	9253.81	7111.09	12541.9	382.369	1320.05	10786.4	4812.82	5259.91	4764.11	5423.3	10500	1627.22	4566.09	15753.4	1428.2	6186.21	12343.4	15058.9	1880.79	3150.06	6700.81	12337.5
P02671	11841.2	32075.2	47549.7	11490.1	21462.5	19222.2	33258.1	71314.7	12066.5	14538	20970	21025	31076.9	44260.5	7640.14	18293	7447.46	9682.91	17611.9	11605	11061	3522.9	4195.19	4986.71	13575.7	7799.39	11928.5	20155.5	41688.8	21147	3440.35	4689.52	2902.97	6789.89	3635.16	2654.21	19386.1
P02675	706.824	2085.04	1195.18	616.022	1063.52	2306.93	552.741	5547.95	1590.1	762.353	3041.61	3185.15	6369.06	1563.09	732.61	2327.14	1240.91	705.614	2604.07	1490.82	5908.24	1829.3	2947.52	739.965	26856.8	1123.73	1375.41	727.067	18142.3	942.446	1049.47	7781.24	3879.98	12948	1087.46	971.185	6091.4
P02679	693.591	1861.51	1793.09	550.096	1426.44	2653.46	472.409	84508	1293.15	545.327	3523.72	3228.9	5895.73	1278.07	675.756	2426.92	1002.33	783.555	2235.88	1596.82	4841.66	1235.27	1719.33	647.428	23057.6	1092.6	1278.33	1087.58	16149.8	801.749	833.669	9380.14	3179.3	14126.9	758.074	858.045	6865.63
P02686	0	144.875	279.002	144.875	0	201.048	0	0	0	170.381	214.327	395.497	0	0	34.7654	189.639	289.122	124.68	189.639	313.071	211.595	381.42	100.347	79.6668	127.211	98.066	89.6567	122.994	122.994	257.874	156.147	128.922	118.776	135.224	99.9185	80.0655	122.994
P02724	0	0	0	0	299.323	0	0	0	0	0	0	0	60.8958	0	112.329	115.255	126.241	126.241	126.241	126.241	132.433	126.241	360.261	126.241	0	0	44.9164	0	0	0	0	0	0	0	0	0	0
P02730	0	0	0	50.0775	0	112.538	0	0	0	46.1069	46.1069	0	0	0	183.478	68.3231	1639.83	149.584	193.876	181.645	94.4966	905.069	88.0251	48.8153	640.514	49.9843	47.7705	48.5014	6284.42	29.5134	95.0428	1217.25	55.8019	1816.87	51.9855	1123.19	491.3
P02741	631.011	623.707	497.59	300.118	497.59	449.459	827.397	497.59	497.59	96.1869	396.404	391.962	540.451	995.838	254.192	578.71	0	0	23.1653	23.1653	0	0	0	128.469	1440.25	205.601	694.893	313.717	1881.25	210.532	694.893	891.526	694.893	2300.47	504.918	66.7768	1633.98
P02743	1703.72	1980.18	328.18	4838.9	973.297	6117.42	3550.51	3222.76	3106.37	676.363	3107.09	2237.97	2292.15	2292.15	2185.1	7084.23	3487.94	2479.2	560.705	2204.03	1382.38	753.417	675.37	7977.55	9624.88	1778.87	1673.42	1539.19	14663.6	771.628	1575.28	6745.99	1915.87	5853.2	5910.4	6187.65	7069.06
P02745	79.8239	0	0	59.6095	0	0	0	0	0	0	0	0	0	0	141.937	0	0	0	0	0	0	0	0	37.1595	110.132	93.5616	135.755	95.2886	110.132	110.132	110.132	253.052	51.6109	247.331	82.6845	110.132	124.975
P02746	89.0898	755.705	563.209	106.555	351.52	122.783	300.805	4795.75	300.805	300.805	300.805	123.645	250.091	590.522	175.725	270.627	97.0467	360.567	67.724	236.434	575.158	150.542	46.2202	101.36	553.965	93.5504	131.807	172.899	300.64	172.899	90.7727	450.927	192.628	249.726	157.079	106.419	172.899
P02747	95.8525	212.827	212.827	208.625	285.335	333.303	88.3268	212.827	212.827	212.827	164.222	335.853	431.252	212.827	211.483	362.625	495.522	604.101	114.814	259.653	729.213	326.784	219.822	235.51	1735.49	197.019	212.542	114.858	448.059	300.063	244.178	910.74	671.325	913.538	274.461	171.91	325.665
P02748	3822.56	14212.4	2592.17	2126.82	7215.2	6659.29	2735.73	31082.7	11230.9	2555.33	20068.7	9323.67	16443.2	4803.03	1896.87	8362.2	3254	1602.73	1302.65	4102.51	3429.96	2836.48	3101.57	6716.13	11077.7	3095.53	3834.28	3211.55	14773.6	4090.12	3058.03	10861	3103.68	22227.3	3333.44	3954.38	16623.9
P02749	78867	61429	143038	54596.5	121236	25882	33871.4	67553.6	27991.8	64820.8	40252.1	41794.9	43085	127395	14839.9	43086.5	22681.2	50381.5	18360.9	43922.8	32987.7	13885.1	47715.4	21455.2	34244.2	59529.3	28436.1	79654.6	93032.1	53652.7	34920.2	15123.2	29621.9	18871.6	15905	14642.8	30025.1
P02750	21686.3	78618.3	29224.5	18616.7	38621	69791.1	181004	616046	130521	15606.2	86541.9	85330.5	150232	135149	35726.2	35649.8	11923.5	10932.7	4867	19018.7	7894.27	6068.16	40432.1	9281.55	68866	10531.8	17577.7	160722	242737	34905.3	36314.8	35484.8	2708.21	83812.7	46292.3	10532	71327.5
P02751	23836.4	9319.24	3692.2	21363.3	32651.9	11166.9	14078.6	2400.82	10226.6	25364.8	21503.2	25611.8	8421.66	3065.41	10243.7	10343.8	19331.7	6937.4	14183.8	12170.2	11668.7	14889.1	6355.61	16124.8	9170.35	11197.7	6364.9	4035.3	10472.7	10770.7	15941.2	7761.4	13009.5	7197.4	12373.9	15415.2	8452.22
P02753	60760.4	190769	163358	33638	485276	46575.8	77454.5	412228	44611.4	36927.8	40162.7	75541.5	34111.8	126416	21677.3	22926.3	30108.3	53402.2	23457.5	29864.4	34736.1	13026	23331.3	15904.5	20046.4	53082.6	28967.5	16599.1	317908	33209.2	18757.3	26325.1	20166.9	7496	10259.5	19723.2	98368.6
P02760	651070	1.01017e+06	527701	366097	2197453	160513	1.13433e+06	613224	753926	767799	214718	199292	873910	136161	264237	17125.4	572535	39014.1	92096.6	121510	96705.9	110721	46343.7	303306	24307.6	178486	113634	416342	705071	175710	168588	58713.4	64023.6	89020.1	107565	65118.2	266525
P02763	36405.1	68981.8	85246.7	56981	175774	273512	108121	17512.9	584124	116731	56933.3	272236	281863	260677	20339.6	20306.4	15708.6	43018.2	4607.81	46356.8	24153.5	19125.2	26132.4	13376.4	63644.7	13113.3	17674.5	80280.1	140959	38892.5	25230.1	15523.5	3062.66	47770.2	50564.3	9172.4	103708
P02765	31282.7	137237	32090.7	37272.6	214722	76134	92320.3	54052.2	86913.1	27999.5	37826.8	34557.8	33435.9	61362.5	21760.4	78104.6	23810	32801	33106.3	14632.5	44701.6	3224.49	36846.7	21798.6	29814.3	21917.5	7571.65	18395.6	100412	28384.4	33218.3	7705.8	13004.8	28810.5	13897.6	15065.9	33495.4
P02766	26795.8	11751.4	7610.65	25258.6	96452.5	9197.07	12672.2	15079.1	13828.6	20193.8	10490.8	7234.22	9654.98	10365	8046.78	15345.2	18785.4	21370.1	7157.76	6947.57	16828.5	16093.9	4867.37	9158.21	9798	15174	4736.6	9606.27	160273	12225.1	46729.8	13321.6	10459	8918.22	12304.9	19483.1	29564.7
P02768	165951	171117	140931	87245.3	273747	183789	165378	343234	478522	189288	108343	122031	188495	536434	91284.9	41629	189441	69998.3	78264.6	86896.3	85541.6	170609	99168.7	67056.6	59365.7	43095.7	52995.2	113520	185533	63420.3	79461.2	66039.7	28025.4	86610.5	77841.5	79590.1	82669.4
P02774	16672.4	11359.4	10168.4	8910.6	9127.16	5673.25	4722.99	23045	5661.94	5464.77	4168.19	3401.53	4432.72	26389.5	1822.73	4183.25	4250.84	3801.83	6125.91	5500.28	10172.7	3742.74	2624.5	3292.31	6248.41	2150.46	2116.36	3273.09	9757.9	6844.42	6351.57	2752.96	3709.95	5796.23	1757.48	3881.28	1590.51
P02775	118.205	0	124.595	118.205	0	0	0	908.059	0	0	0	0	0	700.856	176.672	63.0589	183.481	171.793	162.893	162.893	153.992	221.497	69.4356	61.7547	199.738	117.952	46.6423	242.62	199.738	217.127	199.738	258.306	161.459	199.738	199.738	199.738	199.738
P02776	87.6187	1728.22	324.191	238.885	1606.04	294.976	573.383	1705.2	1334.92	545.871	1344.87	889.639	333.71	491.038	198.813	165.606	182.209	267.246	161.274	228.851	357.106	182.209	109.764	93.4438	125.984	106.902	249.865	204.683	206.767	350.137	207.75	1634.41	61.1903	167.96	268.859	205.784	485.106
P02778	0	540.574	0	0	0	0	0	0	897.928	373.969	0	0	0	0	194.655	0	0	0	0	0	0	0	0	463.455	0	0	291.202	0	0	0	0	251.493	176.92	186.624	192.195	424.265	0
P02786	129.69	197.319	195.489	97.0034	812.866	220.632	128.452	61.7238	195.489	195.489	417.717	216.581	101.82	195.489	94.2439	146.539	247.692	186.421	125.52	436.203	76.485	282.531	271.208	188.511	111.395	114.374	184.089	188.56	520.537	188.56	188.56	159.075	185.308	448.043	218.721	252.541	236.081
P02787	81279.3	168625	37464.4	48804.5	174044	50349.2	59278.9	75922.4	631372	92336.9	230131	75264.7	325283	139674	43505.7	41741.8	71902.7	6477.87	10858.3	6932.21	19771.5	54070	47269.9	67201.9	22923.5	21864.6	7934.24	110500	285810	16095.5	69884.7	43279.4	22407.9	36967.1	52183.5	43061.5	62121.3
P02788	667.309	2445.6	32506.1	555.739	504.622	1459.02	9962.69	1353.43	3754.28	9209.12	26477.8	9667.69	4637.25	624.224	25997.7	9213.38	3565.74	5378.32	1641.82	4784.3	6643.7	2046.87	15267.1	7270.14	16582.4	16440.4	1663.02	5261.12	158141	3529.31	3568.65	71127.5	14126.2	20776.6	72626.2	6953.59	15196.7
P02790	118591	110319	21059.9	35133.5	320488	78704.6	170867	146507	300512	61904.8	209457	156685	268112	39980.9	50102	80364.7	49277	30809.3	19194.4	22345.2	40692.1	38022.4	48157.1	50008.9	48420.3	37938.9	42359.6	129601	404897	36908	49421.8	36234.1	19024.7	33881.9	48927.9	28379.9	150081
P02792	551.243	835.743	10982.6	11280.2	280.206	3370.51	2098.88	61224.8	3935.12	6922.73	47873	2847.17	6176.87	26883.1	6184.71	7401.88	1274.56	7972.34	1973.59	464.839	7149.52	1204.44	781.279	4192.55	8774.43	3246.04	5484.94	19261.8	33164.4	5385.98	6681.98	7542.91	9354.45	2798.68	7840.47	4012.1	38226.3
P02794	205.662	133.428	882.714	562.09	434.872	343.884	641.118	3518.49	523.917	834.751	4706.64	819.522	577.693	2703.98	750.047	754.882	423.873	294.749	131.119	164.023	664.026	432.835	352.915	1049	749.202	523.473	813.255	2420.76	3726.72	733.356	502.012	1353.7	849.213	470.47	758.051	673.519	3559.27
P02795	36907.5	74953.3	33999.6	11790.5	209870	15510.2	45935.2	126323	28124.7	31015.7	15045	6706.25	62566.6	8452.56	9782.51	12682.1	15059.5	13742.7	10810.6	7823.98	14162.1	1307.7	10856.3	7569.91	14138	2265.66	12009	23311.3	61032.5	7831.6	13939.5	4851.63	5989.31	1944.2	4634.7	1603.61	17596.4
P02810	1279.01	2758.47	6462.95	746.163	26149.6	3337.32	3393.13	3393.13	15059.1	2477.99	4737.14	13993.9	181.135	15007.1	1717.38	12809.5	477.293	3911.12	1254.2	1548.83	1865.9	638.905	2189.1	879.565	4168.47	2310.71	1287.53	371.981	13154.2	1641.26	1171.79	300.857	840.075	2517.43	793.668	597.915	1910.6
P02814	221.966	290.845	671.076	1045.44	1678.23	801.923	2159.97	671.076	671.076	443.101	515.762	2613.31	671.076	344.547	5912.41	4626.09	8936.62	6405.4	3384.59	1740.72	1244.56	13437.1	1258.32	12287.3	460.646	4033.89	1471.44	460.646	460.646	833.389	1905.19	105.422	442.55	226.532	175.276	1126.66	104.765
P03891	0	0	0	0	0	0	0	0	0	0	0	0	0	0	0	0	0	166.36	0	0	82.2771	27.9581	101.667	0	0	0	104.936	0	0	0	0	55.9345	100.615	71.5101	53.8209	0	155.106
P03905	0	0	0	73.2115	0	48.9088	0	0	0	0	0	0	0	0	162.72	133.879	178.376	224.821	126.72	85.1031	160.521	141.657	343.476	137.402	46.5308	13.3849	120.588	157.127	144.666	144.666	144.666	195.729	188.229	220.639	132.205	92.6933	200.232
P03915	0	0	0	0	0	0	0	0	0	0	0	0	0	0	60.5686	60.5686	60.5686	51.2239	11.2762	60.5686	60.5686	236.587	124.208	60.5686	0	0	0	0	0	0	0	0	6.47318	51.622	0	0	0
P03950	413.864	374.162	1098.96	555.607	348.449	563.73	700.402	490.24	272.162	424.873	688.213	249.48	597.983	490.24	1286.54	3101.74	1853.69	4718.37	499.094	2288.22	2926.58	808.409	876.797	1716.3	891.772	999.484	953.876	557.9	503.083	292.1	524.092	1513.03	1219.45	528.281	813.272	901.138	780.037
P03951	1644.34	1640.54	668.423	401.195	328.134	1225.69	311.333	668.423	64481.8	586.249	974.603	660.916	216.832	29566.2	749.395	1611.61	1013.78	683.786	649.97	647.75	1085.02	424.742	700.072	1440.49	618.586	561.618	445.941	268.115	72586.8	5590.62	651.182	500.776	1567.44	918.483	681.398	2034.04	362.073
P03952	290.582	625.099	290.582	62.1598	379.268	150.082	290.582	790.69	290.582	166.227	138.199	326.885	196.602	917.868	120.994	100.032	94.1586	115.798	249.023	106.34	253.693	90.6996	163.025	147.58	387.716	99.1811	60.1726	21.982	80.5471	77.0589	103.961	215.044	186.104	295.4	98.0161	106.062	89.0599
P03973	1653.45	497.482	1429.59	1613.82	333.121	930.901	2337.63	1358.41	378.689	1540.37	2135.9	695.27	698.648	1027.99	748.917	333.287	1071.56	812.878	1032.48	705.232	864.594	585.233	2386.71	892.761	4782.22	569.487	1489.72	436.559	3289.69	972.373	518.892	2077.58	1154.17	1236.93	1071.5	630.848	641.436
P03989	113.881	0	0	0	0	0	0	0	0	0	0	0	0	0	0	0	55.8927	0	0	0	0	56.635	0	0	0	0	20.0459	0	0	0	0	0	0	0	0	0	0
P30485	113.881	0	0	0	0	0	0	0	0	0	0	0	0	0	0	0	55.8927	0	0	0	0	56.635	0	0	0	0	20.0459	0	0	0	0	0	0	0	0	0	0
P04003	1005.84	1284.38	1439.86	183.486	618.257	443.407	917.955	1556.48	1104.8	388.366	1900.31	600.957	703.731	917.955	278.866	308.133	125.786	100.306	105.473	219.363	277.615	328.58	134.281	72.2656	1043.24	239.922	231.926	64.2793	780.27	473.701	754.592	430.417	298.867	353.639	10.8804	180.036	168.397
P04004	18158.1	9164.25	59092.3	8506.28	26302.3	11478.7	21025.6	16972	23277.6	46183.9	12551.2	17360.4	29997.3	28459.2	7485.3	10005.8	20970.5	14830.7	14602.3	18014.2	20456.3	9167.29	5822.1	10479.4	2972.16	7376.44	6557.05	2249.17	14627.1	4768.91	4990.7	8520.06	2417.05	8157.06	3666.96	10428.1	13381.1
P04040	513.284	680.092	8531.58	164.796	360.221	260.629	318.477	1807.32	1829.06	929.867	365.698	502.696	591.453	3616.45	411.361	200.163	864.775	627.759	438.558	465.426	123.005	1513.14	373.451	490.252	721.79	711.152	344.789	374.595	1663.38	365.296	275.325	1878.86	677.304	616.153	350.62	894.686	427.462
P04049	194.08	0	105.958	105.958	0	0	0	0	0	0	0	123.822	0	274.411	115.437	167.175	115.404	152.915	144.91	114.066	188.841	144.91	149.812	59.845	133.786	110.937	126.097	148.504	133.786	125.095	133.786	111.864	186.817	172.573	164.851	107.132	141.475
P04062	709.421	801.506	1554.91	954.095	621.403	796.69	547.652	3766.83	483.563	616.874	1667.14	536.442	749.522	790.929	707.968	712.787	553.672	674.459	378.871	615.504	969.59	830.508	1150.3	607.539	668.598	843.223	753.751	1099.66	552.222	828.351	760.903	685.396	911.331	996.809	852.897	1122.09	731.984
P04066	7008.87	18571.7	11486.1	3974.51	4031.16	7944.72	4434.12	3574.63	4005.4	5779.03	18774.9	11025	9768.36	45355.6	5639.85	9504.8	1601.57	6211.93	2624.19	6197.52	6443.62	1724.6	3391.19	3229.65	4196.34	4080.05	7811.49	16338.3	15024.9	8941.12	2017.95	5862.6	5472.19	5930.49	5753.83	5349.54	11538
P04070	192.066	264.137	400.509	104.314	607.426	282.406	113.468	248.668	192.765	248.668	352.554	212.594	156.268	607.938	185.025	258.765	233.41	203.58	427.249	256.976	304.365	161.912	204.731	314.815	290.757	314.686	241.061	137.692	366.11	152.728	150.495	165.365	181.725	168.084	161.92	440.313	248.865
P04075	3931.97	12789.3	8737.74	1211.45	1986.01	1566.52	2458.57	6616.67	2189.76	1764.82	1738.19	1870.61	2241.56	23383.7	1530.62	2405.76	2507.96	1248.11	2321.12	1360.98	1671.87	4562.54	8533.43	3343.4	5153.35	2636.62	4611	4613.53	2328.24	2039.12	2931.88	9382.02	4717.39	3312.65	2502.3	3940.91	1420.29
P04080	5997	11975.9	18676.3	964.544	4190.18	4554.9	2720.43	6793.32	3619.4	775.41	1806.03	3148.44	2083.95	18327.8	799.258	559.126	1361.03	987.144	6275.76	1872.98	935.236	7447.42	24539.1	571.672	9590.95	1802.98	6991.43	1915.67	15162.4	2099.22	3667.04	9120.81	1735.8	3061.13	823.486	1217.41	1657.95
P04083	4857.81	3138.68	39763.1	576.083	450.985	9331.87	2169.02	982.429	501.528	1849.73	643.11	536.156	523.996	2039.39	1715.48	1032.45	2942.37	888.926	17046.9	1901.95	863.584	8869.02	25882.1	1045.05	10715.1	4453.52	8171.16	1743.86	2770.29	2074.73	3695.21	15464.2	4257.88	8196.3	2290.53	2126.35	559.208
P04085	516.289	94.2088	186.583	62.6868	232.919	185.164	188.001	186.583	186.583	96.0586	186.583	186.583	279.617	186.583	328.55	327.489	373.946	419.341	505.619	477.283	419.673	134.781	373.946	290.344	224.149	222.636	353.128	4.88391	222.636	346.525	1839.88	172.548	145.481	215.488	169.697	305.153	222.636
P04114	153.18	1853.43	362.998	155.595	699.35	118.154	136.344	210.995	1188.12	354.01	397.376	219.797	403.623	1335.58	73.4334	251.033	101.297	74.8881	248.401	247.219	842.304	188.363	320.993	152.762	3422.6	79.1232	243.265	88.2605	2998.59	1025.01	234.96	1345.46	298.292	358.075	68.2274	261.23	175.731
P04118	1406.69	491.596	2530.94	277.137	13752.3	423.156	3398.1	5422.96	5628.62	4787.61	221.232	2018.14	1364.81	588.475	213.396	128.924	1133.7	735.546	142.79	671.472	133.392	1038.2	168.31	86.8929	107.272	1315.7	88.406	319.251	96.9758	78.5478	347.346	341.644	2172.44	387.447	139.948	2916.71	296.858
P04155	3005.33	1212.88	2456.66	1028.57	2711.5	418.382	3318.96	2584.08	8299.78	13421	1834.63	1734.12	12368.5	2584.08	1280.06	811.388	1397.48	274.429	708.395	773.219	491.562	1143.25	264.215	879.993	189.633	1189.58	699.848	342.481	980.659	3056.3	1451.35	1038.64	798.883	188.91	433.167	527.448	285.816
P04156	6765.83	5584.05	1785.6	6414.27	8800.42	5394.09	7006.54	5584.05	8025.29	12235.9	3247.65	3012.72	3256.78	3029.74	7089.69	9820.05	9486.85	4023.23	5606.05	2412.3	5307.31	3910.33	2040.42	4915.61	3914.99	5218.64	6007.22	3252.5	15067.4	7890.84	6076.8	2450.56	5488.45	4519.26	2521.53	4588.29	3312.09
P04179	1497.64	2368.94	5048.48	259.092	506.538	775.012	937.477	6090.34	2209.25	491.991	4902.32	1353.34	6552.99	5453.36	625.72	974.852	418.491	532.464	630.318	510.786	928.144	1006.66	2021.31	651.784	1346.07	750.863	2012.96	5043.92	770.066	1409.97	934.93	3167.91	750.363	1050.17	755.99	574.858	1706.24
P04180	8914.74	13917	5353.68	9220.23	2860.46	4530.27	6964.01	3228.09	7444.93	7133.5	5032.39	5462.15	4676.47	2399.93	5169.41	1524.36	4666.55	2570.47	10588.1	2549.89	1666.4	4050.01	3832.81	4799.12	1606.18	3325.95	1930.31	3466.79	1868.77	3784.02	4848.22	670.299	2842.41	2608.86	2854.83	3575.76	1120.7
P04181	0	0	0	0	0	0	0	0	0	0	0	0	0	0	0	0	0	0	0	0	0	0	0	21.9807	0	45.4683	71.9584	51.0741	0	0	0	16.6511	28.8608	0	0	0	0
P04196	652.281	3634.83	8109.67	1671.84	4230.38	1370.67	1399.09	8012.26	1533.77	1478.77	3423.92	1559.68	1291.65	4490.35	2439.79	3663.21	2991.84	3400.76	1468.35	2810.35	6329.71	1284.1	3187.92	1939.93	9203.32	3273.33	693.674	1435.61	5472.43	2750.45	1883.43	4956.43	2003.43	5443.44	1128.46	2264.42	4212.72
P04211	6803.44	48344.5	6247.39	6761.64	11491.3	23023.8	21677.7	175113	43471.9	8245.07	25075.5	8795.96	10947.1	7102.49	3691.7	7696.29	4867.16	918.417	5503.82	8220.56	2236.25	727.727	24243	4001.47	12747.2	4966.95	3617.83	39964.6	70920.8	2839.24	11773	5153.89	3676.63	4350.6	12369.8	3110.71	28892.1
P04216	8664.49	8490.04	6467.41	3340.07	11963.6	2853.9	14553.3	8450.3	16531.7	6644.53	726.879	1760	5209.35	7537.72	3269.68	3508.93	5153.65	5243.24	2613.44	3312.94	2709.25	2575.01	3265.16	2501.82	2076.06	1584.26	1260.04	1095.45	3766.81	1636.32	1205.42	1277.8	2328.33	1824.1	1139.09	1742.13	1268.35
P04217	19148	22794.9	17976.9	4775.27	37063.7	17268.6	30542.6	40336.6	88423.9	25552.5	35503.6	35745.5	76667.5	25951.4	10471.6	7622.83	9741.99	3461.41	3133.62	7517.79	2444.64	4049.17	7947.48	6543.64	9164.66	6857.69	3652.18	16428	15817.1	2170.16	11533.2	12462.1	4747.94	10076.7	16845.2	6834.65	9682.25
P04222	389.406	681.667	550.982	137.873	916.015	1007.78	329.123	550.982	256.108	642.664	518.605	279.293	929.001	1081.54	236.144	224.392	424.034	277.111	266.949	329.464	418.853	231.732	266.949	171.952	215.545	215.545	453.282	955.282	890.133	195.605	136.646	222.845	53.3717	537.012	208.245	21.1481	215.545
P04233	181.285	1713.28	7296.73	1213.58	2632.42	2992.19	167.587	15834.2	5444.38	6527.48	708.544	1372.95	6125.4	9643.11	1137.88	628.147	1064.18	1999.48	896.262	1504.95	501.914	607.094	164.875	222.294	626.325	288.585	648.452	307.002	1201.5	888.127	619.029	177.058	259.738	324.007	287.015	212.407	636.672
P04259	2650.77	1755.15	1827.54	21624.8	9050.43	7117.49	6560.22	6838.85	32839.6	33127	4476.65	4076.36	18122.8	6838.85	12373.8	6664.94	17891.5	4586.84	559.305	1238.94	450.091	21503	11273.1	9396.71	2362.36	12368.3	7816.47	2248.31	18339.1	9814.07	10550	18326.9	9812.72	13622.7	11845.1	17271.9	10588.7
P04264	9697.18	5205.97	11051.6	18900.8	21857.7	39719.4	22000.2	679.272	106335	66577.1	7533.26	34195.7	39610.7	4495.89	23191.7	36257.1	66725.8	35127.1	25560.6	18465.7	7278.75	104263	47233	21746.2	24512.7	24247.6	14622.8	8102.67	61912.1	25250.3	47236.5	37741.5	32758.1	28242.4	28437.7	42284.3	28332.5
P04275	3298.27	1714.9	935.812	1830.43	3399.99	949.233	1873.25	1236.63	1648.37	1548.5	2677.56	1935.4	1219.42	2622.02	1164.26	1967.83	1517.23	1013.37	5415.94	2463.42	1954.23	1383.05	1280.4	1906.16	1082.5	967.454	1275.09	1160.44	2324.14	2525.19	5727.31	1278.45	959.639	1239.25	1128.14	1924.83	944.783
P04278	151.899	1942.02	241.183	669.91	1634.48	2282.78	724.797	4955.55	1518.16	546.828	1392.04	2172.11	1626.93	5065.41	226.76	1437.31	259.056	697.903	969.377	1230.32	1674.76	338.677	1006.08	366.359	1529.75	611.197	753.212	295.745	984.392	1256.38	954.936	486.754	337.062	924.276	374.655	362.989	1114.32
P04279	38.2765	65.9613	37.1353	58.0123	65.9613	65.9613	65.9613	65.9613	65.9613	71.2754	401.875	65.9613	335.667	65.9613	1094.49	102.11	7925.65	207.489	224.784	917.934	2140.12	1006.21	1006.21	5884.57	0	468.217	0	424.92	0	0	0	183.464	29.2847	0	865.727	0	29.2847
P04406	17794.1	8739.68	13731.4	13835.3	37569.9	4607.31	10972.9	5448.53	13848.8	24539.7	5420.34	3351.39	12417.9	9056.76	20588.2	15497.4	22240.1	6128	6240.95	3118.68	6575.61	44008.8	13964.2	31444.1	4781.31	18541.5	8502.21	33430	18165.5	3590.79	15329	20369.2	22418.1	6767.52	12040.8	51505.5	22208.6
P04424	161.236	603.463	506.343	139.369	253.554	170.215	153.878	333.101	454.809	368.219	208.781	333.101	366.336	1781.16	358.564	412.888	393.791	205.598	448.238	105.241	344.43	418.584	526.428	830.343	579.624	349.568	627.849	1084.69	362.103	269.203	567.709	317.753	1962.18	775.479	485.967	937.081	624.369
P04430	25271.6	1764.57	2761.8	687.732	3759.02	2761.8	4457.44	2761.8	5729.93	4892.34	974.277	1219.73	379.821	2761.8	193.244	291.859	371.139	701.416	475.419	736.128	255.261	714.61	211.452	281.803	644.969	1265.52	446.31	311.653	1571.84	297.339	494.503	829.633	276.504	701.303	588.635	795.23	1684.04
P04440	0	0	0	0	0	0	0	0	0	589.238	0	0	442.635	0	0	0	0	0	0	0	0	0	0	971.048	0	0	0	847.984	0	0	0	146.034	0	0	271.105	0	0
P04626	235.468	125.047	157.378	293.063	157.378	434.486	188.938	157.378	157.378	91.536	125.818	114.079	101.906	678.993	123.975	45.2899	99.7384	157.332	298.963	208.084	565.275	96.862	564.245	84.0892	112.553	111.627	113.48	103.073	112.553	177.561	149.332	172.943	174.403	40.0024	79.5236	83.4194	112.553
P04629	0	0	84.3062	0	0	0	0	0	0	0	0	0	0	0	0	0	0	0	89.0255	32.0201	0	22.7429	41.4368	0	0	0	0	0	0	0	0	0	0	0	0	35.8069	0
P04632	887.294	606.564	403.344	438.812	1189.44	513.696	1122.66	520.499	461.382	694.711	216.637	308.825	663.377	673.935	281.167	290.046	732.41	105.903	157.894	151.31	309.278	748.527	865.375	239.615	1163.19	457.477	1064.64	517.506	810.95	242.743	476.009	1417.1	509.074	567.082	335.833	899.303	654.845
P04732	8.30484	111.162	13860.1	46.6673	603.517	7623.14	274.506	170.267	170.267	31.2593	170.267	85.6749	209.432	170.267	74.7666	34.484	39.5742	10.8671	39.5742	1074.28	39.5742	194.063	34.7147	39.5742	113.925	113.925	44.249	183.602	2676.03	644.387	33.7209	113.925	113.925	113.925	16.7742	22.1457	1078.19
P04733	482.637	2942.59	6568.19	368.382	5281.66	194.739	1526.97	2765.44	413.242	577.101	296.648	107.341	1296.42	1598.33	382.235	318.668	349.182	333.202	328.622	186.977	292.99	82.928	391.356	166.216	105.554	67.3365	185.163	527.453	421.357	248.975	276.804	51.6261	181.546	79.1971	83.1446	38.074	160.061
P04745	50427.3	13810.3	13666.4	20787.3	6450.64	16505.8	19925.8	3413.29	72307.2	129797	100169	51939.2	55269.1	6834.81	39158.1	28449.4	29187.8	16670	16258	22231	21119.8	28221.7	23761.1	48752.4	23635.8	32262	9798.69	19997	27005.9	19975.1	32487.7	8445.11	41451.4	23674.4	30030.5	38877.7	13773.5
P04746	54116.9	99490.9	66136.7	35965.7	7274.94	38514.2	19593.7	8531.35	105688	129483	128626	104951	63810.4	50372.9	31800.7	30814	47689.7	57857.8	28543.2	46726.9	33997.5	41834.5	37926.2	43014.7	40883.2	27847.3	9536.91	28703.7	35954.3	38506.5	36565.6	11547.7	46964.7	28028.6	31835.9	30176.1	15523.7
P04792	6430	25527.7	27071	2441.58	2560.93	11216.7	3461.25	28717.8	4191.98	3340.46	2439.19	2421.03	3502.07	33646	6683.93	6052.65	7690.93	5821.95	30149.4	10646.8	7667.56	13886.3	83669.9	6315.93	18199.3	9888.07	19200.1	9029.79	5910.7	5833.2	8622.49	31785.6	18526.7	14745.1	7025.93	11656	9174.69
P04839	0	0	196.751	0	0	0	0	0	0	0	0	0	0	0	22.8373	52.5181	0	0	0	0	0	40.3243	61.1324	0	149.675	183.224	90.1998	124.789	170.53	41.0863	24.9649	1332.05	406.467	246.591	35.6922	99.9042	11.2093
P04843	53.7819	153.095	295.072	73.1422	314.386	565.75	153.095	899.563	28.0427	49.5741	158.117	153.095	153.095	148.074	163.333	233.373	157.536	701.433	383.735	415.318	336.888	401.693	2081.07	168.888	227.374	142.526	328.304	244.418	717.387	101.568	200.537	758.273	358.416	408.092	269.596	119.371	462.763
P04844	111.372	465.426	337.63	115.329	337.63	464.601	104.02	337.63	425.746	337.63	379.795	779.132	201.966	222.25	113.315	112.194	170.632	334.233	309.184	417.4	243.957	314.984	907.915	138.936	176.776	101.07	191.379	178.853	378.628	140.565	158.517	670.122	237.171	420.364	172.023	109.765	437.476
P04899	276.125	1583.75	776.294	2127.42	1145.9	481.228	1146.4	596.381	471.699	574.641	603.386	589.376	368.821	596.381	858.546	407.999	1878.22	410.367	424.39	642.617	660.683	1468.7	352.106	2313.21	581.929	831.645	550.898	880.555	779.151	620.648	876.586	1843.53	1058.34	1482.16	714.653	730.963	862.125
P04908	2133.96	25648.1	14082.4	1659.47	1220.73	2807.67	6989.94	1408.07	5379.58	8010.41	715.214	1793.03	3604.26	1237.93	3955.13	1280.09	4239.73	922.564	2162.73	927.882	6418	9868.07	17827.4	7211.17	15007.1	10962.9	8150.91	4321.27	6442.35	3710.8	5790.18	48590.8	12533.1	19126	6315.6	9686.14	9709.25
Q7L7L0	2133.96	25648.1	14082.4	1659.47	1220.73	2807.67	6989.94	1408.07	5379.58	8010.41	715.214	1793.03	3604.26	1237.93	3955.13	1280.09	4239.73	922.564	2162.73	927.882	6418	9868.07	17827.4	7211.17	15007.1	10962.9	8150.91	4321.27	6442.35	3710.8	5790.18	48590.8	12533.1	19126	6315.6	9686.14	9709.25
P05019	170.175	593.025	631.541	101.176	734.679	227.468	495.801	273.916	378.161	320.363	174.487	273.916	214.702	179.796	157.563	244.674	254.117	178.832	67.9962	158.01	113.233	389.297	116.153	282.945	214.762	156.513	510.717	165.798	819.729	196.443	196.443	193.265	236.964	157.795	196.443	154.082	314.295
P05023	950.476	353.335	1806.32	1121.4	498.59	1882.72	476.769	950.092	343.68	347.562	1024.26	499.705	365.199	911.708	943.406	2590.34	1794.66	2870.28	730.796	2143.44	1012.12	1776.32	819.314	2269.83	1493.22	980.286	895.499	1360.97	918.788	1113.95	725.48	1434.03	1382.37	4536.93	920.363	1431.25	3074.54
P05026	2525.89	669.186	2753.33	2496.42	2761.2	1638.89	820.724	1792.02	1126.83	1903.31	1496.92	1664.68	1004.07	6369.32	796.999	1990.84	1364.4	4307.05	1818.98	1814.88	1758.13	4145.79	1383.38	1674.29	2096.82	1378.75	1233.02	1096.95	1369.55	1258.17	1402.04	1443.6	1598.75	4379.7	1154.66	1458.1	4109.47
P05060	143.678	187.07	281.179	905.942	1861.89	2152.56	217.771	552.818	512.81	330.465	213.516	256.948	330.465	1048.31	41.4233	153.397	190.924	113.487	257.063	5649.11	385.442	3400.88	62.2832	251.637	189.902	96.8643	230.095	148.326	624.646	75.9726	162.243	210.041	151.677	146.616	173.01	280.027	120.309
P05062	27389.1	11436.3	3062.1	5010.99	8825.42	3285.14	6741.76	16218.9	15366.9	14421.7	13786.2	12336.9	19613.1	2396.5	19455.4	16566.9	14275	5912.4	2701.01	4633.87	5397.27	35147.7	16470	30973.4	23165.6	17149.3	14444.8	38707.5	10595.2	12473.4	18670.4	9187.67	40861.7	26783.8	16727.9	30646.5	18242.9
P05067	24332.4	11017.4	4510.12	5571.59	12268.4	2752.1	10364.2	4081.31	6796.27	18429.8	2296.11	2119.18	3031.56	1828.02	7039.86	5115.23	13383	3729.62	6970.19	4987.74	4217.21	9475.53	3336.22	7970.65	2013.63	2131.78	3314.59	2364.83	2705.89	2940.65	3275.02	986.51	2113.96	1301.19	2286.71	1892.82	1551.5
P05089	515.202	376.927	1481.41	90.1201	707.099	456.32	220.16	466.063	466.063	443.602	525.723	601.855	295.486	475.329	235.154	205.192	359.009	261.631	384.067	188.301	261.631	724.519	1607.27	88.9961	237.595	267.89	89.0321	272.329	512.791	258.289	528.622	862.094	331.72	339.429	205.778	276.769	182.808
P05090	371364	439568	80287.4	187893	750878	55433.6	501379	75166	432806	874104	463520	93693.9	341287	121771	390336	228881	852654	97356.3	15011.5	47362.2	87172.9	440099	196205	292221	63099.2	186041	101770	559360	287726	148804	141801	111539	87933.8	129925	344901	499273	368622
P05091	567.799	625.041	387.262	642.175	411.66	76.7645	314.674	387.262	115.481	387.262	387.262	115.237	299.076	435.027	510.835	194.484	192.581	674.101	353	293.735	300.773	761.827	794.823	608.962	433.716	456.067	2098.38	870.91	280.461	97.2295	75.9229	125.654	114.668	120.393	226.254	151.527	379.393
P05106	65.9005	74.2048	59.6295	64.7935	196.149	165.549	87.093	74.2048	74.2048	141.932	74.2048	74.2048	55.6914	74.2048	70.9084	175.117	61.1061	75.3344	58.6022	93.7722	110.828	72.4353	41.3287	46.9665	41.6224	25.1313	54.4206	31.7954	54.4206	54.4206	54.4206	96.2958	98.5951	103.492	50.8667	54.4206	96.4629
P05107	158.889	444.612	407.759	70.3608	662.969	133.973	364.161	1015.89	249.791	148.831	227.66	203.701	192.487	547.195	105.113	491.555	122.671	122.671	124.329	96.649	139.113	78.7237	268.142	91.4263	364.665	247.915	69.3162	105.802	996.504	257.792	173.913	1902.38	336.169	526.111	113.197	38.1891	215.378
P05109	13721.5	8038.35	14536.6	4648.31	1065.92	55969.4	9793.73	2527.38	8651.85	16255.6	13125	21500.1	3461.9	24867.4	18174.8	4390.62	30490.5	5518.38	32305.3	3127.52	4218.4	99264	106629	10578.1	37892.1	49061.5	29276.3	8043.75	42199.2	28353.8	17279.9	108914	42954.6	53963.1	32564.1	27950.4	3971.92
P05120	139.083	715.193	637.05	430.952	430.952	848.215	874.024	430.952	224.854	430.952	430.952	181.807	41.1889	430.952	180.465	150.031	289.93	168.429	635.093	168.825	180.465	435.949	2450.9	112.044	456.005	376.976	700.354	128.748	336.07	466.095	267.414	1299.05	428.135	260.566	200.7	295.164	199.795
P05141	0	0	0	366.316	323.825	0	0	0	0	0	0	0	0	0	411.865	250.419	495.8	773.311	689.832	558.58	429.431	618.726	1123.78	237.858	187.344	262.758	442.736	484.689	351.557	351.557	151.304	816.261	285.866	351.557	519.378	286.561	973.253
P05154	5197.14	5868.99	3924.71	15923.2	2441.31	25092.3	7301.51	3684.4	8003.91	22488.9	34837.1	20611.8	6458.15	7111.37	17417.2	29929.3	27226	36192.6	20833.2	17440.1	27492.4	26206.2	12612.8	41577.3	30795.3	32841.6	23285.4	7723.72	15453.5	9508.63	22091.3	41653.4	22506.2	32580.7	35355.1	46547.3	34551.8
P05155	106147	137840	37395.1	91950.8	121612	56862.7	101549	170022	95585.9	50665.9	56289.1	60505	84459.3	108896	54722.4	33210.9	70310.8	40409.9	34238.3	70151.2	34530.6	45821.7	29904.1	80443.8	29118	54781.7	25680.1	47912.8	31768.5	36128	72618.4	32672	48961.1	20855.2	22536	105758	64786.6
P05156	4237.93	6120.32	10203.1	3633.66	5358.82	6638.56	5779.48	4296.07	8426.38	15074.7	11523.4	6708.06	6260.52	12083	4991.85	7364.88	9131.17	6727.45	11623.3	6465.82	9939.18	5530.77	5133.54	10659.2	5176.75	7224.44	8348.82	4936.23	5384.87	3317.73	4504.18	11677.5	5548.14	4544.53	6174.83	8096.21	8519.36
P05160	128.121	548.421	128.6	320.242	124.864	132.56	167.369	2518.3	144.673	167.369	212.855	118.686	174.198	845.341	141.058	153.172	135.69	325.578	92.9175	167.757	237.106	49.6626	152.599	155.948	238.717	61.9487	128.427	152.323	513.359	172.379	82.9174	250.652	136.807	114.929	76.9213	73.015	120.961
P05161	293.121	59535.4	790.417	121.93	4725.49	4217.49	2202.53	1115.55	13106.6	106.157	1530.1	4198.42	2893.24	3305.66	31.2554	68.1075	23.0615	149.62	252.87	261.835	44.7393	166.442	515.506	57.562	218.409	49.7022	312.503	221.145	306.175	837.053	81.7877	297.356	78.669	640.395	238.597	71.1004	160.479
P05162	152.738	0	139.932	132.225	271.588	0	75.4935	75.4935	75.4935	0	92.5042	0	0	0	162.515	190.015	133.678	81.1751	96.2075	166.93	108.58	77.3505	133.678	158.776	265.28	289.415	174.963	380.945	260.969	251.11	182.387	123.756	454.302	145	133.834	312.42	105.351
P05164	881.181	2153.94	49628.9	530.099	1862.6	262.915	895.611	4701.95	12327.5	2034.09	572.102	2025.79	1342.45	1862.6	1851.76	1256.21	204.616	369.99	1940.07	374.741	544.627	631.293	8894.97	509.376	9273.96	6973.16	181.91	355.668	6767.11	2264.38	1352.23	50139.1	8125.97	7460.19	2559.69	2124.69	609.999
P05165	121.594	173.677	243.552	114.979	59.8539	121.594	121.594	121.594	121.594	121.594	121.594	121.594	92.0352	364.459	139.273	122.077	173.973	205.884	164.324	237.319	134.835	161.912	271.578	174.519	162.781	168.934	202.257	158.776	160.663	160.663	160.663	124.36	144.514	125.787	123.416	162.55	222.32
P05166	153.093	0	0	240.487	411.432	49.514	290.532	0	0	0	49.514	0	49.514	0	315.911	112.05	219.679	194.835	89.4976	148.803	164.102	368.443	200.673	307.26	252.554	159.41	319.538	439.58	330.751	127.693	229.919	207.284	178.706	272.392	189.604	177.658	386.882
P05186	765.721	314.159	606.671	279.059	601.081	423.782	388.324	606.671	646.089	469.212	665.124	1025.06	698.402	759.415	299.486	456.933	592.33	974.842	604.3	728.633	524.212	669.071	399.043	774.443	1179.91	709.534	628.08	601.843	615.711	383.493	801.016	304.414	430.713	603.343	421.393	923.475	895.53
P05198	24.7712	0	108.778	65.195	0	134.978	52.2707	0	0	0	0	0	122.257	24.7712	131.092	78.9167	131.092	161.679	81.8911	155.355	106.83	220.82	260.679	97.5873	178.562	177.959	177.356	177.959	177.959	177.959	177.959	253.513	270.401	101.745	48.7454	151.711	257.194
P05204	311.778	0	509.663	0	130.966	0	0	0	0	0	0	17.0464	0	0	0	0	0	0	0	0	0	0	56.7138	0	0	0	0	0	0	0	0	0	0	0	0	0	0
P05230	0	0	0	0	0	0	0	0	0	0	0	0	0	0	0	0	0	0	0	0	0	0	0	32.9973	0	0	0	0	0	0	0	0	0	0	0	17.4591	0
P05362	4742.48	8872.74	5480.12	3030.55	3774.48	1721.27	3417.41	3189.12	4232.52	3039.8	1537.58	3355.96	3670.16	1280.79	1986.04	2332.7	1195.96	1407.23	1578.62	1816.43	1988.3	810.748	1018.17	888.825	850.742	1024.25	2176.48	3378.37	2753.16	4051.88	3248.56	768.824	1506.68	1483.08	2287.64	1549.23	1509.73
P05386	339.959	2141.95	447.711	215.068	792.92	186.069	614.049	447.711	447.711	447.711	447.711	447.711	447.711	447.711	347.78	212.112	319.293	444.178	766.287	253.651	920.303	592.227	1764.43	162.878	172.04	177.887	407.833	174.964	174.964	174.964	492.137	557.974	113.374	43.6098	146.937	61.6792	357.373
P05387	1316.86	352.866	3325.4	518.403	2362.91	884.62	1357.38	2755.68	1129.98	686.734	930.552	691.681	455.084	2775.08	249.227	229.349	543.147	193.048	228.704	304.697	166.389	1191.86	1061.35	474.235	850.598	393.879	1138.03	650.339	1707.98	1126.47	1672.28	3524.11	1477.52	375.174	360.047	951.528	289.927
P05388	240.411	336.709	529.883	113.178	196.131	330.542	237.452	216.791	216.791	216.791	135.798	76.8685	131.781	216.791	232.48	245.021	225.286	336.251	778.954	312.845	476.165	610.569	3125.53	232.148	397.001	144.2	619.682	198.005	237.422	254.631	262.185	796.724	325.839	384.459	235.138	218.207	329.577
P05408	1503.61	3043.86	478.378	727.687	8746.41	160.644	1134.46	731.038	731.038	1061.37	731.038	103.052	258.574	731.038	2027.38	1748.61	1028.24	526.251	1221.93	563.577	487.76	336.593	370.453	563.577	105.282	272.474	102.383	105.282	268.245	63.3922	141.988	105.282	105.282	105.282	105.282	73.3969	105.282
P05413	5407.16	14417.3	8212.15	1643.72	9810.23	1270.49	2552.6	18802.3	4124.95	1809.02	3320.75	775.892	6410.95	22325.3	1536.36	1219.47	1664.65	817.158	1211.36	922.585	1293.61	1495.36	884.503	1947.12	1117.46	1838.38	699.517	3281.43	10545.6	2882.94	1166.32	837.745	786.207	1136.95	1439.29	2255.75	2854.32
P05451	40392.3	183634	73092.3	86316.4	284962	99463.9	388300	25866.2	247317	121311	121747	204475	126231	59813.3	57843.9	60908.1	61502.6	54327.2	10584.6	15971.4	36644.7	35112	35262.4	12574.6	83297.1	124245	77463.6	125069	255582	89190	65384.1	14275.7	14036.1	36789.4	104083	38759.8	96340.7
P05452	31437.7	8646.05	12990.2	32850	14241.8	10553.6	12167	5013.7	15622.9	22186.8	26639.6	8814.01	8447.65	21867.2	14001.8	20184.2	20079.4	20183.7	20440.9	28572.8	24818.4	23751.2	14726.1	31918	11070.2	12832.5	9173.24	4197.38	6516.29	16341.6	24149.9	5742.57	33201.8	12055.2	8895.17	30980	7998.61
P05455	0	0	0	0	0	17.3884	0	0	0	0	0	122.714	0	0	0	0	0	0	0	0	95.5959	74.6874	174.489	0	79.8109	0	77.1867	0	0	0	0	101.269	0	63.5941	0	30.3263	61.9764
P05534	205.505	591.838	591.838	591.838	591.838	1785.76	591.838	2868.01	636.09	591.838	268.632	189.812	547.585	1165.31	169.08	148.412	418.665	110.365	176.04	68.8293	77.0302	144.904	131.979	244.727	1098.15	109.703	164.552	137.127	300.148	72.2715	98.1509	264.315	176.289	1257.29	48.1311	78.9459	91.3019
P05543	4327.68	26498.6	5864.23	9121.84	8019.8	7312.13	5952.8	3583.57	27225.8	4099.83	14428.6	9846.92	17919	28379.2	5394.67	10980.4	2495.57	1820.39	4154.78	5562.29	4173.81	1091.63	4557.74	5145.32	2780.31	2703.88	2347.03	13048.9	4733.06	8691.06	4995.41	1753.61	1438.93	3104.77	4798.22	5000.1	1248.2
P05546	424.44	1787.95	1572.83	327.765	1752.74	206.047	402.931	424.44	463.02	1890.15	214.536	308.11	308.019	3506.66	865.116	1060.07	534.086	885.633	1149.27	411.543	910.839	256.126	510.89	601.579	1118.91	297.455	170.235	250.859	1568.56	333.72	267.11	445.344	393.872	773.837	295.592	544.583	338.925
P05556	389.057	311.209	1015.78	334.249	342.277	403.559	764.413	403.559	540.905	670.824	429.264	295.598	365.574	1339.92	183.6	258.309	252.571	438.691	639.553	399.027	483.703	226.333	336.334	385.897	278.574	131.714	145.551	403.11	185.833	613.619	305.3	245.352	217.706	246.474	343.299	137.115	344.711
P05783	383.998	1340.77	224.995	455.735	1117	1091.89	1239.83	835.542	1060.83	114.552	230.209	557.77	1890.03	433.795	1396.01	1193.32	2747.17	880.261	722.674	1031.11	1589.59	6091.87	1354.42	1699.46	1524.63	631.133	1013.57	1122.69	920.499	77.6687	1386.25	3546.37	3306.58	5179.66	2032	1378.51	2688.43
P05787	1556.47	2582.47	802.89	828.321	4053.31	2839.31	3498.21	1337.94	1611.6	616.683	1004.31	1058.98	3517.06	6669.38	1595.08	2085.49	3846.64	3316.42	2405.79	2174	6498.05	5729.31	5772.93	2750.11	2974.91	1141.7	5659.6	2428.92	866.95	506.902	1663.75	7412.97	6805.17	7185.43	2835.17	1675.72	7512.63
P05937	21049.3	65099.3	13317.1	18329.7	53823	4375.85	12024.8	285.775	24428.7	4475.9	4773.06	12988.7	4212.54	9945.43	1544.49	4332.93	11986.6	3774.34	5335.96	5664.57	4094.06	45548.2	4328.24	9301.35	13664	2669.21	18826.9	20450.5	4005.31	12117.2	3207.36	8283.17	2776.06	4982.62	6784.43	25467.8	5194.42
P05976	0	0	0	0	0	170.546	0	1412.14	0	0	306.655	0	0	0	0	0	0	0	0	0	0	0	0	130.656	0	0	0	0	0	1092.79	0	90.4569	0	0	0	0	170.235
P05981	1731.02	712.124	1231.25	883.965	1212.55	1087.45	849.087	2380.46	611.67	1264.24	858.119	920.702	927.037	812.117	601.67	1033.64	785.874	1248.03	1292.13	1023.56	1373.56	614.124	662.433	865.611	978.505	1018.02	953.644	586.005	534.151	761.606	2312.56	257.954	453.663	567.256	455.42	1154.14	854.101
P06127	0	0	0	0	0	0	0	0	0	740.386	0	0	0	0	491.75	381.259	744.261	491.75	242.791	491.75	491.75	412.067	524.437	565.016	0	442.021	119.036	278.368	0	0	73.1029	0	0	0	0	183.191	0
P06132	169.167	129.573	404.243	130.379	130.379	130.379	130.379	130.379	90.469	108.849	130.379	130.379	130.379	1276.25	192.709	151.338	1	87.9107	255.017	303.62	193.998	151.772	248.714	151.617	229.699	115.21	166.296	282.129	193.06	421.094	188.131	186.025	350.357	340.834	165.806	197.99	70.6363
P06213	699.671	294.838	294.838	140.352	939.293	294.838	289.185	294.838	49.2228	410.803	300.491	294.838	195.291	294.838	150.04	131.314	651.958	172.3	89.1453	230.631	172.3	194.56	146.667	320.432	104.539	68.0686	68.0686	0	0	0	0	0	0	0	0	116.036	0
P06239	0	0	0	75.4407	0	0	0	0	0	0	0	0	0	0	0	0	106.696	0	59.8978	0	119.169	96.8747	0	0	0	0	10.5664	0	0	0	0	0	0	0	0	0	0
P06276	499.991	814.574	636.544	223.701	223.25	473.659	338.188	636.544	852.644	706.389	1434.2	940.397	566.699	4773.99	332.407	271.61	317.382	395.899	319.248	933.878	461.661	263.677	740.828	387.623	312.88	188.485	162.135	219.292	3104.32	307.076	386.257	301.273	476.783	216.929	348.096	398.111	100.884
P06280	6333.5	3871.55	5220.8	5919.23	6882.06	1770.71	1592.68	3202.16	1361.53	1151.49	3750.8	2178.97	3539.11	9833.09	2260.54	2523.18	699.116	2601.09	1245.98	2694.27	2661.73	1047.52	2668.75	2185.58	2791	1297.88	1967.68	3606.13	1134.94	2825.01	3720.31	1097.16	2657.44	2879.81	1784.43	1322.13	1537.63
P06310	298.457	1055.5	398.974	113.528	1463.35	756.14	466.797	6196.51	756.14	756.14	756.14	756.14	1045.48	756.14	388.297	0	71.9084	106.661	193.59	0	0	0	71.9084	0	47.2975	185.408	126.122	126.122	328.557	149.669	152.985	104.65	54.6547	88.0895	83.5564	147.594	126.122
P06312	84225.3	72754.5	100493	53832.3	29762.2	76318.5	96756.5	5721.86	259910	92702.1	34285.5	94199.6	39948.5	83200.1	28561.7	6143.27	12100.7	21795.7	21448.5	36828.5	21561.9	4982.3	24770.2	5799.75	16878.7	31636.8	24423.2	12457.8	82923.3	29099.2	34398.2	16226.1	4765.78	16614.1	19802.4	8020.96	31815.2
P06396	31749.2	108237	72401.5	38698.1	293929	42707.4	119920	53402.5	173863	72521.8	82664.5	91162.4	96616.2	75513.3	40939.3	43569.6	43264.5	38838.4	13868.8	15047.2	30718.4	11333.3	15908.6	16858.2	32281	54090.4	17438.1	54099.1	79029.4	35389.9	30395.5	21421.6	12282.6	35615.8	42262.5	22851.3	54261.5
P06454	457.719	2849.63	1698.88	20.1686	572.128	269.803	523.055	19396.4	520	146.814	70.8688	188.598	513.73	1073.1	126.825	226.728	226.728	306.574	457.669	253.696	310.305	80.6571	147.469	71.3403	0	0	51.6158	33.359	33.359	0	59.7775	0	55.4341	53.3464	43.2519	33.359	0
P06576	747.158	1549.82	428.719	978.317	1209.69	946.774	1277.08	1385.51	214.246	162.109	268.643	385.999	269.384	1001.12	1403.37	1080.29	1594.66	1304.31	1003.37	713.544	2109.45	3572.32	3639.79	1885.07	2582.58	1448.88	3763.19	6403.57	1411	282.001	399.112	2966.51	2221.95	2031.14	2220	2271.61	4865.02
P06681	647.037	1758.37	785.197	630.619	1496.02	643.262	384.827	27239.8	595.338	519.279	795.432	867.63	982.425	3027.84	280.414	380.021	213.807	310.7	543.485	494.696	432.944	220.3	519.577	277.339	1010.97	506.014	742.047	1109.15	2265.42	668.529	629.696	542.872	401.22	1141.01	282.427	309.633	741.878
P06702	4679.88	3075.8	7965.18	1633.35	634.794	24593.5	2891.35	3038.43	2202.61	2899.78	7599.04	12920.5	775.835	56267.5	10007.9	3231.11	9101.85	2909.97	26614.4	3395.24	2836.83	30667.2	91618.7	3405.52	32329.8	23619.8	21872.7	3198.51	23203.4	30293.4	12935.8	52461.4	28406.8	29333.3	15363.5	10012.3	1630.86
P06703	57.826	1408.2	194.366	1105.69	551.665	1045.03	1280.7	947.712	159.246	5680.52	1630.27	908.185	1045.03	3059.06	174.671	1327.74	104.065	47.8424	1858.44	231.846	573.875	300.759	964.147	193.963	359.689	329.085	235.727	722.181	160.203	289.464	326.224	557.949	385.55	346.181	258.262	433.714	508.026
P06727	1507.17	744.017	666.041	2115.37	2942.2	643.579	528.927	10129.2	1454.38	2211.76	2180.43	1294.2	1962.56	5236.3	10219.4	14146.8	16910.6	14180.6	1679.98	10060.1	14747.2	10223.5	10865.4	16159.1	8366.95	3996.82	1293.27	5617.13	10264.3	1633.21	5037.67	9571.04	15887.6	1787.17	3296.4	8173.11	9303.67
P06730	0	0	196.236	0	0	0	0	0	0	25.7947	0	0	0	0	155.124	155.124	155.124	37.5227	82.1639	155.124	294.648	264.595	70.7087	228.084	0	0	74.0793	0	0	0	120.926	114.47	0	108.09	0	29.8885	0
P06731	1096.36	1533.26	772.929	2898.97	220.509	504.737	1454.1	981.798	627.781	3260.43	2761.24	867.241	220.143	981.798	912.132	111.576	776.798	63.2226	375.663	101.022	164.777	870.348	1188.28	283.469	551.3	1126.17	710.877	798.972	569.907	962.565	562.236	1811.22	728.499	322.022	788.922	944.413	494.903
P06732	0	384.554	0	0	382.865	0	0	0	0	0	107.858	0	0	107.858	248.567	332.907	248.567	248.567	248.567	248.567	267.659	124.247	248.567	156.265	103.637	54.1204	95.07	95.07	258.258	624.388	95.07	86.5027	26.208	60.2433	95.07	95.07	123.178
P06733	6307.57	22489.1	16858.4	6286.48	5800.02	8305.91	5577.04	8894.29	8789.84	4906.46	6040.33	7376.57	4911.76	11673.2	8659.35	8326.99	7886.96	8230.7	9456.51	8073.62	9703.88	12022.4	18116.8	8843.75	11589	6474.8	11649.8	15912.8	6327.76	11253.6	5266.31	16186.4	11632.4	11361.7	8566.77	11465.7	8510.04
P06734	1410.77	449.867	291.278	422.926	496.776	482.358	1273.27	2018.28	1260.91	1150.19	171.555	436.383	643.293	496.776	504.374	416.099	638.278	507.528	257.961	254.743	408.203	1087.79	108.214	235.611	285.33	461.719	181.414	248.809	1370.02	773.403	1220.33	163.995	310.99	137.068	244.485	584.83	383.7
P06737	389.079	238.911	202.354	0	0	117.116	0	52.5064	0	0	0	52.5064	0	0	142.104	43.7486	56.4861	91.9792	289.559	162.445	87.4236	83.1328	847.065	94.2388	103.598	94.3939	127.146	121.725	244.541	121.725	113.503	1279.21	364.746	223.385	75.2504	116.303	121.725
P06744	500.991	1115.7	1866.85	1386.34	812.359	1252.7	1004.07	1514.21	1622.58	570.422	430.527	970.271	1047.88	1360.92	2187.41	1455.99	933.265	1229.67	1003.82	1162.3	1555.15	1191.81	2225.83	1157.97	1660.35	1143.51	1138.46	1381.9	1731.02	1135.96	742.605	4773.3	2160.02	2105.92	1651.37	2095.53	1834.56
P06748	172.456	677.951	1376.28	114.001	285.475	131.046	92.348	167.997	167.997	167.997	147.782	167.997	99.6448	365.602	42.0578	85.7672	67.9933	108.838	183.276	108.028	206.685	147.514	311.978	77.1499	205.707	83.9141	148.416	98.9579	189.733	145.075	159.285	327.156	115.494	141.734	131.416	54.6942	188.836
P06753	277.228	262.687	407.683	345.683	345.683	176.172	358.035	490.753	345.683	316.308	345.683	359.77	30.5074	1348.31	117.619	130.743	161.298	98.7339	179.107	107.037	82.3758	174.98	506.358	174.41	121.684	213.47	149.118	304.039	683.792	62.2316	54.0304	351.32	192.541	289.309	105.841	194.064	214.517
P06756	93.2903	150.08	385.507	298.113	763.628	356.292	108.055	185.058	39.8216	128.904	220.035	243.351	93.2967	185.058	138.373	437.114	150.168	354.791	208.867	324.597	463.604	150.587	176.6	137.326	147.192	47.886	127.889	69.7412	1311.12	58.0965	80.139	277.421	138.075	122.6	186.612	73.6747	213.593
P06858	123.402	349.679	255.408	366.597	294.576	389.478	147.184	255.408	119.879	206.526	353.17	255.408	207.409	255.408	569.401	1051	774.011	868.527	644.151	724.882	1004.58	334.32	519.009	1186.75	494.082	278.157	438.736	311.934	882.992	383.724	329.45	117.039	328.904	606.837	737.424	472.572	344.622
P06865	13184.2	6867.51	11995.1	11504.8	12425.7	1390.92	3594.41	15781.5	3373.59	7134.7	25624.6	2016.01	6006.28	10656.2	3441.26	3850.61	2594.73	3860.37	3012.64	4904.85	5331.17	3003.69	4450.43	3997.43	2109.41	3994.05	8046.91	19344.6	10414.9	6356.69	4235.73	3725.12	3372.95	2888.31	6690.58	3364.79	7028.32
P06870	46593.2	6733.72	6656.12	51230.3	200321	34446.9	32768.9	30212.2	28486.3	50111.6	29164.9	14942.2	12328.3	11281.6	21822.8	17717	87742.6	17131.3	10448.9	33191.3	9833.32	131337	28216.9	31209.9	4483.28	24704.2	12563.4	16815.8	6601.92	31392.9	55572.2	6805.21	9493.43	15903.1	9704.07	36770	7936.49
P06899	3411.51	4557.1	43558.6	1061.56	2020.5	5486.35	5133.1	3018.77	2515.8	2313.87	1028.65	1791.34	3596.93	5850.28	1884.84	1788.31	3122.35	1556.97	6436.66	1237.49	3275.13	3499.24	15141.7	4251.85	15772.8	7258.63	6841.09	2647.03	12897.3	5514.11	6201.42	19004.3	7132.87	9941.69	2594.52	5942.53	6657.2
P23527	3411.51	4557.1	43558.6	1061.56	2020.5	5486.35	5133.1	3018.77	2515.8	2313.87	1028.65	1791.34	3596.93	5850.28	1884.84	1788.31	3122.35	1556.97	6436.66	1237.49	3275.13	3499.24	15141.7	4251.85	15772.8	7258.63	6841.09	2647.03	12897.3	5514.11	6201.42	19004.3	7132.87	9941.69	2594.52	5942.53	6657.2
P33778	3411.51	4557.1	43558.6	1061.56	2020.5	5486.35	5133.1	3018.77	2515.8	2313.87	1028.65	1791.34	3596.93	5850.28	1884.84	1788.31	3122.35	1556.97	6436.66	1237.49	3275.13	3499.24	15141.7	4251.85	15772.8	7258.63	6841.09	2647.03	12897.3	5514.11	6201.42	19004.3	7132.87	9941.69	2594.52	5942.53	6657.2
Q16778	3411.51	4557.1	43558.6	1061.56	2020.5	5486.35	5133.1	3018.77	2515.8	2313.87	1028.65	1791.34	3596.93	5850.28	1884.84	1788.31	3122.35	1556.97	6436.66	1237.49	3275.13	3499.24	15141.7	4251.85	15772.8	7258.63	6841.09	2647.03	12897.3	5514.11	6201.42	19004.3	7132.87	9941.69	2594.52	5942.53	6657.2
Q8N257	3411.51	4557.1	43558.6	1061.56	2020.5	5486.35	5133.1	3018.77	2515.8	2313.87	1028.65	1791.34	3596.93	5850.28	1884.84	1788.31	3122.35	1556.97	6436.66	1237.49	3275.13	3499.24	15141.7	4251.85	15772.8	7258.63	6841.09	2647.03	12897.3	5514.11	6201.42	19004.3	7132.87	9941.69	2594.52	5942.53	6657.2
P07093	139.475	232.284	187.152	82.6769	44.3431	139.475	139.475	139.475	139.475	136.975	139.74	78.9844	139.475	421.461	108.26	197.258	118.626	129.075	113.483	212.045	225.448	154.909	154.909	165.235	101.399	80.2836	109.133	102.049	313.926	190.838	63.4984	84.0453	108.492	79.8795	106.905	58.3584	92.6951
P07099	0	0	0	64.9182	0	0	0	0	0	0	0	0	0	0	83.2084	106.099	106.905	297.675	106.099	69.9092	179.662	74.3341	346.588	105.293	274.214	138.085	203.677	77.8851	207.971	290.429	207.971	207.971	236.847	387.213	123.738	60.007	255.322
P07108	3840.88	7362.82	11839.3	1403.82	8448.36	605.845	2487.93	3858.53	4414.12	1493.88	2518.03	2524.47	2363.95	7856.43	1222.94	1331.36	1206.78	2202.85	1984.57	5007.17	1815.31	2324.8	5167.65	1373.12	4519.64	896.97	1733.88	2030.13	9590.62	2588.99	1222.2	977.592	3010.92	1150.68	1653.28	1283.68	1270.84
P07148	19716.4	20503.2	12992.9	5049.6	129207	1160.6	6544.88	2898.58	19173.3	7195.63	49808.4	14393.3	30410.5	73040.3	5771.21	4704.89	3469.12	1881.26	3411.28	1115.1	2575.15	4750.31	1868.34	3664.15	3121.4	4899.63	4130.93	17239.8	65579.1	6350.67	3583.45	2602.46	11420.7	2707.9	4643.3	8315.37	10791.3
P07195	9179.29	20170.1	13371.3	5348.49	9929.77	4632.71	4033.03	10360.5	6066.02	6267.23	8424.81	9594.37	8153.44	42593.4	8005.12	7604.78	5521.63	4518.4	3908.99	6055.27	5216.22	7427.69	6270.66	11155.8	9863.53	10472.1	9638.81	23747	14722.7	13027.4	15881.2	12982.7	24886.7	12987.6	7569.34	25435.5	10533.8
P07203	493.211	1067.56	535.085	264.925	755.32	322.497	381.322	2684.9	460.078	260.092	488.634	232.713	430.99	676.239	408.834	483.972	426.406	516.668	461.312	897.169	407.474	448.3	858.402	586.157	317.555	259.016	380.54	352.505	870.023	469.314	408.436	439.671	515.59	464.639	348.163	436.137	639.834
P07204	5504.04	1516.23	1320.33	5662.69	3688.41	1952.96	2448.93	4634.27	1354.72	2598.33	4465.4	2788.83	2624.16	1540.38	4096.76	3367.96	2951.56	2496.31	9717.83	5780.89	1488.93	3204.95	3071.93	3621.84	1311.57	1773.44	2121.7	3007.11	523.292	5671.24	3989.35	361.173	1293.79	923.772	1733.34	1685.61	667.706
P07225	147.916	135.515	687.77	109.089	650.94	178.312	834.128	578.603	454.538	266.968	445.596	207.022	426.893	2574.13	138.654	141.084	150.037	115.545	232.663	464.346	246.458	122.528	93.5893	226.631	342.728	212.812	228.056	416.672	885.867	265.005	337.877	180.049	159.763	241.669	365.653	242.032	403.152
P07237	1457.71	7671.67	5119.58	938.133	2852.11	3649.9	1127.45	16023.4	1846.41	810.132	3193.62	2587.91	1880.65	7578.74	780.879	1174.51	839.053	1918.89	5478.49	1986.27	1586.28	2496.31	16419.4	987.685	2982.71	1502.85	3140.98	1697.48	3133.49	2182.24	3166.41	7246.97	2488.65	2265.76	1123.21	1041.61	1811.65
P07288	27496.9	27496.9	27496.9	14112.7	27496.9	27496.9	56859.6	25675.5	27496.9	184.334	28518.3	27496.9	92884.6	27496.9	13992.3	15058.1	24226.3	10330.6	332.001	27874.7	7601.34	14525.2	14525.2	22506.4	565.537	216.438	102.354	27262.9	1168.9	276.445	420.991	106.182	11.4646	420.991	46099.9	420.991	5952.21
P07305	182.317	364.934	1023.37	66.8871	334.503	113.529	234.635	113.529	113.529	50.2366	71.2997	81.4553	71.374	113.529	78.1855	28.6247	98.9321	14.5469	264.734	15.44	83.9038	144.77	358.777	22.3733	161.855	73.7498	103.014	20.8287	50.9327	95.1873	21.7047	91.9227	47.431	54.4343	42.63	29.5409	4.74711
P07306	980.386	4183.5	2358.98	285.09	7393.75	409.325	2120.76	7666.58	870.156	1422.52	445.739	822.255	1385.17	2609.4	854.15	547.245	565.274	337.56	572.738	217.194	247.102	241.626	341.203	320.213	220.687	323.257	775.72	499.718	1058.34	492.991	148.117	100.599	156.521	175.652	171.88	119.624	756.128
P07307	1136.69	2044.91	2565.36	987.035	5511.76	359.956	1737.24	1719.21	603.346	1966.43	1803.29	423.553	1466.51	900.029	711.646	444.69	1794.78	376.375	220.024	237.107	349.153	855.675	414.889	630.302	206.447	604.578	1879.06	1359.11	4867.16	1389.83	529.32	160.626	491.927	137.359	451.457	368.156	2250.47
P07311	271.779	0	0	212.501	0	0	0	0	0	0	0	0	0	0	190.796	190.796	258.22	190.796	244.691	214.753	170.025	98.9966	190.796	145.245	0	0	0	0	0	0	0	169.054	0	0	100.864	175.845	0
P07320	0	95.5935	0	160.983	0	367.926	95.5935	0	0	400.392	486.992	566.467	0	95.5935	210.608	260.812	269.476	338.505	128.772	260.812	131.091	339.526	297.359	223.623	210.87	367.937	416.663	282.535	321.962	979.521	133.926	203.152	381.634	381.429	123.128	280.706	361.389
P07332	0	0	0	0	0	29.6239	0	0	0	0	0	0	0	0	0	0	0	0	0	0	0	0	0	0	0	0	0	0	0	0	0	116.385	0	0	0	0	0
P07333	1677.05	620.029	2175.03	419.368	2934.57	157.926	795.386	1078.3	1257.57	1009.5	1045.46	720.033	1689.5	3001.59	819.37	64.9934	1163.24	1075.76	1216.66	1500.54	1075.76	1704.08	986.029	595.275	507.487	567.484	521.334	918.911	3014.49	484.699	1280.82	268.014	553.27	585.32	354.707	481.129	341.013
P07339	37784.7	44933.9	95162.5	36018.9	28427.8	12074.8	27267.4	49142.6	6528.6	26310.9	38816.8	8209.71	18007.4	13247.7	7129.43	10288.7	6137.66	9100.35	4032.04	7486.66	8849.64	8451.71	9555.83	13819.3	2727.08	12770.6	12096.4	40510.2	21262.1	19619.1	6185.25	11143.5	9986.26	5353.3	13807.8	14531.4	16002.6
P07355	3800.01	1457.86	5881.04	952.509	924.953	2094.62	2916.02	4181.65	1208.56	2411.35	2158.95	1077.13	1070.05	5766.95	2052.37	1570.91	2550.72	3353.53	6580.56	2474.76	3817.43	4370.91	17322.3	831.339	7984.72	2201.32	7917.06	1694.91	2786.02	3646.8	3494.7	10839.8	3015.98	4767.04	2951.12	2511.59	4231.03
P07357	203.631	382.821	269.444	209.64	152.525	304.491	164.313	916.187	199.752	204.313	157.771	117.272	248.382	1585.98	146.051	268.493	112.836	154.806	257.061	204.297	571.908	209.376	113.927	155.154	1181.58	173.811	166.281	81.0305	489.144	179.797	201.554	291.319	184.371	715.385	174.314	187.755	273.822
P07358	2113.39	1303.13	1062.92	820.553	2100.79	546.103	1259.3	6126.34	1269.99	1780.99	485.965	273.647	646.429	528.8	365.437	644.508	671.214	521.906	756.694	531.733	829.097	625.051	292.944	1063.12	2310.32	352.722	304.752	188.929	1606.56	576.517	300.108	311.997	370.77	1187.12	262.365	250.692	433.157
P07359	1046.24	26944.5	4306.32	544.926	2056.07	5788.44	2828.29	6378.14	11162.6	269.152	22747.4	9677.82	7726.73	3874.87	1950.44	3277.65	191.796	604.76	277.98	1401.02	864.015	864.015	2580.93	135.41	2203.83	159.488	185.421	6890.15	1331.74	512.279	447.744	877.126	80.7525	2720.27	1377.97	261.888	2915.07
P07360	619.817	4734.6	1484.83	593.504	35519.2	1183.82	1662.32	2976.26	663.965	492.621	1810.63	849.88	1202.7	2178.56	872.657	1122.66	449.14	494.156	453.019	754.171	804.64	237.735	153.871	890.403	3093.14	800.793	1096.41	558.091	59879.5	829.019	418.734	752.992	149.525	1992.6	590.768	518.627	2734.2
P07384	356.042	1256.72	1089.48	588.845	516.917	1443.89	591.012	591.012	639.509	445.656	464.446	703.051	437.393	2347.93	692.227	683.948	735.427	724.188	1511.64	975.568	954.854	992.747	3480.28	527.901	805.086	814.898	1156.01	490.903	640.448	333.177	366.949	3337.87	1206.76	817.265	569.505	1008.52	772.914
P07437	823.336	1704.71	431.763	1613.01	1510.89	689.151	1065.5	1094.52	1094.52	1094.52	360.077	1155.55	1249.9	1094.52	945.102	842.585	1438.08	288.937	442.933	945.102	83.1376	1455.08	1996.11	1391.36	760.335	630.918	1422.87	3867.88	889.002	451.092	661.333	2708.83	1060.64	1112.72	691.942	979.781	1210.65
P07451	0	0	0	0	128.235	0	0	832.463	0	0	0	0	183.188	2692.69	341.415	412.873	92.4061	846.608	411.842	411.842	411.842	390.246	411.842	426.313	0	0	0	0	3614.16	0	0	385.622	179.427	0	0	0	404.549
P07476	459.908	228.998	17030.3	82.3137	96.3872	1065.04	555.84	145.359	106.242	145.359	99.7382	121.551	145.359	145.359	151.168	78.7619	323.535	173.854	473.576	152.484	133.929	2131.25	3449.36	128.445	3018.07	321.533	2911.25	230.836	525.99	766.66	826.481	2287.3	1440.48	501.125	357.228	274.023	646.325
P07477	30.298	0	0	180.03	0	0	0	0	0	0	0	0	255.262	0	0	246.865	95.579	0	0	0	0	252.53	0	147.914	223.254	241.76	223.254	269.3	223.254	223.254	223.254	215.353	223.254	223.254	112.914	151.786	232.362
P07478	154.699	17584.3	7758.36	354.571	6740.23	2769.49	880.476	19715.2	4903.12	290.513	3316.33	4909.76	1902.61	2625.5	253.385	491.799	132.066	451.559	190.147	308.497	154.524	130.85	351.995	95.0051	431.456	441.023	415.069	2246.92	19237.6	293.681	277.569	390.03	211.622	757.22	233.925	141.3	2794.95
P07585	531.671	655.656	1131.99	1023.79	871.382	482.265	253.223	2231.18	1036.85	1497.83	263.906	460.468	361.83	1116.47	377.83	566.097	498.327	378.184	225.545	388.483	260.839	712.011	281.55	371.501	218.325	423.3	247.267	279.189	336.962	486.177	970.486	301.514	397.494	325.258	320.965	426.559	308.621
P07602	21576.4	10829.6	28756.7	3712.77	35628.1	2637.9	9743.43	15991.4	5590.96	8869.37	22165.8	1084.64	9728.16	24436.9	2583.14	509.031	7691.75	1251.49	745.526	1093.86	2814.28	5147.5	1033.88	2757.36	2323.78	1762.03	3063.89	10326.4	2631.27	3834.59	2071.56	2584.92	1204.42	1917.38	2804.1	3570.83	6841.33
P07686	16239.1	2423.35	12014.2	8930.16	32856.1	1439.48	4916.59	2132.95	2110.65	7199.51	17637.1	4377.79	5854.91	14973.2	3055.28	2955.44	1611.54	2335.16	1616.95	4096.9	2906.89	2028.76	2150.39	2116.64	1814.41	3214	6566.3	12147.4	7100	5658.7	2737.28	4027.22	3852.35	2877.15	5401.15	3672.75	7732.09
P07711	8471.68	4848.75	7745.21	8100.76	28665.4	3394.79	3854.45	4182.57	2445.42	6504.56	8736.25	3039.88	4960.68	5805.86	2871.37	2284.53	2262.93	1367.36	2664.49	2207.76	3019.7	2726.28	1109.17	2398.76	2667.16	3230.07	8287.32	4077.99	5340.02	5112.51	3504.64	2705.64	2194.75	2295.78	3639.03	2974.37	7907.91
P07737	2802.39	25841.1	12668.2	402.112	19672.3	1839.95	4071	75640.8	6424.45	2417.14	2727.12	5737.95	4398.09	16306.2	1334.49	1636.74	2109.4	424.542	1079.83	510.339	729.418	3313.31	3943.42	1352.14	1763.47	3662.13	2951.95	1765.08	19036.4	1542.47	2963.06	4543.67	2033.92	1587.05	2310.61	2775.26	13946.6
P07738	489.299	1283.18	489.299	148.916	489.299	489.299	489.299	967.214	1002.72	54.5825	256.959	489.299	721.639	200.54	244.608	205.48	450.829	48.1101	255.186	255.186	130.612	639.758	950.611	265.763	82.7574	167.994	354.975	281.495	1240.69	318.235	74.8567	674.211	358.422	244.788	164.759	817.536	440.149
P07741	1004.5	1426.09	741.192	809.597	1469.88	421.448	646.711	1189.77	306.158	683.375	495.875	352.527	837.414	4956.55	1108.21	910.726	1307.36	780.381	688.836	1992.89	709.232	2210.81	2988.96	2242.85	510.992	695.277	1029.12	1206.87	822.01	1176.13	744.779	1442.46	2958	999.247	1085.35	1441.02	896.168
P07814	200.936	662.289	856.783	171.207	178.266	88.1222	178.266	1296.74	201.124	178.266	145.303	83.8569	60.3035	178.266	96.0648	158.977	179.369	229.46	226.228	303.84	178.079	198.869	718.6	66.4468	189.83	89.4963	236.502	119.52	231.432	148.643	124.112	286.288	207.455	144.546	142.309	65.8664	152.741
P07858	19983.4	30597.5	33119.9	48018.8	257168	2513.14	37539.6	5123.87	10087.6	46065.2	34737.6	3454.43	22432.4	2060.14	23296.3	9985.89	11351.6	2560.25	914.422	1383.87	2550.52	11292.6	5234.64	19929.3	5370.69	28438.3	32213.5	72707.6	41873.7	18001.7	9559.1	12161.8	10335.3	10924.6	33485.3	17374.3	60392.4
P07900	511.548	882.927	768.385	670.67	634.977	1117.24	871.396	1714.19	459.115	1021.81	706.462	1022.27	1078.13	2346.34	1428.48	1355.17	870.466	2005.39	1017.31	2241.12	1966.91	1254.82	3777.97	830.502	1785.14	898.192	1886.42	1147.87	1084.58	686.16	577.299	1650.09	2472.6	1709.86	1325.14	1933.64	2183.59
P07902	0	0	0	0	0	0	0	3770.73	0	0	0	0	0	0	195.573	61.9641	195.573	195.573	651.343	195.573	2392.08	195.984	195.161	123.45	331.545	164.837	298.93	110.711	231.884	231.884	231.884	231.884	370.203	149.795	231.884	90.2721	371.288
P07910	342.954	186.425	601.267	61.6353	330.207	173.644	165.317	1315.49	305.949	73.9715	113.154	184.328	258.46	346.121	102.122	78.5386	100.112	156.514	217.588	129.439	190.327	411.198	447.746	101.494	144.166	151.815	208.213	72.7424	148.325	90.5731	87.0772	713.215	193.855	187.757	114.388	144.835	174.442
P07911	210438	127684	77707.5	475935	520179	112762	345017	90052.9	374837	284012	112037	173590	143072	46569.8	170703	130356	685516	122502	63414.8	120680	113977	412888	65288	256771	60381	125434	76748.8	107524	123327	71861.4	178405	88720.2	122797	76176.2	117078	172081	139785
P07919	0	0	0	0	0	496.47	0	4601.15	0	134.722	346.728	134.722	0	23614.3	0	0	0	393.228	0	0	0	0	624.552	0	549.852	429.904	642.896	429.423	626.366	451.344	429.904	152.865	219.891	384.992	279.748	429.904	854.617
P07942	539.572	970.958	896.193	885.657	1315.63	739.534	803.67	741.8	817.568	434.278	1140.49	1034.4	756.345	1211.79	895.105	952.809	466.303	441.537	745.969	512.444	1269.83	322.021	753.59	469.32	615.926	446.171	558.06	726.036	547.766	799.439	475.575	269.257	261.853	501.542	445.912	214.513	555.662
P07947	246.83	115.549	436.442	706.933	339.174	186.614	301.564	293.429	195.202	460.516	139.468	375.651	293.429	266.099	464.966	349.014	583.99	322.136	632.723	231.394	445.844	805.964	202.271	571.601	182.428	364.993	358.658	396.892	182.253	289.201	367.628	393.544	619.833	213.175	586.48	495.392	469.351
P07948	318.797	134.757	751.114	386.083	250.154	250.154	283.522	250.154	81.4039	189.924	204.143	418.278	116.208	250.154	149.436	98.9977	424.503	165.608	327.837	296.46	152.183	251.362	342.25	135.579	88.0938	303.386	161.072	432.608	216.471	306.033	183.781	314.793	170.642	183.637	167.956	249.161	421.151
P07954	219.31	287.12	287.12	220.947	477.947	397.157	287.12	287.12	287.12	287.12	138.214	84.2887	361.305	1198.22	129.554	256.529	283.766	373.899	365.012	246.257	326.007	274.63	717.956	276.049	601.172	156.998	336.856	370.921	194.121	23.1853	127.857	461.711	405.665	421.988	214.731	228.859	435.25
P07988	453.718	422.06	647.929	453.718	453.718	219.787	221.128	21177.4	453.718	453.718	453.718	656.111	218.006	2028.33	45.2097	65.9395	80.3793	75.397	205.162	216.081	258.186	80.3793	80.3793	80.3793	187.58	28.2378	187.58	187.58	204.3	190.677	191.954	187.58	187.58	187.58	54.5528	187.58	79.2828
P07996	1189.42	2005.13	2679.55	3470.3	3598.91	1594.62	2031.28	2309.3	3076.47	4410.57	1734.32	2067.77	2106.82	990.505	2377.29	4361.95	1853.03	2931.02	3702.15	3164.17	6045.91	1970.01	2341.25	3125.86	2687.92	1934.96	2321.48	1207.02	2990.66	1179.1	3268.43	3238.37	2074.93	2492.3	3199.04	2191.7	1554.65
P07998	15954.9	23994.4	28171.3	16942.6	301487	25317.3	190486	146596	39068.3	33178.9	9625.47	34188.2	23504.6	44391.8	6939.46	55161.8	126727	28054.9	8076.78	25181.4	57630.6	11656.7	22741.1	51286.7	4377.23	7571.84	9663.4	4181.38	17966.5	18768.2	9690.54	2813.14	2115.36	2520.95	2186.02	3231.25	8431.67
P08034	0	0	0	0	0	0	0	0	0	0	0	0	0	0	96.201	94.4614	400.683	350.529	115.87	380.607	71.0954	117.655	102.521	115.87	282.88	74.6086	67.5594	90.2057	90.2057	90.2057	90.2057	90.2057	285.87	90.2057	68.692	142.434	90.2057
P08069	0	0	0	42.6644	78.8155	0	0	0	0	0	0	0	0	0	82.9254	0	142.223	0	0	0	0	0	20.4854	27.1521	0	0	11.5588	0	0	0	0	0	0	60.3238	62.2554	68.0328	0
P08123	4271.66	18666.9	1927.85	6848.47	13919.5	3077.42	5644.4	26505.5	3988.45	5719.08	3270.2	2316.68	279.805	6050.93	8914.9	8762.82	11251.4	5938.52	6394.67	3098.54	2594.84	2245.02	1270.6	5843.15	3983.77	2138.93	9895.46	3896.61	38294.5	9509.48	3312.38	1222.83	3042.13	2412.27	1449.54	1922.05	8208.65
P08133	447.654	316.485	1435.86	1190.54	510.435	1018.7	715.417	1418.06	334.756	353.734	287.956	1049.92	693.58	910.402	2577.09	2434.06	1925.18	4585.98	2369.6	3514.13	2502.98	1845.43	1886.54	2946.8	2317.16	3231.7	2035.8	2258.64	1585.36	2008.75	557.005	5116.78	7297.2	2992.37	1707.82	3026.69	3412.81
P08134	603.654	969.106	484.138	888.687	1862.51	345.441	897.689	2435.31	808.052	847.424	963.471	475.986	1024.76	392.046	1243.92	799.367	1506.96	605.315	547.036	760.826	641.644	1928.55	365.057	2111.76	495.992	1585.6	421.421	2164.34	317.461	406.95	310.005	1151.14	815.305	813.204	1999.39	1457.07	1950.33
P08138	2107.73	454.133	4746.43	2835.37	517.103	790.556	3787.7	2078.06	2598.69	7660.12	930.809	878.631	2078.06	424.101	1368.86	732.937	2498.15	2813.05	1375.09	2360.32	662.254	3682.12	577.861	1041.02	530.962	637.278	1983.54	1492.11	817.675	2491.05	3315.54	989.654	1050	593.207	645.846	1464	552.37
P08174	11061.8	9420	48193.6	12878.9	20012.2	15799.9	21728	13429.1	16373.8	16110.7	18231.8	16146.5	11786.4	53831.5	15496.7	8241.04	9930.25	12540.9	20120.4	16313.3	7908.22	5112.7	16627.9	3198.87	9397.82	7190.73	9139.5	15888.8	7674.49	17279.8	15648.1	4796.71	3995.22	6081.05	7582.4	4074.79	4035.04
P08183	1005.15	251.076	581.154	4144.72	435	624.684	1071.27	744.376	721.04	1406.77	767.713	1793.99	689.714	744.376	1455.51	1693.21	2382.5	2171.75	1369.45	2967.83	1489.98	2119.8	499.241	1259.18	3203.66	3261.23	1590.27	1713.93	901.001	2393.81	1592.53	1476.03	3735.81	2856.51	2087	4242.59	1570.38
P08185	3820.26	30911.6	8664.27	4774.13	5186.89	12166	10416.8	2275.23	36036.5	2323.85	16838	13919.7	20002.7	9924.22	7477.44	6376.45	2151.36	1466.53	1781.65	1783.86	1581.11	905.797	3774.81	1967.26	7357.32	4502.88	1744.94	18192.9	10935.9	1444.82	5933.07	2381.91	658.865	4309.84	6129.9	4197.36	4363.28
P08195	3192.33	4033.1	1829.28	3085.73	1370.99	2567.72	2866.28	2482.21	4279.98	2219.61	2814.85	3170.41	4219.62	2641.66	2837.05	5076.58	2784.2	4968.61	3893.85	4886.37	5063.97	1804.7	2108.28	4321.59	3276.08	3906.39	2818.3	8799.52	1911.93	5688.97	6026.31	1856.93	3376.92	4993.31	2858.42	3116.02	2135.97
P08218	0	475.396	0	0	1393.08	0	272.64	0	0	0	612.662	943.85	0	0	0	0	0	0	0	74.4319	0	0	0	0	0	0	0	0	0	0	0	0	0	0	0	55.356	737.167
P08236	5152.89	917.802	6662.22	12466.5	9726.9	4291.08	2639.7	7302.77	1255.56	4581.02	14886.3	5671.5	3972.66	61350.2	5202.95	3814.91	1240.07	9520.08	3903.29	4128.87	5156.37	2025.78	5678.7	3147.3	6426.88	1751.3	6120.9	3482.48	2539.83	5912.62	4841.96	3245.77	5451.55	8953.96	3352.6	3417.92	8638.63
P08237	146.787	185.969	181.285	125.35	156.675	233.829	71.2074	151.731	151.731	132.513	54.3904	204.031	174.324	77.584	313.772	378.546	108.811	311.631	306.622	337.68	398.657	279.757	306.444	245.568	560.645	134.864	280.846	251.125	249.718	155.009	125.28	240.052	660.767	359.937	289.417	264.195	384.118
P08238	767.213	377.641	693.069	704.034	1417.5	813.587	769.042	5354.02	720.173	954.452	648.228	788.654	1007.5	1957.24	977.316	700.451	1171.55	1056.1	837.585	1360.46	1378.72	1642.96	2320.78	678.329	1003.25	905.826	1204.93	1739.24	1826.79	588.712	547.607	1724.81	1156.06	1253.05	1138.82	1390.53	1293.77
P08246	1446.9	9557.93	31048.1	299.17	426.437	317.178	425.545	1673.79	204.603	2124.22	1673.79	3263.29	1900.68	3978.78	1325.72	565.334	228.539	334.494	4832.08	346.328	406.653	576.174	11176.1	363.576	18879	9673.06	136.51	196.51	7387.14	10310.4	2964.65	28088.2	15784.2	15715.5	1407	1751.52	369.976
P08253	270.465	281.84	1979.82	170.213	355.452	167.068	153.519	327.093	175.51	442.036	383.412	424.791	197.679	432.471	70.0774	161.455	102.333	193.125	169.661	308.31	225.007	70.2055	101.418	105.197	155.221	104.133	150.593	136.79	443.45	301.504	235.106	90.2037	69.2769	72.3921	136.301	70.7003	183.087
P08254	16.9527	147.399	147.399	147.399	305.947	38.7331	10.9441	147.399	147.399	147.399	378.641	99.3457	195.452	225.549	58.5863	46.6997	58.5863	86.179	58.5863	70.4729	76.8769	19.4724	58.5863	31.8944	0	0	11.3038	47.9805	0	44.1352	0	0	0	0	38.5127	0	11.3038
P08263	250.731	43.8472	312.96	1890.34	4646.14	1661.51	3772.86	5277.33	3873.09	2665.17	51.2295	4455.21	1654.71	1890.34	506.96	4552.57	3980.98	2199.23	257.255	6507.65	434.108	5558.57	3819.27	3819.27	227.113	15706	2132.74	1283.36	289.137	1899.52	289.8	1085.76	15418.2	10605.5	2105.25	9029.71	4875.38
P08294	10265.9	2994.02	4373.37	2589.85	2742.94	6834	5520.01	8262.11	4920.01	16462.8	5096.8	9261.33	5357.07	7408.46	8849.19	3537.98	18683.6	8836.58	16946	22877.9	12480.8	11640.9	2490.62	6486.97	3798.11	6322.07	6761.11	2261.22	3139.14	4152.84	4661.16	5431.55	5136.59	3789.65	4303.14	10201.4	1161.93
P08311	337.789	2450.74	3807.28	344.844	369.294	147.076	158.302	1732.71	369.294	606.099	200.574	393.745	294.623	980.788	636.994	439.813	532.723	378.082	3383.72	167.31	346.89	231.151	7700.76	183.317	6372.91	2470.29	153.801	129.352	3024.85	1397.39	929.036	29052.1	7008.39	5127.86	594.18	1088.8	212.667
P08473	4429.27	3082.13	7329.16	12864.4	1474.1	3313.43	1433.65	2310.77	1667.13	4123.87	3413.3	3485.13	2770.58	5097.76	12934.3	11082.3	9594.33	11595.6	5651.73	11122.5	10024.1	5831.24	4690.93	11131.3	8268.57	6107	4061.46	5767.07	1369.44	4724.74	4533.17	4444.09	16663.8	7185.99	5619.96	5740.98	4343.16
P08476	1265.82	0	0	0	1757.45	0	1033.36	0	0	1969.89	0	0	0	0	0	0	0	0	0	0	0	0	0	0	0	0	0	83.2817	0	0	0	0	0	0	0	0	0
P08493	1008.64	840.504	320.268	494.703	1168.77	212.151	840.504	2904.7	669.443	2222.55	2473.91	717.137	417.778	2578.16	3631.46	5579.27	5944.1	578.735	99.308	316.968	1758.43	886.959	1758.43	4422.15	1612.72	3424.33	1556.44	1737.87	15945.6	198.162	1937.14	4751.61	5847.56	561.475	1441.69	4592.65	694.083
P08519	5961.81	7955.48	1396.51	4612.08	6698.8	8886.19	5799.03	1935.84	3842.13	7234.15	2699.91	7324.18	5674.52	3349.08	9185.64	5735.02	6592.05	3592.39	4150.97	2134.09	2563.22	8230.16	1067.65	4836.67	2990.2	1578.44	4352.57	6712.97	1441.63	4374.48	4490.62	1050.34	2560.18	2301.27	5192.56	2658.14	1868.23
P08559	246.631	239.931	248.78	365.009	0	245.819	60.3386	0	60.3386	0	0	0	0	0	297.017	303.388	323.758	295.33	329.323	201.525	318.461	584.779	663.925	361.416	241.75	122.611	340.853	582.615	317.829	317.829	317.829	404.313	214.682	228.017	346.877	294.806	818.675
P08567	0	0	0	0	0	0	0	0	0	0	0	0	0	0	0	0	0	0	0	0	0	0	0	0	0	110.906	0	0	0	0	0	376.373	0	0	0	0	0
P08571	50038.2	309093	73144.4	73801.3	120607	194974	215544	68007.6	293166	41163.5	80208.4	85936.3	139344	213210	60914	103113	29602.2	95291.6	81138.9	136527	91419.6	8166.91	91787.4	34805.6	130307	60619.3	74177.7	120215	166542	136245	111872	33585.1	17076.1	125331	87702.9	22266.9	128095
P08572	14298.1	12406.9	13233.2	11236.8	21462.5	7677.9	8643.16	3347.35	5663.1	9644.73	3092.18	2244.75	3343.51	875.715	6266.55	10305	12801.6	5934.69	6216.33	10341.1	8328.95	7815.22	4135.78	12686.3	3964.77	5202.08	7757.07	3517.72	46707.2	6949.76	6789.37	3234.44	7951.47	4263	8448.96	10694.5	4401.5
P08574	0	0	0	161.253	0	0	0	0	0	0	0	0	0	517.925	118.757	115.723	123.694	481.427	197.247	316.808	201.119	160.988	307.016	91.8627	102.752	162.084	196.9	271.202	162.084	162.084	162.084	162.084	48.7601	159.744	184.31	61.7963	339.781
P08575	69.4497	0	1136.51	0	0	262.136	0	0	0	0	0	0	69.4497	0	21.4911	208.907	56.2796	56.2796	56.2796	53.3578	56.2796	88.4509	91.0776	11.3036	20.4302	18.6583	20.4302	20.4302	60.0854	20.4302	13.0716	308.661	122.688	38.4136	17.5801	20.4302	10.394
P08581	211.63	169.377	130.258	153.725	135.696	180.157	174.762	169.377	169.377	113.988	314.612	169.377	99.0719	596.253	116.212	129.077	242.289	110.13	173.914	254.209	161.828	211.841	136.324	178.351	112.323	90.3298	161.758	118.654	118.654	176.039	149.21	118.152	118.654	75.7564	140.188	172.431	70.3283
P08582	3644.11	4961.49	1126.61	2741.57	1343.43	1286.68	3205.59	3909.31	2214.91	2318.37	4018.46	3870.04	1290.99	1655.45	2066.03	2333.03	2461.88	1772.81	6704.74	3301.6	3792.63	733.582	1564.82	1104.11	1172.32	2033.23	1797.52	913.809	387.009	1679.77	2086.16	417.665	673.952	894.986	1552.07	1343.95	337.982
P08590	0	1373.37	1169.85	0	148.52	0	0	11325.7	0	0	201.8	0	0	1262.12	6.35697	0	0	0	0	0	0	138.532	0	0	0	0	0	0	206.44	0	0	0	10.7038	0	0	0	0
P08603	404.133	1055.32	1271.29	395.213	1912.33	1741.86	528.809	1637.74	985.378	795.257	1284.6	1157.03	1327.84	1222.34	781.719	1554.44	1293.54	1918.49	1179.69	2036.01	1744.52	1127.48	1077.42	1661.29	3335.21	924.215	630.981	870.701	3194.29	828.56	673.729	3280.12	1863.33	2437.43	1046.29	1194.23	1810.76
P08621	0	0	0	0	420.104	0	0	0	0	0	0	0	0	2193.02	0	0	0	0	0	0	334.119	435.487	505.806	208.863	53.461	0	0	0	0	0	0	678.826	716.504	0	0	159.21	0
P08637	2953.9	12910.7	4595.2	5426.25	41906.7	4415.3	7593.2	5670.98	10032.1	8389.28	4197.57	3460.77	5545.33	10254.6	3834.6	4393.11	4990.82	4249.73	8380.31	7865.61	5149.14	2279.2	5406.14	7592.62	1790.33	2116.14	2040.3	4645.58	8596.38	5682.99	4424.74	1001.42	1594.63	777.75	1831.77	5728.92	1653.97
P08670	341.494	726.161	1228.88	300.432	1136.88	373.547	289.109	1813.68	943.014	344.251	381.615	769.347	363.263	993.215	336.898	302.212	190.193	311.919	759.672	184.36	813.27	256.031	722.244	222.929	1175.65	936.885	262.22	290.311	2910.38	728.607	743.861	6108.68	3064.09	1539.26	329.902	649.272	391.221
P08697	7793.43	21575.3	11737.8	4359.82	5868.67	21979	5635.25	46463.2	13664.6	2118.17	24337.9	17866.6	9461.32	39011.6	5264.3	7005.2	4039.07	4659.4	6874.07	7258.57	5426.07	3113.2	7173.34	6645.75	6457.47	2957.58	4859.6	6725.14	7450.07	7229.4	8139.66	2203.36	3141.76	6008.69	3658.66	4061.4	8291.94
P08708	83.5027	35.2103	175.983	46.413	81.9603	81.9603	87.149	81.9603	81.9603	81.9603	81.9603	81.9603	66.6006	81.9603	140.375	43.7836	140.375	116.679	282.873	139.041	124.004	280.153	402.578	141.708	111.498	111.498	149.98	111.498	111.498	59.8188	30.1595	226.816	185.796	97.7667	86.0983	216.859	111.498
P08709	771.35	158.894	518.208	277.823	1176.3	216.102	376.996	502.295	961.269	1205.19	138.496	234.373	226.357	564.267	174.75	280.76	470.791	564.892	290.516	366.227	496.616	93.7432	300.118	224.766	186.924	154.845	165.281	163.739	204.104	258.607	200.86	98.5229	171.122	135.623	124.951	149.329	105.819
P08727	1017.09	3488.96	1843.1	761.928	2517.66	1437.88	4110.1	980.477	1823.52	1166.47	4183.55	871.506	4297.79	782.085	3437.69	1944.81	3877.59	3212.2	1707.43	855.623	5038.67	9718.45	7837.11	3626.37	2802.47	1625.21	4683.6	2507.59	1206.53	707.046	3685	12259.2	7247.11	7926.59	4519.7	1959.81	9043.97
P08729	180.684	1082.1	336.337	184.656	333.788	633.396	512.427	2674.98	348.538	179.962	218.459	366.453	1239.28	1732.57	500.912	542.562	921.736	1250.47	823.122	482.323	3049.48	1235.23	1576.53	527.651	352.124	261.792	630.758	410.595	336.653	208.278	440.013	1379.4	2137.73	3586.76	622.761	534.298	2091.69
P08754	295.065	1105.22	410.591	2388.89	366.954	366.954	579.386	366.954	327.51	486.026	246.788	362.153	318.457	366.954	894.673	906.655	1033.66	736.39	605.539	465.171	686.68	1162.13	903.724	914.086	416.662	728.822	429.811	717.942	390.251	651.032	317.084	633.741	773.756	602.85	418.917	711.564	500.043
P08758	1769.39	2449.59	4727.58	5803.59	2179.2	6125.87	3410.73	1600.41	2504.14	1958.34	3715.31	3818.73	2599.74	4606.41	5813.29	7348.92	10377.3	14804	5291.05	12579.1	10666.2	6967.92	8805.07	8596.01	6370.68	6331.55	7636.55	9575.05	4449.46	6254.02	3161.78	8064.87	5605.86	8336.95	8864.57	7192.44	12731.3
P08779	352.149	430.207	1377.76	189.103	612.977	25612.7	2149.98	1046.58	2772.53	1453.85	294.057	2555.68	1046.58	264.263	691.675	1459.06	1018.36	3848.23	1803.11	678.265	205.409	6467.51	8372.48	299.101	944.726	376.984	1132.3	190.166	786.536	964.608	7044.91	3486.79	846.169	1272.43	2461.56	344.938	1419.87
P08833	659.496	944.628	2147.54	770.661	678.027	588.655	668.761	132147	668.761	333.03	340.626	506.163	370.658	56890.8	320.777	196.531	601.372	324.639	541.53	467.751	1287.62	673.276	509.034	381.744	483.159	895.038	800.413	211.588	8899.28	978.753	253.104	2859.34	838.38	232.628	94.5706	386.856	879.133
P08842	598.642	0	0	0	0	0	0	0	0	0	0	0	0	0	0	0	0	341.008	0	0	0	186.824	359.729	0	0	0	0	0	0	0	0	108.207	135.489	0	0	0	0
P08865	514.631	225.137	516.818	156.151	65.2149	508.832	378.562	6444.52	443.531	378.562	240.302	206.176	355.923	1056.02	255.113	212.154	323.531	354.223	255.655	431.938	251.093	947.855	1195.11	296.432	394.326	236.557	390.476	346.485	351.501	241.08	281.06	720.21	232.376	463.029	284.514	261.363	177.367
P08887	501.717	997.855	997.855	997.855	1863.54	910.161	726.611	2406.61	1145.08	1083.37	638.817	1467.93	912.339	997.855	424.16	467.985	735.278	704.657	748.265	722.967	581.319	191.029	1132.58	378.207	346.202	471.4	381.354	402.022	686.212	414.942	507.337	121.658	251.02	265.948	425.296	389.102	473.09
P08962	301.981	1431.71	631.472	2296.69	1431.71	764.342	1628.34	1431.71	1235.09	3342.46	1694.61	775.129	2488.09	1431.71	1794.19	943.801	1962.75	645.583	401.603	2065.36	320.474	1421.12	226.722	1290.27	1094.78	1480.6	1029.15	2007.58	1626.72	1232.87	1876.1	903.259	1459.4	1836.29	2952.36	2247.73	1763.61
P08F94	92.0619	94.5589	94.5589	102.029	38.9133	115.701	37.8552	94.5589	94.5589	99.3763	94.5589	97.0558	53.927	94.5589	142.318	119.65	122.836	127.148	245.68	271.733	204.946	100.332	68.2795	100.11	40.7722	54.4437	53.216	54.4437	54.4437	93.3291	73.6021	34.9108	65.1541	54.4437	38.175	75.4978	54.4437
P09012	0	0	355.017	0	0	0	0	0	0	0	0	0	0	0	33.6738	33.6738	33.6738	33.6738	33.6738	33.6738	30.3087	53.6925	117.774	33.6024	0	33.0262	89.9612	0	0	0	0	155.841	52.3863	0	0	31.8036	0
P09093	0	185.704	0	0	0	0	0	0	0	0	0	0	0	0	0	0	0	0	0	0	0	0	0	0	0	205.657	0	0	0	0	0	0	0	0	0	0	0
P09104	14518.5	12989.4	21122.1	9458.04	2525.63	9477.67	10885.8	6735.7	3872.38	2848.98	1937.88	6735.7	5343.7	450.483	2872.72	6612.04	5569.94	19751.8	4864.38	9698.96	27879.3	8229.42	5334.65	2203.05	14382.4	6636.65	9279.35	4048.71	2931.78	4983.67	6434.32	5316.02	7804.82	10789	5003.2	4909.6	5771.71
P09110	62.0698	231.526	330.782	92.8448	129.108	108.7	105.633	105.633	105.633	27.1306	23.8707	105.633	102.566	240.57	83.9446	91.4793	148.426	233.319	184.975	160.994	179.375	153.084	797.987	153.928	85.5274	97.5	215.041	84.629	132.353	135.979	128.727	400.503	198.368	153.295	90.6578	120.149	186.892
P09131	470.706	286.325	624.837	317.675	346.217	300.379	314.432	300.379	186.369	259.263	300.379	114.271	109.09	300.379	229.846	58.5102	296.064	50.3967	75.8561	83.6332	144.422	219.341	61.154	151.142	109.465	126.65	109.465	109.465	109.465	154.274	86.0456	65.9973	109.465	109.465	43.055	256.517	109.465
P09132	0	0	0	0	0	0	0	0	0	0	0	0	0	0	0	0	0	105.769	0	0	38.3912	0	81.0527	0	0	0	0	0	0	0	0	0	0	0	0	0	0
P09172	0	66.2775	0	0	0	0	0	0	0	0	132.848	0	0	1326.67	0	0	0	0	16.2145	0	26.5923	0	42.8742	0	113.958	0	0	0	78.7943	0	0	0	0	0	0	0	0
P09210	6692.46	2296.13	3593.73	3279.28	3415.35	6406.83	2451.02	3259.63	3123.84	3894.72	3569.87	3754.61	8079.85	2666.1	8963.22	6130.09	3058.26	8075.23	9547.53	4504.38	9285.36	6358.31	5002.88	14573.9	16322.4	11642.9	2573.19	6051.2	1555.99	7761.39	12436.5	5118.11	37262.3	6169.7	9033.24	9064.92	7317.88
P09211	3942.19	10620	14913.1	3956.44	4179.57	3951.12	4616.96	4109.11	2317.48	1129.37	1420.88	6639.89	2387.66	6888.3	1805.06	3180.6	3011.12	5960.08	7168.45	4824.04	7251.54	4250.24	9238.68	2777.23	4855.47	3478.04	4460.47	3088.59	1388	5653.51	4151.64	7080.32	3269.63	3724.41	2943.96	2280.72	1755.28
P09228	0	0	0	0	0	650.266	438.804	0	1563.53	1058.69	438.804	1333.41	518.113	0	741.498	755.123	520.215	441.009	363.372	441.009	441.009	310.73	441.009	241.657	210.46	480.17	222.043	303.684	1256.44	134.106	601.083	188.377	212.606	255.299	855.503	352.07	968.386
P09234	0	0	182.004	0	0	0	0	0	0	0	0	613.917	0	0	196.052	23.9196	446.319	39.6177	309.623	196.052	364.103	57.2205	82.4823	417.14	0	0	0	0	0	0	0	0	369.249	137.25	0	0	0
P09237	2472.24	6014.02	6945.5	2414.42	2424.79	776.867	3713.17	3759.36	3930.84	7048.16	4825.26	1073.04	3207.44	3559.7	2519.64	3865.2	1836.05	1481.29	1332.78	1546.23	1615.53	1636.83	871.894	2366.28	1328.77	1997.35	5069.52	3164.3	4691.82	3772.21	852.464	8114.99	2297.86	2542.62	3794.11	3784.4	5426.27
P09326	387.704	485.85	349.228	267.497	294.549	78.7276	277.592	267.497	257.402	203.095	30.3794	267.497	135.945	267.497	0	31.7227	0	45.6238	0	55.4888	0	0	37.9251	0	0	0	0	0	0	0	0	0	0	0	0	0	39.1202
P09327	703.689	292.106	677.794	239.734	483.364	327.599	176.306	909.7	292.106	139.157	195.527	227.945	213.178	513.695	491.959	559.29	228.736	659.447	487.404	478.115	752.635	309.426	272.858	394.01	1198.82	441.956	638.917	499.035	1156.44	390.488	291.001	503.824	920.998	843.199	304.757	406.696	1282.19
P09341	0	0	169.06	0	0	0	0	0	0	0	0	0	0	0	0	0	0	0	0	0	0	0	41.683	0	0	0	0	0	0	18.8345	0	0	0	0	0	0	0
P09382	340.764	7032.01	1795.44	695.048	1380.07	1683.26	622.969	34707.7	1689.19	304.166	883.48	1337.09	1451.05	12131.3	542.816	1596.91	467.862	2464.71	737.639	1728.87	1214.7	509.97	593.507	530.938	989.712	410.409	653.833	594.731	2433.38	676.036	850.462	1134.38	778.105	384.117	886.115	457.158	1401.57
P09417	461.557	453.19	319.798	100.958	1152.2	447.868	397.847	447.868	552.55	442.546	210.093	281.778	725.023	1102.68	761.353	280.798	411.416	158.576	249.232	334.551	190.297	407.387	220.37	486.15	243.32	524.682	423.823	1157.26	100.34	432.481	322.891	224.13	1503.08	248.032	545.738	535.893	505.895
P09429	447.277	263.471	4374.91	272.327	237.252	401.773	181.029	272.327	456.52	179.942	215.951	281.182	142.551	2192.28	90.5457	103.351	50.7887	126.412	339.429	158.941	190.667	289.308	1590.51	209.463	551.577	185.481	559.862	149.512	339.351	156.978	199.748	595.78	321.035	284.322	193.475	188.145	268.694
P09455	314.454	594.965	281.839	314.454	174.278	201.015	127.408	1960.54	360.484	314.454	949.929	314.454	259.707	2092.13	79.0052	178.587	114.119	90.9268	114.119	134.23	114.119	114.119	300.228	68.2385	295.959	79.364	217.423	155.878	727.934	400.614	115.528	119.867	76.3221	179.837	209.487	57.2389	232.41
P09467	7131.37	6783.18	4510.25	2505.05	7876.13	3077.71	1926.3	20203.8	3169.16	2576.77	3774.18	3079.89	3577.66	23053.2	4157.87	5012.79	2700.11	5663.81	6032.27	5307.33	5774.69	7911.89	5926.46	6304.55	8458.66	5380.9	2992.38	4611.34	4015.41	8354.58	4163	2736.99	16418.4	8546.18	4921.52	5575.72	5416.42
P09486	548.35	596.421	699.753	222.602	1376.14	770.27	353.214	2528.78	467.687	477.941	474.307	700.013	344.707	1376.89	192.716	452.104	299.106	717.383	556.932	878.667	420.044	663.872	307.473	663.054	334.956	247.438	268.198	483.651	44.1339	782.835	427.619	250.837	629.594	241.701	333.13	578.553	216.906
P09488	418.896	196.072	270.518	278.496	163.216	123.582	262.54	270.518	270.518	270.518	106.43	351.924	459.388	1662.68	246.389	449.063	289.917	237.801	980.566	299.239	203.25	158.726	308.744	538.521	76.2686	414.651	502.103	505.323	238.608	685.456	238.608	112.885	415.41	186.076	175.903	121.497	238.608
P09493	130.954	0	144.819	0	0	0	0	0	0	0	0	0	0	0	23.5581	38.119	66.0754	113.599	33.6443	107.397	66.0754	152.974	66.0754	66.0754	89.6494	0	0	0	0	0	0	88.4053	94.1974	106.622	50.2752	0	74.9486
P09496	306.882	321.802	1015.7	196.566	354.091	291.777	291.777	291.777	291.777	222.211	132.217	132.69	161.284	5217.87	78.7317	64.4694	240.71	193.945	101.34	375.478	230.191	164.424	160.332	164.424	206.973	206.973	117.216	149.411	206.973	152.666	184.348	332.249	80.9006	358.684	268.551	223.66	305.329
P09497	532.648	367.938	1004.96	178.477	521.219	293.762	241.301	293.762	293.762	293.762	78.4178	151.539	118.401	695.127	118.073	30.5042	138.053	14.9586	158.523	118.073	98.0926	330.735	980.866	42.359	349.805	98.7157	302.577	180.371	161.464	221.281	164.642	340.552	91.8214	158.285	96.4955	123.512	30.444
P09525	306.115	2674.68	665.903	724.471	570.943	939.488	1077.98	2189.24	746.37	700.656	463.224	876.181	996.454	3019.5	1046.79	1331.46	1630.91	2624.21	584.062	734.389	1774.45	1765.5	1512.26	1927.53	1314.49	1637.49	2316.37	2009.63	813.009	764.087	524.01	1168.69	1852.84	1396.9	661.79	1410.68	1698
P09529	382.814	500.664	1365.81	210.111	563.796	323.817	380.669	416.978	171.603	399.971	146.786	234.071	105.713	530.054	118.497	199.97	131.693	218.825	158.276	151.236	157.639	148.868	57.0712	85.9748	47.2113	206.847	56.0706	119.817	423.35	125.497	132.704	115.275	124.687	65.13	160.289	168.187	209.474
P09543	194.892	97.6391	206.855	1129.35	597.81	599.955	119.126	256.419	326.746	256.419	331.808	215.066	248.769	619.538	618.07	561.902	853.74	625.383	621.973	697.121	437.923	694.843	750.702	1113.59	953.139	539.902	946.959	644.04	505.421	963.386	403.686	553.353	935.349	1103.87	797.503	626.397	1181.04
P09564	10367	663.411	2585.93	6286.32	1690.7	2345.46	2194.22	9048.2	5524.7	3303.5	1895.1	3302.63	3221.72	14562.6	5342.65	2471.55	4844.72	3882.69	5785.51	3591.9	3424.92	1914.8	2600.39	3205.81	813.25	5068.84	2795.65	3341.05	3475.93	1371.67	3657.9	2303.66	2475.33	604.044	4632.28	1875.28	1061.07
P09601	0	0	20.7216	0	0	152.83	20.7216	475.711	0	0	559.838	59.3471	0	0	35.5546	75.1251	76.5719	110.183	316.62	28.8676	76.5719	446.888	970.781	44.4873	138.593	138.593	151.785	138.593	138.593	32.1237	138.593	179.79	68.944	155.827	58.6912	138.593	138.593
P09603	6108.85	67604.7	31159.6	6816.66	105713	9524.93	22068.2	14186	23320.9	16581.5	7361.89	26581.8	9434.97	17807.8	6165.55	11517.6	9834.63	6923.49	8341	5915.95	4752.58	5289.57	6506.47	4738.8	7814.61	8198	11835.8	10863	76460.4	17999.8	7642.68	2941.88	1691.97	7304.64	3412.46	5111.15	18017.6
P09619	753.863	554.091	1715.11	641.224	2363.5	592.217	1498.52	280.967	1399.65	1253.25	1070.54	689.216	981.655	1187.43	1327.05	1367.42	1631.84	361.034	654.736	712.637	450.459	935.507	386.415	876.817	355.481	530.82	401.621	1092.85	214.932	970.895	1085.25	182.562	334.697	267.61	591.388	556.135	301.958
P09622	729.129	829.64	1110.09	367.419	302.456	317.088	211.87	162.866	223.753	111.163	240.678	155.762	216.485	1348.11	295.926	300.351	161.763	240.965	155.459	213.884	195.423	317.948	308.955	236.732	413.626	199.141	903.534	377.757	264.036	81.1831	257.687	503.055	264.802	331.629	309.626	349.374	1321.01
P09651	146.509	337.735	281.749	116.208	337.735	466.35	337.735	337.735	362.048	337.735	364.643	313.423	376.356	337.735	230.396	60.2583	284.01	231.079	390.17	287.254	250.179	525.453	1464.82	284.01	360.188	294.302	423.626	241.673	271.743	52.3308	289.547	648.273	492.465	536.732	445.67	294.114	406.065
P09668	9537.4	2490.01	47373.9	5047.5	36353.8	3935.98	3618.22	3172.55	2866.85	6623.28	16339.4	4363.66	5318.14	102137	2141.78	2078.25	2224.61	4045.91	2856.69	3193.54	7082.17	1778.81	2081.87	2844.23	776.736	2340.57	4919.72	3223.91	3899.79	1901.48	1739.26	2032.69	934.263	568.832	2394.75	3624.25	6110.79
P09669	229.033	203.974	0	0	0	81.897	0	0	0	0	0	0	0	81.897	36.7278	74.7092	166.559	280.542	92.709	166.559	205.295	207.516	370.121	111.59	85.5436	119.159	88.5776	156.056	119.159	119.159	119.159	212.898	100.66	119.159	119.159	119.159	486.967
P09758	5128.87	3283.18	2150.95	779.486	3853.75	660.275	2294.18	779.486	746.685	1161.29	426.597	489.38	431.787	124.766	1418.22	1401.23	1048.13	612.082	1284.93	556.986	610.281	891.99	1206.75	1126.65	331.173	224.536	622.472	275.954	321.835	426.885	503.937	490.596	212.103	312.496	156.018	220.055	778.251
P09871	630.137	259.543	1760.99	383.47	3112.96	531.8	377.951	2921.16	907.615	391.079	994.796	1268.23	955.068	1625.12	369.73	441.527	406.609	442.685	543.536	562.07	626.643	368.318	223.173	1193.34	508.864	318.158	385.928	1330.26	1101.81	377.201	384.847	828.564	422.443	374.815	349.363	316.872	627.527
P09874	0	0	0	0	0	0	0	0	0	0	0	0	0	0	0	0	0	53.5149	47.5915	0	36.5879	0	0	0	35.8447	35.8447	86.8263	40.3303	35.8447	35.8447	35.8447	48.7737	27.0024	35.8447	27.5386	29.9392	35.8447
P09913	0	0	0	0	1053.31	201.054	417.665	0	397.831	0	0	273.253	0	0	0	0	0	0	0	0	0	0	0	0	0	0	0	0	0	0	0	146.346	69.0392	121.062	39.1071	0	0
P09914	0	341.523	0	0	0	232.284	87.4329	0	0	0	0	142.88	0	0	0	0	175.468	0	0	0	0	0	171.29	371.205	0	0	116.459	0	0	0	0	0	142.894	217.108	0	0	0
P09923	1246.71	312.787	1170.38	313.41	211.38	487.411	109.621	1408.67	385.343	657.171	807.448	118.291	487.411	709.024	84.7074	114.722	52.4082	213.615	144.244	79.3958	224.89	76.2055	63.2593	135.175	112.509	438.533	340.556	1122.26	732.341	469.696	286.121	136.245	223.096	461.766	84.2973	125.967	471.275
P09936	502.326	1079.21	421.458	967.872	1810.58	519.489	663.445	2047.34	596.708	243.534	265.797	436.673	271.92	1422.16	355.335	668.078	531.5	844.31	475.595	621.701	485.677	375.278	435.536	736.63	855.028	504.31	243.938	1025.79	461.952	746.179	624.438	905.461	742.54	209.6	482.792	1342.5	398.439
P09958	717.682	1906.48	637.703	1611.63	8551.74	8333.6	2199.3	46198.2	1617.6	314.555	7964.17	12328	740.315	1981.54	3329	4542.98	4918.16	4700.93	1672.86	1539.8	1877.42	865.152	663.693	2655.21	4518.64	4791	6023.98	5147.7	78162.8	10410.4	1575.53	1994.88	1053.07	5549.96	1449.18	1461.83	10873.5
P09960	419.133	1373.3	723.263	396.4	244.221	530.625	486.592	801.318	611.931	307.37	420.444	667.301	592.898	799.103	646.73	595.871	467.483	476.593	580.643	693.083	1026.4	1139.2	2791.69	642.079	787.875	579.466	660.097	745.891	1239.51	670.411	1155.64	3515.6	1462.49	1298.85	622.021	1265.41	603.482
P09972	283.498	1347.46	785.822	133.141	319.297	366.012	296.818	319.297	231.574	238.05	398.107	341.777	252.744	505.199	130.876	314.498	208.789	298.709	444.18	494.35	312.473	324.714	976.106	322.521	721.673	199.12	283.641	298.528	724.978	494.713	357.574	513.856	219.093	287.23	178.244	133.567	199.919
P0C0L4	1024.56	10104.4	1032.14	806.823	3876.11	2699.34	5133.38	2670.92	8472.6	698.469	405.802	4871.7	2587.31	605.422	1061.09	1601.14	1621.77	1746.68	141.039	1616.2	341.491	159.135	1399.56	794.926	1933.78	2343.47	496.464	3085.26	4284.41	798.411	2190.13	759.673	464.718	1522.68	1602.73	2108.7	2101.08
P0C0L5	2375.49	7927.43	3216.83	754.868	884.232	5103.47	3030.43	33843.1	4316.48	1718.63	2394.57	2046.03	4741.69	11791.7	1085.33	5181.99	1956.94	1119.44	1590.03	1430.7	6460.55	919.889	2452.96	1917.14	9017.55	1534.99	4481.54	3097.3	13416	1085.18	1368.79	3703.35	1598.45	5078.35	5795.27	3240.62	6846.18
P0C7U0	435.505	86.7622	268.503	176.847	175.618	138.819	280.582	217.176	360.166	435.158	79.5521	235.49	198.863	217.176	314.668	158.151	359.245	190.733	277.099	267.424	197.212	403.518	136.888	423.404	131.398	188.828	18.0592	79.2148	131.398	163.055	116.92	65.8476	145.875	62.096	171.385	340.875	131.398
P0C870	31.8438	0	0	31.8438	0	208.447	66.3411	0	0	0	0	77.3959	0	0	195.521	112.673	79.983	230.833	195.521	308.706	214.905	48.0199	451.858	72.9717	129.812	91.2102	98.4913	89.7289	89.7289	89.7289	167.864	71.5906	71.4372	113.091	88.2475	53.0566	75.5249
P0CAP1	0	0	0	0	0	0	0	0	0	0	0	0	0	0	0	0	0	0	19.7396	0	0	37.2553	257.598	0	14.1986	0	0	0	0	0	0	53.6163	0	55.0296	0	0	0
P0CF74	110.891	288.073	110.891	154.028	256.877	110.891	65.9399	110.891	61.6379	110.891	638.811	67.7539	43.4069	110.891	231.511	488.861	231.511	72.8755	231.511	231.511	231.511	231.511	819.931	76.2474	0	35.4328	99.1669	70.0817	0	0	60.0404	0	329.542	0	35.4328	0	0
P0CG29	3.63192	697.386	101.71	1148.44	383.882	383.882	383.882	256.346	383.882	383.882	2358.52	577.444	294.746	383.882	385.708	226.197	110.245	163.685	226.197	1188.64	395.183	180.102	442.169	66.2218	125.878	200.431	243.804	161.15	159.044	2849.34	36.4038	141.437	158.797	98.1815	310.103	159.291	74.8839
P0CG30	3.63192	697.386	101.71	1148.44	383.882	383.882	383.882	256.346	383.882	383.882	2358.52	577.444	294.746	383.882	385.708	226.197	110.245	163.685	226.197	1188.64	395.183	180.102	442.169	66.2218	125.878	200.431	243.804	161.15	159.044	2849.34	36.4038	141.437	158.797	98.1815	310.103	159.291	74.8839
P0DJD8	14722.3	57198.5	28576.7	74517.7	87246.9	23411	132685	73174	98566.3	120090	24596.6	64622.9	133695	45919	65459.8	30022	115166	35439.6	5158.06	72169.6	41255.7	44958.4	35728.5	47082.9	33234.7	41224.6	23072.2	62920.9	45587.9	44881.5	26307.1	15723.2	20973	18172.3	37488.9	29693.4	19040.1
P0DJI8	141.098	2698.65	571.337	571.337	134.337	472.515	527.946	12721.1	1091.33	431.51	2484.01	210.048	2181.92	13292.6	221.569	138.203	140.98	137.621	140.98	155.933	140.98	124.206	151.866	140.98	2071.42	531.904	829.767	3621.2	65279.3	1111	114.173	1051.32	136.456	2192.76	739.012	177.523	6146.76
P0DKB5	249.529	249.529	249.529	73.5381	249.529	249.529	249.529	1388.21	249.529	118.809	297.49	142.146	249.529	1083.11	149.939	166.401	188.765	110.371	278.785	533.07	234.02	12.3253	114.683	117.075	55.4541	108.436	326.311	350.262	547.835	412.955	524.458	321.223	176.837	226.441	410.221	312.97	174.958
P0DME0	170.91	0	986.348	170.91	0	214.721	0	0	0	0	0	0	0	871.424	110.31	0	158.904	0	0	0	0	0	0	45.1225	496.604	144.251	339.16	241.061	245.856	245.856	245.856	356.133	175.503	280.391	245.856	245.856	200.517
Q01105	0	170.91	986.348	170.91	0	214.721	0	0	0	0	0	0	0	871.424	110.31	0	158.904	0	0	0	0	0	0	45.1225	496.604	144.251	339.16	241.061	245.856	245.856	245.856	356.133	175.503	280.391	245.856	245.856	200.517
P0DMQ5	5482.84	10933.2	21277.1	10310.1	33854.2	2153.04	10367.9	10274.7	10239.3	18480.3	3651.82	3040.29	3081.37	10274.7	6345.42	7844.97	12404.4	6067.79	10220.9	8720.82	4709.52	4803.69	4680.61	5589.77	1840.61	1822.05	2727.23	5361.28	3799.84	6800.36	8180.41	4143.98	2273.86	2645.78	1077.39	2972.35	1863.55
P0DMV8	1874.47	6680.56	4852.44	4313.38	857.256	5416.7	2325.67	2857.84	1794.17	1502.35	1962.6	4503.06	2732.91	3786.96	3887.38	3690.53	2537.2	5894.41	7790.86	5738.61	6465.8	6040.89	9440.99	2571.39	5860.73	3436.9	7984.93	4321.22	1641.35	4657.88	2273.98	10535.9	11512.9	5251.25	4082.79	3783.68	3047.82
P0DMV9	1874.47	6680.56	4852.44	4313.38	857.256	5416.7	2325.67	2857.84	1794.17	1502.35	1962.6	4503.06	2732.91	3786.96	3887.38	3690.53	2537.2	5894.41	7790.86	5738.61	6465.8	6040.89	9440.99	2571.39	5860.73	3436.9	7984.93	4321.22	1641.35	4657.88	2273.98	10535.9	11512.9	5251.25	4082.79	3783.68	3047.82
P0DN76	0	0	0	47.9885	0	0	35.9892	0	0	0	0	44.752	0	35.9892	27.293	89.2172	72.5347	135.603	160.526	114.885	203.632	83.2238	418.764	98.876	87.4369	39.9053	130.517	77.1309	132.787	96.9025	45.9142	286.187	144.174	224.94	57.2603	28.5662	106.368
Q01081	0	0	35.9892	47.9885	0	0	35.9892	0	0	0	0	44.752	0	0	27.293	89.2172	72.5347	135.603	160.526	114.885	203.632	83.2238	418.764	98.876	87.4369	39.9053	130.517	77.1309	132.787	96.9025	45.9142	286.187	144.174	224.94	57.2603	28.5662	106.368
P0DOX2	26943.9	73755.6	131877	44178.9	20500.8	29769.9	131714	25469.4	97887.1	134846	81971.6	45771.3	85014.5	6677.41	34893.9	38700.1	56394.6	19308.9	39158.2	10349.3	8057.67	41173.7	21046.9	50404.4	24579.5	47384.8	33296.4	76616.9	182614	36652	43741.8	25842.2	27907.8	25604.8	60723	65409	38828.1
P0DOX3	215.254	1514.1	1343.42	517.921	1277.08	1683.84	1343.42	1343.42	1630	733.505	422.298	1343.42	1395.87	8723.21	379.278	969.409	554.163	387.675	643.228	200.486	492.072	387.675	80.3319	138.63	299.906	625.073	458.219	861.823	36325.6	1083.39	534.653	423.559	453.135	611.088	431.021	299.424	3562.77
P0DOX5	88189.7	46383.4	43001.5	12854.1	91347.8	44670.4	25795.5	47626.2	172794	77660.4	62201.5	78290	91235.6	166070	16903.8	30794.2	30013.2	26406.1	25235	47422.9	30963.1	17242.2	24056.3	21682.3	26277.8	22267.2	28580.6	16126	65720.2	25614.8	34601.5	33647.1	33456	30621.6	23078.2	23533.7	54526.1
P0DOX6	6006.52	19338.7	8915.73	11582.9	10590.6	16133.5	11023.4	2696.83	42550.1	14833.1	57629.9	20722.5	17434.1	6687.25	6906.5	3687.35	6312.23	2849.83	19888.9	1979.31	3932.69	3073.9	5842.25	8676.25	20298.5	8202.55	7953.15	8422.88	71027.1	7464.05	8994.34	10208.5	6201.97	14476.1	7109.2	3353.23	5263.63
P0DOX7	81566.7	91390.1	75482.2	30898.1	221094	65335.5	128580	65185.3	277664	134901	56691.4	81991	116370	73500.4	35466.2	30829	66259.7	47000.4	15224.1	40169.4	19576.3	28216.5	23959.8	27821.8	21757.5	35224.2	49056.7	67203.3	95575.2	35955.7	20798.4	22221.1	17759.3	33259.1	47221.4	39548.6	82272.1
P0DOX8	81296.7	27134.7	74167	97764.7	144244	84770.7	166516	40529.9	234785	104503	73573.7	73127.1	136378	68444.6	52951.6	55299.2	41613	39469.9	17676.1	30929.5	24557.9	30849.7	27489.9	23819.2	6186.63	56816.1	34726.6	67690.4	15300.7	31098.4	29330.4	20523.6	17137.2	24625.2	54632.5	22522.8	14076.1
P0DOY3	290518	120873	408625	466923	852686	38499	735801	54782.3	1.35671e+06	458201	125321	117349	689645	20929.1	124267	211530	217090	48383.6	64009.1	41755.4	77302.4	137521	14247.2	150980	59461.3	366056	22782.8	669730	118495	15356	23124.2	158257	128039	21882.7	130874	177471	59483.1
P0DP04	2505.79	2005.94	1744.47	2428.61	2473.67	3417.32	1165.19	1922.17	9576.25	1760.21	6607.24	1072.17	13376.7	1550.26	1576.66	1386.69	2303.99	781.644	110.648	1287.43	1046.38	2564.21	625.836	4606.6	3543	2111.89	969.954	4960.54	6122.59	608.659	3494.21	1551.55	2732.33	2793.18	1421.22	2486.49	2664.04
P0DP23	5567.98	3371.86	2691.08	6275.55	19960.5	2726.21	8525.02	2022.02	4207.33	3761.58	8260.93	4558.39	3865.17	12416	1935.43	1696.67	7232.03	861.266	1323.19	1581.78	3362.47	9828.38	3013.92	3942.29	2775.42	4116.35	4437.01	6522.24	2809.66	2620.68	2540.83	2204.86	1992.12	1469.69	3403.55	2895.84	3062.25
P0DP24	5567.98	3371.86	2691.08	6275.55	19960.5	2726.21	8525.02	2022.02	4207.33	3761.58	8260.93	4558.39	3865.17	12416	1935.43	1696.67	7232.03	861.266	1323.19	1581.78	3362.47	9828.38	3013.92	3942.29	2775.42	4116.35	4437.01	6522.24	2809.66	2620.68	2540.83	2204.86	1992.12	1469.69	3403.55	2895.84	3062.25
P0DP25	5567.98	3371.86	2691.08	6275.55	19960.5	2726.21	8525.02	2022.02	4207.33	3761.58	8260.93	4558.39	3865.17	12416	1935.43	1696.67	7232.03	861.266	1323.19	1581.78	3362.47	9828.38	3013.92	3942.29	2775.42	4116.35	4437.01	6522.24	2809.66	2620.68	2540.83	2204.86	1992.12	1469.69	3403.55	2895.84	3062.25
P0DP57	39058.6	75612.8	88629.7	37206	198974	25388.7	72999.7	28388.5	40897	79826.1	65349	17307.4	21970.2	103954	32787.1	50054.9	98055.9	24933.2	5199.65	16070.9	31246	10437.8	47592.5	54750.9	11769.7	27493.7	23795.4	53004	47738.2	38191.3	29486.1	15056.5	26861.6	14806.5	14017.1	52157.4	16189.7
P0DP58	68.924	1113.2	543.088	339.694	2399.44	543.088	543.088	543.088	1725.84	340.989	543.088	4124.01	208.782	543.088	185.541	129.838	185.541	185.541	283.039	185.541	631.31	144.419	734.764	37.116	336.469	336.469	336.469	4216.43	2939.9	336.469	313.946	30.504	58.1053	336.469	336.469	336.469	1668.67
P0DPK3	405.412	0	0	247.576	0	170.77	0	0	105.785	0	0	184.882	151.889	0	0	0	0	0	214.029	0	0	0	0	0	0	0	0	99.8292	1026.45	0	0	0	323.063	80.8476	0	0	372.634
P0DPK4	405.412	0	0	247.576	0	170.77	0	0	105.785	0	0	184.882	151.889	0	0	0	0	0	214.029	0	0	0	0	0	0	0	0	99.8292	1026.45	0	0	0	323.063	80.8476	0	0	372.634
Q7Z3S9	405.412	0	0	247.576	0	170.77	0	0	105.785	0	0	184.882	151.889	0	0	0	0	0	214.029	0	0	0	0	0	0	0	0	99.8292	1026.45	0	0	0	323.063	80.8476	0	0	372.634
P10109	340.841	836.809	206.4	253.069	1030.54	92.6064	589.105	502.508	474.715	370.667	1141.9	502.508	916.41	567.189	289.529	292.169	280.01	222.616	197.099	226.305	326.146	181.019	24.7103	198.215	67.8223	195.195	225.545	569.296	218.301	622.24	1401.86	211.057	163.713	101.153	201.623	373.423	232.528
P10114	475.75	327.144	429.497	420.446	438.548	744.165	460.27	429.497	429.497	312.607	365.033	527.544	340.911	429.497	234.155	227.192	586.889	228.788	139.038	504.911	244.927	676.054	463.172	694.432	304.77	368.148	332.3	462.703	318.5	174.771	214.681	293.252	195.159	263.094	336.063	343.348	332.231
P10124	380.343	657.194	657.194	657.194	908.188	657.194	333.054	657.194	1320.54	809.772	657.194	657.194	484.879	657.194	198.031	239.135	219.54	199.945	422.579	219.54	101.335	412.023	377.232	99.6733	589.64	593.998	224.158	593.998	1313.81	454.752	861.004	598.356	508.055	782.721	593.998	319.511	614.088
P10145	0	0	0	0	0	0	0	0	0	0	0	0	0	0	0	0	0	0	0	0	0	0	0	0	0	357.755	0	0	0	0	0	274.421	273.327	0	0	0	0
P10153	67268.6	16647.3	36547.4	176880	71480.4	84482.8	67036.3	20786.4	68301.2	72676.3	81628.1	98812.3	66444.6	178263	62163.2	60789.8	78368.4	85840.6	54360	92793.8	66329.4	73586.8	48145	59180.7	49863.1	57184.6	63477.1	50483	66483.6	141104	64172.3	27215	43491.7	55746.2	48710.7	55955	39806.1
P10155	32.2335	171.572	562.101	119.024	180.25	241.094	120.693	1175.3	180.25	86.8943	188.928	265.287	100.128	1200.03	112.311	118.274	40.9135	303.333	297.835	241.743	221.4	132.978	552.458	86.2568	444.651	139.595	246.434	165.275	291.525	242.969	169.731	486.768	204.08	249.025	158.963	114.285	198.401
P10253	51178.3	5564.07	16510.3	21331.6	25261.6	8574.22	10967.4	2338.33	12036.7	38588.7	1392.5	12365.7	12125.8	6534.67	4461.23	4249.98	12674.3	4270.84	10374	7468.23	5358.31	17840.8	2448.56	14366.6	4850.82	16406.9	4078.1	2030.7	1125.31	6677.73	10467.3	4907.68	9990.02	4485.96	3565.55	17188.1	1064.26
P10301	183.896	313.314	313.314	439.521	313.314	335.821	313.314	313.314	313.314	258.16	290.808	422.808	256.115	378.833	225.021	165.565	460.124	324.215	381.235	774.992	225.668	249.001	238.511	199.795	181.9	162.241	324.885	319.272	419.404	414.101	150.023	204.397	110.354	260.773	269.919	222.416	306.754
P10314	165.189	387.875	0	112.598	1105.72	0	0	0	0	0	0	0	0	0	0	0	0	0	0	409.223	114.678	764.274	0	0	272.805	272.805	272.805	272.805	272.805	731.993	338.222	207.777	114.438	156.462	1517.4	272.805	272.805
P30459	165.189	387.875	0	112.598	1105.72	0	0	0	0	0	0	0	0	0	0	0	0	0	0	409.223	114.678	764.274	0	0	272.805	272.805	272.805	272.805	272.805	731.993	338.222	207.777	114.438	156.462	1517.4	272.805	272.805
P10321	0	0	0	0	869.729	0	0	0	0	0	0	0	0	0	0	110.297	0	0	0	0	352.489	0	0	0	0	0	282.124	0	0	0	0	0	130.485	679.381	169.815	0	164.062
P10412	2011.88	742.011	3278.42	1125.72	1545.55	609.237	1495.82	26151.2	665.689	1028.51	96.7277	199.959	383.725	751.707	554.581	281.923	390.1	36.6738	293.06	103.844	246.578	1576.37	1083.58	685.498	735.503	1658.02	862.88	486.197	2134.23	420.432	1875.59	2185.72	2590.51	804.352	737.609	1342.51	518.608
P10451	30828.5	1625.71	61008.2	28424.3	10657	13596.8	17403.4	4254.4	16685.6	41513.8	19778	19405.9	15326	22083.5	15996.4	12426.5	11256	7289.92	29095.4	10212.8	13280.5	23166.7	4472.95	27212.2	5299.55	17335.2	13984.7	20797	44147	38769.3	26749.7	10605.5	7371.82	7561.43	16556.1	25876.2	11609.5
P10515	1523.67	385.573	636.211	175.964	869.916	568.507	568.507	90.565	343.977	276.891	813.037	369.547	1027.68	3591.85	242.58	93.061	309.333	355.506	628.48	436.641	703.887	263.169	480.216	228.387	448.111	328.058	132.559	513.253	260.68	957.438	282.896	222.051	141.39	238.464	231.947	145.124	418.262
P10586	733.174	505.343	1028.06	1039.38	901.488	348.177	557.16	2102.78	554.73	640.779	699.126	667.63	386.851	667.63	799.457	598.491	816.458	971.407	1102.63	1132.02	882.543	474.928	421.425	726.999	413.76	518.667	482.051	268.881	893.19	1020.24	677.662	395.614	363.787	534.292	508.659	727.942	464.694
P10599	17153	2013.13	22465.2	1913.53	24224.9	3019.14	4451.08	13178.3	5925.89	9768.98	7554.27	3861.79	7288.43	14059.6	3535.59	2699.38	6315.32	2298.81	8402.98	3658.59	1831.68	7147.47	7797.84	7137.88	8804.04	4761.92	6515.31	8256.99	5604.58	3851.81	7681.4	4801.97	6936.43	4657.99	5049.45	7214.75	3005.81
P10606	1319.58	1434.61	2054.42	599.141	4135.47	484.737	1227.7	864.818	1227.7	278.262	77.4502	1227.7	1227.7	4822.21	360.089	458.857	1486.81	874.213	643.485	872.397	794.513	2810.1	1080.05	1096.03	231.137	309.725	628.397	1048.93	143.197	176.524	229.776	1295.99	412.285	222.03	574.662	467.307	1886.38
P10619	23937.9	12316.2	20800.7	28206	38838.4	8901.62	7367.86	2450.6	3605.39	9373.13	24426.9	3513.92	6051.81	28080.8	8443.89	6493.97	2052.63	3710.23	1973.76	2871.63	5825.31	3593.25	3422.51	4674.97	4961.34	4814.87	8722.28	23287.4	27706.6	9914.28	8740.5	2079.61	5103.47	5815.04	7722.25	6886.3	17989.5
P10620	0	0	0	101.827	0	0	0	0	0	0	0	0	0	0	151.746	122.232	266.194	159.424	64.522	192.967	114.156	293.888	222.731	226.113	169.72	153.935	112.298	139.55	169.72	169.72	132.048	306.845	454.37	234.931	180.472	213.799	158.968
P10636	213.805	283.746	243.57	154.865	203.011	218.277	173.905	218.277	218.277	359.869	222.75	218.277	218.277	218.277	283.297	121.52	82.4529	40.9172	247.491	130.87	130.87	218.112	54.1067	176.716	266.402	139.283	142.172	121.507	140.727	140.727	124.234	17.2441	988.271	145.345	139.021	167.794	140.727
P10643	7357.38	7579.92	3523.73	3164.96	3660.83	1353.5	4403.18	2283.95	4061.69	6406.03	2911.12	3176.74	2161.29	1439.94	2680.29	1951.42	2628.93	695.161	2085.61	2082.66	1770.91	7260.61	670.669	2761.55	681.361	1024.96	1109.8	3718.29	1604.66	1301.22	2956.47	1133.66	718.468	935.679	1884.26	1567.92	1317.89
P10644	87.2561	523.309	295.912	70.7057	87.2561	81.8668	87.2561	794.141	87.2561	48.8132	7.27572	87.2561	87.2561	713.671	183.586	335.626	198.913	232.843	337.6	146.3	653.952	319.193	171.18	180.552	714.045	180.434	175.237	45.3739	502.923	151.746	189.148	342.966	237.379	207.892	197.861	115.296	162.843
P10645	9503.3	4410.67	1219.38	1610.16	67056.8	4598.82	5899.3	3631.82	9755.94	19299.4	846.149	3334.67	4424.21	4424.21	3124.27	583.16	6421.87	5581.42	843.301	571.555	1661.39	2888.39	406.068	2159.67	518.245	1971.14	1117.36	505.683	8660.66	2536.99	1338.22	454.658	2417.46	676.067	354.95	1334.1	1065.55
P10646	114.745	2052.8	1886.6	305.706	264.813	317.316	247.903	4345.22	409.674	455.01	480.947	439.402	377.588	2027.43	147.36	151.015	159.202	281.369	263.895	132.351	247.372	127.617	257.458	130.43	155.055	114.309	160.089	292.703	1245.64	253.914	115.441	67.9496	70.7854	117.659	97.8093	51.555	360.994
P10721	838.073	1348.44	428.383	301.045	1009.33	311.878	536.259	460.545	531.753	460.545	304.785	349.416	400.848	1019.03	166.815	191.922	411.704	617.025	551.656	556.142	788.646	1052.12	615.039	631.288	399.007	210.303	411.827	150.152	290.473	781.22	322.36	85.4848	279.409	336.428	255.213	404.1	154.928
P10768	986.061	777.142	703.344	190.258	443	229.571	662.601	1411.53	577.578	325.757	263.79	466.521	619.708	902.759	385.699	427.346	726.255	236.688	660.174	548.326	341.346	930.153	689.55	551.542	412.856	652.495	550.07	1335.11	360.609	983.237	632.502	505.367	1377.17	506.798	596.237	666.635	381.234
P10809	399.392	594.059	863.986	848.832	755.364	551.42	472.545	863.805	551.42	216.641	531.034	328.75	341.569	4133.68	292.364	278.593	206.239	456.385	494.602	703.597	603.085	454.176	1161.85	514.755	1502.94	661.06	2258.36	797.844	989.265	378.757	418.975	1210.49	900.166	1583.32	901.106	749.044	2279.6
P10909	26031.8	23764.3	12408.7	19560.8	19048.2	20177.7	23292.8	40657.5	63349.2	31493.7	17742.8	27149.5	29773.2	61764.4	18250	18609	45598.5	24181.4	18639.7	29099.4	22216.9	40752.1	18238.7	39432.7	20875.8	20227.7	30056.9	16134.4	20287.5	21881.9	16765.2	18894.1	25009.6	26895.9	13309.1	38002.7	26614.5
P10912	409.868	398.686	414.423	432.871	727.178	497.564	405.144	414.423	658.586	313.056	414.423	408.637	418.978	414.423	265.201	180.84	785.005	478.163	225.073	815.995	147.87	628.077	253.203	360.789	229.857	89.4964	275.104	192.113	158.909	403.916	441.492	101.779	120.84	281.624	66.5856	125.705	86.5998
P11021	3059.18	6234.65	8892.81	1122.25	1876.03	2773.64	1007.08	3318.07	1667.94	1676.77	2175.26	1096.71	1254.09	8822.93	1242.98	1313.68	1690.83	1706.94	3095.95	1399.01	1797.97	2132.11	8197.42	2041.33	2253.85	1338.43	3533.31	1201.25	2983.63	1820.49	1259.59	5895.17	2183.92	2347.11	1308.24	2060.18	1774.12
P11047	1863.73	1877.94	338.759	1815.86	1461.02	530.862	1528.73	839.529	762.487	733.624	644.439	583.368	464.686	2507.77	2224.69	1233.8	1625.09	537.165	1018.24	865.3	724.889	1438.47	568.056	1337.16	520.75	649.957	430.868	756.921	316.912	857.53	637.148	205.544	518.137	442.496	612.516	773.376	308.907
P11117	22693.5	9961.57	3614.21	10484.6	2544.61	6260.43	8087.98	6247.54	2738.95	23974.4	26474.7	7854.3	10062.1	40882.5	12317	8738.76	3820.06	5033.9	8312.35	8279.99	7269.92	7456.37	4773.01	9355.49	7250.86	7693.71	12955.7	21670.2	6992.71	20744.4	9273.41	3826.42	7669.88	8594.22	13387.5	8692.78	9157.55
P11137	0	0	0	0	0	0	0	0	0	0	0	0	0	0	0	0	0	0	0	0	0	43.6543	0	0	0	0	0	0	0	0	0	0	0	0	0	0	0
P11142	3756.01	1652.04	7908.39	3756.17	1227.18	1761.78	2046.9	865.424	2395.3	3168.16	861.918	1978.79	2059.51	2275.31	3585.95	2329.26	3859.13	2485.97	1278.77	5208.19	1369.27	5822.87	13398.3	3777	4463.94	3374.68	3874.8	4669.96	2719.37	2426.43	2810.96	11430.7	8898.81	2268.65	2042.19	6712.58	2707.95
P11166	0	0	0	0	0	0	0	0	0	0	0	0	0	0	243.022	210.837	636.211	163.819	146.275	210.837	210.431	357.497	215.156	208.506	274.605	379.946	379.946	379.946	930.854	379.946	379.946	379.946	379.946	441.911	150.709	509.498	313.831
P11168	211.007	183.292	0	0	196.808	0	0	0	0	85.2302	288.953	85.2302	208.397	0	260.062	314.813	517.235	443.685	243.391	495.39	215.078	275.62	86.6372	453.418	190.307	245.361	182.329	182.884	190.307	52.6876	190.307	44.3253	197.731	360.884	201.312	162.616	272.193
P11169	0	0	1001.67	0	0	0	0	0	0	0	0	0	0	0	0	0	0	0	0	0	0	0	137.164	0	115.662	0	0	0	0	0	0	1354.81	353.471	437.342	0	0	0
Q8TDB8	0	0	1001.67	0	0	0	0	0	0	0	0	0	0	0	0	0	0	0	0	0	0	0	137.164	0	115.662	0	0	0	0	0	0	1354.81	353.471	437.342	0	0	0
P11171	164.479	214.385	0	0	259.835	0	0	0	0	0	0	0	0	0	204.354	204.354	204.354	204.354	204.354	204.354	1369.55	156.394	469.082	160.961	25.7108	209.576	209.576	209.576	334.935	209.576	209.576	415.283	610.347	83.1438	209.576	85.4268	209.576
P11172	0	200.417	0	94.4086	0	0	0	0	47.7391	47.7391	0	0	0	0	213.524	101.74	102.546	153.403	193.399	178.201	162.245	177.618	299.428	158.44	140.801	70.7413	72.2214	90.6952	121.402	121.402	34.5298	155.081	334.69	121.402	143.311	120.772	138.486
P11177	0	0	0	0	0	277.133	0	0	0	0	0	0	0	0	207.998	223.684	217.647	268.618	197.993	228.376	308.956	412.685	268.126	314.133	231.511	41.3508	215.538	416.11	226.357	226.357	226.357	272.04	197.179	221.203	245.229	147.859	547.907
P11182	0	0	173.16	0	86.3886	0	0	0	0	0	154.13	0	86.3886	0	78.6954	86.7566	215.313	43.2553	78.6954	78.6954	70.6342	78.6954	121.484	34.4219	81.9886	66.7037	99.1687	191.631	97.4004	97.4004	97.4004	54.7957	95.6322	104.029	121.847	72.3051	196.02
P11215	203.902	323.763	309.107	78.2384	329.484	96.6943	197.214	197.214	197.214	105.138	197.214	197.214	62.472	197.214	180.912	52.7132	89.2569	82.1086	135.049	89.2569	96.4052	67.698	119.041	38.199	64.8721	99.5327	96.4968	201.081	350.185	92.7155	96.4968	525.288	184.13	93.461	43.1563	82.456	96.4968
P11216	180.319	529.303	456.626	182.406	308.34	268.368	338.761	308.34	308.34	308.34	247.619	308.34	392.879	308.34	249.407	250.103	162.542	360.169	203.535	408.323	269.603	241.995	351.305	177.214	151.835	99.5058	246.534	395.774	459.715	256.882	66.3517	440.653	332.372	222.013	366.094	267.23	223.646
P11217	112.69	1354.71	1064.49	171.798	311.364	574.685	166.596	311.364	278.663	311.364	338.544	284.183	344.188	311.364	421.889	365.105	440.797	559.441	420.305	585.912	345.779	334.629	1586.15	233.49	489.558	392.108	594.991	440.449	720.651	375.827	339.176	2187.16	704.462	583.528	537.058	211.109	414.15
P11226	127.771	0	0	0	128.638	0	0	0	0	0	0	0	0	0	0	0	0	0	0	0	0	0	0	0	0	0	0	0	783.958	0	0	0	0	0	0	0	151.97
P11233	165.515	562.836	262.835	251.745	226.765	506.288	210.696	239.255	183.269	136.112	341.173	303.455	158.759	239.255	471.712	263.194	320.311	246.794	328.077	502.831	271.582	343.377	215.833	372.033	662.859	177.299	220.187	588.598	346.418	409.257	353.087	292.862	339.748	333.003	407.198	245.841	459.546
P11234	417.398	1210.28	692.805	363.809	372.911	426.673	209.301	1184.13	202.522	238.681	303.215	262.748	534.101	823.734	374.869	363.227	327.88	781.494	1422.67	785.367	934.96	251.976	619.572	382.131	808.394	301.518	440.212	401.253	295.215	355.026	341.761	292.609	459.613	501.363	452.545	337.586	520.6
P11274	27.2346	67.134	123.515	86.2501	0	0	27.2346	0	0	70.7153	0	171.723	0	27.2346	29.8619	63.1192	102.893	135.611	148.972	233.364	106.519	109.078	142.604	215.426	103.756	53.6315	77.5091	109.644	92.2766	151.269	71.1807	124.837	75.3731	147.306	80.7969	123.679	57.5566
P11277	0	143.982	0	0	0	0	0	0	0	0	0	0	0	0	50.9605	108.141	181.807	108.141	45.3729	108.141	108.141	134.943	108.141	108.141	51.8433	75.4004	75.4004	75.4004	429.716	75.4004	75.4004	58.718	22.6608	62.4778	163.48	108.977	88.323
P11279	14550.3	3773.77	1566.76	13625.6	20319.2	766.245	14067.6	7120.14	4403.39	12008.2	4143.24	898.636	9836.89	7120.14	4417.51	2426.58	2524.56	1069.36	168.408	459.273	468.349	1326.91	351.371	1683.98	888.331	3499.88	1394.07	13646.5	1480.07	596.572	1463.74	1259.19	1875.99	740.139	2543.86	3753.98	5872.5
P11310	229.702	763.812	146.661	12.0479	229.702	29.9965	258.31	229.702	229.702	229.702	199.927	229.702	258.534	291.01	296.56	65.5076	1209.41	64.1109	96.9013	65.5692	251.303	560.226	739.488	827.865	238.55	383.188	898.012	688.849	571.241	482.806	571.241	1037.51	442.415	571.241	609.465	349.478	1413.5
P11362	2244.92	8254.79	22710.2	1609.35	4864.62	1936.71	2585.2	2205.99	2590.68	3025.17	429.689	1503.17	1675.7	2195.43	1427.08	3230.57	1798.99	5231.69	3609.19	5036.22	3064.23	1599.46	2334.35	1408.82	1034.66	571.834	513.642	485.6	471.761	987.292	1366.42	239.981	657.003	871.166	312.955	395.557	613.77
P11413	183.8	551.959	1128.46	183.809	178.831	345.898	226.247	1328.7	279.583	161.23	188.859	287.64	242.557	1115.52	216.325	345.076	267.792	430.078	343.062	787.812	439.84	609.444	3499.6	291.794	624.009	535.006	427.31	385.262	960.922	537.956	443.625	3452.23	1212.8	1229.08	400.994	343.024	335.024
P11441	104.628	0	622.029	0	0	0	0	0	0	0	0	0	0	285.802	149.75	100.372	149.75	293.227	149.75	149.75	149.75	149.75	338.092	59.2787	139.29	0	64.1039	0	0	0	0	68.3338	0	0	90.8769	0	0
P11498	41.3079	0	883.926	29.2149	0	0	29.2149	0	0	0	0	0	0	0	69.4688	83.2789	85.1263	248.506	69.1772	186.139	133.1	117.878	162.537	210.738	43.2343	17.0667	80.1618	68.6529	68.9907	50.3953	51.3384	82.4724	107.435	81.9773	69.3286	44.8168	105.241
P11586	240.419	905.989	603.004	404.759	242.083	629.887	252.999	1797.54	431.521	197.341	245.43	504.311	444.519	323.576	979.77	1126.95	388.311	1128.54	1149.45	1064.09	1206.44	927.108	1452.74	765.399	2343.9	1074.32	1143.13	1365.75	811.056	967.16	694.157	809.575	2214.91	1499.36	886.348	1053.68	1308.3
P11597	1405.22	3815.68	2062.86	2833.13	2021.19	4398.62	1232.13	2270.64	4012.22	1441.61	2820.95	2892.46	1336.24	4217.46	1144.97	2409.12	1054.77	4457.84	2912.49	3865.66	4411.02	258.11	6531.63	2201.75	6940.61	2069.98	4381.32	6136.85	6761.78	4759.8	16255.8	1591.78	1520.49	7881.03	6449.42	1455.35	15714.4
P11678	0	0	0	0	0	0	0	0	0	0	0	0	0	0	0	0	0	0	0	0	0	0	0	0	0	0	0	0	264.705	0	0	47.3189	0	0	0	0	0
P11684	19992.8	197332	141566	12792.7	159465	79773.7	74798.2	707181	177074	6922.78	91368.3	140919	121691	256317	10867.3	37334.7	17207.5	26119.7	4109.91	28629.3	18676.5	1754.37	68227.5	33250.7	36436.8	8044.78	5713	59851.7	177675	25497.7	15854.7	19996.4	3700.73	31951.6	24178.8	3218.01	44402.7
P11717	1142.61	615.221	883.148	932.598	1764.95	1055.56	792.346	1089.65	575.697	1031.02	1690.93	1268.01	1246.02	2260.59	654.617	939.246	858.502	786.266	1285.13	2236.75	1083.98	926.027	638.044	986.05	820.882	528.066	607.235	831.556	836.533	1286.51	636.402	571.675	938.921	988.351	1087.69	681.069	583.772
P11766	1523.64	1159.2	232.631	314.456	1748.58	390.279	271.525	2744.82	518.349	415.254	607.067	520.027	814.296	1441.47	675.682	536.206	414.724	738.563	579.519	908.104	790.242	541.395	413.165	799.015	524.068	337.041	426.182	762.147	310.946	453.695	416.727	578.472	810.309	401.651	668.354	866.052	652.009
P11801	0	0	0	361.301	0	0	0	0	110.043	0	0	121.532	0	0	105.129	0	83.0435	0	0	0	0	71.3007	0	91.1731	0	0	0	0	0	0	0	0	0	0	83.0496	53.7569	0
P11908	0	472.432	0	237.248	584.483	0	238.254	0	0	0	0	88.7203	88.7203	0	172.254	143.405	143.405	36.6976	143.405	143.405	54.1742	211.341	114.556	200.203	105.187	191.687	317.098	410.856	191.687	87.9368	191.687	148.529	39.8748	191.687	368.101	191.687	305.983
P11940	277.922	543.381	966.898	111.115	158.984	386.769	150.277	1333.36	161.408	100.78	193.724	246.297	224.794	3381.43	196.07	173.537	181.541	223.752	263.958	293.104	203.127	483.364	943.802	139.532	399.952	121.281	298.451	174.066	302.756	156.044	116.058	753.85	268.195	183.707	187.872	156.902	334.847
P12004	100.999	451.13	133.98	33.4195	133.98	112.573	133.98	133.98	133.98	133.98	153.262	214.495	133.98	133.98	31.7497	0	0	0	0	0	0	0	159.005	85.2062	88.203	33.7146	81.0544	118.579	88.203	88.203	100.635	143.196	61.175	60.3989	88.203	134.887	88.203
P12035	1322.07	358.427	3250.97	725.844	1568.65	3729.82	329.342	1568.65	3049.71	4450.21	839.464	2435.25	1930.57	1505.24	1890.17	1879.64	4897.38	5913.43	11939	4261.93	1454.44	16040.6	15318.8	830.76	2561.22	938.665	3499.27	1470.98	4396.83	1784.51	6682.33	14971	5510.76	7871.97	1716.71	1306.75	603.347
P12036	0	0	0	0	0	0	0	0	0	0	1317.63	0	68.5685	0	0	0	0	0	0	599.475	53.1911	0	0	0	0	0	0	0	0	0	0	308.488	0	111.757	100.266	0	0
P12081	200.187	300.194	190.751	190.751	190.751	211.434	82.8399	190.751	87.2864	190.751	140.327	269.269	181.315	190.751	238.935	172.848	253.198	317.055	193	393.79	257.508	359.763	838.197	273.57	131.573	243.117	206.582	152.534	218.689	180.947	105.203	542.442	401.708	123.113	247.973	230.796	281.999
P12104	78.3191	294.374	294.374	228.259	5874.22	202.818	184.087	294.374	1751.6	200.156	965.314	310.784	1849.56	294.374	0	196.277	0	0	78.5715	64.2024	0	64.2024	0	0	271.001	332.028	271.001	290.751	1091.2	271.001	145.052	186.999	233.049	271.001	195.849	271.001	590.937
P12107	0	0	0	91.1776	110.929	0	0	0	0	227.975	0	0	0	91.1776	129.543	85.1473	233.141	129.543	272.148	72.0892	108.25	102.886	185.306	350.183	115.807	0	0	0	0	0	140.632	0	248.694	89.4545	0	231.035	89.4545
P12109	56039.5	24091.4	6902.97	31591.4	33541.5	35916.1	25332.1	19275	20587.6	15066.3	15264.7	29126.8	14966.8	29686.8	23619	25575.5	35952.7	24538.9	32979.8	38357.9	36668	25492.4	11360.9	36259.3	18155.7	18505.1	20662.7	18224.4	8949.66	30375.7	17580.4	11393.5	21317	22089.6	16813.8	30101.8	9456.25
P12110	195.363	716.143	690.952	201.655	568.716	298.658	386.754	1114.15	321.214	115.924	650.656	581.071	412.731	870.097	182.965	462.406	159.303	381.42	176.452	522.68	414.9	104.75	211.798	344.673	207.681	150.71	164.372	471.161	1061.82	445.338	241.415	149.322	215.706	192.533	279.265	172.186	354.64
P12111	10017.9	456.747	6157.71	3189.33	6070.38	1754.84	2989.63	3310.3	3081.47	5967.33	14025.9	7884.05	2903.65	995.499	2854.17	2567.13	6440.76	2321.85	3593.05	2598.46	2237.49	4442.67	1440.97	4160.06	3311.7	6164.06	5576.64	4848.15	7419.23	9255.66	10608.3	3578.63	3118.74	2597.49	8952.21	10845.7	2918.21
P12235	134.418	0	291.544	134.418	0	215.209	0	0	0	0	0	0	0	572.598	232.134	291.878	290.015	583.002	397.204	589.462	369.048	447.357	625.179	214.109	179.258	54.1527	357.564	260.425	260.027	260.027	260.027	257.993	259.629	331.739	282.063	37.0216	600.656
P12236	384.375	42.3356	1018.83	771.228	167.24	846.247	771.228	771.228	771.228	771.228	771.228	771.228	771.228	1700.79	1255.09	1048.64	1496.43	2309.64	1408.89	1240.6	766.451	2448.02	6003.61	1388.07	943.101	418.019	1895.02	2848.01	1247.89	559.276	433.011	2750.78	1555.72	1815.27	1623.1	457.934	3459.79
P12259	930.113	1732.4	1194.17	260.902	3040.89	397.975	1669.17	704.859	1248.68	2824.92	882.605	631.044	751.322	930.113	462.118	502.469	1951.1	327.225	451.225	374.308	578.033	1400.38	227.98	943.18	421.089	111.001	1015.21	173.116	608.807	167.656	332.961	159.871	240.292	273.438	213.413	303.203	268.717
P12268	2.86229	525.673	2.86229	244.639	0	316.327	220.053	0	0	2.86229	0	0	109.193	0	283.327	308.927	254.038	132.43	135.633	168.523	226.674	235.975	231.829	199.429	316.433	211.256	156.081	229.321	297.402	191.989	187.005	442.691	450.94	308.732	316.741	266.837	242.24
P12270	14.5757	0	96.9706	0	0	98.059	14.5757	0	0	0	36.3446	0	0	0	37.9448	51.6284	96.1387	99.2463	123.771	96.1387	124.191	93.0311	187.876	25.9163	115.059	83.3269	129.566	59.1371	95.9502	95.9502	33.3321	218.363	95.9502	128.945	68.502	32.6126	144.982
P12273	5744.96	346.263	482.824	6228.79	9952.46	2724.62	2714.5	2724.62	4248.14	5115.79	1830.51	3661.12	2190.87	2629.98	5924	1016.18	19900.2	6403.13	2624.24	2639.92	4722.45	6748.88	848.797	7215.76	1976.77	3061.56	865.267	423.171	870.843	2270.8	8214.24	390.822	1560.01	2224.75	1289.29	1251.57	440.047
P12277	1449.19	1254.03	1772.21	5507.45	2606.54	4459.95	2766	3477.19	1329.75	954.939	1511.79	1976.12	2567.01	1305.09	1086.65	2249.33	3860.41	11523.8	1431.72	12712.4	10415.4	4854.49	995.95	3934.19	2044.58	2928.12	2422.06	2900.68	1337.61	2192.76	2162.88	4359.36	1297.45	4810.95	8276.92	3239.81	5264.33
P12318	471.88	2054.53	199.122	359.923	4543.18	342.802	1282.01	287.653	6428.38	789.5	1305.26	312.056	1670.88	296.755	225.618	277.426	872.508	160.639	233.924	225.618	148.044	467.506	221.294	75.3093	177.563	260.366	260.366	2468.68	1691.09	917.775	841.505	201.009	46.0852	260.366	100.664	260.366	260.366
P12319	7260.02	226.661	0	0	1197.26	0	226.661	0	0	2195.19	0	0	0	0	2252.19	1259.39	2647.2	1924.27	929.055	1025.98	1559.63	3123.1	743.902	1968.6	0	0	0	900.725	0	0	0	0	661.347	0	661.347	1008.74	0
P12429	226.265	733.506	3517.69	380.656	425.252	479.059	822.969	567.074	567.074	405.994	779.764	468.669	655.089	4935.37	421.774	878.028	1091.71	1953.9	942.125	2346.61	818.287	1029.91	2620.32	435.508	3090.13	1273.48	271.461	968.699	1271.98	1515.34	852.541	8923.04	1831.3	2744.34	1324.33	808.421	846.493
P12532	202.812	469.068	372.861	0	0	151.915	0	0	0	0	0	151.915	0	0	70.8172	100.38	100.38	100.38	100.38	100.38	45.2365	217.473	285.775	100.38	158.17	145.056	198.174	217.099	177.379	177.379	177.379	482.875	132.013	92.1844	177.379	229.131	177.379
P12694	0	0	0	0	0	0	0	0	0	0	0	0	0	0	129.702	130.86	159.582	157.111	157.111	154.639	128.348	254.993	264.728	221.716	23.7148	0	136.744	266.526	0	0	0	0	121.267	0	248.192	0	276.919
P12724	227.932	444.59	2075.76	297.411	806.503	178.012	202.905	444.59	441.339	813.396	447.841	831.179	139.108	2701.93	171.66	159.188	452.111	753.934	887.949	519.961	525.896	220.786	1990.01	205.606	620.374	748.062	94.0245	93.1602	1328.91	856.518	256.319	6556.17	2345.05	980.573	430.477	456.136	263.724
P12755	302.751	0	1847.39	0	496.881	0	520.6	0	0	0	0	0	258.387	0	0	0	0	0	0	0	0	85.8478	0	0	0	0	0	0	0	0	0	0	0	0	0	0	0
P12814	837.187	3072.72	2905.66	1124.38	516.584	2458.59	1154.45	2930.41	1561.2	1033.56	1966.26	1335.13	1914.27	3577.78	1476.82	2135.63	2372.98	1948.11	2013.83	2385.06	2594.15	3796.45	7847	2378.73	2610.32	2742.74	2719.32	2377.26	4473.26	1331.75	860.221	10575.6	4365.36	4981.87	2636.06	2707.19	2740.85
P12821	367.374	691.765	1882.01	240.928	301.812	376.965	832.863	1004.21	485.185	984.703	2094.23	932.055	1591.45	6566.36	444.257	412.267	1123.66	912.445	435.174	1634.05	1476.84	1437	614.256	1248.62	702.335	755.965	360.764	1602.92	724.655	811.711	576.012	259.554	872.207	357.342	1029.16	1135.32	456.6
P12830	26058.2	78012.7	40895.6	34566.5	96581.9	46767.2	71174.5	18545.3	27445.9	23064.4	74383.9	66669.4	71276.9	32692.6	42477.4	53882	9832.48	44633.3	37193.3	47515	34490.1	9456	36735.9	10444.9	36760	22211.9	24219.3	38830.8	27812.6	45495	31678.1	9967.79	8425.34	20025.2	45643	11266.9	24196.4
P12872	149.199	403.462	403.462	183.547	1859.38	429.991	252.474	403.462	1335.07	201.313	2518.41	2156.4	178.409	403.462	517.28	2090.11	624.774	220.396	223.095	215.553	758.433	400.281	3967.86	458.336	907.477	580.589	1654.63	846.922	2882.93	656.062	204.872	270.781	846.922	1287.54	125.134	846.922	1948.59
P12883	0	731.299	411.384	0	172.826	0	0	54148.3	0	0	0	0	0	1455.24	0	0	4.8587	0	0	0	0	0	0	0	0	0	0	0	1040.75	169.787	0	0	0	0	0	0	154.535
P12931	245.968	283.47	283.47	516.713	505.325	166.713	365.793	283.47	76.7141	305.076	261.865	345.056	194.152	283.47	308.129	311.725	391.138	209.174	243.054	77.6188	190.698	485.621	160.875	401.382	226.359	181.955	206.203	379.703	293.281	222.841	320.793	236.718	271.022	162.833	355.671	247.128	282.186
P12955	1711.47	2428.83	515.809	714.778	988.104	733.131	808.616	36742.9	944.805	848.748	1770.67	1467.22	1868.08	10755.8	1649.74	1405.17	789.802	1308.02	1788.23	1393.04	1287.79	1339.88	910.351	1937.29	2663.06	1418.59	1582.43	4606.12	1177.62	1730.93	1204.86	1114.7	4830.77	1616.9	1547.06	1370.08	2056.49
P12956	48.7184	362.454	205.367	66.0302	201.804	236.125	120.895	201.804	201.804	201.804	201.804	201.804	201.804	201.804	101.78	120.299	125.51	156.988	202.035	143.973	201.986	283.907	627.448	102.718	70.2335	125.674	373.006	44.0512	128.72	109.947	106.545	399.156	209.21	299.476	131.766	102.637	151.675
P13010	0	0	174.805	0	0	99.841	0	0	0	0	99.841	281.527	204.766	0	194.427	194.427	53.731	70.3365	115.339	87.6218	248.452	442.48	1058.81	327.47	221.675	260.859	265.112	89.6738	260.859	260.859	260.859	777.929	260.859	369.091	187.666	190.599	305.657
P13073	607.371	284.335	952.516	125.158	448.595	284.335	264.977	284.335	284.335	149.223	284.335	284.335	89.4964	4569.62	480.913	521.768	1208.4	429.407	592.785	159.651	413.926	1586.81	2372.21	884.511	154.837	66.5928	550.438	825.218	496.161	496.161	496.161	526.345	356.207	465.978	540.873	181.507	1513.75
P13164	0	0	353.865	0	0	451.784	0	0	618.353	0	2297.05	1107.66	353.865	1218.83	131.54	0	0	0	0	130.72	0	283.897	0	0	111.307	214.79	290.445	391.736	391.736	477.408	220.792	580.718	645.837	518.983	391.736	602.635	306.064
Q01628	0	0	0	0	353.865	451.784	0	0	618.353	0	2297.05	1107.66	353.865	1218.83	131.54	0	0	0	0	130.72	0	283.897	0	0	111.307	214.79	290.445	391.736	391.736	477.408	220.792	580.718	645.837	518.983	391.736	602.635	306.064
Q01629	0	0	0	0	0	451.784	0	353.865	618.353	0	2297.05	1107.66	353.865	1218.83	131.54	0	0	0	0	130.72	0	283.897	0	0	111.307	214.79	290.445	391.736	391.736	477.408	220.792	580.718	645.837	518.983	391.736	602.635	306.064
P13224	372.248	278.442	278.442	60.9713	738.161	273.165	385.691	278.442	278.442	295.043	268.713	283.718	192.793	152.282	138.247	259.744	301.601	380.455	134.147	225.71	333.685	259.744	293.777	100.889	273.213	199.243	247.387	783.57	735.616	597.83	590.748	273.213	273.213	299.039	94.3042	99.9001	223.364
P13284	4649.69	2148.61	10063	1493.29	3166.7	1614.94	2278.59	154.301	1938.98	4082.25	2408.04	3163.72	5890.32	4367.15	1118.86	1256.86	598.938	1205.18	483.351	765.249	1087.83	641.715	922.411	947.6	889.28	951.104	1573.89	2081	2185.59	2219.19	1844.39	770.379	1854.17	1821.82	1162.59	1173.21	1110.45
P13385	0	1558.06	973.37	450.627	6203.67	1409.14	0	0	450.627	0	652.499	0	0	0	406.039	830.437	318.531	561.354	88.6901	362.285	284.318	362.285	41.4542	873.182	774.828	776.772	790.038	1744.02	1450.12	704.273	514.38	774.828	774.828	295.871	774.828	774.828	147.714
P13473	111302	6002.92	15027.9	87318.2	67416.9	15907.6	30096.3	33331.9	26561	93027.5	51645.3	35537	59027.4	35961	23722.1	27349.1	16724.4	38949.7	9906.72	34097.9	22974.7	23261.9	3897.76	17270.2	12703.1	29704.2	36120	68040	19760.4	49259.4	26167.1	21575.8	26863	19077.3	31552.6	26610.5	31355.4
P13489	1181.11	3808.28	690.595	1073.66	3568.41	1056.57	714.036	7538.97	1514.94	384.35	1854.14	600.423	1848.51	3789.53	1084.47	1097.79	736.554	406.006	535.603	641.374	730.731	2297.8	2126.99	915.636	1053.68	879.674	939.485	2077.16	1076.7	835.604	2352.18	2535.5	2318.93	1740.8	1164.91	2836.51	1095.61
P13498	113.22	479.47	391.043	261.036	261.036	261.036	261.036	2062.1	261.036	261.036	93.3026	177.374	261.036	261.036	99.5492	85.5844	71.6989	117.993	70.8067	85.5844	85.5844	85.5844	118.776	59.8935	101.71	102.733	38.8615	172.263	241.793	662.636	172.263	1364.71	397.277	250.217	65.2728	47.8383	172.263
P13500	104.86	0	409.764	0	800.894	0	0	0	104.86	303.311	111.024	0	0	0	99.2597	100.586	102.766	138.057	159.347	102.766	120.859	102.766	102.766	101.546	0	0	78.8274	0	0	366.424	0	79.9408	79.5091	0	0	0	0
P13591	19387.1	5765.35	17688.4	9882.28	15178.3	751.164	10136.4	2118.79	9512.22	14664.4	7620.62	8165.84	1651.31	6123.06	6588.66	6023.06	9015.59	5054.59	10814.1	7449.71	5843.32	10347.7	5661.76	4262.62	796.715	7398.68	4313.61	2799.89	4079.48	9640.9	7414.3	2248.94	2395.27	2765.32	3626.28	4820.92	2246.77
P13598	10743.2	14924.4	15347.9	4505.69	11836.8	9949.33	11626.4	658.673	11251.9	6369.64	1762.24	5630.51	11463.2	5499.66	4687.67	3044.63	4779.68	6271.6	6788.42	8735.69	4707.77	4875.13	4250.08	2897.18	3115.58	1573.31	1923.7	2565.33	686.499	2792.04	3894.14	759.433	1242.74	2010.78	923.201	2607.46	2100.45
P13611	865.197	563.31	1173.98	1894.93	1005.07	77.3712	674.358	775.571	549.161	685.945	2584.76	298.595	1075.25	775.571	891.587	1083	710.123	508.121	305.188	793.824	287.511	765.539	76.14	522.1	273.597	268.815	104.918	2777.45	250.248	339.644	242.963	150.687	127.804	178.293	156.044	257.534	513.623
P13637	0	0	0	328.838	69.5368	0	543.376	0	0	0	0	0	309.864	0	471.312	391.874	365.211	365.211	66.9604	365.211	365.211	338.548	246.051	597.759	0	0	687.462	266.816	0	0	0	173.247	0	0	623.867	537.792	0
P13639	133.187	571.37	390.625	358.758	276.212	549.094	285.819	1532.85	316.574	277.453	341.96	255.728	367.577	1123.72	380.577	572.647	425.959	454.862	930.685	565.807	814.72	811.592	2921.5	621.418	614.721	363.798	907.216	769.565	583.439	324.621	418.133	1095.12	836.892	805.564	596.986	356.507	834.227
P13640	674.693	715.224	708.189	129.235	3480.34	48.5225	708.189	708.189	554.099	1306.15	708.189	708.189	1460.69	708.189	137.268	38.8807	294.704	76.03	60.7666	14.0743	193.688	27.5903	91.2934	76.03	181.862	181.862	181.862	700.031	477.929	53.8571	159.634	50.9299	226.476	181.862	94.6817	181.862	204.091
P13645	3268.76	878.611	2173.49	5928.48	4273.59	19989.6	2942.96	4273.59	35739.3	31504.7	3914.64	29996.9	15488.8	1334.04	9336.55	14714.5	20261.2	24893.9	9856.29	11338.1	2411.27	52291.9	28641.3	7738.82	15610.5	13796	9815.84	2895.47	33841.9	16422	43486.4	30494.5	24658.1	19126.3	17950.6	22617.8	16659.5
P13646	1813.74	9245.35	2179.86	4524.4	816.72	10008.9	1788.61	5505.4	25247.5	19833	948.413	879.632	6437.29	1849.45	16492.5	8406.84	44004	4414.97	5700.92	2007.78	3124.92	77623.1	12326.6	10538.2	4966.86	9251.54	16033.6	6934.74	11381.8	2183.73	14980	16720.7	10208.1	11152.5	12119.5	16772.9	6592.34
P13647	653.374	1787.55	881.939	803.629	885.247	2028.65	1169.53	1393.72	6859.67	4452.46	769.631	1617.91	3139.94	1393.72	4103.25	5157.71	6258.94	4059.73	3913.46	1185.21	863.074	14507.5	13721.8	1150.92	4828.51	2863.75	3218.14	971.672	4295.06	1218.27	16482	21011.9	8904	8795.33	5918.52	4847.13	2001.35
P13667	244.981	383.116	405.362	101.576	482.795	253.482	203.549	251.903	281.46	281.46	427.458	223.796	309.437	1671.46	154.952	201.63	111.33	223.559	277.072	205.689	244.903	294.493	935.314	252.498	253.558	160.192	427.984	185.073	824.525	106.95	129.338	443.993	149.928	86.5333	134.172	139.608	247.507
P13671	473.125	1140.68	1651.26	871.571	1586.97	486.982	494.352	2454.28	695.027	920.224	785.588	302.16	632.603	1943.8	177.269	208.252	676.873	197.38	373.588	235.413	382.683	548.14	193.682	341.218	1129.36	607.528	226.487	280.205	1706.65	781.892	389.61	691.351	483.013	1151.31	287.39	475.214	533.59
P13686	0	0	1688.11	260.212	0	260.212	0	0	0	0	310.068	0	0	0	181.085	190.304	190.304	190.304	358.753	190.304	210.279	117.856	223.049	151.676	336.949	144.693	278.964	185.755	146.304	185.755	104.154	142.063	108.356	312.937	444.531	185.755	605.14
P13688	612.016	199.307	199.307	99.8173	199.307	169.932	199.307	199.307	199.307	364.766	199.307	266.933	94.4578	199.307	35.7997	67.7968	46.1478	80.0722	55.5214	109.731	46.5369	179.538	180.26	67.7968	31.6099	79.4963	43.9186	67.9868	57.4744	38.4996	60.2453	241.468	146.887	34.6697	27.3282	119.075	54.7036
P13693	461.923	514.865	584.313	192.171	689.898	559.916	220.958	2526.04	425.693	279.784	327.368	344.018	411.601	2779.81	163.57	230.47	391.807	277.054	582.076	662.855	285.721	794.606	1547.49	236.167	342.564	201.1	212.128	294.058	397.015	278.576	421.189	624.847	400.602	372.195	317.935	242.723	189.07
P13716	704.805	1707.07	496.397	290.642	346.99	598.313	453.298	4226.05	480.947	699.472	468.251	474.709	883.568	3881.46	856.496	947.237	299.255	684.786	1016.75	834.668	1061.09	563.023	694.642	547.691	1079.44	703.419	1181.09	1279.95	603.145	613.973	495.02	557.65	1997.77	378.303	652.614	800.491	655.613
P13726	0	0	28.9761	68.6922	0	81.7163	0	0	0	0	0	0	0	0	41.8303	94.5278	94.5278	94.5278	94.5278	136.626	94.5278	9.81499	149.111	94.5278	48.8265	41.7436	41.7436	20.3159	41.7436	41.7436	71.4184	22.9757	21.662	41.7436	51.9185	41.7436	41.7436
P13727	8223.3	4233.89	1511.52	4410.15	39207.7	2695.31	23306.1	2564.34	4915.76	5885.97	4526.95	8312.48	4689.55	1220.36	6974.84	6870.28	13872.7	9676.46	1036.08	3240.5	5061.28	10991.3	4598.8	16929.8	510.088	6975.34	8296.53	3473.67	4316.69	6258.5	9684.4	1057.5	2785.92	1832.63	4239.21	4514.69	1768.05
P13746	79.7159	0	0	79.7159	0	474.165	0	0	392.966	0	449.044	0	459.101	1265.51	0	0	0	0	0	265.221	0	0	231.878	142.412	318.968	318.968	318.968	334.634	382.936	421.539	3.8407	318.968	318.968	318.968	280.872	318.968	179.28
P13747	0	0	79.5645	0	0	232.013	93.0335	0	79.5645	0	0	0	0	7966.02	73.6965	76.2693	73.6965	71.1237	53.8045	117.834	73.6965	73.6965	154.054	31.8035	16.0458	13.6093	98.4868	43.2974	43.2974	43.2974	43.2974	165.813	36.7789	49.816	51.9973	36.1495	43.2974
P13761	553.76	544.497	1396.19	405.656	405.656	332.945	405.656	405.656	405.656	305.724	523.93	350.069	383.437	405.656	0	0	0	114.286	0	0	0	0	0	0	191.901	0	310.955	0	1017.54	95.9782	0	190.87	0	0	0	0	0
P13796	580.345	6304.83	2414.5	368.999	2510.77	793.732	1107.97	363.32	250.662	990.619	3675.96	1454.08	649.361	3932.27	750.339	532.398	449.742	329.334	161.375	586.582	230.217	573.229	703.282	296.278	1509.07	3001.84	437.968	1140.67	1853.64	2723.37	1011.86	6211.09	2299.54	1431.59	1277.34	254.892	832.83
P13797	1002.44	5350.23	3379.2	576.767	683.268	1618.06	950.77	2063.51	907.203	625.724	1537.36	1469.56	939.284	3451.03	952.917	1010.17	735.836	1253.52	1187.06	2114.78	959.702	1109.36	4942.12	631.958	3465.2	1691.83	3483.36	2141.31	3571.77	4044.46	1562.26	7205.97	2486.01	2838.84	1630.88	995.151	1409.3
P13798	719.662	1177.05	981.132	357.302	387.042	439.941	449.146	2649.24	605.105	792.93	913.894	451.633	717.438	4577.79	497.776	371.813	385.368	406.293	577.559	368.391	497.955	336.935	549.199	516.589	804.511	481.009	682.423	771.221	825.204	813.575	603.93	369.196	996.909	424.672	362.651	380.757	413.842
P13804	64.3347	97.0878	194.139	164.297	224.684	555.07	65.2828	116.657	116.657	52.5207	136.226	62.0494	79.7373	292.019	222.11	224.21	362.738	455.32	225.057	290.673	283.963	473.904	726.105	414.691	199.512	99.2582	334.912	281.77	240.626	240.626	45.507	498.319	376.583	216.081	240.626	154.664	491.189
P13807	0	0	0	0	0	0	0	0	0	0	0	0	0	0	44.9447	66.1844	168.718	91.8055	91.9376	192.788	70.4414	140.149	161.097	66.8763	44.4442	73.3838	34.9069	71.0535	71.7961	71.7961	71.7961	257.098	128.806	55.0184	69.0763	72.5387	85.5795
P13861	187.871	210.227	438.342	199.246	188.218	73.6993	189.62	258.912	114.478	166.528	261.482	143.739	150.065	704.596	166.171	256.539	181.328	291.959	169.562	662.52	272.763	262.436	286.788	204.8	204.291	142.205	306.46	449.355	106.606	324.149	282.516	324.338	287.714	219.31	459.031	174.514	380.167
P13866	78.8989	294.327	308.714	323.917	294.327	348.134	304.436	294.327	294.327	284.219	191.893	113.629	200.992	1371.88	222.032	200.545	257.523	285.583	164.356	222.538	129.035	360.249	191.741	378.751	299.097	330.696	559.314	239.597	1504.79	306.573	324.482	566.781	297.614	262.327	92.4948	466.739	1154.24
P13929	0	0	0	0	0	0	0	0	0	0	0	0	0	0	27.3749	0	0	175.881	0	0	0	0	0	0	0	0	0	0	0	348.733	0	0	70.8358	0	0	0	0
P13987	175034	102383	178310	149572	672221	99258.3	287901	57732.9	335052	256219	53183.2	61083.6	190670	32213.5	101625	116204	265055	79241.4	68774.1	120307	81363.4	148308	71085.8	160423	46059.9	51855.4	44448.1	108130	57874.1	49207.6	93316.4	22467.6	44782.9	34742.7	44662.3	48074.8	48280.5
P14091	468.002	416.396	416.396	816.443	416.396	551.676	416.396	416.396	416.396	358.389	384.49	416.396	400.402	416.396	287.877	355.283	203.777	203.777	351.252	203.777	203.777	160.117	146.966	156.919	268.485	550.763	254.9	241.315	449.897	539.345	354.31	254.9	169.06	203.196	228.627	186.15	254.9
P14151	928.149	1363.49	1569.71	722.553	1409.17	1411.26	1696.36	1386.33	2209.57	746.812	350.324	452.81	1925.41	1386.33	888.442	344.727	284.366	938.809	489.065	527.284	376.258	320.881	883.179	155.826	424.016	220.198	132.404	134.316	287.104	225.107	260.135	252.583	92.4222	341.024	222.349	115.559	225.005
P14174	14031	45593.3	18639.5	17345.6	16492.9	1966.82	15772.6	52093.7	4603.02	8169.69	5720.34	5570.65	1645	28991.8	9880.8	16239.1	8080.04	24564.1	17116	31647.1	21404.8	11233.8	26143.7	14293.5	9210.17	9787.67	14922.3	13081.9	17425.5	16098.4	21315.9	20150.9	20784.8	10736.9	11589.8	24460.1	6329.28
P14207	330.926	12201.4	903.84	296.696	2355.9	2099.07	1122.93	1753.63	5271.39	352.067	808.647	866.049	2038.98	1286.91	228.246	347.602	129.478	80.9212	46.0151	369.562	130.71	110.644	338.923	97.1721	605.59	170.519	88.3812	1360.32	756.964	246.747	372.571	274.481	45.3153	344.325	505.545	150.317	677.833
P14209	0	2417.33	0	608.159	0	0	0	0	4987.18	2391.6	1620.75	0	771.372	608.159	1252.82	3348.57	315.096	391.796	223.89	391.796	391.796	391.796	161.972	700.595	0	608.595	847.657	0	12836	0	61.2563	0	0	61.2563	219.527	0	1257.73
P14314	983.331	1920.17	855.556	947.251	2062.9	505.002	832.588	1050.87	803.885	638.762	766.732	727.491	618.282	857.619	960.151	823.94	522.523	666.432	1528.01	881.811	690.189	438.204	941.102	814.198	396.967	697.997	722.086	601.396	728.059	592.15	498.054	373.107	576.522	258.575	439.4	477.752	369.228
P14317	0	924.188	738.351	0	0	0	0	7998.28	0	0	0	257.77	257.77	396.309	97.4691	46.6633	94.7049	94.7049	56.0642	94.7049	94.7049	174.01	165.227	91.9406	72.0677	113.588	113.588	113.588	587.56	51.7301	14.3253	306.192	191.278	79.4586	113.588	146.259	113.588
P14324	136.794	561.912	235.758	40.9977	333.297	118.32	117.838	152.689	152.689	103.491	226.334	168.584	58.7874	461.664	129.143	146.773	109.71	164.808	157.561	235.115	169.006	182.104	202.195	113.375	167.296	72.2551	135.647	198.863	130.389	110.486	170.661	148.488	151.52	88.1851	85.4219	125.131	89.5161
P14384	5264.85	936.421	1842.39	4448.03	12389.2	2002.56	3520.98	872.042	2244.24	3509.04	3872.2	2817.55	2753.75	2223.52	2878.47	4071.89	9869.41	2845.18	2704.83	6538.58	4685.57	3617.19	1203.67	6972.67	1885.7	3196.43	1884.07	3022.15	1034.39	3872.78	5079.1	1036.05	2090.55	1703.55	2731.69	4660.59	1154.83
P14406	1095.65	1062.7	1527.86	992.406	2221.59	1254.39	450.935	1079.17	1079.17	229.348	1079.17	173.87	1079.17	1257.74	887.658	779.194	1155.95	2101.33	1072.01	1547.11	1043.41	1918.48	8317.6	1916.61	1006.56	321.418	1657.27	1520.79	1172.85	601.245	706.018	1422.69	929.277	1870.81	698.438	279.806	2276.42
P14410	276.291	0	261.235	0	431.514	0	0	0	0	0	0	0	193.68	0	0	0	0	234.282	0	348.769	0	0	0	0	0	0	94.1118	0	909.521	0	0	0	0	0	115.747	0	0
P14415	45.8224	0	0	0	0	0	0	0	0	0	0	0	0	0	0	0	0	0	0	0	0	0	0	35.1123	0	0	0	0	0	0	0	0	0	0	0	0	0
P14543	6308.92	8945.91	2978.32	15336.1	14124.8	2935.31	10254.4	4370.69	8419.1	12543.7	3432.18	9296.53	1088.21	1394.28	8726.05	11152.9	11258.3	5859.05	6173.35	2398.19	2806.61	6958.3	5136.39	6326.05	7471.05	10166.5	7443.02	13040.5	12001.6	10408.8	20826.9	3444.7	3276.13	6037.33	7217.06	7041.56	5864.16
P14550	2240.46	3413.47	1043.43	1725.3	2099.43	2098.53	1333.48	5645.54	1493.39	1368.98	2032.2	2574.95	3104.45	2181.11	4239.09	3937.76	1992.6	2851.95	2223.08	4106.11	1276.46	4604.7	2784.18	3972.53	5286.38	3163.33	2283.99	6548.23	3829.58	1503.09	2563.79	2179.01	5279.29	2834.84	4692.95	5213.15	5372.25
P14555	19.3027	87.5538	166.123	26.0106	449.628	28.7251	568.93	160.49	38.1379	160.49	251.811	160.49	1157.17	160.49	37.4551	125.225	673.99	187.405	326.882	1214.68	343.278	326.882	326.882	326.882	70.8066	14.0119	61.6277	200.497	180.877	31.6476	28.2319	70.8066	14.7561	127.262	2402.67	70.8066	802.938
P14618	2214.52	6018.11	4306.08	2251.77	2958.48	4841.14	2571.56	1712.58	2146.28	1619.31	2736.17	2361.93	1609.55	3584.05	2921.86	2340.8	2747.55	913.923	2128.31	1070.27	2908.6	3337.09	6638.83	3046	2445.44	2821.72	4887.32	6634.01	3041.74	2452.35	6358.18	11066.3	5031.64	4767.54	3246.3	5354.23	4453.01
P14621	31.6102	0	0	0	0	0	30.8283	761.596	157.251	0	61.0337	0	71.0144	0	0	0	0	0	199.579	0	0	64.163	0	0	54.2115	14.1835	54.2115	54.2115	1254.46	54.2115	54.2115	63.2435	54.2115	54.2115	29.1393	40.1347	54.459
P14625	560.02	1531.08	280.45	398.614	1016.22	1024.48	658.198	709.912	527.447	761.627	575.252	1319.34	3333.25	709.912	1504.08	1292.83	1724.02	794.384	574.904	717.132	1162.97	1267.95	4817.82	1889.29	433.732	1337.08	2557.59	1224.06	380.064	731.92	280.765	2227.84	803.3	1451.4	1415.71	1128.84	1886.85
P14678	61.2645	229.829	294.565	49.6497	407.239	78.4105	68.9253	78.4105	87.8352	78.4105	59.3565	68.9858	88.3384	78.4105	93.0617	65.9445	28.439	161.569	233.815	68.0158	172.76	30.6598	379.818	57.3587	236.815	69.1476	214.018	43.2607	118.185	79.4415	52.5409	168.174	39.8252	134.469	85.7264	63.6743	143.031
P63162	61.2645	229.829	294.565	49.6497	407.239	78.4105	68.9253	78.4105	87.8352	78.4105	59.3565	68.9858	88.3384	78.4105	93.0617	65.9445	28.439	161.569	233.815	68.0158	172.76	30.6598	379.818	57.3587	236.815	69.1476	214.018	43.2607	118.185	79.4415	52.5409	168.174	39.8252	134.469	85.7264	63.6743	143.031
P14735	106.994	106.994	30.5669	91.4772	106.994	163.929	212.726	106.994	40.0576	100.99	106.994	128.995	112.997	106.994	452.367	202.548	233.314	224.834	250.718	287.572	267.589	597.126	522.102	146.092	122.948	136.216	126.58	136.665	110.563	161.517	150.457	729.254	214.461	189.366	215.955	101.525	176.784
P14778	235.707	235.707	219.665	495.243	471.134	238.122	229.928	235.707	230.999	373.905	229.115	167.775	459.869	235.707	163.177	165.114	324.391	315.941	414.194	510.144	267.498	132.987	174.848	263.616	146.418	163.499	189.243	114.813	191.67	372.499	370.112	76.5292	270.162	191.67	267.522	263.099	191.67
P14780	472.217	2991.96	6193.8	308.228	2801.9	365.386	244.293	4767.73	708.136	1671.19	267.9	1047.87	240.631	708.136	518.27	264.513	268.537	594.313	412.733	667.629	204.601	493.028	1014.84	356.43	770.083	1424.04	388.451	155.258	7356.25	1169.11	1209.31	4427.97	1334.9	400.9	232.646	427.352	864.567
P14784	555.64	788.98	618.257	515.088	545.958	269.449	301.44	515.088	386.192	615.351	467.579	253.208	249.386	1364.13	450.349	281.824	385.25	622.263	719.841	939.334	440.045	202.832	644.746	304.425	268.504	393.599	387.231	376.194	320.859	714.231	716.536	123.023	290.029	209.481	287.67	329.108	126.854
P14854	1602.19	1204.12	813.778	517.95	364.421	435.335	697.013	517.95	370.902	517.95	319.83	517.95	327.025	4882.34	29.0474	160.767	166.025	160.767	9.45022	129.125	442.751	717.265	823.775	155.51	874.473	474.927	774.363	516.201	288.613	117.826	146.671	1006.64	678.309	452.272	239.569	147.682	542.833
P14866	145.58	468.249	524.193	224.332	514.897	230.397	224.332	1157.88	166.118	224.332	99.0689	218.266	124.136	224.332	120.097	116.876	131.258	111.308	278.934	89.157	213.338	302.847	980.109	140.971	213.681	105.151	349.196	117.02	318.508	222.26	97.5955	497.624	274.977	215.407	102.955	134.878	235.483
P14868	84.3906	181.134	176.496	92.89	4923.63	242.847	1186.37	181.134	181.134	820.126	148.345	92.3411	185.772	181.134	309.806	232.538	173.625	466.658	334.021	295.027	378.956	316.116	1335.34	208.078	352.17	205.853	418.333	276.061	312.857	343.453	143.887	674.764	526.28	492.284	339.843	261.124	424.545
P14923	285.079	386.671	417.48	164.253	393.961	318.636	251.835	390.316	948.709	714.588	164.567	661.709	604.057	390.316	566.685	224.483	708.145	468.209	554.462	403.254	73.8077	3060.33	2554.7	361.886	226.921	248.611	288.382	112.455	338.927	327.606	492.07	2480.36	527.072	718.619	326.859	416.073	154.489
P14927	1695.77	918.025	1582.26	399.92	679.87	318.571	308.356	679.87	679.87	679.87	679.87	679.87	679.87	679.87	296.251	345.333	439.711	801.074	689.582	682.671	587.717	974.215	1342.4	705.185	432.474	219.761	1111.86	759.451	360.87	227.205	418.478	737.359	474.935	344.734	560.807	131.273	1580.63
P15085	598.141	2328.12	630.256	109.975	1535.9	504.876	598.141	2098.95	818.834	167.758	390.84	566.027	334.887	2053.09	45.2599	523.252	120.542	656.707	193.708	120.542	120.542	120.542	86.3025	88.8044	73.7661	73.7661	73.7661	568.336	3233.54	73.7661	73.7661	70.7587	59.3728	73.7661	73.7661	59.6114	254.167
P15086	188.217	188.217	280.23	104.849	872.57	69.9725	411.427	188.217	309.263	225.669	126.903	179.846	58.7884	188.217	9.22789	64.2098	108.912	41.3936	22.148	135.969	37.9427	34.4919	37.9427	26.9938	346.962	128.778	72.9509	94.0426	433.479	35.7342	70.2941	60.3617	34.7513	55.2769	44.0071	67.6373	97.208
P15090	251.364	4924.75	3930.3	1152.96	2263.69	399.151	132.974	3410.25	1800.59	1152.96	275.118	533.834	477.158	1772.08	307.235	496.405	106.866	244.712	221.464	221.464	117.732	146.562	336.389	198.216	186.229	124.866	110.028	229.102	11380	207.245	186.229	293.392	124.976	131.519	158.304	186.229	633.158
P15104	464.472	2389.71	848.374	73.4948	1437.09	5218.14	527.932	1217.87	226.336	184.303	131.111	289.211	47.5796	464.472	366.687	336.71	383.439	111.555	601.897	100.974	372.906	1136.96	10175.1	173.769	2060.74	619.881	4414.17	247.457	427.184	845.764	246.251	8011.7	1333.6	1582.63	574.136	441.617	131.467
P15121	2026.01	1849.79	682.933	1117.82	1505.61	1273.67	1695.91	1619.49	4477.28	686.241	1619.49	7537.29	1315.73	2233.97	1150.45	823.965	3442.2	671.843	975.195	1291.85	3746.62	1961.15	518.576	996.088	1677.92	636.223	1643.44	1325.93	110.461	1799.11	1190.16	1561.34	1356.93	2496.48	1538.46	2325.68	1577.9
P15144	31476.2	37192.7	30451.7	30973.6	16754.2	14032.5	24546.6	6544.63	24050.3	23824.8	72023.3	35084.4	50923.6	54888	37153.7	34270.1	28430.1	18297.8	14253.9	21582.2	15247.7	28827.2	11934.3	32644	18219.6	27477.6	28795	148419	33711.9	28151.2	16325.2	14823.2	29783.1	21799.4	36046.1	29951.2	50707.1
P15151	11199.2	7322.04	4044	2443.99	12151.6	2290.32	3428.55	4293.37	5852.03	8382.63	2441.83	3368.68	4387.07	15810.4	4425.67	1734	6346.52	2547.72	3470.88	4300.4	2335.91	8400.47	2838.96	4057.95	987.108	1087.67	808.208	2639.98	334.287	3139.54	3938	824.229	1350.75	1096.65	1160.83	2166.28	567.925
P15153	59.0986	907.209	2888.88	0	0	59.0986	0	59.0986	0	0	0	286.166	0	1002.84	287.489	154.326	52.4551	127.485	708.125	98.9065	365.03	104.841	726.889	144.537	570.443	926.209	70.103	151.663	1596.28	680.317	944.172	5441.03	1249.4	1456.3	197.574	315.382	803.263
P15169	161.461	183.365	172.413	172.413	172.413	320.19	172.413	172.413	172.413	131.847	222.685	109.631	111.782	530.162	169.139	166.406	76.1951	108.796	182.992	55.649	94.8164	35.5102	186.007	108.796	257.857	57.5102	118.574	118.574	1548.02	118.574	46.5369	118.574	151.801	118.574	116.097	118.574	118.574
P15170	111.922	0	0	0	541.159	0	47.528	0	0	125.84	0	47.528	60.4549	0	195.706	148.699	146.71	41.968	146.71	101.66	112.239	161.964	111.98	286.792	99.6949	96.8636	218.63	442.073	159.005	167.906	63.1339	250.309	149.504	216.467	150.104	140.445	290.401
P15289	15658.7	7779.11	22409.5	5465.56	3213.87	8477.47	5764.27	5039.54	4279.05	6584.34	19754	7065.71	13697.1	24483.3	6822.04	4718.56	2785.84	10974.5	4321.78	7146.13	4333.69	3436.68	7416.69	3697.44	10792.3	7182.23	11653.7	16639.9	5535.36	11121.5	18232.6	3515.7	3028.58	7562.61	13313.3	857.485	7677.42
P15291	542.528	875.323	549.065	756.785	157.325	1285.93	620.016	2316.28	2089.22	1428.95	738.209	686.808	358.796	738.209	748.192	895.784	1844.14	1118.68	643.364	734.177	799.596	1505.46	648.69	1342.85	453.112	1097.41	644.298	626.343	1827.29	421.204	1015.46	833.596	1273.97	1549.53	856.78	3025.23	706.765
P15309	7366.63	3872.83	5521.39	20798.5	6404.99	3845.68	35321.1	5792.23	3877.91	7215.8	38391.3	9519.11	92306.3	7853.32	27754.2	31475.4	61005.9	65083.2	25223.8	136243	78764.7	7923.3	14494.5	67874.3	9872.89	7939.57	5220.27	55452.6	3074.23	23428.8	25103.8	2792.52	14541.1	2842.6	42274.7	11000.3	9026.73
P15311	770.456	1496.45	2647.12	3101.32	605.321	2515.11	958.17	2373.54	994.404	1476.71	742.24	2423.62	1307.34	5541.04	573.738	1347.02	1520.64	2238.56	1589.14	1371.15	2064.8	1843.88	2184.55	1425.08	1429.39	912.088	1736.38	1514.72	1660.28	2638.54	731.47	1677.41	1192.95	1666.48	1245.56	1293.3	2776.04
P15313	781.141	634.908	451.604	2047.9	3130.47	761.341	752.379	768.907	893.686	395.577	405.815	1033	616.519	2488.31	1178.88	825.942	1190.73	1214.29	656.118	1046.05	690.113	2309.25	951.687	1075.06	1170.99	1481.62	1228.78	3054.87	880.654	937.188	543.95	870.781	907.561	1060.38	832.407	1765.95	1769.62
P15328	15003.7	4967.07	21412.1	7623.98	7296.84	8544.52	13740.8	6414.88	13434.3	11479.4	5927.54	5574.09	4491.24	6584.35	4700.28	2744.68	14941.9	9685.95	8726.95	5223.62	6509.97	7051.48	2343.71	4094.7	2237.97	3285.65	2586.37	1923.4	1818.76	5425.58	3125.06	2765.74	3405.07	2151.89	2348.4	5998.62	1437.13
P15374	158.76	584.942	292.002	292.002	520.457	292.002	292.002	292.002	340.22	292.002	205.714	292.002	262.67	292.002	134.636	102.19	270.451	117.08	81.2101	133.16	152.947	308.064	286.485	215.053	197.257	84.0076	101.673	152.448	152.448	152.448	167.073	182.719	260.007	152.273	82.7082	309.041	131.131
P15428	188.56	549.292	3581.96	193.063	356.714	423.877	233.741	356.714	356.714	372.137	289.678	230.61	356.714	1139.89	489.178	461.033	739.956	272.843	466.404	228.475	404.272	1008.41	611.54	488.376	134.397	344.742	224.955	268.719	652.468	338.025	1291.32	859.29	388.58	439.741	168.8	292.556	315.671
P15502	0	0	0	0	0	0	0	171320	0	0	0	0	0	0	0	0	0	0	75.217	0	0	0	62.056	0	0	233.693	0	0	4378.79	0	0	0	134.512	0	0	0	0
P15529	237.815	595.4	1188.57	425.109	934.466	1486.52	669.069	5590.2	1468.62	449.256	246.305	736.407	980.614	736.407	312.651	180.145	317.062	461.079	167.845	438.899	51.075	284.088	290.096	166.198	160.171	241.985	118.181	721.491	1227.38	310.732	277.46	188.989	84.024	203.706	249.34	219.629	168.454
P15531	158.487	282.34	808.62	228.137	190.183	450.179	190.022	228.137	333.384	183.453	223.581	353.016	203.593	4009.29	258.05	228.19	135.19	352.673	830.673	608.896	362.387	348.261	964.127	179.301	517.796	209.658	551.173	355.666	323.989	499.802	345.531	659.69	382.655	379.187	356.985	225.588	283.71
P15559	1758.64	416.855	701.663	322.127	1578.57	1683.28	1899.31	1578.57	1578.57	3522.36	491.534	3345.75	706.295	1578.57	1778.95	1014.71	4382.79	1216.79	4203.52	2625.44	1940.15	172.496	106	2412.13	1507.31	1100.16	531.245	834.046	836.54	1164.91	756.921	820.051	1359.13	687.539	798.778	2652.73	839.033
P15586	19147.7	23298.6	49401.5	12825.2	92737.6	4003.41	20708.7	32664.9	27296	33031.3	37086.6	8122.1	49495.5	28856.5	11050	10144.4	7256.64	4852.08	7246.35	5380.54	5791.08	5848.45	5895.16	7302.93	3490.13	8178.32	6535.28	55839.3	10504.7	3420.85	4245.31	6334.47	2232.73	6336.27	19590.6	7671.7	19091.5
P15692	0	0	0	0	0	674.686	289.489	0	0	381.883	212.703	0	212.703	0	161.284	128.16	228.539	246.665	163.477	277.718	108.357	174.028	97.7838	317.579	128.672	111.167	171.979	128.672	1346.37	128.672	128.672	166.234	110.518	122.542	158.424	128.672	89.3518
P15735	0	0	0	0	0	0	0	0	0	0	0	0	0	0	0	0	0	0	0	0	0	90.3041	0	25.1387	0	0	0	0	0	0	25.5826	52.8015	24.4355	27.9276	0	0	0
P15814	5996.49	4062.62	3389.64	7962.37	8036.85	7569.26	9392.1	1854.76	5645.23	11671.7	3322.78	2035.84	6351.11	363.298	3555.72	3354.86	6441.87	28299.7	1599.52	6969.11	4367.6	4435.99	739.178	3627.41	2448.54	4717.9	1529.37	1883.73	19799.3	2267.12	3400.06	769.488	4620.6	4092.9	1475.88	1530.06	6499.94
P15848	1106.04	3364.48	3059.64	1430.04	6730.21	624.168	1300.89	1076.04	658.477	599.008	3197.07	779.254	931.155	2239.74	736.125	533.736	280.005	358.245	509.322	466.779	726.176	253.616	784.921	819.075	851.428	257.094	853.567	1129.68	687.966	1548.2	800.414	444.809	650.914	1036.54	836.536	458.051	1313.67
P15880	118.489	60.7149	0	60.7149	0	222.431	143.374	1230.75	0	0	60.7149	0	0	0	277.646	165.928	275.016	226.835	489.292	324.64	264.655	559.855	2278.63	271.348	279.447	137.089	278.045	170.172	73.3018	231.078	208.577	371.429	346.156	253.58	201.536	277.532	196.711
P15907	341.096	361.726	221.441	199.678	341.096	157.375	262.505	838.495	503.802	529.825	545.158	201.572	337.297	1631.44	280.241	319.52	225.288	180.099	199.555	280.128	505.599	159.284	154.045	308.074	166.624	492.182	183.9	100.782	51.8701	250.76	336.703	425.585	421.653	227.944	377.617	492.863	339.976
P15924	100.769	497.07	252.991	128.348	382.003	692.608	285.162	1491.1	716.684	544.346	143.225	508.775	362.41	566.276	502.725	1110.39	792.665	1664	2126.16	444.89	257.301	3393.62	11752.8	234.411	658.194	267.886	989.865	155.576	714.214	491.201	1516.45	3286.52	634.321	1027.53	533.686	379.007	321.745
P15941	15074.7	636.044	7381.18	27931.7	16719	6276.74	12186.9	2004.52	17292.6	21313	8615.07	18602.1	7928.01	2133.36	9592.9	4175.41	27300.1	4066.27	8518.26	5445.02	2628.31	30619	5776.65	16712.8	1519.75	4739.1	3211.55	9504.31	3376.9	5798.9	4032.01	3395.1	4080.11	3751.21	6142.35	12943.5	3624.99
P16035	1229.75	1101.46	1455.54	1697.9	1227.16	560.038	906.19	2368.44	1007.83	1502.43	1447.19	670.249	761.705	3261.35	863.499	1172.57	1684.69	350.518	1579.45	757.06	759.606	1345.72	373.663	2227.1	663.725	767.716	854.349	494.562	358.316	1780.37	1012.18	599.321	955.794	1123.17	905.54	1751.07	338.562
P16066	166.026	334.032	162.076	178.034	175.017	264.559	303.868	185.883	193.731	154.677	226.542	238.561	56.2707	185.883	103.393	136.998	388.794	216.607	624.816	417.776	277.317	616.009	246.363	258.601	201.952	138.498	285.298	77.7997	237.898	210.01	800.297	109.197	244.553	201.571	263.972	400.039	89.4038
P16070	120245	14532.1	31889.4	34494.8	41916.3	26112.7	46022.5	36127.2	52637.6	92315.5	5491.4	24503.6	44222.9	12812.8	32793.8	16904.9	67703.3	42947.4	32749.7	28370.7	23219.5	81414.1	14867	21085.7	10933.4	15724.5	12249	9416.45	4974.37	23422.9	28973.7	8946.81	16861.4	5965.36	12778.2	21226.3	4455.75
P16083	1675.81	559.465	1723.32	177.846	356.031	129.181	289.656	1035.12	539.518	821.122	520.102	717.073	639.071	2554.7	385.493	521.452	313.696	521.693	1496.34	565.64	906.684	426.889	365.896	501.588	815.248	606.675	578.872	337.921	812.501	400.582	773.814	246.124	2137.65	604.356	279.218	311.906	371.89
P16109	1105.45	516.221	2425.96	601.4	883.208	448.474	571.037	609.252	221.237	609.252	1263.71	751.757	271.972	3000.48	573.845	446.523	274.351	823.448	1224.04	725.644	822.871	387.507	355.358	227.616	314.119	346.604	478.874	482.097	285.955	1112.5	637.416	83.2079	250.143	171.641	257.79	181.053	234.669
P16112	1987.53	1138.05	941.964	1111.12	1822.17	660.993	992.526	871.332	1424.85	1589.09	1029.41	2262.33	1091.06	1212.26	1504.83	819.147	1276.26	818.901	1733.62	735.848	773.848	3556.91	684.98	1217.41	577.454	564.98	353.777	699.772	676.876	338.449	1332.27	341.32	733.414	390.236	464.38	1035.84	351.77
P16144	334.152	251.42	51.4584	162.737	420.821	214.148	190.962	214.148	39.5721	214.148	214.148	214.148	324.077	214.148	110.278	221.08	161.005	130.321	221.96	31.536	206.803	176.364	161.005	146.854	149.49	186.1	143.075	149.49	149.49	394.776	428.047	52.3999	95.671	105.149	155.904	149.49	149.49
P16152	1723.66	4436.47	1842.12	2679.2	2777.97	2645.72	1516.4	11954.4	1802.82	2095.1	2349.63	2197.09	1990.61	2527.95	1679.85	3066.09	1649.99	2695.97	2303.48	3024.44	4251.93	3031.66	3659.72	4507.73	2668.63	1524.56	2865.49	3468.44	1754.48	2319.84	1529.23	2616.47	3980.04	2664.07	3178.06	3134.72	2869.91
P16157	0	0	0	0	0	0	0	0	0	0	0	0	0	0	219.422	219.422	245.542	219.422	231.504	219.422	219.422	185.755	161.102	219.422	127.577	195.384	195.384	119.344	1096.09	195.384	195.384	197.4	195.384	193.881	195.384	195.384	201.725
P16219	0	28.683	688.872	28.683	0	0	0	0	0	1372.39	0	0	0	0	73.8499	65.1096	129.766	66.72	70.285	70.285	48.2128	163.59	57.0279	143.289	66.5373	66.5373	70.5765	20.9516	66.5373	66.5373	66.5373	62.498	62.3343	27.77	117.685	165.305	116.314
P16233	0	0	0	0	0	0	0	0	0	0	0	0	0	0	0	0	0	240.991	0	0	108.674	0	0	54.7518	0	0	0	0	0	0	0	0	86.6878	0	0	0	0
P16234	1154.49	594.98	569.571	155.05	860.119	310.163	569.571	569.571	355.105	569.571	569.571	931.119	337.106	569.571	848.524	451.303	911.391	645.229	292.528	1247.62	265.619	1794.06	1219.84	252.559	190.955	169.054	116.052	454.231	169.054	301.654	456.723	1	169.054	138.086	139.55	204.993	101.67
P16278	45334	15285	18062.4	39045.1	32610.3	9368.58	9604.52	4273.25	4230.96	17082.3	31510.5	3724.62	14913.9	8046.92	12922.6	9247.24	2472.98	2814.54	2535.21	1615.77	6429.01	5310.16	6788.52	7009.85	3108.14	9340.51	12093.2	30561.5	5161.55	10742.7	12678	8844.85	10572.3	7415.72	8560.27	10377.8	7897.65
P16284	10039	309.536	805.578	3921.08	8902.39	1652.69	3682.87	3597.62	3512.38	4960.77	2702.97	566.543	3781.79	3597.62	4039.29	2717.07	2831.45	406.211	975.464	512.509	679.119	5027.31	699.247	5149.99	915.838	1655.55	1244.65	3113.42	4233.88	809.009	3646.27	991.574	1110.9	632.404	1392.78	2998.02	1109.28
P16298	0	98.8183	0	0	0	0	103.64	0	0	0	984.058	190.602	98.8183	0	76.4229	112.195	213.75	244.659	213.75	251.104	75.5408	549.122	405.059	182.84	15.1465	159.219	101.912	232.897	159.219	159.219	115.551	292.627	339.329	65.9542	246.914	236.344	31.1268
P16333	0	0	0	0	138.907	0	0	0	0	0	0	266.396	0	0	32.5831	90.4738	90.4738	90.4738	140.362	76.1951	90.4738	89.1678	246.592	91.7798	60.6496	108.831	21.0044	78.1781	108.831	108.831	121.053	139.476	110.573	170.572	108.831	108.831	29.8182
P16401	1355.48	364.566	875.429	69.0095	4273.96	466.351	338.243	7121.44	466.351	1075.44	466.351	22.4837	277.067	466.351	487.621	342.703	403.241	11.0384	282.165	31.1601	342.703	1192.16	626.302	101.269	968.033	1405.42	989.927	1021.37	2856.89	1021.37	1059.22	3323.3	2336.21	824.297	767.683	785.641	1021.37
P16402	216.156	703.392	703.392	703.392	738.511	338.489	703.392	703.392	703.392	310.496	971.429	703.392	776.331	703.392	0	0	0	0	0	0	0	264.791	650.342	0	424.891	0	10.0895	0	0	455.854	0	514.436	477.664	0	0	0	0
P16403	426.898	22158.5	839.635	159.392	190.058	34.7539	243.376	57979.7	270.354	270.354	182.848	122.76	297.332	7012.35	37.4467	26.2823	42.0263	39.2604	37.4467	37.4467	15.8181	289.984	37.4467	35.6331	0	0	0	0	0	0	0	0	0	0	0	0	0
P16422	616.625	242.766	643.5	351.736	255.269	92.4439	255.269	255.269	255.269	1086.17	255.269	184.956	234.073	255.269	303.606	164.512	947.5	365.103	143.51	336.11	251.598	514.91	19.2274	859.719	253.515	243.766	1081.18	66.2609	328.016	591.582	303.017	2448.8	353.016	126.183	1557.47	433.794	76.0774
P16435	0	0	0	0	0	0	0	0	0	0	0	0	0	0	61.9426	109.028	154.99	109.028	230.445	36.8179	45.5579	200.928	889.53	63.0656	58.1129	57.434	53.1074	58.1129	58.1129	58.1129	58.1129	280.816	108.966	58.7919	14.0458	51.0719	83.2815
P16442	94.056	0	0	0	0	1013.86	0	0	0	343.739	0	0	94.056	0	136.248	97.2084	177.228	155.914	573.753	155.914	308.133	175.58	65.2902	27.5497	422.036	102.049	187.746	167.379	167.379	63.9651	114.227	290.093	220.197	147.012	93.0532	190.997	167.379
P16444	5366.02	2004.22	1741.48	4320.79	3293.6	935.249	2076.83	1311.75	2664.29	5236.44	2545.35	1857.5	1087.52	2133.6	10431.1	10247.8	17075.8	9125.58	4039.65	5262.55	4142.13	4736.44	6103.2	9948.24	3648.76	10413.2	6174.44	8057.69	1310.37	5356.79	2795.35	1962.35	8836.41	2959.94	4948.69	6020.28	6870.66
P16452	0	0	0	0	0	0	23.381	0	0	0	0	0	0	0	0	0	273.842	0	108.963	0	0	0	38.9402	0	0	0	0	0	758.734	0	0	97.9876	0	108.305	0	118.47	0
P16455	0	0	0	0	0	0	0	0	0	0	0	0	0	0	0	7.79226	0	0	0	0	0	0	16.1091	0	0	0	0	0	0	0	0	0	50.714	0	0	0	0
P16562	144.65	138.654	138.654	87.7175	138.654	138.654	100.172	138.654	138.654	211.408	143.533	138.654	125.876	138.654	46.4884	68.1495	214.668	120.683	193.783	150.812	84.6395	13.6495	89.3909	77.5944	66.6534	75.788	61.1834	59.0916	66.1035	111.08	23.0912	33.1014	66.1035	39.07	128.29	135.367	66.1035
P16615	19.5686	0	386.575	0	0	0	0	625.072	0	0	0	0	19.5686	0	107.64	214.932	120.337	247.991	257.599	270.436	214.932	166.783	792.078	88.4529	132.104	42.5722	176.937	86.5796	132.104	132.104	132.104	320.105	132.104	117.026	105.71	203.43	175.678
P16662	0	0	0	229.833	0	0	14.9972	0	0	0	0	0	0	0	272.333	389.717	320.927	1257.31	202.056	476.64	585.814	61.8171	188.119	388.258	158.248	185.798	128.274	249.206	203.49	203.49	169.109	203.49	738.406	200.685	238.69	235.954	295.559
P16671	0	0	0	434.187	621.513	0	0	0	0	0	0	0	0	0	0	63.2508	0	0	0	0	0	0	57.0813	0	0	0	0	213.813	0	0	0	0	0	0	0	0	0
P16870	6762.38	2133.69	963.058	4471.48	5533.41	3374.84	13507.9	2373.65	6288.54	6817.85	7648.7	3964.86	19866.2	2640.53	5313.28	4115.64	11543	2961.57	1491.57	3432.49	5491.42	4524.65	1130.86	8583.63	2807.14	3121.37	4723.31	4227.04	1467.5	1581.63	2238.82	1788.86	1272.4	2439.2	10696	5867.58	1458.54
P16871	343.927	234.146	234.146	234.146	190.036	234.146	63.9199	234.146	234.146	234.146	116.109	484.78	481.658	234.146	116.041	85.2572	116.041	140.951	128.449	267.436	103.322	118.56	87.0424	47.7102	83.0801	0	0	53.0828	0	0	134.595	0	53.0828	0	0	0	0
P16885	62.972	138.826	166.913	338.413	129.539	310.39	81.8265	166.913	657.09	431.96	61.6553	195	90.1888	7383.92	82.2102	141.424	161.429	189.316	198.172	220.254	149.104	205.835	209.738	191.521	149.753	117.725	228.336	234.416	1113.86	287.496	128.995	354.06	247.288	261.659	149.71	190.349	237.227
P16930	1492.29	1254.4	6435.56	685.408	1045.34	289.072	607.953	370.721	609.837	1495.51	572.114	1125.65	1052.34	4263.86	671.431	571.505	433.889	765.419	890.119	907.393	898.826	699.383	635.632	987.109	1294.32	655.933	632.053	1464.24	440.579	1033.54	863.461	400.876	2554.03	838.203	705.807	411.784	495.789
P16949	255.046	337.913	897.064	0	0	0	102.339	0	0	0	0	35.736	0	0	0	0	0	0	0	0	0	119.725	0	0	0	0	36.0004	0	0	155.972	0	55.3164	46.9637	0	0	69.3808	0
P16989	683.963	679.151	485.718	2068.63	1278.42	201.962	185.995	560.081	560.081	560.081	634.444	270.644	69.3983	560.081	1457.83	710.496	575.678	316.311	337.018	253.572	463.811	303.739	500.084	257.35	333.93	424.276	261.736	190.507	282.45	872.559	185.629	303.778	309.425	159.611	77.3819	325.007	131.573
P17050	17885.1	2001.75	17768.9	11759.5	22739.3	2834.14	8660.96	5897.44	2261.51	4196.79	7175.12	3781.19	10930.9	4787.79	3397.86	1185.14	1618.81	1327.74	361.461	695.834	1847.23	1919.56	2527.23	3216.55	2611.01	4353.78	4917.38	18904.6	5041.28	8803.53	6132.76	2319.71	3434.35	8367.72	5379.27	3697.26	6512.78
P17081	0	0	8.0494	58.6969	0	0	0	0	0	0	0	0	0	0	51.593	51.593	28.5437	95.6421	161.456	110.786	57.4512	45.7347	10.2357	17.2156	51.9401	38.8137	48.1819	38.8137	38.8137	31.472	47.8	7.661	21.2049	41.5781	9.49367	38.8137	38.8137
P17096	0	0	0	0	0	0	0	0	0	0	0	0	0	0	0	0	0	0	0	0	0	0	0	0	97.1022	0	94.6101	0	0	0	0	0	0	0	0	0	0
P17174	1540.99	2878.83	1257.6	788.794	1638.36	782.331	1257.69	4835.14	1756.75	1845.81	940.86	3131.22	1490.69	2860.51	1169.92	935.911	1408.83	1365.3	1664.95	1382.81	938.528	2900.51	1405.97	1665.64	1893.92	1580.25	2013.63	2822.26	429.195	1779.9	1586.55	2370.48	2951.49	1923.25	1401.87	6148.11	1512.21
P17181	732.087	484.291	162.561	293.695	483.347	191.461	274.374	262.196	234.918	510.657	250.018	126.324	162.184	262.196	150.045	187.825	397.637	95.7819	411.856	573.859	57.7277	362.526	120.477	472.033	55.1304	172.301	247.25	256.854	15.413	184.5	385.571	110.562	208.649	134.09	98.399	413.599	178.401
P17213	63.3137	216.824	2998.62	65.9353	65.9353	65.9353	65.9353	65.9353	65.9353	159.899	65.9353	47.5247	22.5638	65.9353	134.49	88.7968	0	0	150.489	0	0	0	510.784	88.7968	300.753	140.541	279.842	279.842	480.364	258.931	101.045	8690.75	459.108	1027.95	144.048	80.0665	279.842
P17252	511.383	654.245	361.216	199.604	361.216	370.823	44.9136	361.216	351.609	2496.97	270.351	537.186	152.124	361.216	214.413	341.157	237.545	367.081	222.747	530.052	410.732	246.317	179.43	431.18	666.915	206.577	311.547	278.499	194.991	254.452	201.941	342.386	313.842	398.832	231.726	219.07	577.564
P17301	60.249	0	0	53.0862	0	161.847	17.8382	17.8382	0	0	0	0	102.258	0	17.6138	48.5378	48.5378	48.5378	48.5378	38.6493	49.9726	48.5378	155.231	48.5378	0	0	68.5599	127.573	0	0	25.4286	53.5339	0	58.5647	0	0	163.572
P17342	373.688	291.098	268.706	437.935	271.165	1505.94	415.426	644.207	188.059	267.602	453.684	540.912	162.846	894.156	895.325	635.764	1184.15	1006.81	1465.7	1679.52	858.976	617.011	622.392	1520.54	341.111	268.826	394.602	247.454	137.845	350.888	444.873	266.148	550.189	522.897	686.768	828.837	105.736
P17405	480.17	1410.87	1746.85	369.543	779.487	831.707	375.073	1086.91	481.337	665.23	1921.33	444.914	1379.24	9175.06	511.712	908.179	520.697	556.181	697.449	708.113	1172.2	381.4	1076.44	559.689	780.428	410.011	1476.17	2627.84	1416.78	1319.09	517.445	484.15	304.025	937.563	849.141	746.309	2932.22
P17540	267.404	3044.57	2208.97	360.436	474.45	1299.44	474.45	474.45	474.45	474.45	474.45	474.45	294.45	474.45	396.3	772.33	296.926	1443.39	713.372	2257.19	1474.68	402.437	3549.76	825.531	515.316	515.316	607.915	844.01	515.316	515.316	85.0436	1651.38	674.964	515.316	507.331	149.992	366.981
P17568	0	0	0	0	0	101.574	0	0	0	0	0	0	0	0	81.4046	58.7807	100.231	130.776	97.8321	122.844	199.765	63.8674	155.136	100.231	129.752	129.752	114.916	129.752	129.752	129.752	41.6412	123.636	131.924	147.35	129.752	129.752	240.253
P17612	33.9893	59.9866	59.9866	113.392	37.0725	73.7776	109.045	59.9866	30.3704	59.9866	46.9792	35.5561	87.3994	146.88	112.684	103.755	182.599	118.136	78.5128	252.421	110.88	156.45	143.346	136.197	95.6412	94.8506	124.372	227.515	125.013	350.726	50.2198	322.585	156.016	139.755	173.275	123.518	126.37
P17643	206.021	210.808	312.43	214.537	182.62	208.414	121.067	208.414	208.414	307.784	208.414	208.414	78.3071	208.414	188.574	236.408	327.732	14876.4	346.923	274.749	215.157	276.714	135.55	292.899	5520.99	169.248	259.731	99.305	139.697	476.088	240.438	81.403	136.255	143.138	91.8688	85.423	92.0575
P17655	190.229	790.18	245.358	373.502	515.779	435.833	328.962	382.213	408.769	405.932	224.234	264.818	382.213	556.04	293.7	412.225	318.665	448.45	556.006	576.793	331.017	419.729	1325.18	422.657	406.166	336.99	735.829	477.56	117.865	350.085	247.713	755.08	350.038	165.837	131.231	441.759	416.756
P17812	0	0	0	0	0	0	0	0	0	0	0	0	0	0	0	0	0	0	0	0	0	0	142.4	0	43.3544	0	39.7339	0	0	0	0	61.8234	58.1947	56.3217	0	0	37.1753
P17813	3144.27	2994.78	1033.45	1820.04	3521.47	1369.29	2626.89	2432.38	1709.87	1983.32	3704.24	3260.76	2432.38	1031.3	2518.28	1930.82	2348.81	1809.63	2727.15	2601.28	2003.06	1765.14	2261.43	1597.87	827.437	1132.1	1029.23	1469.31	1308.01	2284.86	5089.64	750.082	884.967	1310.29	1500.91	1433.77	756.864
P17858	323.162	362.63	355.607	297.141	358.547	219.77	427.083	5081.28	487.495	275.863	93.1451	364.86	396.72	358.547	1250.62	579.225	675.19	718.469	476.675	383.874	764.876	1519.75	1018.38	1073.79	606.436	680.346	547.243	571.063	298.344	273.556	288.896	1137.59	3025.03	1192.35	681.866	1467.37	779.506
P17900	27942.5	120342	214161	43266.4	97393.6	32961.9	39220.8	79105.2	62108.4	43016.4	96518.9	45075.1	91551.9	128988	21245.8	35459.4	3337.81	19854.1	4827.19	21571.1	14735.7	3488.32	21432.6	6403.45	29614	19116	34228	77499.6	92302.1	47071.3	22902.8	20731.4	7566.5	34409	40897.2	9232.05	40035.5
P17927	82.6593	327.147	269.313	621.074	219.152	1616.58	216.959	2243.66	1163.47	308.654	708.275	431.412	193.412	327.147	1223.34	1924.95	1914.12	2681.77	936.217	1870.07	3927.42	938.258	1101.26	901.309	882.265	471.403	705.263	224.636	567.764	255.384	352.724	1046.77	887.059	1791.61	1512.06	558.979	883.61
P17931	2250.2	1543.24	3395.99	693.885	2185.27	1727.06	1781.96	8443.11	2545.5	1760	840.253	2238.65	1162.13	3385.77	711.568	1170.94	1728.66	1342.64	1171.02	1900.85	835.05	3532.95	2817.15	2264.95	568.447	1589.03	1119.26	1748.32	3178.76	1749.29	1948.77	1089.25	949.258	594.262	1000.81	1340.77	711.752
P17936	15600.9	812.274	64513.1	4431.83	36145.5	1353.17	1061.73	4619.07	10262.5	12528	603.23	525.582	5164.31	37742.8	1176.54	1110	1224.64	977.094	1386.34	874.38	1348.99	685.058	13677.2	1831.62	738.748	1013.59	1536.25	555.593	1180.26	1213.38	896.84	370.976	1036.47	569.888	832.245	1182.35	542.674
P17980	142.843	202.476	587.771	206.51	142.913	299.703	184.981	189.43	189.43	129.932	189.43	190.588	141.263	189.43	526.874	516.437	258.881	833.457	498.497	797.183	607.324	589.606	2024.33	415.722	716.246	392.078	565.686	366.514	477.99	276.573	270.609	870.091	1369.41	626.796	494.661	415.787	503.422
P17987	441.131	509.791	421.957	256.601	310.898	265.281	297.173	4550.11	186.436	248.225	231.893	166.778	261.036	790.274	728.401	602.254	391.938	516.643	637.01	791.284	779.132	652.356	2314.66	710.793	919.934	409.531	663.336	593.8	496.313	368.599	577.651	1222.43	1986.25	1016	709.333	955.124	997.36
P18054	101.492	548.226	280.361	0	0	0	140.094	0	0	0	0	0	0	0	41.5451	333.414	111.83	333.414	1244.27	1146.17	333.414	333.414	2992.54	20.6725	541.879	0	216.097	0	0	0	0	379.467	0	374.474	0	0	0
P18065	3116.95	3147.98	6870.36	4008.06	1590.42	8749.95	2907.79	14473	1904.62	5398.73	4477.7	1392.81	1237.65	4613.82	10230.1	11778.5	5395.57	10374.7	13022.5	14713.2	14564.7	7640.56	5515	6959.23	3853.01	3548.09	6141.09	1150.11	4691.63	5650.51	3806.92	6492.15	5590.26	2000.23	4541.29	6059.81	2726.27
P18077	230.818	0	553.781	54.1504	54.1504	0	81.6054	0	0	0	0	0	0	0	183.772	183.772	100.488	134.729	217.971	183.772	276.993	292.003	122.553	183.772	35.2165	9.6872	10.7226	0	0	0	0	47.8976	0	0	20.2293	0	0
P18084	268.112	0	21.0747	0	290.133	44.7068	0	0	0	66.1914	21.0747	0	0	0	157.916	157.131	119.792	85.3156	198.616	83.8637	44.7903	119.792	119.708	119.875	0	0	39.4612	18.0584	0	0	63.4961	29.422	0	18.0584	0	0	0
P18085	164.337	663.032	635.715	276.559	377.292	279.274	484.076	277.916	161.419	179.289	157.076	265.155	277.916	711.258	249.384	330.773	276.844	632.372	509.021	892.214	467.174	202.35	1055.54	221.959	298.309	175.422	293.996	289.69	408.053	246.274	221.507	699.245	254.175	428.762	397.133	335.034	384.293
P18124	57.1973	257.135	221.419	178.559	178.559	124.902	178.559	178.559	178.559	16.6142	178.989	178.559	194.323	144.724	245.765	174.629	261.211	211.238	389.433	227.933	334.782	507.004	3251.02	221.676	203.206	95.134	294.996	240.889	261.738	69.7024	186.7	384.077	202.014	279.23	295.072	145.988	146.225
P18206	159.12	1083.03	1964.55	265.525	174.693	707.742	226.87	2031.07	336.947	220.15	261.846	393.16	263.634	1332.16	153.11	240.285	236.7	176.533	585.358	259.318	280.084	434.082	857.879	196.938	743.545	372.767	795.572	318.37	371.763	327.735	274.425	1188.2	307.556	526.712	261.939	354.243	367.859
P18428	378.883	4609.78	1541.25	375.091	3191.45	3513.18	2153.85	29139.5	1392.54	532.172	2271.35	983.339	2517.48	6903.91	944.979	6028.37	749.391	1524.04	1531.8	1930.75	2564.28	313.26	873.473	1971.04	4713.54	1368.67	2548.85	2120.56	12200.3	1026.92	623.545	6215.04	1201.63	10366.9	3756.6	1750.31	18860
P18433	0	0	0	0	0	0	0	0	47.2195	0	47.2195	301.125	182.036	0	22.7277	162.72	71.9898	547.286	71.9898	42.184	93.921	43.1925	149.778	50.0586	37.6966	0	40.7305	394.644	0	0	0	139.44	0	247.237	142.719	37.6966	0
P18510	1957.29	7182.42	9499.11	201.795	2434.74	1961.3	1607.09	1957.29	3956.69	446.5	875.179	1297.69	515.76	10371.1	228.708	371.135	425.042	423.683	1698.91	316.346	510.319	1279.39	1943.4	262.387	1263.07	133.259	1073.2	547.957	401.74	1790.13	574.208	1363.11	350.025	675.971	607.317	148.686	275.267
P18564	81.4163	0	0	0	0	0	30.9157	0	0	47.3743	0	0	0	0	64.2916	58.5053	58.5053	58.5053	58.5053	73.3964	72.7717	25.6556	39.8242	55.9424	0	0	21.0783	0	0	0	0	0	13.5301	9.97371	0	0	0
P18583	0	0	0	0	0	0	0	0	0	0	0	0	0	0	0	0	0	0	0	0	0	89.1254	80.3862	0	0	0	0	0	0	238.868	0	0	0	0	0	0	0
P18621	188.218	219.855	2132.56	0	0	131.205	0	2189.81	0	0	0	0	0	131.205	162.543	75.8241	119.483	128.003	229.806	162.543	214.52	320.505	602.244	26.6726	112.734	112.734	133.689	112.734	112.734	112.734	60.8328	340.81	105.892	105.2	122.087	185.33	100.075
P18627	669.321	0	0	256.351	869.967	0	288.309	0	655.428	0	0	0	347.504	0	239.08	0	431.43	0	152.828	0	0	0	0	484.444	0	173.857	0	0	0	0	0	0	152.281	0	241.984	397.514	0
P18669	2171.39	1992.25	2041.78	558.01	586.296	1446.41	806.362	1198.37	1085.78	724.607	572.612	941.856	930.812	4598.07	1011.92	1134.41	947.576	1946.99	2070.37	2333.22	2385.77	2274.15	4820.71	1051.3	1946.2	1048.87	1353.06	1251.23	660.423	1517.34	1743.81	2982.08	2294.41	1574.44	972.429	1805.2	948.958
P18827	36669.2	48855.6	55806.4	25311.5	114949	30392.7	15871.8	1877.85	36094.4	27328.5	2721.21	7501.79	46455.2	1316.21	12441	20485.4	35588.6	21161.4	821.211	28117.4	8051.42	32749.1	12228.2	18377.7	3706.02	3443.69	5476.32	3663.7	5733.55	6156.23	5182.63	1251.87	4802.7	2734.22	3158.9	1575.53	3662.28
P18850	0	0	0	0	239.523	0	239.523	0	0	0	599.388	598.033	0	0	324.687	567.411	469.39	1072.39	921.632	926.63	1052.56	165.925	928.225	700.467	0	0	531.368	0	0	0	0	275.916	0	589.134	659.978	178.459	178.459
P18859	396.91	802.093	587.196	119.014	381.247	257.911	332.394	396.91	396.91	396.91	1414.95	396.91	396.91	549.56	69.8676	146.429	234.138	143.024	146.429	138.421	220.19	275.138	182.501	113.476	220.523	37.7292	226.064	179.047	107.997	107.997	124.04	91.954	55.7472	71.4753	70.7377	107.997	164.125
P19012	883.111	1566.09	2278.62	993.329	883.111	883.111	883.111	883.111	597.088	828.757	347.205	1253.96	468.053	883.111	501.783	917.734	682.682	1768.07	512.813	160.442	115.208	2219.51	999.379	170.266	401.663	315.34	999.946	83.2665	1350.92	344.612	1684.67	1600.61	1035.33	620.577	574.718	584.372	817.136
P19013	3521.23	19817.4	9623.55	516.793	1408.69	2633.55	1669.13	2591.41	475.03	729.972	113.608	247.789	279.516	1408.69	6708.57	3323.93	15455.6	1658.23	29629.9	4447.26	1788.25	33769.2	55656	6714.31	3756.29	1335.28	6960.65	7613.97	6019.45	1536.04	1187.74	25939.2	13239.1	16273.8	3649.33	1856.35	290.817
P19021	592.635	1050.7	1090.53	965.797	1814.68	1024.51	898.804	667.169	3221.83	2278.25	2613.02	1961.66	1049.3	1344.33	1329.46	1059.54	1450	375.16	1309.39	561.816	1636.95	1567.14	583.077	1871.61	647.22	1043.65	1496.7	787.276	2340.45	580.81	611.899	1429.9	1424.69	1674.53	1379.06	2497.26	937.269
P19022	27724.9	21641.4	4129.95	15362.8	45123.2	10548.2	21394.7	7102.28	9169.5	8902.23	15960.7	13546	16620.7	17498.4	8210.76	10253.7	9761.45	4618.3	5050.02	11951.2	7776.66	7992.07	5546.48	9137.3	7021.42	5679.39	7671.95	13831.9	4524.34	31823.5	13757.4	2984.72	3309.86	5334.97	5406.19	7005.55	2404.03
P19075	0	0	0	0	0	0	0	0	0	0	0	26.9339	0	0	0	0	0	0	0	261.473	0	0	0	0	0	0	0	0	0	8.83757	0	0	0	0	0	0	0
P19086	0	0	0	879.815	0	0	0	0	0	0	0	0	0	0	145.526	145.526	80.6814	145.526	145.526	145.526	536.446	195.168	145.526	65.7178	0	0	0	0	0	0	0	0	0	60.8653	70.4187	0	0
P19256	647.509	410.366	352.016	2002.86	385.034	277.231	1532	410.366	385.646	1472.39	410.366	216.443	435.087	410.366	248.576	264.936	205.412	297.115	107.245	211.12	479.154	329.205	87.4279	82.5371	189.804	199.497	125.087	199.497	199.497	152.005	661.539	151.137	226.178	290.827	177.873	339.358	202.678
P19320	2471.55	5678.51	5591.8	1416.37	2596.65	1739.45	10079.3	9164.33	29823.9	5121.27	3739.42	3756.47	1364.96	2541.95	1395.13	3452.93	920.782	939.696	773.523	2254.75	353.098	439.348	958.575	823.304	840.972	3350.82	1329.48	11053.4	8304.79	3155.63	1457.59	1781.11	539.864	2472.62	4982.33	1034.4	5792.75
P19338	165.235	238.862	318.273	0	0	104.76	66.5695	0	0	0	0	0	103.923	66.5695	59.7846	71.1218	180.984	71.1218	82.459	37.7652	55.3831	249.342	366.549	54.4979	158.138	65.2849	155.462	278.356	98.921	29.416	22.7079	273.086	91.8885	191.438	67.0312	105.954	40.9162
P19367	79.207	0	0	39.8575	0	290.064	165.727	0	0	0	0	0	39.8575	101.005	56.8353	165.202	77.134	77.134	152.102	52.6891	52.4398	244.565	259.689	59.194	36.4795	92.0184	138.901	132.076	138.901	138.901	156.456	346.027	99.4451	215.622	187.503	71.018	225.718
P19397	64.5727	59.1562	69.7557	0	0	71.4634	59.1562	0	0	0	0	0	0	0	70.4364	39.0044	0	0	0	0	54.4289	0	55.9285	0	99.9305	20.147	89.3193	89.3193	89.3193	89.3193	89.3193	661.952	188.256	153.302	78.7082	23.6202	75.2454
P19404	67.4237	55.0088	86.6835	302.527	1032.42	452.568	461.115	114.135	114.135	114.135	114.135	77.8587	114.135	114.135	190.436	267.798	185.039	273.104	64.9251	174.386	326.218	649.818	1203.35	232.395	1207.22	305.214	560.747	742.073	534.045	170.102	227.871	524.422	213.255	469.738	383.065	272.173	694.952
P19438	388.711	655.783	3150.01	310.332	2718.93	586.429	597.765	127.611	719.552	442.056	310.02	1089.34	499.977	1757.4	371.64	523.216	350.128	934.682	551.484	1353.78	253.216	253.263	632.364	223.543	297.543	881.7	561.96	284.451	2494.22	758.652	489.254	95.0958	320.246	198.306	133.275	149.788	568.584
P19440	13335.8	9095.06	13369.1	8697.92	9501.43	8483.01	8532.61	9000.88	6265.51	11320.9	8148.9	2726.66	7854.31	9699.63	26226.5	18733.4	15445.5	12168.7	10345.8	6890.59	17285	15732.7	9683.46	18991.2	17843.4	17325.6	14328.5	18375.6	6336.9	6261.14	13195.9	5778.87	15288.9	17737.1	11710.1	18708.2	15766.8
P19525	0	0	0	0	0	59.9099	0	0	0	0	0	0	0	0	56.0632	56.0632	56.0632	71.8891	70.3384	56.0632	34.5393	35.5682	126.352	18.5334	0	0	47.4816	0	0	0	0	128.639	43.6967	63.2516	69.0053	0	0
P19623	0	246.93	164.83	0	510.636	0	0	0	0	0	0	0	0	0	87.0253	87.0253	87.0253	20.7909	59.1144	87.0253	87.0253	123.457	522.359	87.0253	79.9581	36.1636	79.9581	129.903	79.9581	79.9581	79.9581	111.08	52.277	99.5666	79.9581	63.844	79.9581
P19652	5221.84	9765.08	49056.3	4372.24	25826.8	29730.5	23398.1	33383	103341	7369.41	13751.7	17611.9	21427.6	36239.2	4908.95	10678.4	2050.82	5923.98	2110.49	5569.78	2721.72	863.663	3604.04	1901.59	14802.2	3106.36	2275.18	14571.5	25986.1	3515.74	5606.86	1420.07	844.677	4978.49	6645.87	1682.25	17502.8
P19784	0	0	0	0	0	0	0	0	0	0	0	0	0	0	48.1486	97.269	97.269	97.269	97.269	194.484	77.9144	121.086	194.388	58.2942	108.563	92.6754	33.5842	92.6754	92.6754	92.6754	92.6754	96.8415	112.606	104.015	84.3776	78.0903	88.5093
P19801	468.956	1043.42	305.049	881.323	704.652	2503.39	1385.38	4117.75	2812.45	2472.14	2846.88	1104.44	1365.76	1317.86	1822.45	1413.2	2154.51	777.429	1016.09	1286.42	2878.11	536.991	2986.95	3248.96	1030.17	2061.76	1022.44	1146.58	769.578	736.595	942.715	1528.87	1098.11	1847.74	2628.79	1145.97	570.596
P19823	551.743	1381.01	292.499	528.962	1046.55	990.644	413.093	5119.09	2258.63	1070.63	1716.42	463.044	3014.9	3766.86	606.701	1392.74	729.67	203.827	1138.4	443.373	3409.24	919.028	1323.27	871.905	4511.64	498.79	309.732	11200.8	5510	809.665	779.917	1704.21	1345.31	2626.91	352.794	1058.45	460.369
P19827	1715.51	2108.26	3127.28	2457.13	1015.23	1058.32	1118.42	1231.18	475.9	684.294	1634.69	853.013	742.516	1443.47	615.387	1631.32	491.151	1287.72	1778.31	1394.65	2644.28	521.963	834.576	655.799	3158.17	1251.97	512.97	940.688	1481.27	2709.28	1028.27	596.21	756.901	875.949	486.843	285.66	261.12
P19835	14242.5	9574.52	10966.5	15351.8	7536.15	5272	7426.65	1893.53	10553	24488.6	11451.3	6409.52	6859.4	7052.34	10028.4	9163.48	10888.8	7223.64	24048	9472.59	5582.81	14735.2	3140.76	15441	3419.96	21918.7	5379.34	2516.65	1443.44	18720.5	9432.22	3245.09	8352.77	5786.6	12719	10396.8	2960.39
P19838	0	0	0	0	0	0	0	0	0	0	0	0	0	0	0	9.23133	0	0	0	0	0	0	142.241	41.3603	0	0	0	0	0	0	0	22.2291	0	0	0	0	0
P19878	0	1819.17	183.448	8.66869	0	0	0	0	0	0	0	0	0	0	30.5642	0	0	0	26.0594	0	0	0	118.144	0	119.059	58.8251	0	0	0	0	0	432.718	149.173	199.494	0	44.2224	0
P19957	1593.78	1096.01	2552.64	521.954	6.54565	2221.21	1017.85	1955.24	386.693	767.428	1471.09	512.813	493.435	1526.33	206.696	87.5243	1203.36	1111.55	431.356	375.676	302.631	1579.06	1685.77	195.973	960.159	1303.2	313.179	257.437	567.406	932.683	178.723	1824	821.634	308.113	69.8145	827.571	124.162
P19961	1045.2	4507.76	6507.69	1481.7	520.014	779.796	1197.72	841.468	6208.6	6614.97	2194.6	2385.67	1474.06	7313.3	7145.59	1064.78	2497.38	2651.81	1028.41	4306.23	1709.72	2183.17	706.559	2926.17	4339.76	3683.72	397.079	1122.63	918.769	3520.47	1024.63	390.788	3454.12	3709.49	2162.58	5969.74	2030.83
P19971	382.829	6928.13	536.648	268.424	455.418	2714.64	414.073	6916.57	673.547	323.357	2189.84	1241.43	1166.85	14146.1	386.242	473.272	2451.58	220.861	566.221	263.398	235.794	805.776	1984.69	695.901	831.693	283.458	1226.85	304.547	582.142	2199.03	1034.28	1543.68	417.805	1608.62	524.325	558.757	410.815
P20020	0	0	0	91.7867	0	0	0	0	0	0	0	0	0	0	93.9177	150.925	598.87	135.39	29.954	8.19451	96.6729	282.138	178.074	37.1667	38.5007	46.5406	36.9528	52.5343	46.5406	46.5406	46.5406	75.6771	33.7894	68.3461	46.5406	40.5469	52.6578
P20036	130.509	289.497	284.347	67.2392	95.5275	181.504	161.328	188.369	188.369	100.477	335.98	268.396	481.527	9601.6	152.198	153.702	152.198	250.354	153.941	308.951	130.448	87.1346	94.6349	69.6741	220.717	109.678	340.951	618.603	1042.93	274.092	301.666	163.825	106.493	267.298	190.319	75.4734	204.198
P20039	0	0	563.926	0	0	0	0	0	0	0	480.904	0	0	0	0	430.954	0	0	0	0	0	0	0	0	0	0	335.705	1637.04	0	0	0	0	0	513.401	0	0	0
P20042	827.02	0	193.626	0	0	0	0	0	0	0	0	0	0	0	216.094	103.899	172.213	140.389	350.623	258.21	193.41	207.134	458.706	178.219	86.735	54.1514	77.2363	86.735	86.735	77.1136	76.3334	268.825	130.574	106.54	91.459	162.272	20.372
P20061	135.911	135.911	408.76	115.732	135.911	135.911	332.653	135.911	135.911	105.039	335.828	135.911	108.948	135.911	51.4418	67.6762	46.4132	67.6762	67.6762	67.6762	67.6762	67.6762	322.406	164.054	0	32.249	0	0	0	141.536	0	74.8955	0	0	65.7929	0	0
P20062	407.312	1193.08	1740.06	1213.1	458.14	880.786	710.74	618.385	784.009	583.364	1268.86	1327.11	344.719	2128.38	829.206	1057.09	519.531	1269.95	1862.94	1445.41	979.591	519.17	554.344	806.496	601.185	994.252	1329.3	763.1	636.095	1702.97	750.665	460.677	553.144	647.336	694.3	671.688	421.942
P20073	157.074	1051.02	778.108	581.7	154.315	702.655	816.283	653.736	365.432	444.709	653.736	761.834	499.118	2610.47	709.391	1103.35	878.381	3857.35	886.174	1125.01	923.249	395.905	804.761	749.618	3833.89	1052.99	2367.54	538.844	472.832	743.852	412.553	942.38	1359.25	804.127	577.596	565.332	1246.99
P20138	2044.17	809.248	558.42	953.254	1532.89	216.522	857.517	845.417	824.163	833.316	1147.84	671.886	1079.22	845.417	1505.7	718.146	1780.19	451.299	1319.59	1168.06	773.729	1728.57	427.258	2187.71	264.04	609.514	737.22	984.548	423.565	1366.54	2923.03	292.214	1182.44	466.817	849.756	627.334	226.094
P20142	287.672	41633.3	1489.73	717.614	1069.7	2509.05	1594.67	15469.9	6835.58	2091.19	5973.67	4266.89	4127.68	8857.53	840.889	255.459	1132.71	985.306	52.1819	272.948	272.948	238.711	396.386	243.919	1450.44	156.435	154.953	1052.66	4360.7	290.424	79.4118	151.643	417.18	832.234	543.935	264.467	925.369
P20151	0	0	0	288.39	0	0	308.648	0	0	0	0	0	506.365	0	143.782	554.333	1134.87	194.131	554.333	1523.43	844.209	554.333	554.333	264.457	0	0	0	167.343	0	0	0	591.812	0	0	1178.47	0	159.234
P20160	294.926	429.544	65380.2	1161.31	1161.31	141.135	742.055	1161.31	1161.31	1482.01	1161.31	2185.72	1161.31	1342.6	922.616	377.612	410.194	410.194	1763.03	504.379	366.572	188.154	6827.31	397.949	9459.36	6418.37	2931.6	136.801	3200.25	2317.65	1127.83	48306.7	7077.05	6418.96	2662.95	1192.14	429.19
P20231	131.502	78.5024	231.26	231.26	373.641	191.093	467.117	231.26	231.26	455.108	231.26	231.26	231.26	231.26	0	99.4648	0	79.6908	0	0	99.5223	0	39.2911	0	67.7332	61.9541	0	0	0	0	152.708	0	103.564	0	0	0	0
Q15661	131.502	78.5024	231.26	231.26	373.641	191.093	467.117	231.26	231.26	455.108	231.26	231.26	231.26	231.26	0	99.4648	0	79.6908	0	0	99.5223	0	39.2911	0	67.7332	61.9541	0	0	0	0	152.708	0	103.564	0	0	0	0
P20292	0	0	0	0	0	0	0	0	0	0	0	0	0	0	66.3433	0	0	0	0	0	0	131.615	442.185	0	0	270.8	0	0	0	0	144.996	2120.18	560.086	793.043	166.621	0	0
P20333	5381.62	3398.84	2902.15	1785.56	14905.7	2867.94	5281.86	1505.48	3060.6	3547.71	2454.8	2472.96	7195.99	2480.23	1497.61	839.12	1487.05	2981.34	777.471	1531.58	1231.54	536.624	678.122	498.785	1125.88	571.733	2274.09	366.558	877.755	2365.1	1571.58	603.42	282.578	569.39	1270.36	516.843	1851.46
P20337	0	0	0	108.146	0	0	219.213	0	0	0	184.772	0	221.188	0	76.4795	76.7976	118.993	114.465	118.993	428.047	123.521	118.993	118.993	151.144	0	0	0	188.074	0	0	0	102.985	0	0	289.009	0	191.403
P20338	248.272	495.202	437.889	473.21	791.136	270.37	285.983	437.889	149.38	446.725	727.834	437.889	401.42	437.889	236.111	300.779	320.247	241.359	346.918	412.757	222.197	313.635	358.994	341.958	300.148	238.192	320.172	366.434	292.168	512.736	281.451	118.815	173.888	219.781	418.818	191.25	378.709
P20339	1676.51	735.768	1104.19	2617.85	1364.61	1284.19	1193.63	1238.91	790.38	1438.06	1060.23	1596.75	862.661	1238.91	2453.58	2833.39	2502.21	937.398	1708.5	1499.4	2455.01	2754.27	3585.05	2349.54	903.878	1620.95	2223.51	1555.55	1396.72	1938.3	1485.55	1637.49	1901.22	2999.75	2625.14	2326.4	2679.69
P20340	359.765	591.517	1748.11	167.617	310.508	310.508	191.034	957.211	310.508	174.758	310.508	191.127	266.354	1472.66	222.125	155.04	295.155	232.263	416.278	652.803	204.689	404.329	824.234	331.234	199.735	239.666	220.423	207.569	216.436	301.953	128.296	666.731	204.255	212.449	307.382	196.445	244.196
[truncated: 3,870 more rows]
