# Supplementary material for: Immune suppression in the early stage of COVID-19 disease
Source: Nat Commun. 2020 Nov 17;11:5859. doi: 10.1038/s41467-020-19706-9 (PMC7673112; doi:10.1038/s41467-020-19706-9)
Supplement: Supplementary file 6 — Supplementary Data 3 [file 41467_2020_19706_MOESM6_ESM.xls]

## Sheet: Supplementary data 3
Supplementary Data 3. Normalization of Double Boundary Bayes (DBB) imputated data from supplementary data 2
	Cov-1	Cov-10	Cov-11	Cov-2	Cov-3	Cov-5	Cov-8	Cov-Y12	Cov-Y1	Cov-Y2	Cov-Y36	Cov-Y43	Cov-Y5	Cov-Y8	Health-1	Health-10	Health-11	Health-2	Health-3	Health-4	Health-6	Health-7	Health-8	Health-9	Dis-10	Dis-11	Dis-12	Dis-13	Dis-1	Dis-2	Dis-3	Dis-4	Dis-5	Dis-6	Dis-7	Dis-8	Dis-9
A0A024RBG1	-8.72478	-8.78629	-7.10203	-5.78679	-8.10395	-4.54818	-6.96578	-7.65303	-7.923	-7.33945	-7.01425	-7.55315	-7.97737	-3.95936	-6.40527	-5.55308	-6.1358	-5.33703	-2.79616	-3.45665	-8.67773	-5.28108	-5.64448	-6.2734	-6.24595	-6.43459	-6.2015	-6.44951	-7.67172	-6.46051	-5.57636	-9.30776	-9.81425	-6.22303	-6.76447	-6.03615	-6.62619
A0A075B6H9	-4.73156	-2.1602	-1.46335	-1.40906	-3.86557	-4.3913	-2.96221	-1.4771	-0.117836	-1.70077	0.231713	0.799033	-0.566381	0.442931	-3.42543	-3.38864	-3.66451	-3.17259	-2.49759	-3.25824	-3.094	-4.59811	-5.1099	-3.44824	-2.01209	-2.20074	-1.96764	-3.29149	-3.19056	-3.52434	-1.3013	-2.02526	-1.06032	-5.25495	-2.09535	-2.23398	-2.39233
A0A075B6I0	-2.14224	-0.593674	-3.31932	-0.683421	0.170755	2.21738	0.894367	0.793254	1.51313	-0.452441	1.69876	1.47166	1.65919	-1.90375	-2.16643	0.794042	-7.09336	-3.89544	-4.82849	-1.11233	-3.54851	-4.02264	-5.8392	0.0232322	0.600749	-0.476423	1.35041	1.06098	1.51364	-1.20924	0.13767	0.274764	-0.731875	0.51172	1.06828	-0.701388	0.935938
A0A075B6I1	-19.0819	-1.79965	-19.0819	-5.57645	-19.0819	-3.72729	-19.0819	-19.0819	-19.0819	-6.67218	-19.0819	-19.0819	-19.0819	-19.0819	-19.0819	-19.0819	-19.0819	-1.94421	-19.0819	-2.94871	-19.0819	-6.71879	-19.0819	-19.0819	-3.59585	-5.37738	-3.55141	-4.33362	-3.69144	-3.81042	-3.71732	-3.60902	-3.42385	-3.31647	-4.51284	-3.81775	-6.01648
A0A075B6I4	-19.0819	-3.64945	-5.22894	-4.91233	-19.0819	-2.35921	-19.0819	-3.02104	-19.0819	-19.0819	-19.0819	-1.27475	-19.0819	-2.96608	-3.58856	-4.6418	-5.22452	-4.42574	-3.94308	-3.05528	-5.81518	-7.89027	-4.7332	-5.22812	-19.0819	-19.0819	-4.45337	-19.0819	-3.81892	-2.88196	-6.16771	-5.46578	-19.0819	-19.0819	-4.869	-6.15984	-19.0819
A0A075B6I9	-5.8697	-0.0772202	-3.04048	-5.44288	-4.16019	-2.55897	-2.36859	-4.02619	-2.06158	-3.90313	0.0337798	-2.67453	-2.23235	-5.16843	-3.82088	-19.0819	-19.0819	-19.0819	-19.0819	-19.0819	-19.0819	-19.0819	-19.0819	-19.0819	-1.98109	-1.95929	-2.18311	-0.324331	1.37962	-2.88915	-0.817635	-2.7585	-3.31201	-2.73963	0.577501	-4.673	-1.57813
A0A075B6J9	0.54807	1.3095	1.11482	0.0365705	1.34164	-0.555225	-1.12853	-0.0976996	1.33698	-0.0425415	0.236923	0.934322	0.470893	-3.26239	-0.767495	0.15096	-0.250319	-1.18627	-2.67138	0.796414	-3.74043	-0.867663	0.261423	-0.554071	-0.02125	0.199034	0.48601	1.07309	1.67213	0.116358	-0.751698	-1.35914	-3.06316	-0.576073	0.192069	-1.49288	1.29088
A0A075B6K0	-5.27487	-19.0819	-19.0819	-19.0819	-19.0819	-19.0819	-5.22949	-19.0819	-19.0819	-19.0819	-19.0819	-19.0819	-1.19349	-19.0819	-19.0819	-4.32667	-19.0819	-19.0819	-19.0819	-19.0819	-19.0819	-19.0819	-19.0819	-19.0819	-3.97462	-19.0819	-19.0819	-19.0819	-19.0819	-19.0819	-19.0819	-19.0819	-19.0819	-19.0819	-19.0819	-19.0819	-19.0819
A0A075B6K2	-19.0819	-5.7238	-19.0819	-19.0819	-19.0819	-1.72477	-19.0819	-19.0819	-2.39669	-19.0819	-19.0819	-19.0819	-2.6635	-19.0819	-19.0819	-19.0819	-19.0819	-19.0819	-19.0819	-19.0819	-19.0819	-19.0819	-19.0819	-19.0819	-1.13882	-3.59725	-3.36416	-4.27152	-4.76264	-3.62317	-3.63837	-3.42178	-3.23661	-1.56706	-3.80888	-3.6305	-6.60301
A0A075B6K4	-1.22382	-0.0515912	-3.7416	-1.53264	-0.497145	0.792243	-1.32904	0.130033	0.313255	-0.968275	0.248065	-0.407228	0.45249	2.84962	-2.23975	-0.697965	-1.93561	-0.993451	-0.6213	-0.00583509	-1.01256	-3.29864	-4.9341	-2.25189	-1.91044	-0.447081	0.757319	0.0429844	1.92442	-0.665327	-0.13396	-1.75948	-2.57528	-1.98046	-2.15019	-1.94953	-1.13171
A0A075B6K5	-4.06891	-0.0351684	-0.850137	-4.31059	-3.30596	-0.264773	-4.26206	1.23375	-0.928017	-3.72215	-1.36058	-1.48382	-1.18268	-0.242967	-2.14353	-2.90679	-4.97949	-2.86753	-3.48448	-3.56075	-3.29272	-3.75204	-1.34253	-4.28258	-1.71377	-4.08057	-3.17668	-1.94676	1.93758	-3.22178	-4.38418	-2.27388	-2.65001	-1.48246	-3.79124	-3.68509	-0.575713
A0A075B6K6	-7.09785	-5.40249	-19.0819	-19.0819	-19.0819	-2.12958	-19.0819	-19.0819	-19.0819	-19.0819	-5.55125	-19.0819	-19.0819	-19.0819	-19.0819	-6.6319	-5.35834	-19.0819	-19.0819	-19.0819	-5.80494	-19.0819	-19.0819	-19.0819	-4.50362	-19.0819	-19.0819	-4.20014	-3.43032	-19.0819	-5.05916	-19.0819	-19.0819	-19.0819	-19.0819	-19.0819	-4.60127
A0A075B6P5	-2.91163	0.260809	-1.43414	-1.83822	-1.9153	0.192045	-2.23226	-1.13072	0.144849	-4.04543	-3.79164	-1.61195	-0.565852	-1.95074	-0.841201	-1.76523	-2.7573	-1.78781	-1.8895	-1.47211	-2.89982	-4.32034	-0.724846	-4.11462	-0.650661	-2.53149	1.5592	-2.0665	0.225304	-0.546691	-0.897147	-2.91964	-3.05862	-0.221821	-0.577319	-3.92391	-0.830414
P01615	-2.91163	0.260809	-1.43414	-1.83822	-1.9153	0.192045	-2.23226	-1.13072	0.144849	-4.04543	-3.79164	-1.61195	-0.565852	-1.95074	-0.841201	-1.76523	-2.7573	-1.78781	-1.8895	-1.47211	-2.89982	-4.32034	-0.724846	-4.11462	-0.650661	-2.53149	1.5592	-2.0665	0.225304	-0.546691	-0.897147	-2.91964	-3.05862	-0.221821	-0.577319	-3.92391	-0.830414
A0A075B6Q5	-3.50753	-4.9838	-3.32407	-1.22585	-2.54437	-1.06095	-1.22169	-2.09345	-1.45036	-0.731529	-1.45467	-2.03171	-1.24091	-1.73924	-4.76222	-4.01633	-2.6426	-4.54408	0.222459	-3.88593	-4.07687	-4.61617	-3.82295	-3.06845	-2.68292	-1.87736	-3.93206	0.612059	-4.46909	-3.99546	-3.27308	-3.05649	-3.65289	-5.55907	-0.746267	-3.4404	-3.26736
A0A075B6S2	-3.90305	-4.29179	-2.76684	-5.46219	-5.67145	-3.07436	-2.29858	-4.54882	-3.28634	-4.87561	-3.91004	-5.10596	-4.28915	-4.19461	-6.29141	-3.8553	-5.43345	-5.71891	-4.53702	-4.72032	-3.13532	-5.03021	-4.6148	-6.17009	-4.13942	-19.0819	-5.15586	-5.91949	-19.0819	-19.0819	-19.0819	-5.86323	-19.0819	-4.26313	-5.87062	-6.07195	-19.0819
A0A075B6S5	-0.473823	-4.34484	-1.92846	-3.04838	-3.37022	-3.05448	-2.48524	-3.13725	-1.624	-3.36264	-3.32204	-2.31822	-2.88867	-2.78304	-2.98758	-2.58985	-6.68946	-2.39767	-3.27057	-3.74018	-4.24277	-4.87529	-4.53796	-4.20032	-3.81284	-2.59994	-3.20352	-4.04178	-2.97672	-3.80852	-2.96206	-4.13865	-3.8347	-3.0601	-4.62103	-3.7091	-2.41637
A0A075B6S6	-5.29096	-4.55349	-4.76198	-4.44538	-6.3398	-4.28048	-5.04028	-5.31297	-3.8217	-5.20921	-4.2974	-4.43042	-6.34841	-4.95876	-4.01004	-3.03426	-4.67527	-3.8765	-3.77884	-3.96215	-3.7979	-5.38363	-4.18395	-5.4087	-3.6634	-5.33014	-3.41579	-2.74819	-3.7756	-2.97211	-3.24332	-3.91311	-4.35626	-4.27101	-4.99411	-5.47053	-3.06425
A0A087WSX0	-5.88643	-3.18334	-4.60993	-5.90854	-7.08377	-4.07389	-6.03161	-5.99805	-2.72906	-6.00626	-5.95928	-3.70315	-5.5561	-5.64384	-5.22857	-4.72769	-7.09759	-4.46696	-2.64631	-4.77358	-5.09456	-5.40292	-3.56106	-5.14227	-3.19246	-5.3365	-4.56831	-2.77538	-2.00689	-4.67421	-4.80808	-5.69233	-3.14845	-3.377	-3.714	-6.03221	-2.4264
A0A087WSY6	-1.37558	0.844222	-0.659369	0.754673	-0.360558	0.875939	1.58566	-4.40485	1.75148	0.454899	-0.761435	-0.730775	-0.437493	0.197653	0.552409	-0.421899	-1.72293	-2.16506	-1.24325	-1.74224	-2.11108	-2.99118	-0.500346	-2.39032	-1.29622	0.771501	0.0315596	-0.561995	0.646891	-1.25824	-0.988055	-1.00625	-2.51787	-0.870608	0.594737	-0.686783	-0.800858
A0A087WSZ0	-5.8554	-6.32889	-6.87261	-3.85018	-4.95154	-4.38595	-4.64022	-5.41844	-3.29188	-4.95827	-6.28175	-4.21248	-5.17669	-5.10291	-6.01488	-5.68027	-6.56081	-5.12708	-5.66438	-4.64051	-6.05917	-6.15757	-6.78959	-7.40303	-6.11641	-4.94558	-5.55911	-3.29867	-3.74346	-5.79644	-6.21859	-6.34165	-5.42067	-6.23614	-5.47699	-8.58044	-3.59548
A0A087WW87	-4.11272	-2.53826	-4.92677	-3.93261	-5.25814	-2.29758	-4.60135	-4.7792	-4.23249	-5.43313	-2.95031	-3.97116	-5.03436	-3.71536	-4.49403	-4.27844	-6.23057	-5.86433	-5.1073	-5.51745	-5.6271	-6.09662	-5.24247	-6.92545	-3.33104	-4.44369	-5.10033	-4.01006	-4.0566	-3.99901	-4.85291	-5.25173	-6.1156	-2.94579	-4.68136	-6.72923	-4.45222
P01614	-4.11272	-2.53826	-4.92677	-3.93261	-5.25814	-2.29758	-4.60135	-4.7792	-4.23249	-5.43313	-2.95031	-3.97116	-5.03436	-3.71536	-4.49403	-4.27844	-6.23057	-5.86433	-5.1073	-5.51745	-5.6271	-6.09662	-5.24247	-6.92545	-3.33104	-4.44369	-5.10033	-4.01006	-4.0566	-3.99901	-4.85291	-5.25173	-6.1156	-2.94579	-4.68136	-6.72923	-4.45222
A0A0A0MRZ8	1.99668	2.98412	0.596376	3.59849	2.78793	1.69648	-0.387637	1.12781	3.95035	3.54129	3.1198	1.11568	3.3801	1.81913	2.16483	1.83177	2.6378	0.764234	1.5556	1.26327	1.96726	1.65613	-0.626465	2.64106	0.466054	3.33803	1.93267	3.31121	1.65	1.66033	1.21412	0.817113	0.0148642	2.37923	2.99022	2.65614	3.1174
P04433	1.99668	2.98412	0.596376	3.59849	2.78793	1.69648	-0.387637	1.12781	3.95035	3.54129	3.1198	1.11568	3.3801	1.81913	2.16483	1.83177	2.6378	0.764234	1.5556	1.26327	1.96726	1.65613	-0.626465	2.64106	0.466054	3.33803	1.93267	3.31121	1.65	1.66033	1.21412	0.817113	0.0148642	2.37923	2.99022	2.65614	3.1174
A0A0A0MRZ9	-19.0819	-19.0819	-19.0819	-19.0819	-19.0819	-19.0819	-19.0819	-19.0819	-4.03223	-19.0819	-5.59522	-4.02778	-5.97629	-19.0819	-4.82223	-19.0819	-19.0819	-19.0819	-19.0819	-19.0819	-19.0819	-7.5888	-19.0819	-19.0819	-6.85513	-7.04378	-8.09926	-6.368	-4.32526	-7.0697	-7.0849	-6.8683	-6.68313	-7.37128	-8.72369	-7.07703	0.855394
A0A0A0MS14	-4.88964	-4.13239	-3.50725	-2.98801	-4.50916	-3.02575	-5.04149	-4.05824	-3.75457	-4.20321	-3.41946	-2.98234	-3.64088	-3.70403	-19.0819	-2.77169	-5.93353	-19.0819	-4.71173	-19.0819	-19.0819	-19.0819	-4.88498	-5.4104	-5.66154	-4.22093	-4.26414	-5.14234	-4.24929	-4.50764	-4.02512	-3.79113	-4.37058	-4.30212	-3.83931	-6.38623	-4.65797
A0A0A0MS15	-1.70097	-1.24956	-0.961515	-3.29217	-5.57047	-2.34644	-2.02937	-3.00046	-2.94823	-3.26967	-2.65715	-3.25249	-3.71356	-2.2971	-3.53672	-2.29232	-1.67213	-2.64881	-1.29768	-2.09294	-2.42125	-5.32107	-1.07829	-4.25138	-2.80383	-1.16796	-2.34702	-2.64978	-2.60073	-2.50768	-3.13468	-3.6271	-2.709	-3.34998	-0.663796	-1.92814	-0.389059
A0A0A0MT36	-3.28994	0.492559	-5.56141	-2.49153	-1.83955	-2.71441	-0.615001	-2.06076	-0.80579	-3.40212	1.58737	-3.20361	1.06566	-1.70655	-0.929459	-4.32619	-3.79496	-4.11405	-4.01248	-4.19579	-6.85531	-4.50567	-4.778	-1.66551	-2.96465	-2.53336	-2.04686	0.60942	2.75762	-0.0849038	-0.885926	-2.31088	-3.26989	0.17283	-1.3908	-3.30753	-2.32002
A0A0A0MT89	-4.49662	-2.48247	-2.55761	-5.10398	-4.84948	-1.6733	-1.81669	-4.66161	-2.88693	-3.8464	-3.45861	-5.01629	-3.97453	-4.16432	-3.83557	-4.25142	-4.68163	-5.17706	-4.69612	-3.75421	-5.2465	-5.31336	-4.823	-5.15512	-3.97657	-2.948	-1.28454	-1.97831	-1.65821	-4.1088	-4.74306	-4.10985	-4.97026	-4.79432	-4.14714	-4.32692	-3.84274
A0A0B4J1U7	-4.80705	-2.1638	-3.61095	-3.72702	-5.08742	-3.76246	-3.2292	-4.16194	-1.80826	-2.93189	-3.19076	-5.05383	-1.60644	-5.61619	-3.78634	-4.38581	-5.85782	-2.66342	-5.17317	-4.93953	-7.84072	-5.24941	-5.1846	-3.89605	-3.8101	-2.32466	-2.7852	-1.31438	-1.23326	-4.62198	-2.57025	-3.13193	-4.935	-2.68329	-3.06061	-4.18182	-2.91432
A0A0B4J1V0	-3.32831	-4.95434	-3.72291	-5.10817	-8.9371	-4.22561	-5.27423	-3.9198	-4.34586	-4.99284	-4.43451	-3.4147	-3.86831	-3.6417	-4.40921	-6.17136	-6.05456	-5.30957	-4.48502	-5.45863	-4.94241	-4.44397	-5.25026	-5.08989	-4.6589	-5.4741	-4.23285	-5.46473	-3.45302	-4.52628	-3.53466	-4.83518	-4.13504	-3.91416	-3.28077	-4.16522	-5.36733
A0A0B4J1V2	-5.40183	-6.08921	-6.88626	-6.34151	-6.49852	-6.45229	-5.7749	-4.5503	-3.54325	-5.09474	-4.26909	-6.31957	-3.6252	-5.69339	-5.40094	-5.86591	-5.76218	-7.20238	-6.09727	-7.69125	-7.02289	-6.71026	-6.62219	-6.94473	-6.73224	-5.21494	-4.27262	-5.39471	-3.5374	-4.86061	-5.95409	-5.89871	-5.31049	-5.69542	-5.10955	-5.24818	-4.78691
A0A0B4J1V6	-2.55963	-5.05383	-2.57703	-2.46704	-1.52569	-2.36527	-0.871124	-4.79096	0.0810496	-1.23267	-3.03479	-2.24656	-0.319898	-2.77382	-2.3818	-4.23768	-3.31989	-5.58139	-2.95002	-3.61937	-5.42078	-4.15008	-5.00026	-1.5697	-4.0124	-1.45714	-2.5879	-0.668109	-0.318868	-1.86958	-3.04909	-2.87833	-2.7989	-3.66556	-1.36351	-1.60498	-1.43939
A0A0B4J1X5	-3.34902	-4.63652	-2.80007	-5.41421	-6.02465	-2.83591	-5.23463	-4.61129	-4.88126	-4.38232	-2.81032	-1.90866	-4.34263	-5.32306	-5.40213	-4.3103	-5.21635	-4.67087	-3.51434	-4.69691	-4.63393	-4.90794	-3.67651	-2.08565	-3.56397	-5.41662	-3.35963	-4.62449	-1.30073	-3.5755	-3.18521	-4.27	-5.08059	-3.31244	-4.24584	-4.16249	-4.30427
A0A0B4J1X8	-1.49554	-1.90615	-19.0819	-19.0819	-2.11198	0.286114	-19.0819	-4.8722	-19.0819	-19.0819	-4.23342	-2.7058	-19.0819	-19.0819	-0.550393	-3.39438	-2.64614	-2.14115	-1.74971	-1.77202	-2.28264	-2.24289	-2.07737	-2.12301	-2.07595	-1.11749	-1.46224	-1.15543	-3.0291	-3.26258	-1.15861	-1.21044	-0.729402	-0.0941517	-1.01211	-0.757398	-0.55726
A0A0B4J1Y8	-2.62157	-0.527958	-3.66532	-4.06445	-3.83827	-1.48378	-2.95065	-3.22335	-1.83424	-3.36507	-2.51722	-1.96463	-4.439	-2.07162	-3.71991	-2.63721	-4.30534	-4.8809	-4.42265	-3.24614	-3.26997	-4.60911	-4.00209	-4.70874	-2.38701	-3.0643	-3.28057	-1.81612	-1.47922	-3.94009	-3.32988	0.366694	-3.09683	-2.7175	-2.89723	-4.37402	-0.795415
A0A0B4J1Y9	-0.712473	-5.02811	-3.31289	-6.38499	-7.02504	-4.60007	-5.49453	1.24955	-4.76144	-0.8978	-6.12766	-0.289976	-5.96845	-5.25221	-2.8906	-0.391802	-0.485867	-2.78395	-3.33905	-2.0011	-3.51574	-5.224	-2.48889	-0.638762	-0.32243	0.651189	0.0215682	-7.12895	-1.44865	-0.237442	-0.17652	0.234108	-0.831836	0.0578792	-0.309681	0.17393	-0.552706
A0A0B4J1Z2	-4.92519	-5.39619	-3.42477	-3.85408	-4.42669	-2.53707	-2.61364	-3.97577	-5.37892	-3.4029	-3.33699	-3.07181	-6.45332	1.97746	-19.0819	-6.21774	-6.24363	-19.0819	-19.0819	-6.08734	-19.0819	-19.0819	-1.83661	-19.0819	-3.45936	-5.72525	-4.48094	-5.41684	-3.2824	-5.38821	-3.36445	-4.69225	-4.50708	-5.12501	-2.9561	-5.07301	-6.08113
A0A0B4J2D5	-6.91383	-3.8968	-5.10024	-6.08302	-7.47308	-4.71978	-6.2886	-6.56129	-6.83127	-6.24772	-5.65503	-5.75326	-6.61452	-6.20709	-6.10308	-5.43228	-6.61946	-6.07255	-5.76161	-6.01514	-5.8659	-5.11696	-5.13822	-5.5222	-4.44477	-5.56814	-4.55761	-5.11849	-6.19722	-4.20856	-5.29061	-4.83724	-5.19366	-4.69776	-4.97547	-5.6948	-4.81181
P0DPI2	-6.91383	-3.8968	-5.10024	-6.08302	-7.47308	-4.71978	-6.2886	-6.56129	-6.83127	-6.24772	-5.65503	-5.75326	-6.61452	-6.20709	-6.10308	-5.43228	-6.61946	-6.07255	-5.76161	-6.01514	-5.8659	-5.11696	-5.13822	-5.5222	-4.44477	-5.56814	-4.55761	-5.11849	-6.19722	-4.20856	-5.29061	-4.83724	-5.19366	-4.69776	-4.97547	-5.6948	-4.81181
A0A0B4J2D9	-4.66317	-2.41472	-4.23809	-3.38469	-2.52186	-7.30467	-4.55041	-4.78908	-5.05905	-4.47551	-4.28181	-4.1595	-2.83227	-3.32093	-3.10679	-3.37193	-3.68633	-7.74997	-3.05823	-7.48754	-2.90385	-3.55141	-4.30125	-3.43152	-3.69646	-6.37326	-4.4035	-4.43423	-3.97494	-3.88788	-3.64793	-4.79636	-3.52446	-4.82474	-3.4447	-8.40943	-3.69211
P0DP09	-4.66317	-2.41472	-4.23809	-3.38469	-2.52186	-7.30467	-4.55041	-4.78908	-5.05905	-4.47551	-4.28181	-4.1595	-2.83227	-3.32093	-3.10679	-3.37193	-3.68633	-7.74997	-3.05823	-7.48754	-2.90385	-3.55141	-4.30125	-3.43152	-3.69646	-6.37326	-4.4035	-4.43423	-3.97494	-3.88788	-3.64793	-4.79636	-3.52446	-4.82474	-3.4447	-8.40943	-3.69211
A0A0C4DH24	-2.50058	-1.80411	-4.75433	-3.81287	-2.71874	-0.587488	-2.93478	-3.14896	-2.38695	-3.3941	-2.55341	-2.34354	-1.50551	-2.79475	-3.42008	-2.61005	-5.51587	-4.3018	-3.11356	-3.71659	-3.26545	-3.73957	-3.03226	-4.02259	-3.23492	-2.74743	-3.75746	-3.16651	-5.22768	-4.01647	-5.27606	-4.48307	-4.08276	-3.04026	-4.10839	-5.06927	-2.55281
A0A0C4DH25	-3.30599	0.559723	-1.62663	-0.718718	0.987413	-1.49998	3.71765	-1.50091	-0.00421359	2.12024	-0.862132	-1.82825	-0.92747	-3.21624	1.10328	-1.45534	-0.169252	-2.02857	-3.39765	-2.9164	-3.04253	-2.19522	-1.05594	-2.18473	-2.08872	1.26748	-0.269919	0.949878	-0.182413	0.844899	1.03197	-0.0914165	-3.01715	-1.71802	0.0112878	-0.270604	-0.864702
A0A0C4DH29	-4.66494	-3.39163	-2.9867	-3.34737	-3.78221	-3.34084	-4.21099	-3.55209	-2.68106	-2.80898	-0.735605	-2.7586	-2.35145	-3.19788	-2.96299	-0.190124	-5.62149	-0.729103	-4.23675	-1.93016	-1.34838	-3.10568	-5.32019	-5.60006	-4.41076	-4.0632	-0.651224	-0.0138707	0.375894	-0.99703	-4.89541	-2.46521	-4.25819	-5.28393	-0.017735	-4.38081	-0.103737
A0A0C4DH31	-5.50911	-6.18101	-6.52599	-5.57044	-6.88896	-5.40554	-6.16535	-6.43804	-5.98527	-5.88339	-5.79926	-6.14425	-6.66535	-6.08383	-7.46148	-6.56879	-19.0819	-19.0819	-19.0819	-19.0819	-8.18186	-6.33422	-19.0819	-19.0819	-6.03159	-6.40259	-6.16949	-6.9517	-4.42666	-6.4285	-6.44371	-5.97782	-7.30776	-6.19102	-6.89025	-6.89883	-6.59418
A0A0C4DH32	-3.26283	-5.17203	-4.35941	-5.09237	-5.38017	-4.0587	-4.65656	-4.92925	-4.67197	-4.61568	-6.78113	-4.25616	-3.71484	-2.98266	-4.8799	-4.89429	-5.29334	-1.42994	-4.39436	-3.02941	-5.32546	-4.90178	-4.80202	-4.25156	-3.47335	-5.26921	-2.81533	-4.05476	-4.74276	-3.33741	-3.51085	-4.73523	-3.14499	-2.8038	-2.55189	-4.30541	-4.47253
A0A0C4DH33	-5.7534	-5.81224	-4.46437	-5.28346	-6.60197	-5.76438	-5.87836	-6.15105	-6.42103	-6.4207	-5.51227	-4.82322	-4.79783	-5.90364	-19.0819	-19.0819	-19.0819	-8.05307	-6.27335	-19.0819	-6.45851	-19.0819	-6.07323	-8.32872	-4.7323	-5.30248	-5.06939	-5.8516	-5.50646	-5.08108	-7.66247	-5.12701	-4.94184	-5.79925	-5.1971	-5.33573	-5.98737
A0A0C4DH34	-4.74843	-4.17523	-3.69188	-4.8411	-4.69379	-2.57888	-2.2999	-4.24287	-3.7204	-3.76192	-5.7871	-5.53075	-3.74316	-3.88867	-4.20519	-5.26911	-5.6532	-4.17696	-4.68369	-4.13152	-4.11496	-5.17688	-6.44456	-5.61342	-3.43068	-4.41145	-5.47066	-4.86887	-3.52291	-4.5011	-5.28708	-4.46337	-4.03188	-5.16309	-3.7832	-4.57511	-5.53622
A0A0C4DH38	-4.11546	-3.87962	-2.74099	-4.69846	-4.79908	-3.56362	-2.24691	-4.34816	-3.80714	-3.32456	-4.1481	-4.69194	-3.79877	-4.38406	-3.46972	-6.30557	-4.31311	-4.95886	-4.92608	-5.75221	-5.00225	-5.09028	-6.08789	-4.536	-4.15663	-5.07295	-4.45281	-3.90908	-4.12178	-4.48713	-4.14652	-4.48904	-4.05513	-3.28049	-2.86224	-4.25176	-5.41765
A0A0C4DH41	-4.3889	-4.3396	-5.56837	-5.79944	-5.38047	-2.1491	-3.1224	-3.71363	-2.48029	-2.87542	-2.73999	-3.315	-2.02109	-3.35942	-4.52498	-6.31672	-5.649	-3.17856	-4.25531	-3.63824	-4.78486	-5.24575	-6.11196	-5.54279	-2.77997	-1.63767	-3.64846	-2.73039	-1.59101	-4.94199	-3.49543	-3.5099	-4.23507	-3.80668	-1.65351	-2.83426	-3.88957
P01824	-4.3889	-4.3396	-5.56837	-5.79944	-5.38047	-2.1491	-3.1224	-3.71363	-2.48029	-2.87542	-2.73999	-3.315	-2.02109	-3.35942	-4.52498	-6.31672	-5.649	-3.17856	-4.25531	-3.63824	-4.78486	-5.24575	-6.11196	-5.54279	-2.77997	-1.63767	-3.64846	-2.73039	-1.59101	-4.94199	-3.49543	-3.5099	-4.23507	-3.80668	-1.65351	-2.83426	-3.88957
P01825	-4.3889	-4.3396	-5.56837	-5.79944	-5.38047	-2.1491	-3.1224	-3.71363	-2.48029	-2.87542	-2.73999	-3.315	-2.02109	-3.35942	-4.52498	-6.31672	-5.649	-3.17856	-4.25531	-3.63824	-4.78486	-5.24575	-6.11196	-5.54279	-2.77997	-1.63767	-3.64846	-2.73039	-1.59101	-4.94199	-3.49543	-3.5099	-4.23507	-3.80668	-1.65351	-2.83426	-3.88957
P06331	-4.3889	-4.3396	-5.56837	-5.79944	-5.38047	-2.1491	-3.1224	-3.71363	-2.48029	-2.87542	-2.73999	-3.315	-2.02109	-3.35942	-4.52498	-6.31672	-5.649	-3.17856	-4.25531	-3.63824	-4.78486	-5.24575	-6.11196	-5.54279	-2.77997	-1.63767	-3.64846	-2.73039	-1.59101	-4.94199	-3.49543	-3.5099	-4.23507	-3.80668	-1.65351	-2.83426	-3.88957
P0DP06	-4.3889	-4.3396	-5.56837	-5.79944	-5.38047	-2.1491	-3.1224	-3.71363	-2.48029	-2.87542	-2.73999	-3.315	-2.02109	-3.35942	-4.52498	-6.31672	-5.649	-3.17856	-4.25531	-3.63824	-4.78486	-5.24575	-6.11196	-5.54279	-2.77997	-1.63767	-3.64846	-2.73039	-1.59101	-4.94199	-3.49543	-3.5099	-4.23507	-3.80668	-1.65351	-2.83426	-3.88957
P0DP08	-4.3889	-4.3396	-5.56837	-5.79944	-5.38047	-2.1491	-3.1224	-3.71363	-2.48029	-2.87542	-2.73999	-3.315	-2.02109	-3.35942	-4.52498	-6.31672	-5.649	-3.17856	-4.25531	-3.63824	-4.78486	-5.24575	-6.11196	-5.54279	-2.77997	-1.63767	-3.64846	-2.73039	-1.59101	-4.94199	-3.49543	-3.5099	-4.23507	-3.80668	-1.65351	-2.83426	-3.88957
A0A0C4DH67	-7.12158	-4.21816	-4.08257	-3.76596	-6.66601	-3.87055	-3.41885	-2.76575	-4.82754	-5.00868	-3.99478	-3.90574	-4.37389	-2.92473	-19.0819	-6.50942	-19.0819	-19.0819	-19.0819	-19.0819	-6.22431	-19.0819	-6.1021	-6.57855	-5.34959	-5.86772	-6.20207	-3.66182	-7.01042	-5.79921	-5.81441	-6.78468	-7.01761	-5.47311	-6.40265	-4.81015	-2.97512
A0A0C4DH68	0.105194	1.60372	-0.411017	-0.676792	0.148214	-0.76623	0.138379	-0.506409	1.65906	0.11895	0.23701	-1.0774	-0.246741	-0.498826	-1.05716	-0.758256	-1.98785	-1.68163	-0.482425	-1.02116	-2.61237	-1.83636	-0.574562	-1.54222	-0.520867	-1.07461	-0.329093	0.249732	1.28609	-0.842157	-0.186582	0.0324438	-1.3307	0.174631	-0.0214271	-0.385274	0.945479
A0A0C4DH72	-1.02186	-0.313708	0.390195	-2.84419	-1.58512	-0.871467	-1.2064	0.509993	-0.249453	-0.0441142	-3.70477	-0.906313	-1.02156	0.993405	-2.15974	-1.96375	-4.55816	-2.58406	0.827485	-2.15853	-2.70194	-5.15419	-1.08452	-4.4116	-1.66567	-1.86754	-1.92612	-2.46785	-2.28642	-3.19782	-2.92112	-1.31993	-3.44122	-2.54768	-2.58864	-3.52583	-1.00843
A0A0G2JS06	-2.86961	-3.00296	-5.27898	-2.6723	-4.75466	-2.5074	-3.2672	-2.37536	-3.25258	-4.66586	-2.32459	-3.19857	-3.30517	-3.18569	-4.87302	-4.23054	-5.28257	-19.0819	-19.0819	-19.0819	-19.0819	-19.0819	-4.92764	-19.0819	-2.42948	-4.02627	-2.80897	-2.53422	-2.52923	-4.16628	-3.21142	-5.11769	-4.29199	-3.69981	-1.20346	-5.20516	-2.80054
A0A0J9YX35	-2.52824	-1.45858	-3.71313	-3.59646	-4.11007	-1.48917	-3.0186	-3.17401	-2.66778	-0.904263	-2.91728	-2.05328	-1.84594	-3.6258	-3.37647	-2.73949	-4.26628	-3.12362	-3.63515	-4.02095	-2.63363	-4.07512	-3.17588	-3.26968	-4.45236	-3.73933	-2.90687	-3.68385	-4.55923	-2.86171	-2.46107	-3.97709	-2.95401	-2.66835	-3.2242	-3.85811	-3.52345
A0A0J9YXX1	-2.32979	-4.35126	-3.79672	-4.54323	-4.18168	-2.12788	-4.10161	-2.7281	-4.06369	-2.91775	-2.99585	-2.83839	-2.36929	-3.29222	-4.40259	-5.3515	-5.31205	-4.13113	-2.30551	-4.04427	-4.02756	-4.10169	-4.22154	-5.13131	-4.17015	-4.04072	-3.65171	-4.16672	-3.57501	-2.95634	-4.14428	-2.54349	-4.38282	-1.88316	-1.93974	-4.22115	-4.98563
A0A0U1RRL7	-19.0819	-19.0819	-19.0819	-5.63528	-19.0819	-19.0819	-8.91487	-19.0819	-19.0819	-19.0819	-19.0819	-19.0819	-19.0819	-19.0819	-10.2831	-10.8809	-19.0819	-19.0819	-19.0819	-19.0819	-19.0819	-11.0261	-19.0819	-19.0819	-19.0819	-19.0819	-19.0819	-19.0819	-19.0819	-19.0819	-19.0819	-19.0819	-19.0819	-19.0819	-19.0819	-19.0819	-19.0819
A0A140G945	-6.27249	-5.82238	-4.49219	-7.38352	-7.90368	-6.6125	-6.64887	-3.72298	-7.19153	-7.48984	-6.28609	-6.69338	-5.95684	-4.31184	-4.43466	-3.66456	-6.11893	-4.20289	-3.90591	-4.54389	-3.99444	-4.53495	-5.04654	-4.31654	-4.00527	-5.25529	-3.08828	-3.96123	-5.48567	-4.54497	-6.81678	-5.60788	-2.53608	-5.26995	-5.21488	-5.39832	-3.18805
P02489	-6.27249	-5.82238	-4.49219	-7.38352	-7.90368	-6.6125	-6.64887	-3.72298	-7.19153	-7.48984	-6.28609	-6.69338	-5.95684	-4.31184	-4.43466	-3.66456	-6.11893	-4.20289	-3.90591	-4.54389	-3.99444	-4.53495	-5.04654	-4.31654	-4.00527	-5.25529	-3.08828	-3.96123	-5.48567	-4.54497	-6.81678	-5.60788	-2.53608	-5.26995	-5.21488	-5.39832	-3.18805
A0A1B0GTR4	-19.0819	-19.0819	-19.0819	-19.0819	-19.0819	-19.0819	-19.0819	-19.0819	-19.0819	-19.0819	-19.0819	-19.0819	-19.0819	-19.0819	-19.0819	-6.41469	-19.0819	-3.35387	-19.0819	-19.0819	-19.0819	-3.92271	-4.61945	-19.0819	-19.0819	-19.0819	-19.0819	-19.0819	-19.0819	-19.0819	-19.0819	-19.0819	-19.0819	-19.0819	-19.0819	-19.0819	-19.0819
A0A1B0GUT2	-19.0819	-19.0819	-19.0819	-19.0819	-19.0819	-19.0819	-19.0819	-19.0819	-19.0819	-19.0819	-19.0819	-19.0819	-19.0819	-19.0819	-19.0819	-19.0819	-19.0819	-6.44388	-5.30738	-6.02811	-6.27885	-19.0819	-19.0819	-19.0819	-19.0819	-19.0819	-19.0819	-19.0819	-19.0819	-19.0819	-19.0819	-19.0819	-19.0819	-19.0819	-19.0819	-19.0819	-19.0819
A0A1B0GWG4	-4.89994	-19.0819	-6.96506	-19.0819	-19.0819	-19.0819	-6.44678	-19.0819	-19.0819	-6.30824	-19.0819	-19.0819	-19.0819	-19.0819	-19.0819	-19.0819	-19.0819	-19.0819	-19.0819	-19.0819	-19.0819	-19.0819	-19.0819	-19.0819	-19.0819	-19.0819	-19.0819	-19.0819	-19.0819	-19.0819	-19.0819	-19.0819	-19.0819	-19.0819	-19.0819	-19.0819	-19.0819
A0A5B9	-5.67485	-6.06359	-19.0819	-19.0819	-19.0819	-19.0819	-5.96039	-19.0819	-19.0819	-4.87348	-19.0819	-19.0819	-19.0819	-19.0819	-6.80674	-4.99348	-5.34368	-6.07065	-5.14666	-4.51784	-5.26608	-4.50645	-4.95897	-5.05307	-5.52151	-6.30612	-6.39803	-6.25928	-6.94728	-5.73607	-6.24159	-5.53468	-5.11968	-5.4986	-5.55498	-5.57578	-5.90175
P01850	-5.67485	-19.0819	-19.0819	-19.0819	-19.0819	-19.0819	-5.96039	-19.0819	-19.0819	-4.87348	-19.0819	-19.0819	-6.06095	-19.0819	-6.80674	-4.99348	-5.34368	-6.07065	-5.14666	-4.51784	-5.26608	-4.50645	-4.95897	-5.05307	-5.52151	-6.30612	-6.39803	-6.25928	-6.94728	-5.73607	-6.24159	-5.53468	-5.11968	-5.4986	-5.55498	-5.57578	-5.90175
P0DSE2	-5.67485	-19.0819	-19.0819	-19.0819	-19.0819	-5.28812	-5.96039	-19.0819	-19.0819	-4.87348	-19.0819	-19.0819	-19.0819	-19.0819	-6.80674	-4.99348	-5.34368	-6.07065	-5.14666	-4.51784	-5.26608	-4.50645	-4.95897	-5.05307	-5.52151	-6.30612	-6.39803	-6.25928	-6.94728	-5.73607	-6.24159	-5.53468	-5.11968	-5.4986	-5.55498	-5.57578	-5.90175
A0AV96	-19.0819	-19.0819	-19.0819	-19.0819	-19.0819	-19.0819	-19.0819	-19.0819	-19.0819	-19.0819	-19.0819	-19.0819	-19.0819	-19.0819	-19.0819	-19.0819	-19.0819	-19.0819	-6.37386	-19.0819	-19.0819	-5.50225	-4.62662	-6.72381	-19.0819	-8.68696	-19.0819	-19.0819	-19.0819	-19.0819	-19.0819	-5.58159	-4.72173	-7.77528	-19.0819	-5.3621	-19.0819
A0AVF1	-19.0819	-19.0819	-19.0819	-19.0819	-19.0819	-19.0819	-19.0819	-19.0819	-19.0819	-19.0819	-19.0819	-19.0819	-19.0819	-19.0819	-8.18972	-6.72245	-7.53802	-6.1976	-6.6416	-6.20282	-6.10762	-7.50356	-7.64105	-7.46223	-6.57034	-6.75898	-6.43879	-7.3081	-7.99611	-6.7849	-7.24618	-6.55634	-6.67017	-7.44763	-6.0248	-8.07423	-6.23468
A0AVT1	-10.5895	-19.0819	-19.0819	-19.0819	-19.0819	-4.01645	-7.15398	-19.0819	-19.0819	-19.0819	-10.5964	-8.45142	-19.0819	-19.0819	-7.32764	-6.85074	-7.46614	-5.81086	-5.01662	-5.89442	-5.71419	-7.14439	-3.97818	-7.52202	-5.76338	-4.91199	-6.05404	-5.70306	-7.39117	-6.17164	-8.08714	-5.89268	-5.88363	-5.95085	-6.76914	-6.34835	-5.82013
A0FGR8	-19.0819	-19.0819	-19.0819	-19.0819	-19.0819	-19.0819	-19.0819	-19.0819	-19.0819	-19.0819	-19.0819	-19.0819	-19.0819	-19.0819	-19.0819	-19.0819	-19.0819	-19.0819	-19.0819	-19.0819	-19.0819	-19.0819	-5.62078	-19.0819	-19.0819	-19.0819	-19.0819	-19.0819	-19.0819	-19.0819	-19.0819	-6.81935	-19.0819	-7.29608	-19.0819	-19.0819	-19.0819
A0M8Q6	-2.58475	-3.04592	-5.29096	-3.20751	-1.36282	0.358494	-2.86929	-2.97051	-2.58873	-5.1692	-2.57991	0.246338	-0.811323	4.0037	-2.41037	-4.37859	-2.89201	-1.15268	-3.2531	-2.2188	-2.46083	-3.27403	-2.84688	-5.87393	-5.42779	-6.48746	-5.96627	-3.71729	0.942685	-2.8419	-2.78325	-5.80211	-7.73723	-6.42972	-6.41759	-3.03998	-5.09134
A0MZ66	-9.40804	-9.79678	-19.0819	-19.0819	-19.0819	-6.26434	-19.0819	-19.0819	-19.0819	-19.0819	-19.0819	-19.0819	-8.29963	-19.0819	-7.10567	-6.18826	-7.38405	-5.85726	-8.84265	-6.67092	-6.50668	-5.52865	-6.89272	-8.27776	-5.78678	-5.91916	-6.1166	-5.95709	-7.15628	-5.94507	-5.96028	-4.77243	-5.55456	-5.9917	-6.01788	-5.9524	-5.43238
A0PJK1	-5.75107	-5.62656	-2.76505	-3.60257	-6.13326	-4.64985	-5.68288	-5.68234	-5.95232	-7.29318	-3.54978	-4.99212	-4.97322	-2.91083	-3.78435	-3.19299	-4.11053	-1.89271	-2.85415	-2.59521	-2.7793	-4.86215	-5.70336	-3.63641	-3.98395	-4.50958	-2.95506	-3.62359	-4.07038	-2.99188	-4.79589	-2.438	-4.09154	-3.08168	-3.52347	-4.23443	-1.15834
A1A4S6	-19.0819	-19.0819	-19.0819	-19.0819	-19.0819	-19.0819	-19.0819	-19.0819	-19.0819	-19.0819	-19.0819	-19.0819	-19.0819	-19.0819	-19.0819	-19.0819	-19.0819	-19.0819	-6.06766	-19.0819	-19.0819	-19.0819	-5.43495	-19.0819	-19.0819	-19.0819	-7.39952	-19.0819	-19.0819	-19.0819	-19.0819	-7.00462	-6.16353	-19.0819	-19.0819	-7.82375	-19.0819
A1A5D9	-19.0819	-19.0819	-19.0819	-19.0819	-19.0819	-19.0819	-19.0819	-19.0819	-19.0819	-19.0819	-19.0819	-19.0819	-19.0819	-19.0819	-4.41341	-6.02826	-5.04706	-5.81221	-6.052	-8.27081	-5.73361	-6.20774	-4.6247	-6.12176	-7.18786	-8.66759	-7.63788	-8.44631	-9.13432	-7.92311	-7.93831	-6.52434	-8.05728	-7.71234	-8.19082	-6.44883	-8.08879
A1KZ92	-19.0819	-19.0819	-2.36824	-6.65404	-19.0819	-6.48914	-19.0819	-3.76238	-4.4607	-3.6453	-19.0819	-19.0819	-4.3054	-19.0819	-10.4156	-6.09464	-7.88205	-5.25868	-5.64826	-4.86729	-6.00283	-6.37198	-6.2839	-8.18525	-19.0819	-7.05755	-19.0819	-19.0819	-19.0819	-19.0819	-19.0819	-19.0819	-4.65031	-6.84599	-19.0819	-6.54619	-19.0819
A1L0T0	-19.0819	-19.0819	-19.0819	-19.0819	-19.0819	-19.0819	-19.0819	-19.0819	-19.0819	-19.0819	-8.43469	-19.0819	-19.0819	-19.0819	-6.0577	-5.83528	-6.41801	-5.66851	-4.91925	-5.57183	-5.54064	-6.52783	-5.22538	-5.89488	-6.93184	-7.78972	-5.81114	-6.88906	-7.57707	-6.36586	-7.37389	-5.15406	-5.40384	-5.90395	-6.23456	-6.37319	-6.79743
A1L4H1	-4.47183	-5.5658	-5.44311	-4.51997	-3.98432	-5.13557	-6.77426	-3.04562	-7.78356	-6.11853	-5.01563	-4.75368	-6.4576	-5.38974	-4.36149	-3.33534	-5.38457	-4.20243	-3.53087	-4.36611	-4.15461	-5.27559	-5.41646	-4.45088	-5.82637	-5.17812	-4.83487	-5.91856	-4.57838	-4.20506	-3.6643	-5.8754	-5.33811	-6.63042	-6.12914	-5.62333	-4.92688
A2A3N6	-19.0819	-19.0819	-19.0819	-19.0819	-19.0819	-19.0819	-19.0819	-19.0819	-19.0819	-19.0819	-19.0819	-19.0819	-19.0819	-19.0819	-19.0819	-19.0819	-19.0819	-19.0819	-5.70951	-19.0819	-5.49992	-7.27009	-19.0819	-8.21629	-6.54939	-6.65138	-6.33654	-7.06577	-7.88851	-6.6773	-6.6925	-6.60075	-5.82459	-6.52696	-6.546	-7.04963	-6.53258
A2NJV5	2.09329	2.43293	1.92073	2.06143	1.67482	2.68655	0.832485	-4.39731	3.6784	2.34341	2.24155	0.85837	2.96127	3.188	1.52943	1.99427	1.51571	1.72831	1.55273	2.0251	1.16932	0.287229	0.955408	1.78618	1.43082	1.65286	2.60791	2.8024	2.79898	2.3511	2.27147	0.67442	0.368254	1.91688	2.0216	1.03638	2.29928
A2RU67	-7.91773	-19.0819	-19.0819	-19.0819	-19.0819	-19.0819	-19.0819	-19.0819	-19.0819	-19.0819	-8.84314	-19.0819	-19.0819	-19.0819	-7.80678	-7.76999	-8.46091	-7.55394	-7.07565	-6.81745	-7.10758	-9.51541	-7.8614	-8.2151	-19.0819	-19.0819	-19.0819	-19.0819	-19.0819	-7.74695	-19.0819	-19.0819	-19.0819	-19.0819	-19.0819	-19.0819	-19.0819
A2VDF0	-7.32881	-7.43999	-5.76079	-6.36199	-8.87881	-6.73246	-7.49226	-7.76495	-8.03492	-7.52267	-6.91301	-7.62845	-8.94061	-5.23529	-7.08318	-7.87308	-7.62911	-7.2618	-6.0906	-6.58544	-6.11562	-7.72528	-6.53391	-7.53548	-5.83716	-6.48161	-5.76041	-5.94333	-7.18589	-5.57974	-6.34618	-7.36895	-4.70084	-5.54738	-7.60606	-8.9149	-6.44241
A4D1P6	-8.98307	-19.0819	-19.0819	-8.76124	-19.0819	-19.0819	-19.0819	-19.0819	-19.0819	-7.23722	-19.0819	-19.0819	-6.61124	-19.0819	-6.49953	-6.15352	-7.43903	-6.19161	-6.09396	-6.27726	-6.11302	-5.98946	-6.44602	-7.0263	-5.90715	-8.02731	-6.30032	-7.20893	-7.89694	-6.82427	-6.70093	-6.712	-5.77432	-6.67583	-6.80001	-5.82961	-6.13432
A4D1S5	-8.44841	-19.0819	-19.0819	-19.0819	-19.0819	-19.0819	-19.0819	-19.0819	-19.0819	-19.0819	-19.0819	-19.0819	-19.0819	-19.0819	-19.0819	-19.0819	-19.0819	-19.0819	-19.0819	-19.0819	-19.0819	-19.0819	-19.0819	-19.0819	-19.0819	-7.87339	-19.0819	-19.0819	-19.0819	-19.0819	-19.0819	-19.0819	-19.0819	-19.0819	-19.0819	-7.67742	-19.0819
A5D8T8	-6.1109	-19.0819	-19.0819	-19.0819	-19.0819	-6.85748	-7.17647	-19.0819	-19.0819	-19.0819	-19.0819	-19.0819	-19.0819	-19.0819	-7.51214	-7.02861	-7.61133	-6.81256	-6.70353	-6.92947	-6.48751	-7.20809	-6.71112	-7.09967	-6.6757	-7.36109	-19.0819	-19.0819	-19.0819	-19.0819	-7.32886	-19.0819	-5.86033	-19.0819	-19.0819	-7.44591	-19.0819
Q6UXF7	-6.1109	-19.0819	-19.0819	-19.0819	-19.0819	-6.85748	-7.17647	-19.0819	-19.0819	-19.0819	-19.0819	-19.0819	-19.0819	-19.0819	-7.51214	-7.02861	-7.61133	-6.81256	-6.70353	-6.92947	-6.48751	-7.20809	-6.71112	-7.09967	-6.6757	-7.36109	-19.0819	-19.0819	-19.0819	-19.0819	-7.32886	-19.0819	-5.86033	-19.0819	-19.0819	-7.44591	-19.0819
Q8NCF0	-6.1109	-19.0819	-19.0819	-19.0819	-19.0819	-6.85748	-7.17647	-19.0819	-19.0819	-19.0819	-19.0819	-19.0819	-19.0819	-19.0819	-7.51214	-7.02861	-7.61133	-6.81256	-6.70353	-6.92947	-6.48751	-7.20809	-6.71112	-7.09967	-6.6757	-7.36109	-19.0819	-19.0819	-19.0819	-19.0819	-7.32886	-19.0819	-5.86033	-19.0819	-19.0819	-7.44591	-19.0819
A5D8V6	-4.05458	-6.25747	-5.42622	-5.34473	-5.86171	-6.09821	-6.37256	-6.5145	-9.31176	-6.13431	-6.28333	-6.37169	-7.50667	-4.72428	-7.5804	-5.70258	-3.58761	-6.31646	-5.26319	-4.33783	-5.093	-4.49913	-5.99272	-4.62916	-5.76501	-5.68028	-5.18632	-5.10029	-6.80145	-4.84305	-7.7753	-7.18205	-5.30056	-5.26197	-4.37016	-3.8937	-7.13124
A5YKK6	-5.76115	-3.02327	-2.68886	-4.68721	-3.38125	-2.91154	-5.41299	-3.94404	-0.987886	-3.93778	-6.32547	-3.136	-3.43116	-3.58983	-5.37654	-7.2523	-3.82124	-7.13517	-5.57439	-7.03978	-7.85763	-3.03586	-5.9795	-3.0141	-8.17962	-3.39143	-5.19212	-4.36085	-6.66234	-5.45113	-5.46634	-6.59036	-6.58112	-5.21365	-5.18897	-3.81059	-5.81164
A6NCE7	-19.0819	-19.0819	-19.0819	-19.0819	-19.0819	-19.0819	-19.0819	-19.0819	-19.0819	-19.0819	-19.0819	-19.0819	-19.0819	-19.0819	-19.0819	-19.0819	-19.0819	-19.0819	-19.0819	-19.0819	-19.0819	-19.0819	-19.0819	-6.6121	-19.0819	-9.36131	-19.0819	-19.0819	-19.0819	-19.0819	-19.0819	-19.0819	-19.0819	-19.0819	-19.0819	-8.06111	-19.0819
Q9GZQ8	-19.0819	-19.0819	-19.0819	-19.0819	-19.0819	-19.0819	-19.0819	-19.0819	-19.0819	-19.0819	-19.0819	-19.0819	-19.0819	-19.0819	-19.0819	-19.0819	-19.0819	-19.0819	-19.0819	-19.0819	-19.0819	-19.0819	-19.0819	-6.6121	-19.0819	-9.36131	-19.0819	-19.0819	-19.0819	-19.0819	-19.0819	-19.0819	-19.0819	-19.0819	-19.0819	-8.06111	-19.0819
Q9H492	-19.0819	-19.0819	-19.0819	-19.0819	-19.0819	-19.0819	-19.0819	-19.0819	-19.0819	-19.0819	-19.0819	-19.0819	-19.0819	-19.0819	-19.0819	-19.0819	-19.0819	-19.0819	-19.0819	-19.0819	-19.0819	-19.0819	-19.0819	-6.6121	-19.0819	-9.36131	-19.0819	-19.0819	-19.0819	-19.0819	-19.0819	-19.0819	-19.0819	-19.0819	-19.0819	-8.06111	-19.0819
A6ND91	-4.2387	-0.559553	-2.84091	-5.92683	-6.10757	-6.80635	-7.00693	-6.51602	-6.786	-7.81967	-6.81763	-5.47472	-7.40884	-4.72251	-3.04972	-6.10591	-5.99699	-4.86945	-2.96259	-4.86272	-5.44885	-3.57893	-5.13314	-6.1193	-5.7553	-6.00001	-5.86169	-5.90066	-7.17391	-5.97127	-5.8329	-6.20279	-4.49801	-5.6303	-6.37222	-5.26593	-6.12125
A6NDB9	-19.0819	-19.0819	-19.0819	-19.0819	-19.0819	-19.0819	-19.0819	-19.0819	-19.0819	-19.0819	-19.0819	-19.0819	-19.0819	-19.0819	-19.0819	-19.0819	-19.0819	-4.50175	-5.89032	-19.0819	-19.0819	-19.0819	-19.0819	-5.88023	-4.68671	-5.23587	-4.78604	-6.04014	-6.473	-5.26179	-5.27699	-5.55623	-5.6448	-4.68782	-5.61624	-5.26912	-4.49123
A6NDG6	-6.42252	-5.38555	-5.53301	-7.04248	-6.95839	-5.57475	-5.47149	-4.53894	-6.77744	-7.183	-4.80193	-7.09017	-6.91092	-4.22825	-5.24086	-5.95465	-6.00559	-5.73951	-5.12239	-4.83604	-5.31693	-6.53762	-4.99058	-5.79648	-4.44934	-6.81577	-5.66455	-4.87182	-6.16803	-4.40426	-3.78438	-5.20488	-4.34875	-4.98113	-5.46226	-4.64658	-6.5992
A6NFA1	-8.91206	-19.0819	-19.0819	-19.0819	-19.0819	-6.54768	-19.0819	-19.0819	-19.0819	-5.46812	-19.0819	-8.49275	-19.0819	-9.20362	-4.91447	-4.59184	-5.71372	-5.02971	-4.26271	-6.05744	-4.17798	-5.61421	-5.75092	-4.78164	-6.35901	-5.94782	-5.00995	-4.86825	-6.65548	-5.44427	-6.59371	-6.91821	-5.05771	-4.88826	-4.90682	-4.99057	-6.83352
A6NFQ2	-19.0819	-19.0819	-19.0819	-19.0819	-19.0819	-19.0819	-19.0819	-19.0819	-19.0819	-19.0819	-19.0819	-19.0819	-19.0819	-19.0819	-19.0819	-19.0819	-19.0819	-19.0819	-19.0819	-19.0819	-2.39349	-19.0819	-5.53705	-19.0819	-19.0819	-19.0819	-19.0819	-19.0819	-19.0819	-19.0819	-19.0819	-4.8191	-19.0819	-19.0819	-19.0819	-19.0819	-19.0819
A6NGN9	-3.54307	-6.94596	-5.05205	-5.24344	-5.76441	-2.97823	-5.69299	-5.60304	-5.5015	-4.84197	-4.96426	-6.96492	-7.34879	-5.24883	-4.70268	-5.24035	-4.74513	-4.27425	-2.37244	-3.80804	-3.8883	-3.93264	-5.157	-5.02888	-5.98902	-5.27123	-5.33549	-5.23272	-6.83435	-5.62314	-5.66382	-6.57169	-5.21155	-5.46055	-5.91139	-4.97943	-5.78882
A6NGS2	-19.0819	-19.0819	-19.0819	-19.0819	-19.0819	-19.0819	-19.0819	-19.0819	-19.0819	-19.0819	-19.0819	-19.0819	-19.0819	-19.0819	-19.0819	-19.0819	-19.0819	-19.0819	-19.0819	-19.0819	-19.0819	-19.0819	-19.0819	-4.06577	-19.0819	-4.56982	-19.0819	-5.14368	-19.0819	-19.0819	-19.0819	-19.0819	-4.43938	-19.0819	-19.0819	-4.5274	-4.60693
A6NH11	-5.113	-5.81005	-6.53559	-6.75274	-2.97888	-4.72628	-3.55057	-5.75877	-6.02875	-4.35616	-5.12	-4.95074	-5.49911	-5.40456	-4.86317	-3.7986	-5.41155	-4.61278	-5.12925	-4.69843	-5.1689	-6.16715	-4.92023	-4.596	-6.09287	-4.53632	-6.00815	-5.53613	-6.65101	-5.4398	-4.20346	-6.60061	-5.05323	-4.64705	-7.80731	-6.05604	-5.08649
A6NI72	-19.0819	-19.0819	-19.0819	-19.0819	-19.0819	-19.0819	-19.0819	-19.0819	-19.0819	-19.0819	-19.0819	-19.0819	-19.0819	-19.0819	-19.0819	-19.0819	-19.0819	-19.0819	-6.54071	-19.0819	-19.0819	-19.0819	-5.60236	-19.0819	-19.0819	-7.89918	-19.0819	-19.0819	-19.0819	-19.0819	-19.0819	-4.15577	-4.49733	-5.18271	-8.64419	-19.0819	-19.0819
A8MVU1	-19.0819	-19.0819	-19.0819	-19.0819	-19.0819	-19.0819	-19.0819	-19.0819	-19.0819	-19.0819	-19.0819	-19.0819	-19.0819	-19.0819	-19.0819	-19.0819	-19.0819	-19.0819	-6.54071	-19.0819	-19.0819	-19.0819	-5.60236	-19.0819	-19.0819	-7.89918	-19.0819	-19.0819	-19.0819	-19.0819	-19.0819	-4.15577	-4.49733	-5.18271	-8.64419	-19.0819	-19.0819
P14598	-19.0819	-19.0819	-19.0819	-19.0819	-19.0819	-19.0819	-19.0819	-19.0819	-19.0819	-19.0819	-19.0819	-19.0819	-19.0819	-19.0819	-19.0819	-19.0819	-19.0819	-19.0819	-6.54071	-19.0819	-19.0819	-19.0819	-5.60236	-19.0819	-19.0819	-7.89918	-19.0819	-19.0819	-19.0819	-19.0819	-19.0819	-4.15577	-4.49733	-5.18271	-8.64419	-19.0819	-19.0819
A6NI73	-1.48569	-1.32382	-4.32576	-3.54255	-3.83585	-2.39303	-1.94381	-1.06292	-2.71869	-3.73847	-2.2495	-2.40194	-1.66412	-3.97174	-1.82417	-3.41564	-2.29736	-3.57326	-3.80602	-3.07659	-1.28956	-2.08629	-4.02099	-2.1722	-3.32039	-2.55473	-1.31683	-2.74558	-4.63011	-2.02755	-2.08193	-4.10756	-3.39928	-3.26741	-2.34241	-2.2537	-2.94604
A6NIH7	-19.0819	-19.0819	-19.0819	-19.0819	-19.0819	-7.08136	-19.0819	-19.0819	-19.0819	-19.0819	-19.0819	-7.38284	-19.0819	-19.0819	-19.0819	-19.0819	-19.0819	-6.07368	-19.0819	-5.73322	-6.6993	-19.0819	-6.78727	-19.0819	-5.88057	-6.39911	-6.66556	-6.349	-7.63623	-6.42502	-6.44023	-6.22363	-6.26712	-6.01796	-6.65987	-6.58643	-6.45151
A6NL88	-1.61185	-6.07421	-3.09238	-4.69092	-2.90211	-4.84058	-5.53607	-5.55851	-4.56925	-3.59851	-4.91973	-5.12627	-6.36304	-5.2043	-4.76171	-3.81459	-3.6569	-2.19065	-4.18076	-2.94484	-4.5121	-2.70381	-4.74282	-4.49263	-6.14827	-6.65396	-6.0937	-7.85413	-7.49599	-3.85809	-4.33989	-6.15637	-4.9611	-6.86481	-7.30703	-5.80936	-8.1313
A6NLP5	-19.0819	-19.0819	-19.0819	-19.0819	-19.0819	-19.0819	-19.0819	-19.0819	-19.0819	-19.0819	-19.0819	-19.0819	-19.0819	-19.0819	-6.18297	-19.0819	-19.0819	-19.0819	-5.47986	-5.98318	-19.0819	-19.0819	-19.0819	-5.84738	-4.60826	-5.4739	-19.0819	-19.0819	-19.0819	-19.0819	-19.0819	-19.0819	-3.57346	-5.34048	-19.0819	-4.5016	-5.57722
A7KAX9	-19.0819	-19.0819	-19.0819	-19.0819	-19.0819	-19.0819	-19.0819	-19.0819	-19.0819	-19.0819	-19.0819	-19.0819	-19.0819	-19.0819	-19.0819	-19.0819	-19.0819	-19.0819	-19.0819	-19.0819	-19.0819	-19.0819	-6.54403	-19.0819	-19.0819	-19.0819	-19.0819	-19.0819	-19.0819	-19.0819	-19.0819	-19.0819	-19.0819	-4.84983	-19.0819	-19.0819	-19.0819
A8K0Z3	-19.0819	-19.0819	-5.60621	-19.0819	-19.0819	-6.459	-19.0819	-19.0819	-19.0819	-19.0819	-19.0819	-8.08926	-8.63762	-19.0819	-6.55118	-6.64201	-7.09711	-6.18654	-6.08699	-6.04054	-6.06588	-6.81505	-6.95804	-6.95831	-6.24747	-6.31017	-5.91498	-6.63177	-7.54729	-6.33608	-5.93853	-6.59078	-5.94952	-6.69978	-6.41125	-6.34341	-6.296
C4AMC7	-8.25152	-19.0819	-5.60621	-19.0819	-19.0819	-6.459	-19.0819	-19.0819	-19.0819	-19.0819	-19.0819	-19.0819	-8.63762	-19.0819	-6.55118	-6.64201	-7.09711	-6.18654	-6.08699	-6.04054	-6.06588	-6.81505	-6.95804	-6.95831	-6.24747	-6.31017	-5.91498	-6.63177	-7.54729	-6.33608	-5.93853	-6.59078	-5.94952	-6.69978	-6.41125	-6.34341	-6.296
Q6VEQ5	-8.25152	-19.0819	-5.60621	-19.0819	-19.0819	-6.459	-19.0819	-19.0819	-19.0819	-19.0819	-19.0819	-19.0819	-8.63762	-19.0819	-6.55118	-6.64201	-7.09711	-6.18654	-6.08699	-6.04054	-6.06588	-6.81505	-6.95804	-6.95831	-6.24747	-6.31017	-5.91498	-6.63177	-7.54729	-6.33608	-5.93853	-6.59078	-5.94952	-6.69978	-6.41125	-6.34341	-6.296
A8K2U0	-3.85721	-3.06753	-2.11787	-5.9136	-5.95354	-3.04192	-5.22993	-3.7954	-5.92807	-5.29826	-5.60309	-5.49498	-7.16345	-5.10097	-4.83867	-5.95722	-5.20656	-5.96335	-2.60775	-6.27776	-5.91263	-2.87918	-1.28755	-6.96603	-1.03994	-4.01347	-2.02054	-6.38411	-5.43273	-3.70188	-4.76577	-1.23054	-4.17946	-2.47727	-4.76647	-4.77755	-6.73916
A8MQ03	-19.0819	-19.0819	-19.0819	-19.0819	-19.0819	-19.0819	-19.0819	-19.0819	-19.0819	-19.0819	-19.0819	-6.5039	-19.0819	-19.0819	-19.0819	-19.0819	-19.0819	-19.0819	-4.88676	-5.82773	-19.0819	-4.87591	-2.43339	-19.0819	-19.0819	-19.0819	-7.13507	-19.0819	-19.0819	-19.0819	-19.0819	-4.11281	-19.0819	-19.0819	-19.0819	-19.0819	-19.0819
A8MVW5	-4.841	-19.0819	-19.0819	-19.0819	-19.0819	-19.0819	-19.0819	-19.0819	-19.0819	-6.01359	-7.40969	-7.57302	-19.0819	-19.0819	-5.39894	-6.0376	-4.53594	-5.1461	-5.04845	-4.86964	-7.51874	-4.60037	-6.45694	-5.42174	-19.0819	-6.64767	-19.0819	-19.0819	-19.0819	-19.0819	-5.04412	-19.0819	-5.72123	-19.0819	-19.0819	-5.73303	-19.0819
B0YJ81	-3.51968	-6.07588	-4.02584	-1.36278	-2.57098	-0.757243	-1.73941	-2.27667	-4.17932	-1.96309	-1.63789	-1.46863	-2.017	-1.92246	-1.68616	-2.2834	-0.360884	-0.717597	-1.37992	-0.114192	-1.50147	0.596137	-1.38716	-1.20205	-2.25113	-2.76745	-3.37046	-5.31473	-4.16619	-4.43145	-1.34193	-1.31256	-0.618862	-2.19256	-1.94299	-3.04445	-2.10117
B1AK53	-19.0819	-19.0819	-6.69665	-19.0819	-19.0819	-19.0819	-19.0819	-19.0819	-19.0819	-19.0819	-4.46736	-19.0819	-19.0819	-19.0819	-6.07971	-6.13771	-6.84451	-5.91765	-6.23175	-6.06727	-6.37766	-6.0372	-6.28908	-6.74075	-6.78333	-5.80762	-5.91068	-6.01403	-7.55649	-6.34528	-6.36048	-6.47083	-5.15539	-6.48638	-6.47556	-6.07187	-6.71092
B1AKI9	-4.66667	-19.0819	-5.78493	-5.66865	-19.0819	-19.0819	-5.4877	-19.0819	-7.71063	-6.14261	-19.0819	-19.0819	-19.0819	-19.0819	-5.40812	-5.42563	-4.97688	-4.23605	-5.11193	-5.35166	-5.75061	-5.60511	-5.51703	-5.62033	-19.0819	-19.0819	-6.73869	-19.0819	-19.0819	-19.0819	-19.0819	-19.0819	-19.0819	-19.0819	-19.0819	-9.46194	-19.0819
B1AL46	-19.0819	-19.0819	-19.0819	-6.14035	-19.0819	-19.0819	-19.0819	-19.0819	-19.0819	-19.0819	-6.35639	-9.35193	-19.0819	-19.0819	-19.0819	-19.0819	-19.0819	-19.0819	-19.0819	-19.0819	-19.0819	-19.0819	-6.94541	-19.0819	-19.0819	-19.0819	-19.0819	-19.0819	-19.0819	-19.0819	-19.0819	-19.0819	-19.0819	-19.0819	-7.97152	-19.0819	-19.0819
B2RUZ4	-19.0819	-19.0819	-19.0819	-19.0819	-19.0819	-19.0819	-19.0819	-19.0819	-19.0819	-6.90969	-5.82922	-19.0819	-19.0819	-19.0819	-6.3164	-6.61666	-6.3748	-6.45815	-7.43989	-5.60278	-7.11329	-4.72231	-7.40167	-5.52302	-5.02365	-5.56008	-6.45544	-6.60947	-6.88962	-5.06509	-6.01922	-6.1702	-4.94113	-5.53967	-5.15962	-4.81142	-6.29014
B3EWG3	-4.34312	-19.0819	-3.95939	-19.0819	-8.78807	-4.87913	-9.88559	-19.0819	-19.0819	-9.84471	-19.0819	-19.0819	-19.0819	-19.0819	-19.0819	-19.0819	-19.0819	-19.0819	-4.76934	-19.0819	-19.0819	-4.03837	-1.42663	-5.14264	0.521927	-7.16919	-3.40101	-7.07358	-7.19972	-5.73112	-3.74004	-2.81196	-6.23603	-2.35468	-6.83307	-6.30935	-8.85292
B3EWG5	-4.34312	-19.0819	-3.95939	-19.0819	-8.78807	-4.87913	-9.88559	-19.0819	-10.4283	-19.0819	-19.0819	-19.0819	-19.0819	-19.0819	-19.0819	-5.08305	-19.0819	-19.0819	-4.76934	-19.0819	-19.0819	-4.03837	-1.42663	-19.0819	0.521927	-7.16919	-3.40101	-7.07358	-7.19972	-5.73112	-3.74004	-2.81196	-6.23603	-2.35468	-6.83307	-6.30935	-8.85292
B3EWG6	-4.34312	-19.0819	-3.95939	-19.0819	-8.78807	-4.87913	-9.88559	-19.0819	-10.4283	-19.0819	-19.0819	-19.0819	-19.0819	-19.0819	-5.11984	-19.0819	-19.0819	-19.0819	-4.76934	-19.0819	-19.0819	-4.03837	-1.42663	-19.0819	0.521927	-7.16919	-3.40101	-7.07358	-7.19972	-5.73112	-3.74004	-2.81196	-6.23603	-2.35468	-6.83307	-6.30935	-8.85292
B5ME19	-7.37221	-5.2006	-5.7028	-8.25382	-19.0819	-5.34226	-8.84872	-19.0819	-9.39139	-19.0819	-19.0819	-6.17844	-19.0819	-19.0819	-5.62581	-5.75996	-6.55216	-5.02735	-4.23555	-4.83114	-4.86808	-5.41588	-3.38626	-6.30503	-4.12931	-6.48684	-4.90134	-6.69953	-6.39224	-5.07379	-5.90677	-3.96405	-4.05065	-4.48728	-5.21689	-5.97106	-5.36769
Q99613	-7.37221	-5.2006	-5.7028	-8.25382	-19.0819	-5.34226	-8.84872	-19.0819	-9.39139	-19.0819	-19.0819	-6.17844	-19.0819	-19.0819	-5.62581	-5.75996	-6.55216	-5.02735	-4.23555	-4.83114	-4.86808	-5.41588	-3.38626	-6.30503	-4.12931	-6.48684	-4.90134	-6.69953	-6.39224	-5.07379	-5.90677	-3.96405	-4.05065	-4.48728	-5.21689	-5.97106	-5.36769
B8ZZ34	-4.46101	-19.0819	-19.0819	-7.1026	-19.0819	-19.0819	-19.0819	-19.0819	-19.0819	-19.0819	-19.0819	-19.0819	-19.0819	-19.0819	-19.0819	-19.0819	-19.0819	-4.92029	-19.0819	-5.93727	-19.0819	-6.43318	-19.0819	-7.02577	-19.0819	-19.0819	-19.0819	-19.0819	-19.0819	-6.22296	-19.0819	-19.0819	-19.0819	-19.0819	-19.0819	-19.0819	-19.0819
C9J798	-19.0819	-19.0819	-19.0819	-19.0819	-19.0819	-19.0819	-19.0819	-19.0819	-19.0819	-19.0819	-19.0819	-19.0819	-19.0819	-19.0819	-7.72323	-19.0819	-19.0819	-19.0819	-19.0819	-19.0819	-19.0819	-19.0819	-19.0819	-19.0819	-19.0819	-8.24723	-19.0819	-19.0819	-19.0819	-19.0819	-19.0819	-19.0819	-6.4577	-6.46995	-19.0819	-7.62524	-19.0819
O43374	-19.0819	-19.0819	-19.0819	-19.0819	-19.0819	-19.0819	-19.0819	-19.0819	-19.0819	-19.0819	-19.0819	-19.0819	-19.0819	-19.0819	-7.72323	-19.0819	-19.0819	-19.0819	-19.0819	-19.0819	-19.0819	-19.0819	-19.0819	-19.0819	-19.0819	-8.24723	-19.0819	-19.0819	-19.0819	-19.0819	-19.0819	-19.0819	-6.4577	-6.46995	-19.0819	-7.62524	-19.0819
E9PAV3	-6.57028	-6.36849	-2.89319	-6.28411	-7.54103	-4.94758	-6.49077	-7.1517	-8.01077	-7.39832	-7.14914	-7.64186	-7.60487	-3.53224	-6.34594	-6.48432	-7.81276	-6.57981	-4.88863	-5.44656	-5.38233	-5.16177	-3.2825	-6.26141	-4.62572	-7.29156	-4.52189	-8.11406	-7.35731	-6.1461	-6.1613	-4.43315	-5.91882	-5.21899	-6.52191	-6.65195	-6.06704
Q13765	-6.57028	-6.36849	-2.89319	-6.28411	-7.54103	-4.94758	-6.49077	-7.1517	-8.01077	-7.39832	-7.14914	-7.64186	-7.60487	-3.53224	-6.34594	-6.48432	-7.81276	-6.57981	-4.88863	-5.44656	-5.38233	-5.16177	-3.2825	-6.26141	-4.62572	-7.29156	-4.52189	-8.11406	-7.35731	-6.1461	-6.1613	-4.43315	-5.91882	-5.21899	-6.52191	-6.65195	-6.06704
G9CGD6	-19.0819	-19.0819	-19.0819	-19.0819	-19.0819	-19.0819	-19.0819	-19.0819	-19.0819	-19.0819	-19.0819	-19.0819	-19.0819	-19.0819	-19.0819	-19.0819	-19.0819	-19.0819	-19.0819	-19.0819	-19.0819	-19.0819	-19.0819	-6.12894	-19.0819	-19.0819	-19.0819	-19.0819	-19.0819	-19.0819	-19.0819	-4.94952	-5.78712	-19.0819	-19.0819	-19.0819	-19.0819
Q8WWN9	-19.0819	-19.0819	-19.0819	-19.0819	-19.0819	-19.0819	-19.0819	-19.0819	-19.0819	-19.0819	-19.0819	-19.0819	-19.0819	-19.0819	-19.0819	-19.0819	-19.0819	-19.0819	-19.0819	-19.0819	-19.0819	-19.0819	-19.0819	-6.12894	-19.0819	-19.0819	-19.0819	-19.0819	-19.0819	-19.0819	-19.0819	-4.94952	-5.78712	-19.0819	-19.0819	-19.0819	-19.0819
K7EJ46	-8.37664	-19.0819	-8.47141	-5.29001	-19.0819	-19.0819	-19.0819	-19.0819	-19.0819	-7.32565	-6.74445	-8.21437	-7.92201	-5.5452	-7.05011	-6.90958	-6.93894	-5.61177	-4.54676	-5.82138	-7.22776	-7.1707	-8.36199	-7.35608	-5.82486	-6.30729	-5.56715	-5.86335	-7.54442	-7.45594	-6.77642	-7.09193	-6.37044	-6.09573	-4.82512	-7.66266	-6.11549
O00115	-0.840506	-1.39576	-2.74811	-0.44238	-1.08294	-2.27562	-2.31246	-1.76396	-2.52018	-1.45038	-0.342507	-1.69619	-1.43841	-2.14573	-0.679158	-1.07507	-2.39802	-1.16025	-2.8792	-2.07933	-1.75851	-1.76939	-2.6442	-1.0207	-2.57643	-1.39071	-0.863485	-0.646095	-2.35449	-0.745361	-0.060482	-1.25574	-0.544086	-0.981931	-0.83445	-0.858224	-1.35212
O00142	-19.0819	-4.50368	-19.0819	-19.0819	-0.641281	-19.0819	-2.15153	-4.7607	-1.80981	-1.82461	-19.0819	-19.0819	-19.0819	-19.0819	-2.95557	-19.0819	-1.50732	-19.0819	-19.0819	-19.0819	-19.0819	-3.46246	-19.0819	-2.08268	-3.74317	-1.4842	-3.79634	-2.84289	-3.92722	-3.95774	-4.03216	-3.75634	-3.51429	-5.09367	-4.07518	-0.681782	-4.4879
O00144	-3.57063	-4.70126	-4.40729	-3.95952	-4.22309	-3.92579	-4.69495	-4.95828	-6.08608	-5.09748	-4.3195	-4.15025	-4.69862	-4.60407	-4.20103	-4.47194	-4.8271	-4.02832	-3.93067	-4.11397	-3.77033	-5.52017	-5.54068	-3.88414	-5.28947	-4.64677	-5.24503	-5.03301	-6.71525	-5.50404	-3.76085	-6.39779	-5.11747	-5.26656	-5.99873	-5.67523	-5.66971
O00151	-5.87503	-5.82542	-4.61881	-5.21485	-5.8364	-5.0271	-6.19637	-3.4806	-6.35242	-6.72095	-5.85305	-5.27441	-5.82278	-5.72824	-5.48916	-5.45237	-6.03509	-5.23631	-6.84268	-5.32196	-5.15772	-4.93311	-3.55174	-6.08187	-9.48544	-6.33625	-5.77508	-6.14642	-3.26488	-5.71113	-5.81996	-3.65734	-4.35788	-5.60235	-5.97265	-5.51604	-5.77048
O00154	-19.0819	-19.0819	-19.0819	-19.0819	-19.0819	-19.0819	-19.0819	-19.0819	-19.0819	-19.0819	-19.0819	-19.0819	-19.0819	-19.0819	-19.0819	-19.0819	-19.0819	-19.0819	-19.0819	-19.0819	-19.0819	-6.24876	-3.51243	-19.0819	-19.0819	-19.0819	-6.55551	-19.0819	-19.0819	-19.0819	-19.0819	-6.8772	-19.0819	-19.0819	-19.0819	-19.0819	-19.0819
O00159	-5.80157	-5.32128	-5.44636	-2.51916	-7.0234	-3.67863	-5.56352	-5.55111	-7.60811	-6.11619	-4.78982	-4.27113	-6.56219	-4.41831	-4.25993	-3.84068	-4.05525	-4.14197	-3.46712	-2.81785	-3.21523	-3.99636	-3.16547	-3.92284	-3.27618	-4.32799	-4.47401	-4.27771	-6.36411	-3.73878	-4.75491	-3.10146	-3.56747	-3.33433	-3.22111	-4.31654	-3.71917
O00160	-5.9705	-5.96467	-6.19992	-5.74867	-7.06719	-5.58377	-6.34357	-6.61627	-6.88624	-6.30269	-6.74925	-5.76862	-8.67556	-4.62543	-7.44753	-7.20486	-6.55422	-4.55337	-6.66878	-6.80444	-5.98832	-6.61425	-5.39863	-7.28933	-5.19383	-6.47181	-5.5857	-5.48156	-6.74178	-4.92234	-6.46722	-3.40348	-5.56999	-5.13227	-5.20023	-6.46266	-5.82974
O00161	-6.19382	-6.41386	-6.35838	-4.17434	-6.94322	-5.70372	-6.23556	-0.143758	-6.76228	-5.42082	-5.83776	-4.60011	-7.29472	-5.05242	-4.72781	-5.23175	-5.14174	-4.1336	-3.95457	-4.49226	-4.64347	-4.84719	-6.43432	-5.00627	-5.35627	-4.60305	-4.52248	-5.23473	-6.72828	-4.55399	-5.86982	-3.8612	-4.05799	-4.21724	-4.3222	-4.34567	-4.80441
O00170	-19.0819	-19.0819	-3.40076	-19.0819	-19.0819	-19.0819	-19.0819	-19.0819	-19.0819	-19.0819	-7.63929	-19.0819	-5.42386	-19.0819	-5.62565	-6.16527	-6.17159	-5.37281	-5.7582	-4.66955	-6.38864	-5.76834	-5.20276	-5.28721	-5.26111	-19.0819	-19.0819	-5.63178	-19.0819	-19.0819	-19.0819	-5.10826	-19.0819	-4.24505	-19.0819	-4.9048	-6.16054
O00178	-19.0819	-19.0819	-19.0819	-19.0819	-19.0819	-19.0819	-19.0819	-19.0819	-19.0819	-19.0819	-19.0819	-19.0819	-19.0819	-19.0819	-5.98282	-6.17771	-7.36986	-5.72998	-6.98261	-4.60863	-5.46447	-5.97865	-5.12745	-6.26064	-5.41959	-6.00945	-6.44173	-6.55857	-7.36318	-6.03537	-6.05057	-5.82532	-7.10787	-5.6506	-5.91278	-6.0427	-5.81002
O00182	0.523708	-4.1575	-3.97195	-1.11889	-1.09213	-3.73762	-1.29688	-3.7897	-2.24429	-1.93417	-3.35479	-3.4145	-0.820555	-4.14016	-3.04008	0.40457	-1.43926	-3.71318	-0.0424383	-4.50631	-3.9443	-1.64319	-5.25361	0.235812	-4.45319	-1.60384	-3.07352	-1.54645	-0.994495	-0.714412	-1.08894	-2.28546	-2.41009	-1.80186	-0.79656	-0.403372	-4.11112
O00186	-19.0819	-19.0819	-19.0819	-8.69766	-19.0819	-19.0819	-19.0819	-19.0819	-19.0819	-19.0819	-19.0819	-8.75722	-6.66323	-8.24677	-5.65089	-6.9082	-6.39466	-5.59588	-5.37135	-5.62903	-6.50799	-6.25643	-5.67305	-6.40651	-6.80055	-8.13389	-7.18443	-7.01492	-7.70293	-6.49172	-6.50692	-6.26286	-5.16438	-5.15376	-6.33259	-7.20377	-6.6574
O00187	4.21182	4.46234	2.19442	3.91423	5.3452	4.6536	3.95177	3.99559	3.72696	4.16852	4.43308	5.22225	3.91428	2.43218	4.14634	4.40324	3.99732	4.02349	3.62183	4.8947	4.17272	3.39533	4.21848	4.70117	3.07577	4.53511	4.51837	4.31371	1.90344	3.62731	4.01773	2.91502	4.1103	4.08698	4.11259	4.22101	4.50448
O00193	-19.0819	-19.0819	-3.96562	-19.0819	-19.0819	-19.0819	-19.0819	-19.0819	-19.0819	-19.0819	-19.0819	-19.0819	-19.0819	-19.0819	-19.0819	-19.0819	-19.0819	-19.0819	-19.0819	-19.0819	-19.0819	-19.0819	-7.15217	-19.0819	-6.62807	-19.0819	-6.43523	-19.0819	-19.0819	-19.0819	-19.0819	-19.0819	-19.0819	-8.07673	-19.0819	-19.0819	-19.0819
O00194	-7.74657	-19.0819	-7.84135	-5.88605	-19.0819	-7.09887	-4.71363	-19.0819	-19.0819	-8.07877	-5.81041	-19.0819	-4.97075	-19.0819	-5.53606	-6.26586	-4.56839	-4.06182	-5.04389	-2.6656	-4.5892	-6.49956	-5.18496	-5.40745	-7.47757	-6.35328	-7.01004	-5.6408	-7.59041	-6.3792	-6.47454	-5.53883	-6.54325	-6.13874	-3.49009	-7.71584	-6.00098
O00203	-7.50152	-19.0819	-19.0819	-4.9156	-19.0819	-19.0819	-19.0819	-19.0819	-8.93241	-19.0819	-19.0819	-7.8544	-19.0819	-19.0819	-6.61906	-5.97999	-6.42664	-6.21465	-6.66376	-5.58512	-6.21665	-6.47304	-4.83102	-6.98544	-6.80709	-6.12679	-6.20969	-6.01856	-7.36391	-6.1527	-7.10223	-5.30438	-5.92018	-4.67728	-6.26313	-5.77545	-6.27669
O00204	-19.0819	-19.0819	-19.0819	-19.0819	-19.0819	-19.0819	-19.0819	-19.0819	-19.0819	-19.0819	-19.0819	-7.71751	-19.0819	-19.0819	-5.68277	-8.31047	-6.22993	-5.68798	-4.65431	-5.51558	-4.6838	-4.64178	-2.09692	-6.50895	-6.09529	-19.0819	-4.89476	-19.0819	-19.0819	-19.0819	-19.0819	-3.81219	-19.0819	-5.07537	-5.14669	-19.0819	-19.0819
O00214	-6.47854	-19.0819	-19.0819	-6.70433	-19.0819	-7.09154	-19.0819	-19.0819	-8.74514	-6.88972	-19.0819	-7.49889	-8.2155	-19.0819	-6.67367	-6.32935	-6.07204	-7.52154	-6.93112	-6.19895	-5.77034	-7.03027	-6.3884	-5.4588	-6.75887	-6.83981	-6.37395	-6.28426	-7.84417	-6.27557	-7.02914	-5.70134	-6.56636	-6.13363	-6.4217	-6.6403	-7.43845
O00231	-8.58175	-6.85993	-6.9296	-7.47511	-7.81864	-6.23056	-8.27708	-7.36772	-7.6377	-8.09075	-6.31294	-6.13138	-6.71986	-7.01352	-5.66977	-5.98172	-6.38056	-5.38458	-5.33446	-4.81418	-5.71605	-4.90319	-4.45852	-6.61964	-5.32512	-5.6956	-5.17687	-6.11773	-5.51657	-6.48561	-6.29645	-4.08969	-3.41302	-4.97466	-5.06624	-5.08501	-5.61269
O00232	-10.8475	-7.90063	-6.72644	-7.48634	-8.60858	-6.50092	-8.65089	-8.15766	-8.42763	-7.84408	-7.51888	-7.34963	-7.67195	-7.80345	-5.61154	-6.07795	-6.53323	-5.12196	-5.86279	-4.83361	-5.66584	-5.51241	-4.50658	-6.39044	-5.13383	-5.62866	-5.72873	-6.98823	-7.00128	-5.67456	-6.9881	-4.94088	-4.34167	-5.41552	-5.56354	-6.01017	-5.54015
O00233	-6.36453	-4.96862	-3.73206	-6.25446	-7.57297	-6.08956	-7.69045	-7.12205	-7.39203	-7.24694	-6.48327	-6.43515	-8.99534	-4.61488	-6.73552	-5.23112	-7.13069	-6.13611	-3.91193	-5.22178	-5.39758	-5.85432	-4.54893	-5.71113	-3.86202	-6.64142	-6.87915	-6.69045	-7.25633	-6.04512	-6.06033	-5.60612	-4.19185	-4.96837	-6.14944	-6.33114	-6.09822
O00241	-2.68623	-4.77522	-2.87297	-4.36075	-3.68596	-3.22773	-2.3931	-1.04622	-3.71539	-3.25271	-4.53227	-3.186	-3.33511	-2.27332	-3.35975	-4.81105	-3.53908	-1.74079	-2.43675	-2.23103	-3.37105	-3.99225	-5.1524	-4.86617	-3.55101	-3.29331	-3.48908	-5.39557	-6.43365	-2.90544	-2.94825	-4.13076	-4.72933	-3.1805	-2.8466	-3.58888	-5.27979
O00244	-3.41798	1.53667	0.613787	-3.94496	-0.419142	-0.749114	-2.16246	-2.08937	-1.79394	-2.64789	-0.378747	-1.33382	-1.04101	-1.67349	-3.13786	-0.81318	-4.28176	-2.65691	-1.40474	-2.4051	-2.41627	-3.84693	-2.48555	-3.24411	-0.755353	-2.80384	-1.03756	-1.11209	-1.40062	0.117136	-0.690488	-2.06067	-1.64746	-1.19281	-0.555184	-3.25451	-1.37133
O00253	-4.56794	-2.51075	-3.12448	-3.06417	-4.12639	-2.63055	-3.82081	-1.57494	-4.75961	-3.56518	-2.19267	-2.39429	-4.55237	-1.80195	-4.43271	-4.16325	-3.7674	-2.96608	-5.20326	-3.57151	-4.23712	-4.04729	-3.95652	-4.46898	-3.17835	-2.93343	-2.26464	-3.38363	-3.567	-2.62256	-1.49995	-3.35769	-1.99636	-2.39955	-2.97278	-2.3832	-2.56198
O00264	-2.57438	-3.16474	-5.00533	-3.89753	-2.16442	-4.0063	-3.99542	-2.38324	-4.14499	-4.51593	-4.6996	-2.60504	-4.86707	-3.52027	-3.59108	-3.26451	-2.7915	-1.97323	-3.23658	-1.84099	-2.78658	-3.44305	-1.18646	-2.3151	-2.97107	-3.49768	-2.92662	-4.46984	-3.51886	-4.30838	-2.92759	-2.84082	-3.13517	-2.94815	-3.3214	-2.96513	-2.80364
O00267	-6.50004	-7.1678	-6.06243	-6.30082	-7.12174	-7.28228	-7.30009	-7.16842	-7.93814	-6.85484	-6.52964	-5.08507	-7.5833	-5.18285	-8.10053	-8.40254	-8.9403	-7.43392	-7.28518	-6.53661	-7.7691	-8.31307	-7.87168	-8.26523	-7.36676	-6.51886	-7.60019	-7.6802	-8.3682	-5.42993	-7.1722	-6.36731	-7.46602	-7.34534	-6.83125	-7.16433	-7.32267
O00273	-7.12133	-6.59033	-5.76985	-6.8995	-5.82504	-6.7346	-8.07505	-7.7671	-8.03707	-8.11259	-9.3816	-7.13328	-6.55097	-7.41289	-6.50085	-6.78515	-7.36787	-6.51361	-7.63869	-6.65475	-7.29036	-7.01367	-6.13978	-6.84474	-7.61901	-6.5227	-6.43073	-6.75019	-7.339	-4.32399	-6.05018	-7.15271	-4.81518	-6.9731	-5.13762	-6.00664	-3.44448
O00299	-3.26247	-1.76542	-2.02105	-1.72852	-4.41369	-3.19355	-3.24708	-1.17296	-4.33835	-4.39081	-3.05248	-3.04816	-3.18477	-1.221	-2.27914	-2.37956	-2.01284	-2.34694	-2.8044	-3.42294	-2.02381	-1.72812	-1.01773	-1.50944	-2.9521	-2.18231	-1.92826	-1.19644	-2.90405	-2.01652	-2.55219	-0.610724	-1.63347	-2.19289	-1.26509	-1.85532	-1.46716
O00303	-19.0819	-19.0819	-6.86719	-6.55059	-19.0819	-5.83521	-19.0819	-19.0819	-19.0819	-19.0819	-19.0819	-19.0819	-6.99845	-19.0819	-5.74309	-6.29578	-8.38678	-6.69096	-5.4846	-5.64137	-5.56933	-5.5625	-3.82194	-6.65773	-5.58586	-6.10672	-5.76742	-6.25005	-6.85428	-5.64307	-5.65827	-4.25697	-4.57408	-4.94862	-5.5074	-6.2974	-5.18111
O00308	-19.0819	-19.0819	-19.0819	-4.82899	-19.0819	-19.0819	-19.0819	-19.0819	-19.0819	-19.0819	-6.43077	-19.0819	-19.0819	-19.0819	-6.20364	-6.1212	-6.74957	-5.95079	-5.85314	-6.03644	-5.8722	-5.24001	-6.35135	-6.48249	-19.0819	-19.0819	-5.59876	-19.0819	-19.0819	-19.0819	-19.0819	-6.27164	-5.59206	-19.0819	-6.75002	-5.8304	-19.0819
O00322	-5.76758	-6.02391	-6.45291	-2.0189	-6.73185	-5.34614	-5.16959	-6.28094	-6.55091	-4.51642	-5.75033	-5.17189	-5.92977	-6.55078	-2.83245	-3.10181	-1.29082	-4.17229	-2.63903	-4.8771	-5.96686	-1.8256	-4.24156	-2.82007	-5.62331	-4.48848	-5.81667	-5.76296	-4.63768	-5.20258	-4.65845	-4.44754	-4.32722	-5.43122	-5.43083	-4.89545	-4.54903
O00337	-3.76418	-4.46244	-2.55994	-4.96889	-4.49041	-7.08849	-4.62588	-4.80624	-5.59101	-4.21077	-4.16746	-3.99821	-4.82192	-4.45203	-5.01651	-4.50654	-3.83482	-2.44004	-2.22952	-3.76287	-4.38123	-3.64316	-4.82892	-5.1782	-6.63399	-6.83594	-6.07395	-7.1087	-7.79476	-5.95374	-6.59681	-7.7234	-5.38011	-7.2975	-7.14031	-5.89403	-5.91088
O00338	-5.49634	-5.8694	-4.20707	-5.45076	-6.43809	-4.53522	-5.85374	-6.12643	-6.3964	-6.15068	-5.61007	-5.30288	-6.78264	-3.14411	-4.93895	-4.64637	-6.59867	-4.55347	-5.46989	-4.51761	-4.22885	-4.55169	-4.11257	-4.15258	-3.84373	-4.47579	-4.8859	-5.13787	-5.57384	-4.36263	-4.45454	-4.16123	-2.74897	-4.12537	-4.03079	-4.00976	-4.32319
O00339	-19.0819	-19.0819	-19.0819	-4.00459	-7.86796	-19.0819	-19.0819	-5.15803	-19.0819	-7.45903	-5.76764	-7.05149	-7.59985	-7.50531	-7.27	-7.4207	-7.04424	-6.17577	-6.92285	-5.25971	-6.16687	-6.60923	-6.5854	-5.88038	-4.88939	-6.03973	-6.74523	-7.11542	-5.62006	-5.62901	-6.62668	-7.23199	-6.88023	-4.68282	-5.9215	-7.05296	-6.36517
O00391	-2.44797	-2.28406	-0.805634	-2.35723	-3.535	-2.21706	-2.74001	-1.8461	-3.14535	-1.93594	0.988032	-0.213501	-1.07709	-1.97505	-1.37914	-0.938228	-2.06774	-1.52976	-1.47068	-2.58751	-0.703153	-2.18288	-2.00765	-1.4171	-1.15526	-1.54521	-1.06636	-2.43632	-3.13177	-1.1802	-1.07558	-0.793528	-1.17805	-1.20111	-0.988904	-1.37104	-2.2406
O00401	-4.35015	-5.50929	-4.90432	-5.58569	-4.12998	-6.75705	-5.70669	-2.95073	-6.03629	-5.02092	-5.30208	-5.7428	-7.22681	-3.86483	-3.90966	-4.73336	-5.34516	-5.04887	-3.31681	-4.94781	-5.02633	-4.27132	-5.17295	-3.5271	-5.63299	-3.82276	-4.57455	-4.31548	-6.95654	-3.92675	-4.75477	-5.61321	-2.0153	-4.57909	-4.70643	-3.62319	-4.49086
O00410	-9.27565	-6.77279	-7.25389	-7.28069	-8.2558	-6.77239	-7.53219	-7.80488	-9.02637	-7.4913	-7.1661	-6.53177	-7.09254	-7.45067	-7.49962	-6.60053	-7.11693	-6.31816	-5.27455	-6.14996	-7.15705	-6.43723	-5.01767	-6.83022	-5.42835	-6.68774	-5.38672	-6.30384	-7.19444	-5.87838	-6.97075	-5.24395	-5.16068	-5.31016	-6.72158	-7.23734	-6.29764
O00429	-7.79122	-7.79345	-7.49948	-7.18288	-5.59471	-7.20182	-7.77778	-3.04244	-8.32045	-7.7369	-7.48033	-5.87327	-7.79081	-7.69627	-7.5133	-8.36419	-7.37666	-6.29363	-7.0133	-7.22218	-6.04188	-6.05915	-6.88534	-6.43794	-6.10255	-7.83075	-6.66069	-6.76594	-7.52997	-6.31876	-6.33396	-5.66018	-5.99122	-6.61386	-5.46134	-6.15262	-6.48608
O00442	-8.1707	-19.0819	-7.96529	-7.55744	-9.26739	-7.39673	-8.54378	-19.0819	-19.0819	-19.0819	-19.0819	-19.0819	-7.71002	-19.0819	-6.38019	-7.34471	-7.93975	-6.58464	-6.1486	-5.99546	-6.19385	-6.82652	-5.975	-7.17256	-5.58336	-6.84046	-6.18405	-5.85033	-7.5353	-7.0552	-7.10944	-5.5814	-5.98807	-6.019	-6.35177	-7.04175	-5.73015
O00451	-19.0819	-19.0819	-19.0819	-5.80519	-19.0819	-19.0819	-19.0819	-19.0819	-19.0819	-4.45833	-19.0819	-19.0819	-19.0819	-19.0819	-6.59682	-6.57926	-5.32017	-6.77153	-6.26555	-6.44886	-6.28461	-8.35215	-7.63112	-6.37498	-8.64423	-8.83287	-8.22822	-10.3268	-10.07	-8.0567	-8.87399	-10.1738	-8.47223	-8.62131	-8.72749	-7.83176	-10.4813
O00459	-19.0819	-19.0819	-19.0819	-19.0819	-19.0819	-8.1824	-19.0819	-19.0819	-19.0819	-19.0819	-19.0819	-19.0819	-19.0819	-19.0819	-19.0819	-19.0819	-19.0819	-19.0819	-19.0819	-19.0819	-19.0819	-5.52558	-19.0819	-8.77208	-6.83973	-7.17896	-7.41482	-7.65082	-8.33883	-6.14675	-7.14282	-8.09774	-7.09498	-6.58902	-4.92868	-6.28435	-8.34988
O00461	-4.21525	-4.82615	-6.25605	-7.05528	-3.88339	-6.32615	-6.03248	-5.45039	-5.49771	-5.09635	-3.9963	-5.70337	-5.23235	-5.09618	-5.57512	-6.4718	-4.70978	-5.9004	-5.90442	-6.47317	-5.55165	-4.04367	-5.85537	-4.31252	-6.64527	-5.45431	-4.66114	-6.03247	-4.63997	-5.10219	-6.10564	-4.95744	-4.98875	-5.66259	-4.90728	-5.13251	-5.17693
O00462	-1.87422	-2.78003	-0.590456	-1.98114	-3.29292	-2.27446	-3.37919	-4.2201	-3.54181	-2.64637	-1.76735	-1.84148	-2.96113	-1.04591	-3.55446	-2.98756	-4.22358	-2.8233	-1.36864	-1.68678	-2.30181	-3.38031	-2.71352	-3.12658	-2.81239	-2.79481	-2.45764	-3.25989	-3.78159	-2.01801	-2.97035	-3.13408	-3.28449	-2.75885	-2.41685	-3.40426	-3.04384
O00468	-0.980154	0.349214	-0.840141	-0.441772	0.788425	0.122145	1.32981	-0.0682621	-0.73827	-0.227265	0.720412	1.30884	0.1804	-2.09834	-1.16716	-0.609692	-1.18583	-1.32769	-2.14151	-1.01516	-0.236414	-2.52504	-1.34664	-1.77973	-0.860046	-0.00115676	-0.0593834	-0.710162	0.640129	-0.778045	-1.06428	-1.29788	-2.23182	-0.513829	0.0929869	-1.50183	0.273159
O00469	-7.20895	-7.51623	-7.22226	-6.90566	-10.8843	-6.74076	-6.98686	-7.77326	-8.04323	-7.45968	-7.24334	-6.31193	-6.98669	-7.41905	-6.42602	-6.68039	-6.97195	-6.15871	-5.98789	-6.24795	-7.19875	-6.56871	-6.48063	-6.87098	-5.70944	-6.40857	-6.07366	-9.52855	-7.23873	-6.02752	-6.04273	-5.05671	-5.55886	-6.08015	-5.8816	-6.04963	-5.64826
O00471	-19.0819	-19.0819	-19.0819	-19.0819	-19.0819	-19.0819	-19.0819	-19.0819	-19.0819	-19.0819	-19.0819	-19.0819	-19.0819	-19.0819	-6.42337	-6.57	-6.80675	-4.85618	-5.73952	-5.54719	-6.43451	-5.6988	-4.72639	-7.39291	-7.77163	-6.91297	-6.02434	-6.589	-9.54077	-5.74448	-6.97515	-5.48467	-5.5146	-5.65278	-5.85472	-6.38966	-6.36613
O00476	-19.0819	-19.0819	-19.0819	-19.0819	-19.0819	-19.0819	-19.0819	-19.0819	-19.0819	-19.0819	-19.0819	-19.0819	-19.0819	-19.0819	-6.33582	-6.62343	-7.03343	-6.23466	-6.13701	-6.32031	-7.62412	-6.47629	-6.54211	-6.51031	-5.81591	-5.29447	-7.33133	-6.02735	-7.38788	-7.49003	-6.19187	-6.40522	-5.71623	-6.15433	-6.04537	-6.20164	-4.87898
O00481	-8.35156	-19.0819	-19.0819	-19.0819	-19.0819	-19.0819	-7.65865	-19.0819	-19.0819	-19.0819	-19.0819	-19.0819	-19.0819	-19.0819	-7.07556	-19.0819	-19.0819	-19.0819	-5.69557	-19.0819	-19.0819	-19.0819	-19.0819	-19.0819	-19.0819	-19.0819	-19.0819	-19.0819	-19.0819	-19.0819	-5.65965	-6.17452	-19.0819	-5.50673	-19.0819	-6.19903	-19.0819
O00483	-19.0819	-19.0819	-19.0819	-5.34138	-19.0819	-5.08913	-19.0819	-19.0819	-19.0819	-19.0819	-19.0819	-19.0819	-19.0819	-19.0819	-4.3692	-3.81417	-4.51842	-2.77035	-3.9353	-2.98763	-3.01145	-3.32961	-3.43594	-3.94593	-5.29044	-3.7532	-4.05668	-3.36006	-4.99033	-3.77912	-6.19731	-3.4278	-3.20721	-3.13411	-3.81515	-6.37908	-3.68225
O00487	-19.0819	-19.0819	-19.0819	-7.06523	-19.0819	-19.0819	-7.02334	-19.0819	-19.0819	-7.72256	-7.81709	-19.0819	-8.1962	-19.0819	-4.60501	-7.68463	-7.15662	-7.85989	-7.59582	-7.42058	-7.05252	-4.41051	-5.1841	-7.59295	-7.33092	-5.9088	-6.95741	-6.27808	-8.94026	-5.96801	-8.0905	-5.61507	-5.25401	-5.37787	-5.86603	-6.05646	-6.10496
O00499	-3.67786	-2.4633	-3.45395	-3.37385	-2.28173	-3.89191	-3.90732	-4.05021	-5.38662	-4.15543	-2.18166	-3.49301	-3.72586	-2.86716	-2.89272	-2.15517	-4.46998	-2.89318	-2.94151	-3.09683	-2.86177	-3.99327	-3.52363	-3.26929	-3.18906	-3.38601	-2.60311	-3.39369	-3.82133	-1.83699	-2.2037	-4.66029	-2.02438	-2.55172	-3.40467	-3.53401	-2.85672
O00506	-19.0819	-19.0819	-19.0819	-6.32442	-19.0819	-7.5179	-19.0819	-19.0819	-19.0819	-19.0819	-19.0819	-19.0819	-19.0819	-19.0819	-7.40117	-7.33848	-9.72794	-6.30746	-7.05068	-5.569	-7.47229	-7.62297	-7.48217	-7.27719	-6.96025	-8.29559	-7.96186	-7.28647	-8.38602	-6.08232	-7.19002	-6.04452	-6.78825	-6.80162	-7.25659	-7.79306	-7.34049
O00515	-8.82214	-7.67333	-5.54905	-19.0819	-19.0819	-19.0819	-19.0819	-19.0819	-19.0819	-10.0694	-19.0819	-9.57492	-19.0819	-4.6378	-7.68472	-8.75575	-7.08415	-6.28538	-5.27251	-6.37103	-5.71155	-6.68091	-4.78748	-6.93976	-5.82898	-8.06894	-6.4138	-7.51811	-8.20612	-7.17551	-7.98872	-6.47364	-6.05356	-9.04558	-9.07977	-6.84175	-7.16059
O00522	-19.0819	-19.0819	-19.0819	-5.81435	-19.0819	-6.81962	-9.05864	-19.0819	-19.0819	-19.0819	-7.54048	-6.1068	-19.0819	-8.97712	-7.40289	-6.40209	-6.79778	-6.65358	-5.47492	-6.52873	-7.73373	-6.40139	-7.21688	-6.48899	-6.08559	-6.98166	-6.59401	-6.64095	-7.86304	-5.90892	-6.66703	-7.34425	-6.26526	-6.28074	-6.4667	-7.22617	-6.87342
O00526	-5.00742	-4.33382	-5.24878	-2.06921	-6.79341	-2.02622	-4.0419	-4.65501	-6.52801	-3.75879	-4.76104	-2.53913	-4.4625	-4.3008	-2.47971	-2.77194	-1.38157	-1.19604	-0.588501	-1.39975	-1.17088	-1.56315	-3.67868	-3.42069	-2.20278	-3.5398	-2.99416	-3.76908	-5.28411	-3.13772	-1.89381	-3.2773	-2.64116	-3.00114	-3.66295	-3.31645	-3.02751
O00533	-2.72777	-4.12228	-1.89931	-2.98391	-4.04468	-2.30516	-4.03804	-3.67522	-4.80948	-3.36164	-2.90548	-3.5585	-3.3873	-3.34639	-3.24902	-2.64839	-2.65676	-2.02362	-0.872432	-1.45859	-2.89715	-2.99177	-2.17115	-1.21514	-2.8137	-2.15101	-3.71279	-3.95936	-4.82067	-3.08029	-0.98951	-2.66379	-0.986739	-3.11566	-3.13837	-2.03422	-4.88966
O00534	-19.0819	-3.19805	-4.9549	-19.0819	-19.0819	-4.58463	-7.52558	-8.07855	-19.0819	-7.76497	-19.0819	-19.0819	-7.04842	-19.0819	-5.21313	-6.37217	-6.50575	-4.75446	-4.60229	-5.04593	-5.58064	-5.34788	-3.95674	-7.23575	-4.26345	-5.79149	-5.06883	-6.16596	-6.85397	-8.71694	-5.65796	-4.49985	-4.76116	-5.84383	-5.92691	-5.78959	-5.434
O00548	-6.26272	-5.74568	-5.57968	-6.1113	-6.14659	-4.50116	-6.35291	-2.45507	-6.61273	-6.31285	-5.22449	-5.66475	-6.56396	-5.98855	-6.00598	-5.27425	-6.13642	-5.26768	-5.00646	-4.8644	-5.05844	-6.48393	-5.82916	-4.78607	-5.58567	-6.03282	-5.52245	-6.01218	-4.45197	-4.37529	-4.26718	-5.37502	-5.28294	-5.202	-6.63391	-6.5902	-4.68751
O00560	-1.63678	-1.50932	-2.9892	-0.936139	-2.44521	-1.78252	-2.74859	-2.14591	-3.06361	-1.69662	-1.85518	-0.950615	-2.6373	-3.74986	-1.71436	-2.4584	-2.32359	-1.37309	-1.93081	-1.25957	-1.72958	-1.86088	-2.2644	-1.84873	-2.93445	-2.41731	-0.808601	-2.35769	-5.06431	-1.92584	-3.12157	-2.63185	-1.91621	-1.96222	-1.48007	-1.99392	-2.62702
O00567	-19.0819	-19.0819	-19.0819	-19.0819	-5.89425	-19.0819	-19.0819	-19.0819	-19.0819	-19.0819	-19.0819	-19.0819	-19.0819	-19.0819	-19.0819	-19.0819	-19.0819	-19.0819	-6.85916	-19.0819	-7.70804	-6.49991	-7.17015	-19.0819	-6.93207	-7.67308	-8.48681	-8.2222	-8.91021	-7.699	-7.7142	-7.60516	-7.31244	-7.72745	-7.4588	-7.70633	-6.64827
O00570	-6.17303	-5.70465	-5.41069	-4.3799	-6.4126	-5.13975	-5.15623	-5.96168	-6.04794	-4.78532	-6.02801	-5.15365	-6.2969	-5.60747	-5.06998	-5.50505	-3.60483	-5.10497	-4.85623	-5.03954	-4.87529	-5.93158	-5.26134	-3.06093	-4.51013	-4.72501	-5.00131	-4.48714	-5.9359	-4.72469	-4.09638	-4.94904	-4.22408	-5.28891	-4.23932	-4.70625	-5.9603
O00571	-8.54918	-8.2136	-5.38917	-6.82048	-8.92155	-6.75893	-8.19794	-8.47063	-8.74061	-8.47436	-8.30161	-7.68493	-8.18897	-8.11642	-6.50778	-6.55513	-7.38059	-5.79942	-5.5863	-5.56358	-5.60458	-5.65161	-3.55471	-6.88807	-5.65429	-7.20395	-5.44647	-6.84274	-6.62722	-5.79239	-6.85344	-4.38023	-4.99239	-5.20527	-5.91991	-6.94217	-6.01436
O00584	-2.25108	-0.78714	-0.546148	-2.83652	-0.996114	-1.10153	-1.83788	1.76593	-2.56692	-3.11339	-0.0990344	-1.66689	-1.53906	0.190734	-1.30303	-0.89081	-3.18823	-1.79639	-2.03476	-2.04477	-2.0887	-4.09907	-2.35726	-2.69164	-1.07099	-2.32628	-1.13267	-1.18898	-1.18896	-3.05948	-2.28805	-1.44536	-2.20142	-0.92415	-0.618274	-2.96202	1.31317
O00592	-3.5216	-2.16847	-4.42886	-0.671563	-2.39261	-2.06354	-1.25138	-4.50617	-2.27082	-1.31806	-1.72683	-2.4344	-2.24528	-2.07129	-1.21833	-1.69333	-0.392915	-2.51035	-1.60976	-2.51545	-2.04623	-0.365318	-2.85485	-0.832877	-3.46278	-2.79011	-2.90492	-4.43082	-4.0747	-3.99676	-3.31574	-0.967671	-1.6059	-2.49547	-0.98511	-0.975732	-3.07825
O00602	-19.0819	-19.0819	-19.0819	-19.0819	-19.0819	-19.0819	-19.0819	-19.0819	-19.0819	-19.0819	-19.0819	-19.0819	-19.0819	-19.0819	-19.0819	-6.76955	-19.0819	-19.0819	-19.0819	-19.0819	-7.44392	-19.0819	-5.8269	-19.0819	-19.0819	-19.0819	-19.0819	-19.0819	-19.0819	-19.0819	-19.0819	-4.60495	-4.13742	-4.46868	-6.72915	-19.0819	-19.0819
O00622	-3.88343	-4.45423	-3.57202	-5.16711	-3.87815	-3.91002	-5.6243	-2.64035	-5.21249	-4.90448	-4.30374	-6.51544	-5.80032	-4.58831	-4.40492	-4.25586	-5.71808	-4.72482	-3.21487	-4.41922	-3.77202	-5.35648	-4.78176	-5.65158	-5.61973	-5.4625	-5.53861	-6.66569	-7.0455	-4.05588	-5.10003	-5.63289	-5.44772	-5.59681	-5.74062	-6.4208	-7.04618
O00629	-19.0819	-19.0819	-19.0819	-7.45335	-19.0819	-5.83658	-19.0819	-19.0819	-19.0819	-19.0819	-7.1721	-19.0819	-8.06128	-19.0819	-6.30431	-7.09078	-6.85024	-6.18282	-5.05731	-4.73552	-6.97319	-7.86882	-4.4785	-6.1675	-5.67547	-7.51342	-5.64476	-6.52588	-7.21389	-6.00268	-6.70044	-4.92598	-4.70304	-5.60859	-6.31803	-7.07103	-6.27455
O00743	-19.0819	-19.0819	-7.23138	-19.0819	-19.0819	-19.0819	-19.0819	-19.0819	-19.0819	-19.0819	-9.05544	-19.0819	-19.0819	-19.0819	-7.30847	-5.82088	-6.9945	-6.02076	-6.09807	-4.93034	-6.61023	-6.7904	-5.35821	-6.84335	-6.13842	-6.30689	-6.20953	-6.18826	-7.52242	-6.31121	-7.04252	-5.66158	-5.5719	-6.07373	-6.57178	-6.30366	-6.09058
O00748	-5.41537	-5.9495	-6.02652	-5.78787	-7.10638	-5.99827	-6.38277	-6.65546	-6.92544	-6.34189	-7.47803	-6.82239	-4.97891	-6.38366	-6.59463	-6.74019	-7.18939	-6.39061	-5.50244	-6.74733	-7.22033	-7.69091	-4.50463	-5.87978	-6.25437	-6.25093	-5.50344	-6.18244	-7.48805	-6.27684	-6.29205	-4.72403	-5.86005	-6.53452	-7.1761	-6.67888	-6.44252
O00754	-3.24903	-3.8586	-3.58818	-3.70699	-4.74878	-2.80903	-4.78026	-3.50718	-5.82619	-5.36735	-2.15062	-3.58209	-4.5893	-2.13653	-3.0535	-2.42221	-6.57963	-2.71411	-5.07203	-4.19646	-2.81558	-5.24614	-3.86059	-4.28405	-3.82587	-3.9096	-2.35006	-2.30874	-4.74545	-3.14983	-2.91771	-2.74906	-2.95432	-3.10148	-2.81057	-3.11642	-1.87171
O00757	-1.42631	-2.93002	-2.63605	-2.31945	-2.42724	-2.15455	-3.53883	-3.18705	-3.45702	-2.56581	-2.54827	-6.22406	-4.99446	-2.83284	-1.41303	-1.91415	-2.73627	-2.07088	-1.08832	-4.86363	-4.48219	-0.980748	-7.30285	-1.55062	-1.81845	-1.41385	-6.5902	-1.67899	-3.47074	-2.33781	-3.09592	-3.54477	-0.430383	-1.5998	-1.51159	-0.711783	-3.73196
O00764	-5.44621	-4.9215	-6.16293	-5.07849	-6.01664	-4.8088	-6.1463	-4.93387	-7.47041	-7.69301	-6.58624	-4.77408	-5.93471	-6.17497	-5.41157	-5.35197	-5.82053	-5.14968	-3.82207	-5.15549	-4.3668	-4.92322	-4.17849	-5.38925	-4.85107	-6.0576	-5.08303	-5.1182	-6.57049	-5.71597	-5.03141	-5.13938	-4.73054	-4.97556	-5.78787	-6.31743	-5.84509
O14494	-19.0819	-19.0819	-19.0819	-4.37199	-19.0819	-19.0819	-19.0819	-19.0819	-6.7636	-19.0819	-5.42254	-19.0819	-6.23396	-19.0819	-5.05086	-4.91794	-5.86464	-2.27241	-4.70037	-3.23775	-4.71943	-5.87752	-5.10547	-7.46601	-5.24215	-5.09708	-4.88371	-5.68591	-6.35393	-5.14272	-5.15792	-5.8781	-4.40942	-5.55556	-4.72252	-4.99401	-5.3084
O14495	-19.0819	-19.0819	-6.69714	-6.38054	-6.13232	-5.04088	-19.0819	-19.0819	-19.0819	-19.0819	-4.9576	-5.03877	-19.0819	-19.0819	-5.26861	-4.94879	-5.80945	-5.12055	-4.91303	-5.09126	-4.55592	-5.77619	-5.31813	-5.28632	-5.02542	-5.25482	-5.31829	-6.37732	-6.49195	-5.28074	-5.57223	-5.0234	-4.3348	-4.10639	-5.19139	-5.42323	-5.32211
O14497	-19.0819	-6.15978	-19.0819	-19.0819	-19.0819	-19.0819	-19.0819	-19.0819	-19.0819	-19.0819	-19.0819	-19.0819	-19.0819	-19.0819	-19.0819	-19.0819	-19.0819	-19.0819	-19.0819	-19.0819	-19.0819	-19.0819	-19.0819	-19.0819	-19.0819	-19.0819	-19.0819	-19.0819	-19.0819	-19.0819	-19.0819	-19.0819	-19.0819	-19.0819	-19.0819	-19.0819	-19.0819
O14498	1.16557	-0.655945	0.0728516	-0.67291	-1.46232	0.336745	-0.266339	-1.37258	-0.188006	0.695752	-0.491533	0.330705	-0.679423	-1.53021	0.0176471	1.18056	0.150789	1.3644	0.785967	1.93822	1.52167	0.133466	-0.089931	1.32592	0.346822	0.347695	1.19841	0.29293	0.447543	0.128751	2.36585	0.765959	1.53594	1.04997	1.12348	1.50959	0.0748558
O14520	-8.68271	-5.07768	-6.56911	-6.52254	-7.57102	-4.35768	-6.84741	-7.1201	-7.39007	-7.08829	-7.05348	-5.70899	-6.86043	-6.53852	-5.09577	-6.162	-7.07462	-5.94595	-5.8483	-6.0316	-4.67937	-4.81317	-7.27638	-8.77514	-3.2939	-3.48254	-3.47211	-2.42028	-4.71967	-5.85128	-2.19935	-3.30707	-6.42027	-0.865942	-3.37716	-4.01851	-2.03178
O14522	-19.0819	-19.0819	-19.0819	-19.0819	-6.2276	-19.0819	-19.0819	-19.0819	-19.0819	-19.0819	-19.0819	-19.0819	-19.0819	-19.0819	-19.0819	-19.0819	-19.0819	-19.0819	-19.0819	-19.0819	-19.0819	-19.0819	-19.0819	-19.0819	-19.0819	-19.0819	-19.0819	-19.0819	-19.0819	-19.0819	-19.0819	-19.0819	-19.0819	-19.0819	-19.0819	-19.0819	-19.0819
O14530	-19.0819	-19.0819	-19.0819	-19.0819	-19.0819	-19.0819	-19.0819	-19.0819	-19.0819	-19.0819	-19.0819	-19.0819	-19.0819	-19.0819	-11.1496	-19.0819	-19.0819	-19.0819	-19.0819	-19.0819	-9.3068	-19.0819	-7.54312	-19.0819	-9.20452	-19.0819	-19.0819	-19.0819	-19.0819	-19.0819	-19.0819	-7.04685	-8.16244	-9.29973	-8.46419	-19.0819	-19.0819
O14531	-19.0819	-19.0819	-19.0819	-19.0819	-19.0819	-19.0819	-19.0819	-19.0819	-19.0819	-19.0819	-19.0819	-19.0819	-19.0819	-19.0819	-19.0819	-6.95745	-19.0819	-19.0819	-19.0819	-19.0819	-19.0819	-19.0819	-7.59618	-19.0819	-19.0819	-19.0819	-19.0819	-19.0819	-19.0819	-19.0819	-19.0819	-7.17873	-6.73274	-19.0819	-6.17719	-19.0819	-19.0819
O14545	-19.0819	-5.8188	-19.0819	-19.0819	-19.0819	-19.0819	-19.0819	-19.0819	-19.0819	-19.0819	-19.0819	-19.0819	-19.0819	-19.0819	-19.0819	-19.0819	-19.0819	-19.0819	-19.0819	-19.0819	-19.0819	-19.0819	-19.0819	-19.0819	-19.0819	-19.0819	-6.15524	-19.0819	-19.0819	-4.6197	-19.0819	-19.0819	-19.0819	-6.54422	-19.0819	-19.0819	-19.0819
O14558	-5.59736	-19.0819	-6.70604	-19.0819	-4.85027	-19.0819	-19.0819	-2.27455	-19.0819	-6.94346	-19.0819	-19.0819	-19.0819	-4.62946	-6.86395	-7.15646	-7.63744	-7.28315	-5.18712	-6.0348	-7.06741	-7.23419	-7.05107	-8.4104	-6.77801	-7.58684	-8.76135	-7.3305	-4.50612	-6.99258	-7.25493	-6.69994	-7.05632	-8.16365	-6.86128	-6.91336	-6.32048
O14561	-8.14608	-3.40143	-4.9858	-4.66905	-6.78154	-5.29494	-6.80217	-5.53664	-5.765	-5.22307	-3.58209	-4.72861	-4.12431	-0.74837	-5.45111	-5.68125	-5.99705	-5.30536	-5.08341	-5.28392	-4.57169	-6.57551	-3.76448	-5.47392	-4.52814	-6.50169	-4.18125	-5.51559	-6.81773	-5.60652	-7.04403	-5.3308	-5.49336	-5.56402	-5.5536	-5.61385	-4.66441
O14579	-19.0819	-19.0819	-19.0819	-19.0819	-19.0819	-19.0819	-19.0819	-19.0819	-19.0819	-19.0819	-19.0819	-7.03263	-19.0819	-19.0819	-6.57026	-6.53347	-7.1162	-6.31742	-5.88467	-5.76763	-6.39893	-8.16763	-4.8238	-7.55014	-6.10827	-7.35179	-6.13561	-7.54285	-7.5927	-6.64619	-6.55593	-5.43905	-5.56774	-5.64591	-6.23717	-7.33809	-6.14784
O14594	-5.89824	-8.76699	-6.65768	-5.21812	-5.54107	-5.19599	-5.48128	-6.22849	-5.72879	-5.42108	-5.58971	-6.17451	-7.62938	-5.87428	-4.76995	-4.87822	-5.63236	-4.74599	-6.09544	-6.29051	-5.10182	-5.39268	-6.04956	-6.65763	-6.38451	-5.33151	-6.80531	-7.19978	-7.55939	-6.77212	-5.70212	-7.01732	-6.59605	-5.80546	-7.52106	-5.43219	-6.92417
O14595	-19.0819	-19.0819	-19.0819	-6.32135	-19.0819	-19.0819	-19.0819	-19.0819	-19.0819	-19.0819	-19.0819	-19.0819	-19.0819	-19.0819	-19.0819	-19.0819	-19.0819	-19.0819	-4.94178	-3.75617	-4.4796	-19.0819	-19.0819	-6.62112	-19.0819	-19.0819	-19.0819	-19.0819	-19.0819	-5.79925	-19.0819	-19.0819	-19.0819	-19.0819	-6.98083	-19.0819	-19.0819
O14617	-19.0819	-19.0819	-19.0819	-19.0819	-19.0819	-19.0819	-19.0819	-19.0819	-19.0819	-19.0819	-8.00942	-19.0819	-19.0819	-19.0819	-6.27362	-6.25854	-6.98859	-6.43386	-6.09216	-5.86769	-6.42466	-7.13169	-5.4679	-7.55033	-6.67998	-7.09863	-6.80788	-7.04403	-7.89073	-6.67952	-6.69473	-5.89906	-5.77766	-5.67916	-6.68099	-7.98672	-6.72363
O14618	-19.0819	-6.85293	-19.0819	-19.0819	-19.0819	-19.0819	-5.25145	-19.0819	-19.0819	-19.0819	-19.0819	-19.0819	-19.0819	-19.0819	-6.7534	-19.0819	-5.75105	-19.0819	-19.0819	-19.0819	-19.0819	-5.30895	-19.0819	-7.73618	-19.0819	-5.49927	-5.51472	-6.02721	-19.0819	-19.0819	-19.0819	-7.99066	-4.24721	-19.0819	-19.0819	-5.06948	-19.0819
O14633	-19.0819	-19.0819	-19.0819	-19.0819	-7.15668	-5.50063	-19.0819	-19.0819	-19.0819	-19.0819	-19.0819	-19.0819	-19.0819	-19.0819	-5.22991	-4.77998	-3.97942	-3.32113	-2.45	-3.26629	-3.10205	-3.44816	-1.08058	-3.45629	-19.0819	-19.0819	-19.0819	-19.0819	-19.0819	-19.0819	-3.5126	-19.0819	-19.0819	-19.0819	-19.0819	-19.0819	-19.0819
Q5T7P3	-19.0819	-19.0819	-19.0819	-19.0819	-7.15668	-5.50063	-19.0819	-19.0819	-19.0819	-19.0819	-19.0819	-19.0819	-19.0819	-19.0819	-5.22991	-4.77998	-3.97942	-3.32113	-2.45	-3.26629	-3.10205	-3.44816	-1.08058	-3.45629	-19.0819	-19.0819	-19.0819	-19.0819	-19.0819	-19.0819	-3.5126	-19.0819	-19.0819	-19.0819	-19.0819	-19.0819	-19.0819
Q5TA79	-19.0819	-19.0819	-19.0819	-19.0819	-7.15668	-5.50063	-19.0819	-19.0819	-19.0819	-19.0819	-19.0819	-19.0819	-19.0819	-19.0819	-5.22991	-4.77998	-3.97942	-3.32113	-2.45	-3.26629	-3.10205	-3.44816	-1.08058	-3.45629	-19.0819	-19.0819	-19.0819	-19.0819	-19.0819	-19.0819	-3.5126	-19.0819	-19.0819	-19.0819	-19.0819	-19.0819	-19.0819
Q5TA81	-19.0819	-19.0819	-19.0819	-19.0819	-7.15668	-5.50063	-19.0819	-19.0819	-19.0819	-19.0819	-19.0819	-19.0819	-19.0819	-19.0819	-5.22991	-4.77998	-3.97942	-3.32113	-2.45	-3.26629	-3.10205	-3.44816	-1.08058	-3.45629	-19.0819	-19.0819	-19.0819	-19.0819	-19.0819	-19.0819	-3.5126	-19.0819	-19.0819	-19.0819	-19.0819	-19.0819	-19.0819
Q5TA82	-19.0819	-19.0819	-19.0819	-19.0819	-7.15668	-5.50063	-19.0819	-19.0819	-19.0819	-19.0819	-19.0819	-19.0819	-19.0819	-19.0819	-5.22991	-4.77998	-3.97942	-3.32113	-2.45	-3.26629	-3.10205	-3.44816	-1.08058	-3.45629	-19.0819	-19.0819	-19.0819	-19.0819	-19.0819	-19.0819	-3.5126	-19.0819	-19.0819	-19.0819	-19.0819	-19.0819	-19.0819
O14638	-6.36188	-6.22647	-5.63823	-6.42553	-6.78711	-6.18828	-6.06448	-6.18578	-6.60617	-7.03865	-5.68005	-5.52718	-5.64047	-5.62174	-5.29744	-4.93877	-6.17265	-3.76814	-3.67561	-4.74607	-3.84835	-5.85732	-5.21519	-5.08935	-4.18817	-4.55247	-4.99794	-5.24185	-6.22783	-5.66915	-5.88226	-6.24223	-3.66876	-4.2319	-5.66944	-4.81799	-5.5881
O14639	-19.0819	-19.0819	-6.6232	-19.0819	-19.0819	-5.04723	-19.0819	-19.0819	-19.0819	-19.0819	-19.0819	-19.0819	-19.0819	-19.0819	-7.90264	-6.10924	-6.69196	-5.89318	-5.4	-5.97883	-6.36133	-5.50672	-2.85875	-7.86239	-5.70037	-7.92264	-5.07715	-8.34763	-8.01273	-6.80152	-6.81672	-5.04986	-6.92007	-6.19065	-8.78648	-6.80885	-6.9672
O14672	-4.97391	-5.53746	-4.69973	-4.40551	-4.64084	-4.41952	-5.5681	-3.69218	-5.91724	-4.62513	-4.95222	-4.76283	-5.50711	-4.2474	-4.64929	-4.47481	-5.15552	-4.01669	-4.55964	-4.89866	-3.56465	-5.31374	-5.25106	-4.97388	-6.13742	-5.72024	-4.54584	-5.40359	-6.01279	-3.90051	-5.93612	-4.63176	-4.56307	-4.87405	-4.19465	-4.65709	-4.88702
O14678	-8.35506	-19.0819	-7.05159	-6.32929	-19.0819	-19.0819	-19.0819	-19.0819	-19.0819	-19.0819	-19.0819	-9.2088	-9.75716	-19.0819	-6.14075	-7.00086	-6.67214	-5.83665	-5.79025	-5.98825	-5.80931	-6.04036	-6.19536	-7.35772	-6.59815	-9.82471	-7.07758	-8.21819	-8.5478	-7.33659	-7.3518	-7.31127	-6.5128	-6.5756	-7.2053	-7.49936	-7.2992
O14727	-19.0819	-19.0819	-19.0819	-19.0819	-19.0819	-19.0819	-19.0819	-19.0819	-19.0819	-19.0819	-19.0819	-19.0819	-19.0819	-19.0819	-19.0819	-19.0819	-19.0819	-19.0819	-19.0819	-19.0819	-7.0614	-19.0819	-19.0819	-19.0819	-19.0819	-19.0819	-19.0819	-19.0819	-19.0819	-19.0819	-19.0819	-7.3029	-19.0819	-19.0819	-19.0819	-19.0819	-19.0819
O14732	-6.29772	-4.50129	-5.50281	-4.33989	-6.50472	-5.44459	-5.7811	-6.0538	-6.07558	-5.74022	-5.58558	-5.24576	-5.79413	-5.69959	-3.43979	-4.82723	-4.88703	-6.34275	-4.61079	-4.7941	-5.34249	-5.20828	-5.25196	-4.48667	-5.00619	-4.43675	-4.61262	-4.86656	-5.76583	-4.52235	-4.72204	-4.38812	-3.82967	-5.38638	-4.41103	-3.92909	-4.73269
O14737	-5.3323	-5.75709	-3.84527	-6.2074	-7.17895	-5.89046	-6.45534	-6.72803	-6.998	-6.58213	-6.63067	-6.33455	-5.42971	-5.19546	-5.76586	-6.53292	-6.58844	-5.78967	-5.8093	-5.63771	-5.77146	-5.74274	-5.27812	-6.69812	-5.20351	-6.29606	-5.56349	-5.85944	-7.15097	-5.14882	-5.94472	-5.45871	-3.59583	-5.07327	-6.02551	-5.12417	-6.32003
O14744	-7.09712	-19.0819	-19.0819	-19.0819	-9.07415	-5.21391	-8.15904	-19.0819	-6.71006	-19.0819	-7.98446	-7.16923	-8.36357	-19.0819	-5.37606	-5.29998	-6.43661	-3.89232	-4.90551	-6.24778	-6.84149	-5.75333	-5.35598	-6.00549	-5.27737	-6.79919	-5.05804	-5.62662	-5.06458	-5.30867	-5.58519	-5.1837	-4.09633	-4.77661	-5.70164	-4.92557	-5.46602
O14745	-1.91545	-2.71708	-1.56021	-2.65415	-0.888058	-3.68542	-2.56449	-1.71025	-4.73221	-4.25065	-2.56678	-4.09556	-2.76327	-3.61754	-2.07689	-2.30527	-2.20267	-1.33205	-2.65671	-2.40597	-1.64928	-2.61823	-3.19525	-2.43926	-3.0744	-2.21628	-1.2522	-2.46875	-3.6581	-3.18531	-4.51872	-1.15572	-2.71509	-2.6684	-2.18934	-2.35799	0.21144
O14763	-19.0819	-19.0819	-6.1995	-19.0819	-19.0819	-19.0819	-19.0819	-19.0819	-19.0819	-19.0819	-4.94616	-5.4645	-6.4995	-3.89994	-19.0819	-19.0819	-19.0819	-19.0819	-19.0819	-19.0819	-19.0819	-19.0819	-19.0819	-19.0819	-19.0819	-19.0819	-19.0819	-19.0819	-19.0819	-6.71614	-19.0819	-19.0819	-19.0819	-19.0819	-6.27901	-19.0819	-19.0819
O14773	-1.51484	-2.62228	-0.968895	-1.33772	-3.32382	0.202238	-2.41907	-2.04409	-3.60699	-1.37572	-2.47865	-1.09438	-2.00117	-0.663115	-1.36223	-1.54332	-2.48857	-0.850266	-0.840843	-0.716743	-0.87047	-1.99863	-1.57132	-2.03857	-0.35951	-1.3042	-1.10544	-2.98481	-1.98371	-0.973791	-0.960498	-0.951729	0.0447921	-0.104497	-0.877024	-0.166141	-0.605456
O14786	-4.61585	-4.18161	-3.78547	-5.59663	-3.79001	-4.93194	-4.87634	-3.91479	-4.90452	-4.03925	-5.05999	-4.22721	-4.57314	-5.58728	-4.10645	-3.4551	-3.29917	-3.49655	-3.42178	-3.33488	-3.2553	-3.52585	-3.35847	-3.29892	-5.26453	-3.99999	-3.40428	-6.52153	-5.68754	-6.16034	-4.73662	-3.65511	-4.55603	-4.49975	-3.60358	-4.1577	-3.7993
O14787	-19.0819	-19.0819	-19.0819	-19.0819	-19.0819	-19.0819	-19.0819	-19.0819	-19.0819	-19.0819	-19.0819	-19.0819	-19.0819	-19.0819	-19.0819	-19.0819	-19.0819	-19.0819	-19.0819	-19.0819	-19.0819	-9.45365	-6.26407	-10.4741	-19.0819	-19.0819	-5.90803	-19.0819	-19.0819	-19.0819	-19.0819	-7.20356	-19.0819	-19.0819	-19.0819	-19.0819	-19.0819
O14791	-4.67055	-5.52981	-4.62528	-4.91925	-3.51959	-4.75435	-6.90669	-5.78684	-6.05682	-6.03062	-5.14806	-6.19952	-5.52717	-5.43263	-5.96201	-5.50513	-5.82818	-6.27197	-6.68422	-5.89064	-5.19228	-7.75673	-6.11244	-6.18327	-5.82427	-19.0819	-19.0819	-19.0819	-19.0819	-8.52852	-8.54372	-19.0819	-7.01786	-5.63841	-19.0819	-8.06434	-7.74
O14795	-0.38001	-5.06749	-5.04968	-1.44864	-2.33415	-0.759104	-3.62004	0.713091	-2.09088	-1.53838	0.346404	0.845171	-2.50617	0.598864	-2.86279	-1.92787	-1.54154	-0.906271	-0.791569	-0.556954	-0.626332	-1.475	-2.15343	-2.98309	-0.967549	-1.17716	-2.33075	-2.29049	-0.976017	0.444998	-1.24124	-1.85562	-5.05362	-1.47301	-3.31476	-1.13628	-2.31378
O14798	-7.8145	-8.24992	-5.1198	-19.0819	-19.0819	-6.51552	-5.76746	-19.0819	-19.0819	-19.0819	-19.0819	-4.18557	-8.24728	-19.0819	-7.29973	-7.24878	-8.84939	-4.26511	-3.60165	-4.07932	-4.76023	-5.28236	-7.54511	-5.41703	-19.0819	-19.0819	-9.14685	-19.0819	-19.0819	-19.0819	-19.0819	-7.53657	-9.0193	-19.0819	-7.26231	-7.41359	-19.0819
O14807	-19.0819	-19.0819	-19.0819	-19.0819	-19.0819	-19.0819	-19.0819	-19.0819	-19.0819	-19.0819	-19.0819	-7.51355	-19.0819	-19.0819	-7.8007	-7.28371	-8.34663	-6.3275	-7.45021	-7.78453	-7.46926	-7.94339	-7.85531	-8.05446	-5.78414	-5.97279	-6.80117	-6.43897	-7.20991	-4.86021	-6.01391	-5.88531	-5.61214	-6.26644	-5.56356	-8.20734	-5.96222
O14817	-19.0819	-19.0819	-19.0819	-6.09914	-19.0819	-6.00415	-19.0819	-6.68535	-19.0819	-6.11828	-7.03191	-7.29876	-7.84712	-19.0819	-5.65664	-5.84624	-6.86115	-6.03453	-5.93688	-8.11159	-5.95594	-6.43006	-8.8386	-5.28839	-5.19146	-6.94181	-4.71463	-6.14554	-6.68515	-5.11846	-5.17844	-6.18488	-5.08738	-5.20017	-5.79876	-6.07775	-5.63962
O14818	-5.64626	-4.88062	-3.92395	-5.19849	-6.77287	-4.07197	-4.86172	-5.88881	-6.45821	-5.73026	-5.03046	-4.9408	-5.85604	-5.5346	-4.23049	-4.72346	-5.67307	-3.47403	-2.39817	-3.99017	-3.01026	-4.73019	-3.21852	-5.17064	-3.14989	-4.73501	-4.53263	-5.14363	-5.11018	-4.4084	-4.38354	-4.75906	-4.11456	-3.73502	-5.20259	-4.36937	-5.09912
O14828	-5.18596	-7.33651	-5.28074	-5.14112	-6.28265	-7.1279	-5.55904	-2.61911	-6.1017	-5.51815	-4.7602	-5.02369	-5.57206	-2.45975	-6.30502	-5.36034	-4.89146	-4.83419	-4.27415	-4.9955	-6.09682	-4.38664	-5.46371	-6.22375	-7.33744	-5.58104	-5.75041	-6.01148	-6.81816	-3.56151	-5.46481	-6.12544	-5.27512	-6.03347	-4.50533	-5.56156	-5.77263
O14841	-6.89186	-6.29184	-4.98014	-5.47766	-6.57322	-4.90717	-6.04128	-6.34526	-6.61523	-6.39992	-5.11034	-6.80945	-7.14206	-5.99105	-4.68793	-4.23001	-5.58581	-3.34556	-3.1475	-3.034	-3.92132	-4.43516	-3.82027	-4.09409	-3.5778	-4.68799	-4.37171	-4.55047	-4.48296	-5.20508	-5.52278	-3.69144	-2.29402	-3.23119	-3.96565	-3.82215	-4.21474
O14879	-19.0819	-19.0819	-19.0819	-7.86058	-19.0819	-19.0819	-19.0819	-6.81781	-19.0819	-19.0819	-19.0819	-19.0819	-19.0819	-19.0819	-19.0819	-19.0819	-19.0819	-5.64151	-19.0819	-19.0819	-19.0819	-19.0819	-5.41935	-19.0819	-19.0819	-19.0819	-19.0819	-19.0819	-19.0819	-19.0819	-19.0819	-5.41512	-6.04933	-5.4769	-19.0819	-7.40102	-19.0819
O14880	-19.0819	-19.0819	-19.0819	-19.0819	-19.0819	-19.0819	-19.0819	-19.0819	-19.0819	-19.0819	-19.0819	-19.0819	-19.0819	-19.0819	-19.0819	-19.0819	-19.0819	-5.82437	-19.0819	-6.7805	-19.0819	-7.05108	-19.0819	-19.0819	-19.0819	-19.0819	-6.0509	-19.0819	-19.0819	-19.0819	-19.0819	-6.51826	-5.20601	-5.91202	-19.0819	-19.0819	-5.17254
O14907	-4.93498	-19.0819	-19.0819	-19.0819	-4.6457	-19.0819	-5.707	-19.0819	-19.0819	-19.0819	-19.0819	-19.0819	-5.48059	-19.0819	-7.09376	-4.38085	-3.85118	-4.1648	-4.06714	-4.25045	-4.0862	-2.52235	-7.14266	-4.44044	-19.0819	-5.1753	-4.37311	-4.23465	-19.0819	-19.0819	-6.77633	-19.0819	-19.0819	-19.0819	-6.26298	-19.0819	-19.0819
O14908	-6.5877	-5.41474	-4.29707	-4.85234	-6.52563	-5.06934	-5.76794	-6.04063	-6.31061	-5.69376	-6.11622	-4.2461	-7.83952	-5.68642	-5.69116	-5.62614	-5.3871	-4.3142	-4.02604	-5.0954	-4.18516	-4.79481	-3.2306	-5.45558	-5.00953	-5.76983	-4.82642	-5.94596	-6.57665	-5.63935	-5.15728	-5.11019	-5.22984	-4.96078	-5.38308	-5.05103	-5.58707
O14910	-19.0819	-19.0819	-19.0819	-19.0819	-19.0819	-19.0819	-19.0819	-19.0819	-19.0819	-19.0819	-19.0819	-19.0819	-19.0819	-19.0819	-19.0819	-19.0819	-19.0819	-19.0819	-19.0819	-19.0819	-19.0819	-19.0819	-19.0819	-19.0819	-19.0819	-19.0819	-19.0819	-19.0819	-19.0819	-19.0819	-19.0819	-7.06279	-19.0819	-6.95282	-19.0819	-8.75547	-19.0819
O14917	-5.8159	-7.13145	-6.15474	-6.81509	-7.15665	-5.11555	-7.1648	-5.73589	-6.97571	-6.6731	-7.1452	-5.22752	-5.87978	-6.35153	-5.31677	-5.75745	-6.48747	-5.51742	-4.85783	-4.95459	-5.4521	-5.80558	-5.36374	-5.68569	-5.40116	-6.69247	-6.28827	-6.89626	-6.8249	-5.90126	-6.61387	-7.13987	-5.84058	-5.58535	-6.6796	-6.92678	-6.37977
O14939	-19.0819	-19.0819	-19.0819	-19.0819	-19.0819	-19.0819	-19.0819	-19.0819	-19.0819	-19.0819	-19.0819	-19.0819	-19.0819	-19.0819	-19.0819	-19.0819	-19.0819	-19.0819	-19.0819	-19.0819	-19.0819	-19.0819	-6.61416	-19.0819	-19.0819	-19.0819	-19.0819	-19.0819	-19.0819	-19.0819	-19.0819	-19.0819	-19.0819	-19.0819	-19.0819	-19.0819	-19.0819
O14950	-3.79238	-5.4584	-2.4769	-4.77425	-4.94342	-3.37239	-4.24295	-4.85038	-5.81966	-4.85476	-4.89555	-4.24798	-4.41076	-4.49617	-4.45815	-5.63028	-4.26395	-5.32029	-5.3677	-3.76102	-4.1744	-2.66533	-3.55633	-4.16425	-3.75742	-3.31974	-3.75988	-4.7036	-4.12365	-3.61391	-3.31366	-1.38228	-3.33908	-3.29178	-3.83969	-3.71116	-2.8477
P19105	-3.79238	-5.4584	-2.4769	-4.77425	-4.94342	-3.37239	-4.24295	-4.85038	-5.81966	-4.85476	-4.89555	-4.24798	-4.41076	-4.49617	-4.45815	-5.63028	-4.26395	-5.32029	-5.3677	-3.76102	-4.1744	-2.66533	-3.55633	-4.16425	-3.75742	-3.31974	-3.75988	-4.7036	-4.12365	-3.61391	-3.31366	-1.38228	-3.33908	-3.29178	-3.83969	-3.71116	-2.8477
O14960	-5.9474	-7.47653	-4.338	-4.74124	-7.15648	-5.79497	-6.43287	-6.70556	-7.9386	-5.81315	-6.06679	-5.89753	-9.32442	-6.35136	-4.45239	-3.16452	-5.43999	-3.5224	-4.90557	-4.26173	-3.62134	-5.83181	-4.45311	-3.90252	-5.58053	-5.03791	-4.96427	-6.33529	-6.02996	-5.85086	-4.53575	-6.02904	-4.26758	-6.11477	-5.80694	-3.94563	-7.0172
O14964	-6.53977	-19.0819	-19.0819	-6.24331	-19.0819	-6.95625	-7.1922	-7.98875	-19.0819	-19.0819	-7.05205	-19.0819	-19.0819	-5.46851	-6.23051	-6.14795	-6.49377	-4.9374	-5.86549	-5.37519	-5.33055	-5.98819	-5.64914	-5.80171	-5.24628	-6.42682	-5.41187	-5.86805	-6.89765	-5.68644	-5.70164	-5.51825	-5.31561	-5.41264	-5.94613	-5.94424	-5.12574
O14966	-5.92627	-6.31501	-5.54467	-5.0523	-7.02296	-5.53955	-7.32933	-6.57204	-6.84202	-5.76764	-6.44041	-7.35353	-6.31237	-6.21783	-4.51841	-4.55514	-5.80202	-4.24498	-5.34245	-4.78157	-4.79675	-4.77579	-4.9361	-4.79566	-4.03037	-4.58984	-4.68722	-4.49547	-5.83225	-4.62104	-6.08679	-5.27037	-4.58064	-4.38357	-3.65626	-5.32724	-3.10901
O14972	-19.0819	-19.0819	-19.0819	-19.0819	-19.0819	-19.0819	-19.0819	-19.0819	-19.0819	-19.0819	-19.0819	-19.0819	-19.0819	-19.0819	-7.60169	-6.98249	-7.56521	-6.76644	-6.44883	-7.11949	-7.55334	-7.16197	-7.06198	-7.01695	-19.0819	-8.76004	-7.1664	-19.0819	-19.0819	-19.0819	-19.0819	-7.30676	-6.47146	-19.0819	-19.0819	-19.0819	-19.0819
O14974	-8.95275	-6.17944	-19.0819	-8.73093	-6.69165	-19.0819	-7.28029	-19.0819	-19.0819	-7.46082	-19.0819	-19.0819	-19.0819	-19.0819	-7.45286	-6.80728	-6.79045	-6.59122	-7.10739	-8.1888	-7.05619	-4.91033	-5.71056	-6.47299	-4.18741	-6.01282	-5.86918	-6.56194	-6.34531	-6.03873	-4.99074	-5.05667	-5.56794	-6.15865	-7.47966	-7.78454	-7.09659
O14975	-19.0819	-6.2535	-19.0819	-19.0819	-19.0819	-5.48537	-5.86247	-19.0819	-7.83737	-19.0819	-19.0819	-19.0819	-7.30773	-19.0819	-5.65836	-6.37444	-6.97097	-5.29153	-7.25765	-6.31577	-6.48998	-7.14419	-8.56693	-6.50577	-5.00192	-5.38456	-7.3451	-8.58765	-7.28721	-9.71571	-8.36807	-4.35508	-4.80297	-6.6006	-5.84421	-5.92587	-6.34969
O14976	-19.0819	-19.0819	-19.0819	-19.0819	-19.0819	-6.51812	-19.0819	-19.0819	-19.0819	-19.0819	-19.0819	-19.0819	-19.0819	-19.0819	-6.83737	-6.7282	-7.34666	-6.54788	-6.45023	-6.63354	-7.16827	-5.80701	-5.07217	-7.0967	-6.25976	-8.00891	-5.79958	-6.62014	-7.30815	-6.09694	-6.11214	-5.62096	-5.01885	-5.62857	-6.34523	-6.30849	-6.26262
O14979	-19.0819	-19.0819	-19.0819	-7.28723	-19.0819	-5.25259	-19.0819	-19.0819	-19.0819	-19.0819	-19.0819	-19.0819	-19.0819	-19.0819	-19.0819	-19.0819	-19.0819	-19.0819	-6.15124	-19.0819	-4.98107	-19.0819	-3.88969	-5.78612	-3.94739	-5.33006	-3.67407	-5.87918	-6.56719	-5.57983	-5.37118	-5.77271	-5.66519	-4.92476	-6.36174	-5.36331	-4.93946
O14980	-19.0819	-19.0819	-19.0819	-19.0819	-19.0819	-19.0819	-19.0819	-19.0819	-19.0819	-19.0819	-19.0819	-19.0819	-19.0819	-19.0819	-6.60945	-8.09944	-7.34876	-6.63027	-5.59293	-6.44226	-6.20344	-5.65643	-5.35279	-7.46724	-6.67399	-6.46069	-6.05761	-7.47692	-7.69782	-6.48661	-6.50181	-5.31777	-5.28466	-5.62633	-6.76793	-6.68667	-6.65229
O15020	-19.0819	-19.0819	-19.0819	-7.29563	-19.0819	-19.0819	-19.0819	-19.0819	-7.45846	-8.53833	-5.36995	-8.04387	-19.0819	-19.0819	-9.44958	-7.4602	-7.11837	-7.82866	-6.12741	-6.51242	-6.36773	-6.37703	-4.57104	-7.85212	-6.67955	-7.84059	-6.42524	-5.94821	-8.18674	-7.12345	-5.59408	-6.04908	-7.16833	-6.24069	-6.97742	-7.52415	-7.2275
O15021	-19.0819	-19.0819	-5.80729	-19.0819	-19.0819	-19.0819	-19.0819	-19.0819	-19.0819	-19.0819	-19.0819	-19.0819	-19.0819	-19.0819	-19.0819	-19.0819	-19.0819	-19.0819	-19.0819	-19.0819	-19.0819	-19.0819	-7.39281	-19.0819	-19.0819	-19.0819	-19.0819	-19.0819	-19.0819	-19.0819	-19.0819	-19.0819	-19.0819	-19.0819	-19.0819	-19.0819	-19.0819
O15027	-8.14332	-19.0819	-5.9035	-19.0819	-19.0819	-19.0819	-19.0819	-19.0819	-19.0819	-19.0819	-19.0819	-19.0819	-19.0819	-19.0819	-19.0819	-19.0819	-19.0819	-19.0819	-19.0819	-19.0819	-19.0819	-3.90012	-6.46279	-19.0819	-19.0819	-8.10662	-19.0819	-19.0819	-19.0819	-19.0819	-19.0819	-6.57272	-5.41535	-19.0819	-19.0819	-19.0819	-19.0819
O15031	-4.22163	-6.05252	-4.81077	-5.41063	-4.29573	-4.97646	-5.84488	-1.56565	-6.42418	-4.35681	-4.93979	-5.33966	-5.59194	-4.74089	-5.16424	-5.33882	-4.7746	-4.21997	-4.27782	-4.04176	-4.85873	-5.01032	-6.05554	-4.17077	-4.9992	-5.72259	-5.42779	-5.7703	-6.44154	-4.79379	-4.23088	-5.39767	-4.91484	-4.78562	-4.78014	-4.28727	-5.75909
O15063	-4.33848	-19.0819	-5.55778	-4.00136	-19.0819	-3.53947	-19.0819	-19.0819	-19.0819	-19.0819	-6.15682	-5.98757	-19.0819	-19.0819	-3.71232	-3.67553	-4.25825	-2.523	-3.61392	-3.55129	-3.37029	-3.85501	-4.83903	-3.72899	-5.04184	-5.06088	-4.9974	-5.77961	-6.46761	-5.25641	-4.68932	-6.62808	-4.30753	-5.01893	-5.79184	-5.99743	-5.42208
O15066	-19.0819	-19.0819	-19.0819	-19.0819	-19.0819	-6.58687	-19.0819	-19.0819	-19.0819	-19.0819	-19.0819	-19.0819	-19.0819	-19.0819	-6.4782	-6.74771	-7.39212	-6.03117	-5.79642	-6.31816	-6.25724	-6.40897	-7.60849	-6.54005	-7.00953	-6.22009	-7.27528	-8.31322	-8.43531	-7.2241	-8.64945	-7.34847	-6.63049	-5.67519	-7.3373	-6.41889	-5.66392
O15067	-7.33151	-5.88952	-19.0819	-5.67204	-19.0819	-19.0819	-8.89847	-19.0819	-19.0819	-19.0819	-19.0819	-8.36313	-19.0819	-19.0819	-6.46913	-6.64582	-8.20494	-6.60717	-6.05809	-7.09267	-6.08701	-7.12058	-6.28079	-6.73533	-5.87021	-6.84601	-6.38275	-6.55485	-7.35647	-6.14526	-6.30977	-5.8749	-5.7587	-5.79515	-6.92588	-5.49052	-7.79006
O15111	-19.0819	-19.0819	-19.0819	-19.0819	-19.0819	-19.0819	-19.0819	-19.0819	-19.0819	-19.0819	-19.0819	-19.0819	-19.0819	-19.0819	-8.79145	-8.75466	-9.33738	-6.43598	-8.44096	-6.86425	-8.46002	-8.93414	-9.9617	-9.5113	-6.14561	-9.13826	-8.97773	-9.4873	-9.32508	-8.11387	-8.12907	-6.77375	-5.68129	-7.81387	-7.98257	-8.1212	-8.69323
O15118	-6.02398	-4.8026	-4.15555	-5.14182	-5.27059	-6.44715	-6.54004	-6.11982	-6.38714	-6.01047	-6.08578	-5.31446	-5.28593	-5.76561	-5.30098	-5.84918	-5.26747	-4.40728	-4.95048	-4.42004	-5.42863	-5.09594	-6.17319	-6.00573	-5.90884	-5.45652	-6.50764	-4.88856	-6.93312	-5.80832	-5.98363	-5.99723	-5.58187	-5.73095	-5.84596	-6.4387	-4.68882
O15126	-19.0819	-19.0819	-6.39996	-8.65615	-19.0819	-19.0819	-19.0819	-19.0819	-19.0819	-19.0819	-19.0819	-19.0819	-19.0819	-19.0819	-7.94257	-7.73562	-8.41058	-6.48666	-6.69431	-6.51247	-6.31843	-7.0538	-6.02351	-7.18896	-6.54793	-7.27098	-19.0819	-19.0819	-19.0819	-7.29689	-19.0819	-6.47656	-5.97085	-6.60812	-6.58304	-19.0819	-19.0819
O15127	-7.4249	-7.32632	-7.03236	-6.65759	-8.03427	-5.86018	-7.24622	-7.58335	-7.85333	-7.79104	-7.00518	-6.05379	-7.41642	-7.22914	-6.48906	-7.04581	-6.09065	-4.58302	-5.6234	-4.18802	-5.17796	-4.79016	-4.95021	-5.9715	-5.81422	-7.08618	-6.03273	-7.68008	-7.69949	-6.48828	-7.35652	-5.54818	-4.40901	-6.49954	-6.59382	-6.49561	-6.4052
O15143	-6.18544	-5.62664	-1.68621	-5.71473	-9.39474	-5.87825	-8.01932	-6.10695	-7.07977	-6.46604	-6.38346	-6.22897	-6.55012	-3.7066	-5.69379	-5.493	-6.05737	-4.99687	-4.81395	-5.21391	-4.54458	-5.75163	-4.25933	-5.45191	-3.4654	-4.70023	-4.47956	-5.15348	-6.9837	-4.60761	-4.89676	-2.1529	-2.37985	-3.42182	-4.61479	-5.29543	-3.83149
O15144	-5.12843	-5.26244	-4.12212	-5.57639	-6.33627	-3.84619	-6.23464	-5.88535	-6.07975	-6.8647	-6.0834	-5.3994	-5.70545	-3.56103	-4.04191	-3.76088	-4.87039	-3.49411	-2.8461	-3.01553	-3.41714	-4.00494	-2.2654	-4.32239	-2.16346	-4.19701	-3.25833	-5.02321	-5.02575	-3.68006	-3.88684	-1.97412	-1.75135	-2.29642	-4.15151	-3.32053	-3.70856
O15145	-3.32834	-2.08808	-3.03008	-4.50286	-5.85963	-3.9735	-4.88975	-2.59481	-6.54906	-4.78099	-5.45882	-4.28693	-5.52158	-1.46598	-3.59619	-3.69062	-4.45189	-3.35673	-2.35467	-2.54122	-2.95099	-3.30655	-1.59207	-3.39567	-2.58056	-3.23799	-2.87068	-3.46045	-4.94433	-3.15823	-3.41193	-1.86426	-2.07395	-2.53678	-3.88521	-3.41662	-3.50025
O15162	-5.52408	-7.75406	-5.5715	-3.56672	-6.57341	-4.0993	-6.43829	-6.12249	-5.94483	-5.8044	-7.4454	-4.18281	-5.86735	-5.76828	-8.1218	-6.45799	-6.69025	-5.81765	-5.28324	-5.08106	-5.89069	-4.64676	-6.19893	-6.90014	-5.55916	-5.99876	-5.87309	-5.6202	-6.89437	-6.13182	-5.54134	-5.12154	-5.86373	-5.46549	-5.03387	-5.64031	-5.8293
O15173	-5.19731	-4.20191	-5.29209	-6.73459	-5.95459	-4.90546	-6.55132	-5.84308	-5.39511	-5.52951	-5.2043	-6.25924	-4.42976	-5.48887	-5.57852	-6.71521	-6.36039	-5.57769	-5.34177	-5.64726	-6.17318	-6.41978	-5.34671	-5.57916	-6.34813	-6.62695	-5.54116	-6.42396	-7.22756	-6.01635	-5.72306	-5.53874	-5.79597	-6.45437	-6.38646	-5.74611	-6.18203
O15194	-7.44231	-7.20638	-6.91242	-5.27687	-8.31697	-5.65387	-7.19072	-7.46341	-8.04263	-7.14984	-6.57011	-5.90963	-7.65228	-7.1092	-5.46461	-5.53839	-6.04656	-4.77202	-6.31201	-4.62241	-4.79031	-5.80815	-7.15266	-6.28155	-5.56643	-5.58731	-5.47825	-6.07075	-6.79029	-4.76207	-6.41191	-5.40991	-4.69474	-4.99892	-5.20703	-5.17925	-5.96804
O15197	-1.35648	-2.89904	-4.26822	-1.84634	-2.72027	-2.38057	-2.93067	-1.25089	-3.53898	-2.44868	-3.11824	-3.46317	-3.76061	-2.175	-1.40942	-1.80573	-1.78595	-1.64746	-0.431801	-1.29049	-1.19848	-1.91394	-3.37005	-1.43696	-2.43374	-2.38121	-1.89746	-2.8484	-4.25299	-1.47158	-1.8556	-3.55024	-2.64611	-3.09611	-3.35252	-2.24683	-3.83279
O15204	-5.50434	-3.9496	-5.21721	-5.71799	-7.096	-4.3426	-4.65551	-2.27626	-7.25542	-5.19199	-4.55275	-4.64683	-7.32745	-5.15135	-3.22487	-3.30657	-3.47015	-3.63257	-3.50253	-4.86476	-2.9155	-5.16973	-5.60539	-5.03472	-4.44426	-5.17082	-4.72788	-5.69052	-4.98381	-3.89027	-3.70531	-6.48005	-4.69922	-5.60842	-5.11907	-5.65865	-6.46675
O15212	-6.29201	-19.0819	-6.8246	-6.11054	-5.90441	-6.13147	-7.47324	-19.0819	-19.0819	-19.0819	-7.10716	-19.0819	-19.0819	-19.0819	-7.57548	-6.31331	-7.36653	-6.07752	-5.67305	-8.95123	-6.48917	-7.66602	-6.14464	-7.66036	-5.72519	-6.07513	-6.39929	-6.6539	-7.19436	-5.98315	-5.54588	-5.35603	-4.83893	-5.50166	-6.39309	-5.99048	-7.44994
O15229	-19.0819	-6.76387	-19.0819	-6.01004	-19.0819	-19.0819	-19.0819	-19.0819	-19.0819	-19.0819	-19.0819	-19.0819	-19.0819	-19.0819	-4.30072	-5.24198	-5.8454	-4.20811	-5.08838	-3.64952	-4.62065	-5.65371	-6.82486	-5.44914	-5.26314	-6.15231	-5.21869	-6.0009	-6.68891	-5.4777	-5.04095	-6.22141	-3.12946	-6.20017	-5.3464	-4.62374	-5.64338
O15230	-2.85259	-4.55156	-3.79432	-4.39138	-3.32581	-4.56907	-3.61004	-3.26715	-4.49495	-3.42182	-2.38711	-4.00445	-3.75657	-3.44955	-3.43896	-2.68123	-3.04179	-1.68627	-2.72643	-2.45782	-2.83906	-3.3373	-4.06566	-2.29381	-2.60985	-3.09876	-2.85573	-4.70745	-3.65133	-2.06092	-2.23521	-3.49628	-2.26136	-3.20996	-2.27112	-3.18565	-4.08656
O15231	-6.00403	-6.26452	-5.02619	-8.83887	-7.09415	-9.0295	-7.57871	-5.72952	-7.179	-6.9117	-6.62558	-6.101	-6.64936	-6.55482	-6.20238	-6.95135	-7.4855	-6.77759	-5.29531	-7.07352	-7.41628	-5.54699	-2.24546	-8.08507	-6.23733	-8.13151	-5.61283	-7.05192	-7.61618	-5.65027	-7.12233	-4.8822	-6.34013	-6.57291	-6.54966	-7.20879	-8.70215
O15240	2.14343	-0.955154	-2.07422	1.69575	1.28668	-0.15683	-0.166095	-3.51987	-1.83145	0.261653	1.316	1.7045	-4.03554	-4.57445	1.43433	1.62044	2.50545	-0.163157	-1.3916	-2.03089	-0.446447	3.42788	-0.506744	2.45741	2.37708	2.65057	1.75687	0.402224	0.64484	2.62464	2.85392	0.0226259	2.13239	1.28266	1.1548	2.01716	-3.006
O15243	-19.0819	-19.0819	-19.0819	-6.91319	-19.0819	-19.0819	-19.0819	-19.0819	-19.0819	-19.0819	-19.0819	-19.0819	-19.0819	-19.0819	-7.20941	-6.97666	-7.55938	-6.99157	-6.40917	-6.84626	-6.35636	-7.42969	-7.06806	-6.78016	-6.95571	-7.15708	-6.91761	-7.67445	-8.38783	-7.17662	-7.09328	-7.37444	-7.1066	-7.19701	-6.84237	-7.73356	-6.60313
O15244	-6.28954	-5.72897	-6.24094	-4.75036	-6.43692	-3.77511	-5.00307	-5.986	-6.25597	-5.67242	-5.1512	-5.43797	-5.76451	-5.63179	-5.16816	-3.24917	-4.73885	-2.46976	-5.00904	-3.28531	-3.96326	-4.80128	-5.70171	-3.68694	-3.71453	-4.13332	-4.94592	-4.82584	-5.57499	-3.44045	-5.2026	-5.40428	-3.53436	-2.15156	-4.47502	-4.43495	-4.71665
O15254	-8.48803	-6.92482	-19.0819	-19.0819	-19.0819	-19.0819	-19.0819	-19.0819	-19.0819	-19.0819	-19.0819	-19.0819	-19.0819	-19.0819	-7.54327	-8.809	-8.94034	-7.29019	-5.83542	-7.37584	-6.90912	-5.92786	-4.99637	-7.89901	-19.0819	-19.0819	-19.0819	-19.0819	-19.0819	-19.0819	-19.0819	-5.63699	-19.0819	-19.0819	-7.89459	-8.77167	-19.0819
O15258	-19.0819	-19.0819	-8.5532	-19.0819	-19.0819	-7.24668	-19.0819	-19.0819	-19.0819	-19.0819	-19.0819	-19.0819	-19.0819	-19.0819	-6.00955	-7.18476	-6.61389	-7.86916	-5.45464	-5.90076	-5.79739	-5.68338	-5.0798	-7.25256	-7.32873	-7.77602	-6.54689	-7.23853	-7.97112	-6.75991	-7.42155	-5.44931	-6.0469	-6.32098	-7.02711	-6.76724	-5.88267
O15260	-19.0819	-19.0819	-19.0819	-19.0819	-19.0819	-19.0819	-19.0819	-19.0819	-19.0819	-19.0819	-19.0819	-19.0819	-19.0819	-19.0819	-19.0819	-19.0819	-19.0819	-19.0819	-19.0819	-19.0819	-19.0819	-5.57028	-3.98454	-8.97958	-19.0819	-19.0819	-6.12388	-19.0819	-19.0819	-19.0819	-19.0819	-5.4749	-19.0819	-19.0819	-19.0819	-19.0819	-19.0819
O15263	-4.77378	-19.0819	-3.51806	-19.0819	-19.0819	-19.0819	-19.0819	-19.0819	-19.0819	-19.0819	-19.0819	-19.0819	-19.0819	-19.0819	-19.0819	-19.0819	-19.0819	-19.0819	-4.99299	-19.0819	-19.0819	-3.80279	-1.25194	-19.0819	-19.0819	-19.0819	-4.36879	-19.0819	-19.0819	-2.21461	-19.0819	-3.84152	-19.0819	-19.0819	-19.0819	-19.0819	-19.0819
O15264	-19.0819	-6.59672	-19.0819	-6.16838	-19.0819	-19.0819	-19.0819	-19.0819	-19.0819	-19.0819	-19.0819	-19.0819	-19.0819	-19.0819	-5.53362	-5.49683	-6.07955	-5.23711	-5.09109	-5.36643	-5.28033	-5.72134	-4.41249	-5.94378	-19.0819	-5.65217	-19.0819	-19.0819	-19.0819	-19.0819	-19.0819	-5.09858	-19.0819	-5.09557	-19.0819	-8.62023	-19.0819
O15269	-19.0819	-19.0819	-19.0819	-19.0819	-19.0819	-19.0819	-19.0819	-19.0819	-19.0819	-19.0819	-19.0819	-19.0819	-19.0819	-19.0819	-19.0819	-19.0819	-19.0819	-19.0819	-5.69089	-19.0819	-19.0819	-19.0819	-3.90951	-19.0819	-19.0819	-19.0819	-19.0819	-19.0819	-19.0819	-19.0819	-19.0819	-4.75667	-19.0819	-19.0819	-19.0819	-19.0819	-19.0819
O15273	-19.0819	-19.0819	-19.0819	-19.0819	-19.0819	-19.0819	-8.54383	-19.0819	-19.0819	-8.15301	-6.51356	-6.86682	-5.44332	-5.33897	-6.84644	-19.0819	-19.0819	-19.0819	-4.89322	-19.0819	-19.0819	-2.98753	-19.0819	-7.89936	-8.67923	-8.9133	-19.0819	-19.0819	-19.0819	-4.95693	-7.48504	-19.0819	-19.0819	-19.0819	-19.0819	-19.0819	-8.00091
O15294	-19.0819	-19.0819	-19.0819	-19.0819	-19.0819	-19.0819	-19.0819	-19.0819	-19.0819	-19.0819	-19.0819	-19.0819	-19.0819	-19.0819	-19.0819	-19.0819	-19.0819	-19.0819	-8.10721	-19.0819	-19.0819	-19.0819	-6.22477	-19.0819	-19.0819	-19.0819	-8.26381	-19.0819	-19.0819	-19.0819	-19.0819	-8.12517	-7.77119	-7.93565	-19.0819	-19.0819	-19.0819
O15296	-19.0819	-19.0819	-19.0819	-19.0819	-19.0819	-19.0819	-5.78997	-19.0819	-19.0819	-19.0819	-19.0819	-19.0819	-6.0267	-19.0819	-4.97491	-4.93812	-5.52084	-5.3289	-6.83793	-3.12749	-6.06115	-4.68713	-4.20631	-4.99771	-19.0819	-19.0819	-5.47128	-3.99886	-19.0819	-19.0819	-19.0819	-4.7685	-19.0819	-19.0819	-3.61766	-19.0819	-19.0819
O15305	-19.0819	-5.74277	-5.22271	-6.25044	-19.0819	-5.26176	-19.0819	-7.47478	-19.0819	-19.0819	-6.836	-6.66675	-6.22781	-19.0819	-5.69669	-4.70626	-7.07427	-5.19078	-5.15036	-4.52857	-4.46341	-5.37901	-3.31634	-5.59385	-4.25647	-5.39998	-4.15346	-5.13865	-7.04834	-5.48582	-5.32065	-4.63729	-3.94278	-4.42529	-4.71442	-5.45797	-4.26339
O15321	-19.0819	-19.0819	-19.0819	-19.0819	-19.0819	-19.0819	-19.0819	-19.0819	-19.0819	-19.0819	-19.0819	-19.0819	-19.0819	-19.0819	-19.0819	-19.0819	-19.0819	-19.0819	-19.0819	-19.0819	-19.0819	-7.41294	-5.50044	-7.19185	-19.0819	-19.0819	-3.84329	-19.0819	-19.0819	-19.0819	-19.0819	-5.10709	-19.0819	-7.92037	-19.0819	-19.0819	-7.20645
O15327	-19.0819	-4.27226	-19.0819	-19.0819	-19.0819	-19.0819	-6.78012	-19.0819	-19.0819	-19.0819	-19.0819	-19.0819	-19.0819	-19.0819	-19.0819	-19.0819	-19.0819	-19.0819	-4.28424	-19.0819	-19.0819	-6.32225	-7.40066	-19.0819	-19.0819	-19.0819	-19.0819	-19.0819	-19.0819	-19.0819	-19.0819	-6.05151	-19.0819	-19.0819	-19.0819	-5.12127	-19.0819
O15335	-19.0819	-19.0819	-3.02799	-9.49596	-19.0819	-19.0819	-19.0819	-19.0819	-19.0819	-19.0819	-8.33042	-5.08368	-19.0819	-19.0819	-7.78935	-7.91638	-8.33528	-5.0947	-7.43885	-7.62215	-4.16315	-7.78494	-9.32086	-9.697	-5.60601	-19.0819	-19.0819	-19.0819	-19.0819	-19.0819	-19.0819	-19.0819	-5.21415	-8.01381	-8.70135	-19.0819	-6.33358
O15354	-19.0819	-7.54969	-19.0819	-19.0819	-19.0819	-19.0819	-19.0819	-19.0819	-19.0819	-19.0819	-19.0819	-19.0819	-19.0819	-19.0819	-19.0819	-19.0819	-19.0819	-19.0819	-19.0819	-19.0819	-19.0819	-19.0819	-19.0819	-19.0819	-19.0819	-19.0819	-19.0819	-19.0819	-19.0819	-19.0819	-19.0819	-19.0819	-19.0819	-19.0819	-19.0819	-19.0819	-19.0819
O15357	-19.0819	-19.0819	-19.0819	-19.0819	-19.0819	-19.0819	-19.0819	-19.0819	-19.0819	-19.0819	-19.0819	-19.0819	-19.0819	-19.0819	-19.0819	-19.0819	-19.0819	-8.25703	-19.0819	-19.0819	-7.38191	-8.30781	-19.0819	-19.0819	-7.05233	-7.37039	-7.00789	-7.7901	-8.47811	-7.2669	-7.2821	-5.86995	-5.36245	-6.07365	-8.28319	-7.74951	-7.43258
O15371	-19.0819	-19.0819	-19.0819	-7.50007	-19.0819	-5.85393	-8.09498	-19.0819	-19.0819	-5.0324	-19.0819	-19.0819	-19.0819	-19.0819	-5.52388	-5.78483	-5.72207	-5.49352	-5.17339	-5.41699	-5.22363	-4.28937	-4.58406	-5.47339	-4.60622	-5.78461	-5.07285	-6.66898	-6.4609	-5.2497	-5.2649	-4.53553	-4.74655	-5.68112	-5.85578	-5.03184	-5.33764
O15372	-6.08289	-6.47163	-4.67579	-6.33389	-7.17958	-5.03718	-6.67675	-6.72866	-6.99864	-6.41509	-7.60369	-6.60562	-6.06933	-6.18302	-5.20756	-4.11726	-6.49793	-5.15584	-6.47609	-5.7848	-5.80777	-6.94371	-4.87096	-8.36166	-8.36234	-8.14924	-6.18077	-8.79818	-9.38636	-6.7114	-8.44775	-7.8025	-8.68975	-7.93767	-8.04385	-8.08912	-8.34083
O15374	-19.0819	-19.0819	-19.0819	-19.0819	-19.0819	-19.0819	-19.0819	-19.0819	-19.0819	-19.0819	-19.0819	-19.0819	-19.0819	-19.0819	-19.0819	-19.0819	-19.0819	-19.0819	-19.0819	-19.0819	-19.0819	-19.0819	-19.0819	-19.0819	-7.23199	-19.0819	-6.86905	-19.0819	-19.0819	-19.0819	-19.0819	-19.0819	-19.0819	-5.3178	-19.0819	-19.0819	-19.0819
O15382	-8.1084	-5.11434	-3.12403	-7.02228	-19.0819	-19.0819	-6.42511	-19.0819	-9.02414	-19.0819	-19.0819	-19.0819	-19.0819	-4.7111	-6.93206	-7.18458	-7.47799	-5.88009	-6.93347	-6.76486	-6.40608	-5.99021	-6.98667	-8.52304	-5.86662	-7.59092	-5.1665	-8.11784	-8.04913	-7.16011	-6.85312	-6.59024	-6.68819	-5.91149	-6.70662	-10.3917	-6.62687
O15393	-4.22737	-6.12015	-3.8439	-1.76246	-3.89567	-3.96925	-2.95668	-4.66469	-4.93466	-4.30734	-4.22268	-4.10963	-2.34333	-6.1885	-3.25962	-2.84248	-2.246	-2.74907	-2.24052	-1.37544	-2.31636	-3.56501	-4.40291	-1.0738	-4.43037	-3.75759	-3.86442	-3.14531	-5.27161	-4.00002	-4.15606	-4.40609	-3.84743	-3.70693	-1.87036	-2.8995	-4.49609
O15394	-4.99789	-3.19577	-3.06879	-3.86934	-4.99708	-3.78831	-3.97969	-2.56929	-5.33869	-5.03368	-4.07061	-3.14748	-3.99935	-5.26558	-4.01199	-3.20492	-5.4053	-3.34823	-3.00468	-3.18123	-3.4637	-5.27929	-3.94037	-4.9779	-3.60062	-4.10971	-3.88459	-2.80008	-4.83326	-3.57314	-4.76144	-5.5997	-5.13343	-4.21363	-3.60616	-5.56549	-4.36976
O15400	-4.75032	-4.2426	-3.29249	-4.31724	-5.93843	-5.75915	-5.93497	-6.0837	-6.35367	-5.77012	-5.72398	-5.81049	-6.73623	-5.72949	-4.966	-5.3181	-5.22404	-5.49207	-5.2385	-5.30691	-4.90801	-4.44903	-5.03485	-4.8785	-5.00434	-5.51695	-5.30606	-4.62917	-5.41301	-5.72627	-6.21359	-4.22266	-4.80881	-4.99076	-5.27858	-5.0849	-5.42583
O15431	-5.63402	-5.37592	-3.84797	-4.27401	-6.08387	-7.41107	-5.36025	-5.63295	-5.90292	-5.57645	-4.77605	-4.54536	-5.63867	-5.27874	-6.05409	-6.51538	-6.60003	-5.80125	-5.85617	-5.36266	-2.97005	-4.77995	-6.10871	-8.20053	-6.58886	-6.05592	-6.14332	-6.75641	-7.44442	-6.8384	-5.95959	-7.40618	-5.49719	-5.99573	-5.91031	-7.13435	-4.90193
O15439	-19.0819	-19.0819	-19.0819	-19.0819	-19.0819	-19.0819	-19.0819	-19.0819	-19.0819	-19.0819	-19.0819	-19.0819	-19.0819	-19.0819	-7.89529	-6.81492	-9.15623	-5.93093	-6.50122	-4.18655	-6.05273	-6.9944	-6.90632	-8.36382	-5.89875	-8.34277	-6.9289	-7.67797	-8.23586	-7.02465	-7.01102	-6.24727	-6.66752	-6.00321	-6.89335	-8.62524	-5.72804
O15444	-2.43381	-2.68515	-2.84516	-2.38749	-0.862825	-2.22259	-3.71715	-3.25509	-3.20451	-2.94151	-2.61631	-5.36525	-3.75911	-2.90088	-3.24788	-2.66821	-3.39152	-3.36506	-4.46948	-3.45071	-3.6257	-4.8567	-4.94086	-3.36626	-19.0819	-4.83592	-19.0819	-19.0819	-19.0819	-19.0819	-19.0819	-19.0819	-19.0819	-19.0819	-19.0819	-19.0819	-19.0819
O15455	-19.0819	-19.0819	-19.0819	-5.37331	-19.0819	-19.0819	-19.0819	-19.0819	-19.0819	-19.0819	-19.0819	-19.0819	-19.0819	-19.0819	-19.0819	-8.36674	-9.5191	-19.0819	-19.0819	-19.0819	-7.33927	-19.0819	-19.0819	-6.02957	-5.72023	-5.63511	-5.40201	-5.51487	-6.87223	-5.66102	-8.1571	-5.45963	-4.01937	-7.71911	-7.79432	-4.76069	-5.27365
O15484	-6.85064	-6.3081	-5.25697	-4.03321	-8.02661	-5.58211	-6.74795	-6.85574	-8.24636	-6.54217	-6.32408	-4.38246	-6.98374	-5.34313	-4.51535	-4.51321	-5.17008	-4.05194	-3.67109	-3.28364	-4.44211	-5.23348	-4.55338	-5.0429	-4.76937	-5.29569	-4.48533	-5.57843	-6.23046	-4.70137	-4.9393	-5.19094	-4.35561	-4.23314	-5.01186	-6.68594	-5.03838
O15498	-7.66846	-19.0819	-19.0819	-6.12508	-19.0819	-19.0819	-7.44937	-19.0819	-19.0819	-19.0819	-19.0819	-19.0819	-8.05456	-19.0819	-6.86457	-6.52657	-7.41051	-6.69152	-7.14415	-5.41633	-5.18268	-6.36774	-7.21025	-7.11958	-6.82609	-6.57403	-6.72367	-6.33721	-7.85942	-6.64821	-6.66341	-5.97313	-6.16211	-6.49051	-6.56684	-6.04509	-7.29687
O15511	-6.14225	-6.30783	-4.4779	-4.98409	-7.23893	-6.16816	-7.50782	-6.78801	-7.05799	-4.71163	-7.61024	-5.97998	-7.24618	-6.43381	-5.60969	-5.6916	-5.78759	-6.28795	-6.61358	-6.30855	-5.39696	-4.21115	-5.59063	-5.88055	-5.35184	-4.88521	-5.98512	-6.58471	-6.74668	-5.32526	-5.88064	-3.24795	-4.28196	-5.26771	-5.94384	-3.12421	-6.16075
O15530	-19.0819	-5.31442	-19.0819	-19.0819	-19.0819	-19.0819	-19.0819	-19.0819	-19.0819	-19.0819	-19.0819	-6.44518	-19.0819	-19.0819	-8.86985	-19.0819	-19.0819	-19.0819	-5.82574	-19.0819	-19.0819	-19.0819	-6.25997	-19.0819	-19.0819	-19.0819	-19.0819	-19.0819	-19.0819	-5.50476	-19.0819	-19.0819	-7.08195	-6.96173	-7.84708	-19.0819	-19.0819
O15533	-9.41543	-9.80417	-19.0819	-19.0819	-19.0819	-19.0819	-9.15812	-6.66896	-19.0819	-19.0819	-19.0819	-8.07186	-19.0819	-19.0819	-6.13597	-6.09918	-6.6819	-6.34853	-5.52061	-5.96878	-6.12921	-5.36295	-5.18291	-6.62966	-7.79878	-5.8324	-6.06085	-6.38152	-7.06952	-5.85831	-5.74647	-4.37396	-5.61107	-5.21985	-6.49992	-5.86565	-5.79167
O15540	-19.0819	-19.0819	-19.0819	-19.0819	-4.71425	-19.0819	-19.0819	-19.0819	-6.24021	-19.0819	-3.86418	-5.42427	-5.34371	-19.0819	-19.0819	-19.0819	-19.0819	-19.0819	-19.0819	-19.0819	-19.0819	-4.03731	-7.1154	-19.0819	-6.37599	-19.0819	-19.0819	-6.18767	-5.49758	-19.0819	-19.0819	-7.50112	-19.0819	-19.0819	-7.54094	-19.0819	-5.42711
O15551	-19.0819	-19.0819	-19.0819	-4.92416	-19.0819	-19.0819	-19.0819	-19.0819	-6.92822	-6.34468	-19.0819	-19.0819	-6.12293	-19.0819	-6.70406	-4.88186	-5.40241	-4.66581	-4.56816	-4.75146	-4.58722	-4.69504	-4.97327	-5.23184	-5.46014	-5.20652	-6.1526	-5.13021	-6.88591	-5.6747	-5.68991	-6.26567	-5.58251	-5.43723	-4.78064	-6.2652	-5.43915
O43143	-19.0819	-19.0819	-19.0819	-19.0819	-19.0819	-19.0819	-19.0819	-19.0819	-19.0819	-19.0819	-19.0819	-8.41445	-19.0819	-19.0819	-8.33197	-6.96784	-8.30453	-7.11382	-6.93179	-7.21046	-7.28793	-7.38025	-5.86523	-7.38947	-7.60401	-7.27198	-7.26204	-8.43519	-8.50911	-7.2979	-7.3131	-6.21057	-6.91134	-6.46457	-7.1666	-7.30523	-6.5567
O43149	-19.0819	-19.0819	-19.0819	-19.0819	-19.0819	-19.0819	-7.39155	-19.0819	-19.0819	-19.0819	-19.0819	-19.0819	-19.0819	-19.0819	-19.0819	-19.0819	-19.0819	-19.0819	-19.0819	-19.0819	-19.0819	-19.0819	-6.67183	-19.0819	-19.0819	-19.0819	-19.0819	-19.0819	-19.0819	-7.01804	-19.0819	-7.96065	-6.83237	-19.0819	-19.0819	-19.0819	-8.07514
O43150	-19.0819	-19.0819	-7.39009	-19.0819	-19.0819	-6.69133	-19.0819	-19.0819	-19.0819	-19.0819	-19.0819	-19.0819	-19.0819	-19.0819	-19.0819	-19.0819	-19.0819	-7.62602	-6.6311	-19.0819	-19.0819	-19.0819	-7.4344	-19.0819	-6.10348	-6.79373	-6.89575	-7.32626	-7.90984	-6.81964	-6.83485	-6.9271	-6.44985	-6.13194	-6.68834	-8.38313	-6.98532
O43155	-4.65572	-5.92445	-4.61989	-4.29267	-5.81692	-4.74333	-5.20722	-5.31569	-5.1128	-4.18108	-4.34961	-4.50765	-5.51819	-5.50148	-3.01754	-2.47196	-3.84182	-2.75559	-1.28654	-2.46929	-1.98383	-3.33599	-3.18139	-2.83974	-3.61415	-3.63572	-2.68242	-4.85122	-5.51089	-4.70282	-3.4443	-2.9437	-2.1292	-3.09098	-2.9141	-2.78237	-3.71884
O43157	-6.99562	-6.47841	-9.39558	-6.33839	-7.4285	-6.49072	-6.53805	-7.08727	-6.39717	-5.65342	-6.8871	-6.27924	-8.85779	-5.6257	-6.47795	-6.89148	-6.08609	-4.77396	-5.63637	-5.38198	-5.47378	-6.27904	-5.79372	-6.5062	-6.74762	-6.28778	-6.47987	-7.36939	-4.97148	-7.16573	-5.39634	-6.22617	-6.51062	-6.08854	-6.32413	-6.54371	-5.63511
O43169	-5.20604	-19.0819	-4.65918	-19.0819	-4.37929	-19.0819	-5.62088	-19.0819	-19.0819	-19.0819	-19.0819	-19.0819	-19.0819	-19.0819	-7.6459	-6.28737	-5.85898	-5.62992	-5.97366	-6.15696	-5.99272	-7.10602	-5.42728	-7.17668	-19.0819	-19.0819	-6.1423	-6.6727	-19.0819	-19.0819	-19.0819	-6.33243	-4.80854	-19.0819	-19.0819	-6.32401	-19.0819
O43175	-4.92228	-4.98979	-5.83652	-4.10873	-5.31914	-4.82231	-5.26863	-4.74172	-6.71059	-5.95451	-4.86641	-6.3465	-5.14137	-5.69403	-2.80559	-3.43916	-4.20506	-2.66434	-2.96554	-2.22226	-2.91289	-3.21008	-0.828589	-3.08782	-3.55634	-4.14939	-2.79293	-3.37109	-6.59711	-4.47622	-4.97538	-2.3657	-1.58211	-3.90446	-2.34543	-2.7054	-2.80758
O43182	-19.0819	-19.0819	-19.0819	-19.0819	-19.0819	-19.0819	-19.0819	-19.0819	-19.0819	-19.0819	-19.0819	-19.0819	-19.0819	-19.0819	-7.51727	-19.0819	-19.0819	-9.15607	-19.0819	-5.16922	-19.0819	-19.0819	-19.0819	-6.27539	-19.0819	-19.0819	-19.0819	-6.3755	-19.0819	-19.0819	-19.0819	-19.0819	-19.0819	-19.0819	-6.19309	-19.0819	-19.0819
O43237	-5.61982	-5.90884	-4.00676	-7.69371	-5.59445	-6.19714	-19.0819	-19.0819	-19.0819	-19.0819	-19.0819	-19.0819	-19.0819	-8.2071	-6.93303	-6.03696	-7.47559	-4.88422	-5.26077	-3.90331	-6.79202	-5.31337	-4.27579	-6.0968	-5.26878	-5.98897	-5.47757	-6.27588	-6.96389	-5.75268	-5.97798	-5.14451	-4.64837	-5.45661	-5.8389	-5.77629	-6.07269
O43240	-2.77112	-4.27063	-2.33424	-3.85364	-5.37375	-3.68875	-5.13513	-4.72124	-3.44995	-5.24647	-3.60499	-6.08954	-6.87016	-4.36703	-5.4761	-5.49259	-5.29863	-4.49101	-2.79034	-4.32933	-5.37705	-3.995	-1.17833	-5.47182	-1.5925	-4.24628	-3.48844	-4.24788	-4.91346	-3.34813	-3.68991	-2.12192	-4.52444	-3.11528	-4.68085	-4.63667	-5.3882
O43242	-19.0819	-19.0819	-19.0819	-8.61577	-11.9968	-5.47914	-19.0819	-11.5459	-19.0819	-19.0819	-10.9072	-5.55061	-7.38919	-19.0819	-5.71287	-6.502	-5.56946	-5.36201	-5.81725	-5.03228	-5.51758	-5.42424	-4.13874	-5.42771	-4.46591	-5.6751	-5.57195	-6.42229	-5.81694	-5.35619	-6.11363	-4.40738	-3.75182	-4.85732	-5.46899	-5.29613	-5.59256
O43278	-1.79175	-0.885177	-0.349291	-1.27462	-1.51045	-1.87743	-2.40569	-2.18385	-3.40558	-2.08328	-1.20845	-1.84711	-2.67267	-2.96066	-1.75874	-1.3745	-2.33843	-0.569203	-0.0498094	-0.248504	-0.448454	-2.30707	-1.40988	-1.52589	-1.58833	-1.57919	-0.830275	-2.09136	-2.14922	-0.827941	-1.46145	-2.85383	-2.26752	-2.45939	-1.52459	-2.37377	-2.41621
O43280	-4.38227	-4.31718	-3.75499	-6.26444	-5.87832	-6.921	-5.93389	-5.6173	-5.38739	-5.59827	-7.70586	-4.80927	-5.77527	-4.49588	-4.72966	-4.69112	-5.63772	-3.26274	-4.47963	-4.20563	-4.5449	-4.82149	-5.49519	-3.85615	-4.28667	-4.40015	-4.90854	-3.69984	-5.32194	-4.48271	-5.64535	-5.51596	-3.81691	-3.93486	-4.80192	-5.18138	-5.32366
O43286	-5.03779	-1.09797	-3.67732	-1.71761	-5.10261	-1.15044	-3.11891	-4.34408	-3.29227	-1.12679	-2.03481	-3.37282	-3.1132	-3.01865	-0.841609	-0.296038	-1.19277	-1.24433	-1.92509	-0.797347	-0.395972	-2.13226	-9.84502	-0.987343	-8.4866	-1.23557	-1.27814	-1.64802	-1.09965	-1.35342	-1.27669	-2.24268	-0.723311	-0.933574	-1.13019	-0.243737	-2.14837
O43291	-1.09231	-1.89662	-2.13881	-3.7687	-1.49287	-3.24604	-2.57734	-4.16192	-2.25205	-1.61263	-4.95172	-4.05867	-2.58499	-5.59407	-2.84312	-2.70625	-2.78596	-1.9419	-2.82238	-1.90326	-2.71409	-1.78855	-3.80891	-2.95002	-3.7176	-4.57455	-3.80052	-5.00116	-4.65388	-3.6713	-4.88654	-5.11179	-3.58618	-4.83305	-4.24409	-3.63126	-5.07604
O43294	-19.0819	-19.0819	-19.0819	-19.0819	-19.0819	-7.12715	-19.0819	-3.62575	-19.0819	-19.0819	-8.65832	-19.0819	-19.0819	-5.48545	-19.0819	-19.0819	-9.37922	-7.33049	-19.0819	-19.0819	-19.0819	-7.15525	-8.8075	-19.0819	-19.0819	-19.0819	-19.0819	-19.0819	-19.0819	-7.59277	-7.84254	-7.74106	-19.0819	-19.0819	-19.0819	-19.0819	-19.0819
O43301	-5.92628	-7.0181	-5.08732	-5.63678	-7.02297	-5.53956	-6.29936	-6.57205	-6.84203	-5.4917	-7.41891	-6.67677	-6.31239	-6.21784	-5.97805	-5.5932	-5.61163	-5.78148	-5.637	-5.70463	-5.39172	-5.80093	-5.6656	-5.98454	-6.01378	-6.47013	-5.52405	-5.68002	-6.96907	-6.89618	-7.50608	-5.46531	-5.31175	-5.49562	-5.15099	-6.73175	-5.79757
O43324	-19.0819	-19.0819	-19.0819	-19.0819	-19.0819	-19.0819	-19.0819	-19.0819	-19.0819	-19.0819	-19.0819	-19.0819	-19.0819	-19.0819	-6.983	-7.11999	-7.93276	-6.5159	-7.0039	-6.44563	-7.78208	-7.29947	-7.45842	-6.985	-6.41975	-8.33688	-6.94294	-7.84771	-8.26545	-7.05424	-7.06944	-6.71886	-5.91601	-6.5486	-7.8892	-7.37748	-6.94383
O43390	-5.0565	-19.0819	-4.76939	-6.0259	-19.0819	-5.861	-6.15544	-19.0819	-19.0819	-19.0819	-19.0819	-19.0819	-19.0819	-19.0819	-5.57584	-5.52417	-5.59993	-5.32549	-5.36003	-5.57135	-5.17517	-5.07673	-3.30467	-6.08082	-5.05434	-6.27799	-5.05286	-6.19615	-7.06989	-5.85868	-5.84168	-5.08835	-5.58062	-5.65414	-7.61416	-5.86601	-6.20756
O43396	-4.79112	-4.95418	-7.09859	-4.51183	-4.04777	-4.59155	-4.99911	-4.01393	-5.89402	-6.28753	-5.8656	-6.83085	-5.81741	-5.36786	-4.98287	-4.74428	-5.22047	-5.46696	-5.33879	-5.18703	-5.52244	-5.44246	-4.95239	-4.77941	-4.85924	-4.87332	-4.69186	-4.63484	-5.05137	-3.33278	-5.15396	-4.5078	-4.52817	-4.8277	-4.58402	-5.24791	-5.23796
O43399	-5.61778	-4.22598	-4.25692	-5.34281	-4.8602	-4.65141	-5.35365	-2.02829	-6.9855	-6.718	-4.95865	-4.87395	-6.02501	-3.72158	-5.29526	-4.57099	-7.08956	-4.60177	-4.93693	-4.94341	-5.98442	-6.34555	-3.99822	-6.4716	-4.1173	-4.85385	-4.29866	-5.76585	-4.80391	-4.33286	-4.92075	-4.19829	-4.53325	-5.35517	-6.16409	-5.02316	-5.35987
O43405	-1.81799	0.664645	-0.303578	-1.64512	1.15906	0.177924	-0.922285	-0.854571	-0.876438	-0.387726	-0.343742	-4.77421	-0.477382	-0.500362	-1.54499	-3.20257	-1.84475	-3.14418	-6.22538	-5.64027	-3.67613	-1.82822	-5.49859	-1.83294	-3.03125	-0.931827	-1.90047	-1.80866	-0.00674275	-3.31862	-0.564953	-2.4811	-2.54339	-0.982917	-2.08987	-0.197157	-0.268115
O43414	-19.0819	-5.85817	-4.50947	-19.0819	-19.0819	-19.0819	-19.0819	-19.0819	-19.0819	-19.0819	-19.0819	-19.0819	-19.0819	-5.52268	-19.0819	-7.54184	-19.0819	-19.0819	-19.0819	-19.0819	-6.65603	-19.0819	-6.72641	-19.0819	-6.99575	-8.97111	-6.79088	-19.0819	-19.0819	-19.0819	-19.0819	-8.05457	-19.0819	-19.0819	-8.05544	-19.0819	-19.0819
O43427	-19.0819	-19.0819	-19.0819	-19.0819	-19.0819	-19.0819	-5.65101	-19.0819	-19.0819	-19.0819	-19.0819	-19.0819	-19.0819	-19.0819	-8.18292	-19.0819	-19.0819	-19.0819	-19.0819	-19.0819	-19.0819	-19.0819	-7.03639	-19.0819	-6.78285	-6.69781	-6.46471	-7.24693	-7.93493	-6.72372	-6.73893	-6.52233	-6.57172	-6.3222	-6.18373	-7.62566	-6.05359
O43451	0.765037	-2.56336	0.763137	1.77382	-1.21995	-2.29393	-0.984331	-2.55115	-3.25882	1.06109	-0.5396	-1.42499	-1.54561	-1.08496	0.0183363	-0.305637	-1.9049	-0.0372118	0.379836	0.723391	-0.762203	0.0935684	-0.969941	-0.339123	-1.58261	-0.228863	0.98475	0.359824	-1.02306	0.913836	0.722569	-0.593194	0.277719	-0.475136	0.228504	-0.801367	-0.400821
O43464	-19.0819	-4.26456	-19.0819	-19.0819	-19.0819	-19.0819	-19.0819	-19.0819	-19.0819	-19.0819	-6.8157	-19.0819	-19.0819	-19.0819	-19.0819	-19.0819	-19.0819	-19.0819	-5.811	-19.0819	-19.0819	-7.51326	-5.75884	-19.0819	-19.0819	-19.0819	-19.0819	-7.79445	-19.0819	-19.0819	-19.0819	-5.37736	-19.0819	-5.4481	-19.0819	-6.67388	-19.0819
O43488	-3.76096	-4.54013	-3.45982	-4.07751	-5.08497	-3.10721	-4.8554	-2.06939	-5.44469	-4.901	-4.67523	-4.0921	-4.54369	-3.27918	-3.00055	-2.9001	-3.81299	-3.20447	-2.74747	-2.99788	-2.5144	-3.33594	-1.956	-2.27514	-1.93421	-2.83054	-2.45169	-2.7424	-4.48184	-3.17821	-3.49344	-2.4336	-0.504138	-1.84983	-2.53082	-2.46513	-2.94964
O43490	-4.09983	-4.85163	-3.86134	-1.81135	-4.22163	-3.89032	-3.57409	-4.37237	-4.65769	-3.06479	-1.88768	-2.51049	-4.1127	-4.85543	-2.5654	-2.43292	-2.60766	-2.60993	-2.32439	-2.18539	-2.15957	-2.65028	-3.43381	-2.41844	-3.21623	-2.93262	-1.48246	-2.82183	-4.25158	-3.01395	-2.91524	-3.52445	-2.5775	-3.20866	-2.38205	-2.6613	-4.32519
O43491	-6.94578	-1.03815	-0.580446	-7.68318	-3.5381	-5.16352	-5.40646	-5.45901	-4.36598	-5.53636	-4.82023	-5.36585	-5.00838	-4.57206	-5.80827	-5.12726	-6.76708	-5.07319	-5.63661	-5.83788	-5.31775	-6.57781	-5.54066	-5.83108	-6.943	-7.08496	-4.91986	-19.0819	-19.0819	-19.0819	-19.0819	-19.0819	-6.77099	-19.0819	-19.0819	-19.0819	-19.0819
O43493	-3.30444	-5.16818	-4.07241	-3.54512	-3.67101	-3.33961	-4.2345	-4.45918	-3.29217	-3.65459	-6.53312	-4.28882	-6.00276	-4.10497	-4.72868	-4.30706	-3.70881	-1.93358	-2.58825	-1.7767	-3.96473	-3.67986	-5.69102	-4.19018	-4.85579	-6.11132	-4.83434	-5.06559	-5.02476	-4.03764	-4.00943	-4.88041	-5.71094	-5.12113	-4.96301	-4.25747	-8.49468
O43504	-6.85038	-6.26298	-5.53559	-7.22705	-7.94993	-6.48936	-6.24731	-4.96204	-6.78998	-6.20643	-5.88123	-5.26992	-6.26034	-4.70976	-8.63055	-7.11151	-7.39581	-5.57709	-5.90156	-6.19984	-6.51844	-7.45687	-5.5846	-8.63474	-6.11396	-7.24149	-5.79985	-7.38646	-5.49179	-5.57349	-5.00266	-6.84349	-5.1246	-5.68423	-6.47831	-7.09529	-5.84196
O43505	-2.08055	-3.80237	-7.01266	-2.23494	-4.46587	-2.48716	-2.91786	-3.50453	-3.037	-2.11449	-2.5698	-3.64855	-5.24657	-2.24662	-0.789603	-1.00156	-1.72661	-1.77063	-2.01547	-1.20975	-1.45811	-2.07898	-1.41129	-0.234967	-1.86162	-1.3329	-1.72953	-2.46596	-2.68197	-1.61221	-0.497802	-1.61848	-0.467123	-1.05186	-1.61123	0.276676	-3.57544
O43508	-19.0819	-19.0819	-19.0819	-19.0819	-7.82938	-19.0819	-19.0819	-19.0819	-19.0819	-19.0819	-7.92151	-5.91854	-5.83971	-19.0819	-6.17627	-5.98345	-19.0819	-19.0819	-19.0819	-19.0819	-19.0819	-19.0819	-7.35742	-7.42408	-6.30289	-5.50502	-6.67274	-7.04066	-7.72866	-6.51745	-6.53266	-6.31606	-6.13089	-6.01573	-6.53543	-6.16722	-6.70103
O43511	-4.25145	-6.69401	-5.37913	-3.3488	-6.55578	-2.83764	-7.57612	-5.93012	-5.07955	-6.38889	-6.46085	-3.76026	-5.92336	-3.57573	-7.02315	-5.88424	-4.86939	-4.44549	-3.23127	-2.65524	-6.79419	-1.29669	-4.35049	-3.66099	-4.91537	-4.44954	-2.33363	-4.28771	-5.45053	-3.78861	-4.28166	-4.24929	-5.49131	-3.54521	-4.68918	-4.42265	-2.56768
O43516	-6.29295	-7.12763	-5.02893	-6.9054	-7.75359	-6.46607	-6.95241	-7.30267	-7.57265	-7.25601	-4.8221	-6.49464	-8.22392	-4.41096	-6.71912	-6.49344	-7.0674	-6.3909	-6.4139	-6.43069	-7.64211	-6.69614	-6.6525	-5.81532	-5.3846	-6.23553	-5.60346	-5.829	-6.18516	-3.83099	-6.84195	-5.99673	-3.61227	-5.4462	-6.64226	-6.95046	-6.60712
O43520	-19.0819	-2.79109	-8.3596	-6.01224	-19.0819	-19.0819	-7.53484	-19.0819	-19.0819	-7.85638	-19.0819	-6.31845	-19.0819	-8.55638	-5.8311	-5.85618	-6.43891	-5.34214	-4.53555	-4.92565	-5.66539	-6.32083	-6.17723	-6.60085	-6.16354	-6.35218	-6.12899	-6.9013	-7.58931	-5.79946	-8.77437	-6.1125	-6.97995	-6.06385	-6.09357	-6.38543	-7.45928
O43529	-6.96066	-6.22741	-7.12389	-6.73883	-7.24389	-5.35053	-7.33374	-7.60643	-7.8764	-7.88124	-7.93728	-6.7984	-7.34676	-7.25222	-5.98666	-6.30109	-6.8574	-6.03268	-6.25942	-5.50757	-5.57021	-6.45415	-6.47459	-6.3933	-6.05434	-7.16177	-6.91013	-6.7921	-7.48011	-4.29493	-6.78104	-3.78394	-5.88234	-6.03142	-6.1376	-5.60886	-6.43458
O43548	-19.0819	-19.0819	-19.0819	-19.0819	-19.0819	-19.0819	-19.0819	-19.0819	-19.0819	-19.0819	-19.0819	-19.0819	-19.0819	-19.0819	-19.0819	-19.0819	-19.0819	-19.0819	-19.0819	-19.0819	-19.0819	-7.3538	-5.78116	-19.0819	-7.71205	-19.0819	-19.0819	-19.0819	-19.0819	-19.0819	-19.0819	-6.63087	-19.0819	-19.0819	-19.0819	-19.0819	-19.0819
O43556	-3.63465	-2.79934	-3.72943	-3.41282	-4.48691	-3.69754	-5.68154	-4.57489	-3.95271	-3.96684	-2.65114	-3.15677	-4.94899	-5.68202	-4.46415	-4.44301	-5.01009	-4.62834	-4.11366	-4.28148	-2.50959	-5.21131	-4.11634	-4.48696	-2.93423	-3.12287	-2.88978	-3.67199	-1.54848	-3.14879	-3.16399	-4.3658	-4.97189	-4.10905	-2.57866	-3.15612	-2.90483
O43567	-3.68966	-4.13599	-0.493131	-3.10137	-5.07373	-3.88804	-4.29521	-3.13614	-4.66299	-4.13942	-3.23949	-3.76956	-5.20739	-2.12748	-2.69585	-3.52391	-3.77207	-1.88187	-1.55014	-2.31422	-2.60642	-2.96421	-3.50599	-3.25011	-3.0194	-3.82825	-3.18632	-2.64879	-4.59573	-2.52698	-2.74826	-4.42603	-2.93961	-3.29608	-3.54791	-3.15002	-4.2427
O43570	-4.73608	-4.51565	-4.31492	-5.88598	-5.62061	-4.16364	-5.70238	-3.53465	-5.6269	-5.54067	-4.90052	-4.47131	-5.42102	-2.92991	-4.95625	-5.31395	-5.05294	-5.05605	-5.12592	-4.51052	-4.39472	-4.63457	-5.19777	-5.28673	-4.28154	-5.37006	-4.90579	-6.11764	-6.89635	-5.23521	-4.8965	-6.02038	-5.02004	-4.52744	-5.05554	-5.16548	-4.86067
O43581	-19.0819	-19.0819	-19.0819	-6.70851	-19.0819	-19.0819	-6.5308	-19.0819	-19.0819	-7.72253	-7.39733	-19.0819	-6.58005	-19.0819	-6.14145	-8.4147	-7.06976	-4.84579	-6.0143	-4.82883	-6.19351	-7.08792	-6.41941	-6.24437	-19.0819	-9.16657	-19.0819	-7.75542	-19.0819	-19.0819	-9.20769	-7.96453	-19.0819	-8.65154	-5.25466	-19.0819	-19.0819
O43583	-19.0819	-19.0819	-19.0819	-19.0819	-19.0819	-19.0819	-19.0819	-19.0819	-19.0819	-6.97537	-7.77127	-7.60201	-19.0819	-4.08654	-19.0819	-19.0819	-19.0819	-6.4735	-5.11859	-19.0819	-19.0819	-5.37842	-19.0819	-6.79841	-6.39028	-7.26193	-8.21308	-8.33633	-8.62581	-7.4146	-7.42981	-7.74617	-6.99665	-7.51617	-6.94083	-7.45402	-6.5669
O43592	-19.0819	-19.0819	-19.0819	-19.0819	-19.0819	-19.0819	-19.0819	-19.0819	-19.0819	-19.0819	-19.0819	-19.0819	-19.0819	-19.0819	-8.23434	-7.1404	-7.72312	-7.4755	-6.82669	-6.27975	-6.84575	-6.53378	-5.23493	-7.81752	-7.03681	-7.22601	-6.49595	-6.79411	-8.46258	-7.25137	-7.26657	-5.55004	-6.86425	-7.19265	-7.23794	-7.48727	-7.41705
O43598	-5.6188	-5.9972	-5.00446	-4.73992	-5.13105	-4.43879	-6.30721	-2.45216	-5.31758	-4.7787	-5.37409	-3.57785	-7.09214	-5.20125	-4.1265	-5.17406	-4.82747	-4.60744	-3.97858	-5.17674	-6.31989	-4.15496	-8.19845	-4.12269	-3.80075	-3.68674	-5.37201	-4.29246	-5.79171	-6.07715	-6.3409	-4.77476	-4.61519	-4.01331	-4.13904	-4.03167	-5.83205
O43617	-19.0819	-19.0819	-19.0819	-19.0819	-19.0819	-19.0819	-19.0819	-19.0819	-19.0819	-19.0819	-19.0819	-19.0819	-19.0819	-19.0819	-19.0819	-19.0819	-19.0819	-19.0819	-19.0819	-19.0819	-19.0819	-19.0819	-5.69504	-19.0819	-5.63311	-5.82176	-4.8678	-5.65306	-7.05888	-5.84767	-5.86288	-5.89098	-6.53775	-5.6102	-5.71637	-6.55906	-5.79052
O43633	-2.74706	-4.68766	-3.78762	-2.1807	-4.18774	-3.44558	-4.30686	-4.33861	-4.99955	-3.21466	-2.98434	-2.68428	-4.92911	-4.62409	-2.60292	-2.67792	-2.53747	-2.56385	-0.695507	-2.34089	-1.79534	-2.80842	-2.68767	-2.05862	-2.45067	-2.61985	-2.01382	-3.24834	-4.63958	-1.99399	-2.51189	-3.04118	-2.29874	-2.66349	-2.73767	-2.2672	-4.06758
O43639	-5.10964	-4.203	-5.46958	-5.31795	-8.09032	-4.72291	-5.48271	-5.75541	-6.02538	-5.44183	-4.89271	-6.52344	-4.87259	-4.79308	-5.23351	-5.29125	-7.05063	-5.69226	-4.92035	-5.15674	-5.49632	-2.37097	-4.60352	-4.77945	-5.28788	-4.73074	-5.62267	-6.43213	-6.86065	-5.08189	-3.89098	-4.49549	-3.41655	-4.02199	-6.06607	-4.34259	-6.25891
O43653	-1.95341	-2.69697	-1.37028	-2.0864	-3.40491	-3.58641	-0.673506	-2.95399	-3.14214	-0.359289	-3.24785	-2.20091	-3.12412	-6.63277	-19.0819	-2.61101	-19.0819	-19.0819	-1.90126	-19.0819	-19.0819	-19.0819	-19.0819	-10.0284	-3.52082	-19.0819	-3.14514	-6.39101	-10.8328	-4.66799	-19.0819	-19.0819	-9.23501	-19.0819	-19.0819	-19.0819	-19.0819
O43657	-6.61354	-5.84297	-4.9262	-4.06972	-6.55092	-5.81168	-5.62769	-6.1	-7.46164	-6.01816	-7.02377	-5.29196	-5.63797	-4.28813	-5.20145	-5.6163	-5.93697	-4.53685	-5.66151	-4.44537	-4.35405	-5.97722	-6.09738	-6.03986	-5.78208	-5.04705	-5.64573	-5.79383	-6.91588	-5.77701	-5.81859	-5.56844	-4.17331	-5.23601	-3.94103	-4.75532	-5.60685
O43676	-19.0819	-19.0819	-19.0819	-19.0819	-19.0819	-19.0819	-19.0819	-19.0819	-19.0819	-19.0819	-19.0819	-19.0819	-19.0819	-19.0819	-5.69328	-5.61696	-5.04013	-5.34561	-5.41452	-5.11136	-4.94712	-4.314	-4.53793	-4.39945	-4.73128	-4.91993	-4.68684	-4.48417	-6.15706	-4.94585	-4.96105	-4.74048	-5.5615	-5.05089	-5.08806	-4.95318	-4.19204
O43678	-8.31974	-7.8152	-19.0819	-6.1982	-5.91117	-19.0819	-6.29453	-19.0819	-19.0819	-8.65193	-19.0819	-19.0819	-19.0819	-19.0819	-6.80077	-6.76205	-7.65437	-7.21464	-6.73822	-6.63358	-6.47126	-6.29042	-4.89889	-6.71637	-6.17221	-6.74917	-6.73044	-5.89622	-7.77911	-6.5679	-7.21295	-5.67478	-6.47549	-6.33042	-6.81034	-5.05368	-6.27791
O43681	-5.38484	-6.02087	-3.57679	-4.87782	-5.0233	-4.21351	-4.89718	-5.58628	-6.40325	-6.4992	-5.57784	-4.63493	-4.86921	-5.23207	-3.90865	-3.7672	-4.53214	-3.57089	-4.06661	-2.95335	-3.57858	-3.35927	-2.59398	-3.16458	-2.46319	-3.58356	-3.09921	-3.4471	-3.94471	-3.73352	-4.0049	-2.79504	-1.53767	-2.38529	-3.51842	-3.27111	-3.03497
O43684	-19.0819	-19.0819	-19.0819	-19.0819	-19.0819	-19.0819	-19.0819	-19.0819	-19.0819	-19.0819	-19.0819	-19.0819	-19.0819	-19.0819	-6.78943	-5.75834	-6.883	-5.54229	-5.44463	-5.62794	-4.79549	-5.54479	-5.12385	-6.41727	-19.0819	-19.0819	-5.70861	-19.0819	-19.0819	-19.0819	-19.0819	-5.47054	-19.0819	-6.27085	-19.0819	-19.0819	-19.0819
O43692	-4.42631	-3.81685	-3.35647	-3.03987	-4.38091	-2.87497	-3.05089	-3.90746	-4.17744	-2.06382	-1.71822	-4.5279	-3.21688	-3.55325	-2.70895	-5.23601	-1.73059	-4.50516	-4.24938	-3.13781	-6.56867	-3.46909	-5.05354	-4.62268	-4.80574	-6.21876	-5.64106	-4.13137	-4.84288	-7.95699	-11.0223	-4.81891	-4.63374	-6.63226	-1.08962	-4.26133	-4.64343
O43704	-19.0819	-19.0819	-19.0819	-19.0819	-19.0819	-19.0819	-19.0819	-19.0819	-19.0819	-19.0819	-19.0819	-19.0819	-19.0819	-19.0819	-19.0819	-19.0819	-19.0819	-19.0819	-19.0819	-19.0819	-19.0819	-19.0819	-19.0819	-19.0819	-19.0819	-19.0819	-19.0819	-19.0819	-19.0819	-19.0819	-19.0819	-3.88256	-19.0819	-19.0819	-19.0819	-19.0819	-19.0819
O43707	-4.94139	-4.59407	-3.6041	-5.38527	-4.80056	-2.35823	-5.08169	-2.64691	-5.64612	-5.49325	-4.5023	-3.74685	-5.24745	-3.93912	-4.41631	-3.3505	-4.40637	-2.80005	-2.74419	-2.88621	-3.30636	-3.48489	-0.590471	-4.43031	-2.11336	-3.24145	-2.09416	-4.13854	-4.08093	-4.29683	-4.01721	-1.05803	-2.28792	-2.27788	-3.1208	-3.62389	-2.81114
O43708	-7.27831	-5.37703	-7.01343	-7.19822	-19.0819	-19.0819	-19.0819	-19.0819	-19.0819	-19.0819	-19.0819	-19.0819	-19.0819	-7.71161	-8.48948	-6.58244	-7.28509	-7.28195	-6.38866	-6.35055	-6.2123	-8.21419	-5.91137	-7.5794	-7.13296	-7.80762	-7.29552	-7.34856	-8.39869	-7.18748	-7.11131	-6.98608	-6.74382	-7.54201	-6.79898	-9.25736	-7.06158
O43747	-7.48089	-4.80159	-19.0819	-5.80793	-8.04575	-19.0819	-19.0819	-8.12666	-19.0819	-7.81308	-19.0819	-19.0819	-6.03399	-19.0819	-5.62038	-6.26477	-4.2794	-5.25647	-3.97457	-4.84454	-5.25366	-5.70435	-4.81974	-6.45386	-5.36892	-5.86683	-5.80425	-6.21683	-6.70618	-7.42153	-5.42677	-4.67379	-4.98261	-6.2032	-5.08531	-5.307	-5.52261
O43759	-19.0819	-19.0819	-19.0819	-19.0819	-19.0819	-19.0819	-19.0819	-19.0819	-19.0819	-19.0819	-19.0819	-19.0819	-19.0819	-19.0819	-19.0819	-19.0819	-19.0819	-19.0819	-4.69081	-19.0819	-19.0819	-5.31287	-3.75222	-19.0819	-19.0819	-19.0819	-5.56299	-19.0819	-19.0819	-19.0819	-19.0819	-19.0819	-4.85031	-4.91264	-19.0819	-19.0819	-19.0819
O43760	-6.55523	-6.69846	-6.40449	-6.08789	-7.4064	-5.92299	-7.60201	-6.95548	-6.65809	-6.24299	-7.08677	-5.45622	-6.69582	-6.60128	-4.96785	-5.47485	-4.57939	-4.71501	-4.61736	-4.80066	-4.84206	-3.56018	-6.96313	-4.35662	-4.68256	-4.78529	-5.4153	-5.89184	-6.09731	-4.8861	-4.90131	-5.715	-3.84696	-4.64862	-3.92269	-4.89343	-4.19721
O43765	-6.38431	-19.0819	-5.5822	-7.09206	-19.0819	-6.92716	-7.30271	-7.95966	-19.0819	-19.0819	-19.0819	-6.83166	-7.23912	-19.0819	-6.28257	-6.41931	-6.69897	-5.6275	-5.80255	-5.4688	-6.31483	-6.067	-6.30361	-5.84525	-5.65169	-6.33571	-5.40178	-6.00142	-7.09875	-6.14481	-5.03007	-5.70775	-5.39969	-5.99548	-6.05995	-6.47688	-5.7896
O43768	-6.14903	-5.96357	-3.71188	-6.20411	-6.27573	-5.1881	-7.92907	-5.36365	-6.49057	-5.80112	-5.58182	-5.98276	-6.22436	-5.00756	-6.82425	-6.48907	-7.76268	-6.27302	-6.17537	-6.35867	-6.5389	-5.59943	-4.20203	-6.30154	-4.23593	-6.28014	-5.11822	-5.98616	-6.78889	-4.8912	-6.16175	-6.30847	-5.48804	-5.63712	-5.7433	-6.18199	-8.20833
O43776	-6.47859	-5.86338	-5.5017	-5.85536	-6.6451	-4.85597	-6.30452	-5.22102	-6.3492	-7.19537	-6.03116	-5.17639	-6.01228	-5.83998	-5.66903	-5.05345	-6.42862	-4.4329	-4.43797	-4.09162	-4.10836	-4.85828	-4.10769	-5.81354	-4.66099	-6.48513	-4.94693	-5.37371	-5.69835	-5.04812	-5.75446	-4.92605	-5.11142	-4.77611	-5.06052	-7.59681	-5.49657
O43790	-19.0819	-19.0819	-19.0819	-19.0819	-19.0819	-1.82831	-19.0819	-19.0819	-19.0819	-19.0819	-7.19314	-19.0819	-19.0819	-19.0819	-19.0819	-19.0819	-19.0819	-2.75598	-2.02628	-19.0819	-19.0819	-19.0819	-19.0819	-19.0819	-6.0999	-6.26524	-7.01385	-6.81436	-7.50237	-6.29116	-6.30636	-1.42553	-5.9046	-5.84587	-6.15986	-9.17249	-5.19002
O43795	-6.91417	-6.63779	-6.34383	-4.36014	-7.34574	-4.88262	-6.85878	-6.89482	-7.16479	-6.89167	-5.65402	-6.72532	-6.4319	-6.54061	-5.26647	-4.11107	-5.72561	-4.31731	-5.68576	-5.07347	-4.96335	-4.97576	-4.82053	-5.67153	-4.83248	-5.28865	-4.37757	-4.71856	-6.64493	-4.9605	-4.98966	-3.77586	-5.12691	-4.75854	-3.86182	-4.99587	-4.45922
O43809	-8.03091	-4.95958	-6.32648	-19.0819	-19.0819	-19.0819	-10.6557	-5.23616	-19.0819	-19.0819	-19.0819	-19.0819	-10.6687	-4.36524	-6.416	-6.37921	-6.96194	-6.16316	-5.12726	-6.3091	-5.78949	-7.0919	-4.99794	-7.35576	-5.71903	-8.67419	-5.82827	-19.0819	-19.0819	-19.0819	-8.71531	-6.5212	-6.29566	-7.31982	-19.0819	-19.0819	-19.0819
O43813	-6.85026	-7.05104	-6.75708	-4.98058	-6.90664	-6.95746	-6.55797	-7.30807	-7.57804	-6.9945	-6.66929	-6.50004	-7.32041	-6.95386	-6.00328	-5.64374	-5.25859	-4.76959	-5.15119	-4.50516	-4.92615	-6.01272	-4.77529	-5.50005	-5.43246	-6.14068	-6.09246	-5.14121	-6.61068	-5.79138	-5.78611	-5.99647	-5.14844	-5.23684	-5.50516	-5.40089	-5.59811
O43815	-19.0819	-19.0819	-19.0819	-19.0819	-19.0819	-8.04748	-19.0819	-19.0819	-19.0819	-19.0819	-19.0819	-19.0819	-19.0819	-19.0819	-19.0819	-19.0819	-19.0819	-19.0819	-6.15222	-19.0819	-19.0819	-6.20707	-4.52417	-19.0819	-6.81134	-6.99998	-7.09761	-7.5491	-8.23711	-7.0259	-6.56487	-5.55367	-6.63934	-6.93564	-7.01733	-7.03323	-6.58804
O43826	-19.0819	-19.0819	-19.0819	-19.0819	-19.0819	-19.0819	-19.0819	-19.0819	-19.0819	-19.0819	-19.0819	-19.0819	-19.0819	-19.0819	-19.0819	-19.0819	-19.0819	-19.0819	-19.0819	-19.0819	-19.0819	-19.0819	-19.0819	-19.0819	-7.35643	-19.0819	-7.35301	-19.0819	-19.0819	-19.0819	-19.0819	-6.90807	-6.68873	-19.0819	-7.58573	-19.0819	-19.0819
O43837	-19.0819	-19.0819	-19.0819	-19.0819	-19.0819	-19.0819	-19.0819	-19.0819	-19.0819	-19.0819	-19.0819	-19.0819	-19.0819	-19.0819	-19.0819	-19.0819	-19.0819	-19.0819	-19.0819	-19.0819	-19.0819	-6.31978	-5.88717	-19.0819	-19.0819	-19.0819	-7.02341	-19.0819	-19.0819	-19.0819	-19.0819	-19.0819	-19.0819	-19.0819	-6.1073	-19.0819	-5.83169
O43847	-19.0819	-19.0819	-19.0819	-19.0819	-19.0819	-19.0819	-19.0819	-19.0819	-19.0819	-19.0819	-19.0819	-19.0819	-9.77277	-19.0819	-9.39524	-7.31127	-7.89399	-8.13324	-6.99756	-6.58345	-10.299	-6.0966	-5.59976	-7.37086	-19.0819	-19.0819	-7.06561	-8.88195	-19.0819	-19.0819	-19.0819	-6.59955	-8.17261	-7.93297	-7.90236	-19.0819	-19.0819
O43852	-5.37258	-5.53094	-5.28951	-5.81133	-5.51004	-5.87225	-5.38362	-5.20864	-8.22556	-5.89593	-6.71027	-5.40773	-6.69242	-5.90159	-5.2645	-5.44402	-5.6438	-5.93743	-5.6553	-5.66595	-4.07143	-5.91713	-5.36285	-4.72203	-6.47918	-5.8937	-6.29612	-5.22351	-7.91321	-6.28009	-5.40576	-6.27061	-6.15869	-6.52162	-6.29864	-5.91631	-7.33972
O43854	-7.29591	-7.68465	-7.39068	-7.14359	-8.39259	-6.11394	-6.52163	-7.94168	-8.21165	-7.34161	-7.3029	-8.47343	-9.12574	-7.58747	-6.95495	-6.20004	-7.45237	-6.96809	-6.51713	-8.39217	-6.62351	-6.64344	-8.98563	-7.86309	-8.05904	-6.03339	-5.82402	-8.50837	-8.07821	-5.26819	-6.51077	-7.16713	-7.03354	-7.35642	-6.30096	-5.78562	-7.57718
O43865	-19.0819	-19.0819	-19.0819	-19.0819	-5.85699	-19.0819	-3.86898	-19.0819	-19.0819	-19.0819	-19.0819	-19.0819	-7.00954	-19.0819	-4.42263	-7.45595	-19.0819	-19.0819	-19.0819	-19.0819	-19.0819	-6.70014	-19.0819	-5.24263	-5.74686	-5.7859	-5.97537	-7.14601	-7.17263	-5.96142	-5.97663	-5.70692	-5.70592	-5.2515	-5.83012	-5.36962	-6.18224
O43866	-1.9526	-2.58752	-1.44962	-2.59421	-3.83219	-1.90666	-3.37978	-7.60724	-3.42178	-2.51339	-2.43872	-3.36708	-2.55384	-6.45073	-1.966	-0.631227	-2.56896	-1.53521	-0.923085	-2.47403	-1.00073	-1.74385	-1.39958	-2.37374	-1.34129	-2.27103	-1.75501	-2.07723	-2.29465	0.298844	-1.7677	-2.13115	-1.83077	-1.26146	-1.88099	-3.85052	-2.95377
O43895	-4.20802	-5.03499	-3.50781	-2.76675	-5.59977	-3.5557	-4.67257	-1.39774	-5.52582	-3.80713	-3.62313	-2.66807	-5.13557	-4.20508	-1.93562	-1.3201	-2.5673	-1.26352	-1.01699	-1.21334	-1.97275	-1.84243	-2.60061	-1.43635	-1.42139	-1.45736	-1.93793	-2.8118	-4.67145	-2.87533	-2.50392	-3.18437	-1.43485	-1.75531	-2.54043	-1.68729	-2.41122
O43920	-8.04889	-5.83381	-19.0819	-5.07769	-19.0819	-19.0819	-4.58538	-19.0819	-5.46311	-19.0819	-8.05588	-7.88663	-6.3211	-19.0819	-5.36269	-6.53808	-2.37808	-6.33078	-4.7191	-6.65136	-5.58235	-3.64412	-5.9684	-6.6381	-6.29206	-4.95844	-6.39273	-6.98036	-7.38415	-3.69097	-6.31902	-5.1791	-7.58687	-2.35597	-7.14694	-3.54407	-6.21863
O43921	-2.29282	-3.4086	-3.2745	-4.57412	-6.08435	-5.82092	-3.75335	-4.4058	-3.82475	-4.39401	-4.65747	-4.50809	-3.24403	-4.05159	-2.39021	-3.95794	-3.78615	-2.94777	-3.52488	-2.45079	-2.7251	-3.54637	-5.16392	-3.88674	-3.84412	-3.66806	-3.78866	-4.11383	-4.51385	-2.96815	-2.82415	-4.00141	-3.8875	-3.28129	-3.63222	-3.76097	-3.43119
O60218	-6.45217	-3.34891	-5.07589	-6.07275	-7.39127	-4.07193	-6.66765	-6.94035	-7.21032	-6.62677	-6.30157	-7.86278	-6.73887	-6.58614	-5.98941	-5.84733	-7.34143	-5.63128	-2.49657	-5.06779	-6.21702	-4.09527	-0.210853	-7.2074	-4.30283	-6.72173	-3.00731	-5.64849	-5.6676	-4.65925	-3.14484	-2.3983	-5.23626	-3.98207	-5.03976	-6.3263	-4.75226
O60229	-19.0819	-19.0819	-19.0819	-3.99472	-19.0819	-19.0819	-19.0819	-19.0819	-19.0819	-19.0819	-19.0819	-19.0819	-19.0819	-19.0819	-5.89197	-19.0819	-19.0819	-19.0819	-19.0819	-19.0819	-19.0819	-5.53649	-5.0561	-4.6742	-19.0819	-19.0819	-19.0819	-6.62753	-19.0819	-19.0819	-19.0819	-19.0819	-19.0819	-19.0819	-5.69425	-7.0014	-19.0819
O60234	-6.14256	-1.05356	-4.13572	-5.25884	-4.04985	-4.09471	-3.93117	-4.11742	-3.36224	-5.36495	-1.66064	-3.70432	-2.35581	-4.5906	-5.68183	-3.71759	-7.42486	-3.53442	-3.60425	-3.31651	-3.81283	-4.09744	-3.40322	-5.40375	-4.21696	-3.4497	-3.96839	-4.58797	-4.25622	-3.90573	-4.65323	-3.01697	-4.26372	-3.39529	-5.18267	-5.44384	-4.10319
O60235	-5.38319	-3.74143	-1.15598	-5.59011	-6.90863	-5.42521	-6.18502	-6.45771	-6.72768	-7.38853	-5.81893	-6.96764	-6.19804	-6.46882	-5.83044	-6.40599	-6.10021	-5.5776	-2.35147	-6.08935	-5.87523	-5.01992	-0.581928	-8.33679	-1.99911	-5.95711	-3.81167	-6.08629	-6.7743	-5.56309	-5.57829	-2.42307	-5.53164	-4.58567	-6.39416	-8.42638	-5.72877
O60240	-5.18585	-5.57459	-5.28063	-5.41812	-5.95928	-3.86421	-6.37023	-5.83162	-6.10159	-5.51804	-6.18052	-2.85268	-5.57195	-5.47741	-5.93765	-19.0819	-19.0819	-19.0819	-19.0819	-19.0819	-19.0819	-5.22421	-5.99227	-4.83439	-7.35434	-5.26484	-5.34829	-6.20391	-2.96624	-3.55696	-4.33589	-5.84716	-5.77257	-5.41157	-5.476	-5.21678	-5.77298
O60241	-4.44954	-4.19101	-4.747	-3.9747	-4.09858	-5.38791	-5.0253	-5.29799	-5.04001	-5.00279	-5.13088	-4.99498	-6.31608	-4.94378	-4.29621	-4.05999	-5.15102	-4.5834	-3.92261	-4.10873	-4.61649	-4.90028	-7.5376	-4.5444	-7.41108	-4.90997	-4.566	-5.57785	-4.33825	-3.55149	-4.54192	-5.6129	-4.07757	-5.0961	-5.77295	-5.02489	-6.25845
O60242	-5.04799	-6.33332	-4.8976	-5.91135	-5.42626	-5.2351	-5.9949	-6.2676	-6.53757	-6.13616	-5.62882	-5.45956	-6.00793	-5.91339	-5.60842	-7.82347	-6.68912	-5.10517	-5.52643	-5.87737	-6.5262	-6.28588	-7.23787	-7.31468	-19.0819	-19.0819	-19.0819	-19.0819	-19.0819	-7.29746	-19.0819	-19.0819	-19.0819	-19.0819	-19.0819	-19.0819	-19.0819
O60243	-7.79695	-19.0819	-19.0819	-5.88352	-7.34871	-19.0819	-5.8541	-19.0819	-19.0819	-19.0819	-19.0819	-7.63468	-19.0819	-19.0819	-4.48142	-7.39705	-6.35925	-5.30516	-5.00556	-4.92488	-5.22657	-4.67206	-7.73178	-5.88731	-5.44836	-5.637	-7.03565	-6.18612	-6.87413	-5.66292	-5.67812	-7.41433	-5.27636	-3.73857	-5.28504	-5.64242	-6.20057
O60245	-6.43446	-5.63821	-6.63296	-6.50127	-6.42513	-5.72589	-7.12221	-5.36838	-7.18033	-6.59678	-7.18456	-5.36258	-6.65068	-6.55614	-5.86838	-5.8166	-6.51324	-5.51548	-5.19389	-5.01543	-5.79905	-6.38562	-5.43777	-6.92574	-5.71034	-6.45089	-6.98928	-7.21294	-7.87409	-5.4864	-5.66587	-7.27462	-5.667	-6.72707	-9.70145	-7.3407	-6.8022
O60256	-6.64329	-19.0819	-19.0819	-19.0819	-7.07383	-19.0819	-19.0819	-19.0819	-19.0819	-19.0819	-19.0819	-19.0819	-19.0819	-19.0819	-5.85834	-5.03942	-5.62214	-4.82336	-6.23556	-4.90902	-6.35462	-4.92531	-5.09492	-5.07103	-4.57748	-6.32234	-5.9813	-5.92692	-6.67626	-6.24084	-6.03487	-5.27838	-4.23453	-5.213	-5.63369	-5.38926	-5.25747
O60259	-5.26074	-5.67964	-3.63397	-5.05217	-6.37068	-4.58878	-5.64707	-5.91976	-6.18974	-5.60619	-6.1156	-5.11173	-7.42046	-5.56555	-5.89835	-5.45829	-5.72619	-6.43713	-4.50908	-5.32789	-5.5857	-5.28214	-4.6879	-8.79229	-4.39256	-5.14218	-5.47959	-5.80532	-6.49333	-4.58299	-3.46428	-4.58334	-5.48933	-5.324	-5.15082	-5.47289	-7.97691
O60262	-6.89835	-6.2364	-5.94243	-3.84114	-7.02678	-4.55872	-6.81559	-6.49342	-6.68541	-5.05108	-5.85465	-5.8187	-6.23376	-6.13921	-4.71946	-5.06397	-4.73594	-3.54996	-4.96947	-4.07355	-3.23595	-4.69073	-6.37702	-4.04978	-5.57827	-5.38746	-4.40598	-5.61486	-6.35517	-4.16578	-4.93007	-4.6697	-4.90189	-5.09344	-5.06693	-4.63698	-5.47852
O60271	-5.50148	-7.00276	-5.06571	-4.94878	-6.78545	-5.63718	-6.06184	-6.33453	-6.6045	-5.93879	-6.29092	-6.88832	-6.75978	-4.79405	-4.61838	-4.53302	-3.9646	-4.7076	-3.56089	-4.37034	-4.61273	-5.10078	-4.17107	-4.35102	-3.01441	-4.75584	-3.96687	-4.42581	-5.22402	-4.72316	-4.15807	-4.88513	-2.35868	-3.29998	-3.59246	-4.15314	-3.00334
O60279	-5.80807	-5.4423	-3.68426	-6.39969	-3.99954	-5.59615	-5.08114	-2.48479	-5.10985	-5.68115	-5.09766	-4.96982	-5.54386	-3.57294	-5.4392	-4.63991	-6.67835	-4.17448	-4.69052	-4.80618	-4.77322	-6.96903	-5.45986	-6.11296	-6.08561	-5.62749	-6.58401	-7.91228	-4.26342	-4.75687	-5.16003	-6.88459	-5.5996	-7.03867	-6.01318	-6.75481	-5.08588
O60282	-7.16556	-6.63163	-5.13659	-5.82385	-7.10943	-6.8624	-7.0135	-6.88866	-7.15864	-6.57509	-6.24988	-7.25794	-5.84654	-6.53445	-5.46159	-5.83658	-5.00055	-4.85408	-5.45253	-2.73332	-4.64038	-4.48351	-3.54724	-4.97737	-4.58179	-4.58597	-5.11142	-5.08225	-5.87177	-4.74624	-5.83806	-3.79178	-3.81444	-5.34473	-3.87326	-4.71826	-4.50264
O60291	-19.0819	-19.0819	-19.0819	-7.29203	-8.26764	-19.0819	-19.0819	-19.0819	-19.0819	-9.01888	-19.0819	-19.0819	-19.0819	-19.0819	-6.65361	-6.61682	-7.19954	-6.40077	-6.97718	-6.1811	-5.26342	-6.7963	-6.70822	-8.1072	-19.0819	-19.0819	-19.0819	-19.0819	-19.0819	-19.0819	-19.0819	-6.35269	-19.0819	-19.0819	-7.03815	-6.68941	-19.0819
O60308	-19.0819	-6.82198	-19.0819	-7.47419	-19.0819	-19.0819	-19.0819	-19.0819	-19.0819	-9.38967	-19.0819	-8.38254	-9.44358	-19.0819	-6.62588	-8.95272	-7.98488	-7.54569	-6.09499	-5.79271	-6.88966	-6.94521	-6.82743	-7.48549	-8.03269	-8.22134	-7.98824	-8.44371	-9.45846	-8.24725	-8.87587	-8.73032	-7.27728	-8.00977	-8.11595	-7.60811	-11.9644
O60313	-19.0819	-19.0819	-19.0819	-19.0819	-19.0819	-19.0819	-19.0819	-19.0819	-19.0819	-19.0819	-5.35962	-19.0819	-19.0819	-19.0819	-7.95695	-7.92016	-8.50288	-7.646	-9.02233	-7.78976	-7.62923	-8.0337	-5.74277	-8.68514	-6.69667	-7.45243	-7.37663	-8.06515	-8.68956	-7.47835	-7.49355	-6.69746	-6.73216	-7.72229	-7.0231	-9.16575	-7.64403
O60343	-19.0819	-19.0819	-19.0819	-19.0819	-19.0819	-19.0819	-19.0819	-19.0819	-19.0819	-19.0819	-19.0819	-19.0819	-19.0819	-19.0819	-5.50144	-6.76422	-6.04737	-5.48917	-5.15094	-4.46724	-5.17	-5.10212	-5.49505	-5.58793	-5.80967	-7.17093	-4.9019	-6.54743	-7.23544	-6.02423	-6.03943	-6.34136	-5.52025	-5.78675	-5.87547	-6.93983	-6.18991
O60346	-19.0819	-19.0819	-19.0819	-6.69601	-19.0819	-19.0819	-7.29092	-19.0819	-19.0819	-19.0819	-6.78894	-6.47382	-19.0819	-19.0819	-8.27691	-7.29264	-8.21327	-7.41449	-6.38406	-8.20658	-6.74527	-7.81002	-7.72194	-8.1322	-6.70093	-7.23748	-5.89123	-7.33213	-8.29019	-4.8078	-6.68236	-8.02994	-7.21414	-7.4893	-7.24247	-7.08631	-7.24466
O60353	-5.27672	-3.8279	-5.04978	-6.60675	-6.26871	-5.23897	-5.5451	-5.81779	-5.54553	-5.50422	-5.9111	-5.00976	-5.46051	-5.46358	-6.2401	-6.92611	-6.83649	-6.03772	-5.13457	-6.64877	-5.84346	-6.43325	-6.34517	-6.36565	-19.0819	-19.0819	-19.0819	-5.73614	-3.44198	-6.64132	-5.23192	-19.0819	-19.0819	-19.0819	-6.04757	-6.64865	-5.38643
O60437	-4.55209	-4.26564	-2.7121	-5.05385	-5.34305	-2.6222	-5.15884	-2.51474	-6.53702	-5.64827	-5.30852	-4.9403	-7.44345	-5.07732	-4.00203	-4.89393	-4.54486	-4.81787	-1.24411	-4.08097	-4.13615	-2.23284	0.578814	-5.06154	-1.83506	-4.43641	-1.66478	-4.81169	-5.24543	-3.32637	-4.41602	-0.458234	-2.57542	-2.34024	-4.23416	-5.06641	-5.1679
O60443	-19.0819	-19.0819	-19.0819	-9.60267	-19.0819	-19.0819	-19.0819	-19.0819	-19.0819	-19.0819	-19.0819	-19.0819	-14.0481	-19.0819	-5.51108	-4.42623	-6.05701	-5.4716	-5.16059	-5.34389	-5.17964	-5.40502	-5.56569	-6.52627	-5.16752	-7.11526	-5.4141	-4.84002	-7.11974	-5.90853	-6.11106	-5.66966	-6.02462	-5.58893	-5.77723	-5.95434	-6.30694
O60449	-5.06613	-6.86315	-5.07768	-7.42998	-7.5711	-8.78419	-6.84749	-7.12018	-6.94792	-8.67169	-6.28948	-6.96135	-7.61933	-5.3581	-6.26412	-6.57955	-6.66767	-7.07852	-5.66772	-4.69689	-5.81044	-5.87273	-6.28134	-6.33104	-6.25834	-6.32017	-6.38454	-6.35876	-7.63689	-5.54818	-5.49951	-6.2557	-6.59756	-6.18693	-6.29438	-6.47803	-6.59136
O60462	-6.82435	-7.10825	-6.81429	-6.22917	-5.92326	-6.23506	-6.24726	-7.36528	-5.76432	-7.78659	-6.94825	-7.09939	-7.99565	-7.01107	-5.99648	-6.3993	-6.50171	-5.93009	-5.58221	-5.82929	-5.64986	-7.48207	-6.16375	-5.95016	-6.40359	-6.30012	-5.37268	-6.68503	-6.51181	-7.95735	-6.44887	-6.7742	-5.01344	-6.08323	-6.62086	-6.74204	-6.30286
O60478	-19.0819	-19.0819	-19.0819	-19.0819	-19.0819	-19.0819	-19.0819	-19.0819	-19.0819	-8.66059	-6.74052	-19.0819	-19.0819	-19.0819	-19.0819	-19.0819	-19.0819	-19.0819	-19.0819	-19.0819	-19.0819	-8.75445	-4.91906	-9.60824	-19.0819	-7.68967	-7.11038	-6.56677	-19.0819	-19.0819	-19.0819	-19.0819	-19.0819	-19.0819	-19.0819	-7.96442	-19.0819
O60487	-4.96156	-4.68951	-3.93342	-5.45783	-7.06545	-5.58203	-6.8993	-6.61453	-6.8845	-6.88083	-6.33769	-7.32917	-7.16234	-5.26136	-5.4493	-5.32136	-5.51803	-4.9075	-4.09173	-4.29151	-4.52422	-5.17468	-4.44003	-5.60429	-6.94328	-5.58675	-5.60165	-6.25454	-6.94255	-4.13903	-4.87677	-8.07695	-5.15954	-5.49386	-6.0001	-5.31437	-6.82632
O60488	-7.6622	-19.0819	-6.67672	-5.49887	-19.0819	-7.27547	-8.03527	-19.0819	-19.0819	-4.25434	-5.1616	-19.0819	-19.0819	-19.0819	-5.85262	-5.49624	-6.14515	-6.98361	-6.1576	-5.75864	-5.75234	-4.85385	-5.91817	-5.53946	-5.17923	-5.64849	-6.25337	-4.31862	-4.67393	-6.46226	-6.6077	-4.85068	-5.62275	-6.04996	-4.99754	-5.14168	-5.06915
O60493	-7.07541	-19.0819	-19.0819	-6.64663	-6.39266	-5.69299	-19.0819	-7.82091	-19.0819	-19.0819	-6.03702	-7.01288	-7.56124	-19.0819	-6.00908	-5.31873	-6.14587	-5.10658	-4.23609	-4.79988	-5.41234	-6.42331	-4.20871	-5.80536	-4.89893	-6.6216	-5.82784	-6.11537	-7.06018	-4.69721	-5.81875	-5.32851	-5.51473	-6.06631	-6.10224	-5.9032	-5.05545
O60494	1.58054	-1.07946	1.50688	0.746878	-0.494807	0.0397434	-0.716708	-1.39304	-1.94513	0.883155	0.800257	0.169038	-1.58946	0.00447193	1.07032	0.359653	-0.275513	0.367114	1.48415	1.17905	0.967529	0.0275278	0.195695	1.03183	0.508775	0.673131	1.57971	1.05847	-1.47011	1.63551	0.776593	0.222655	1.41358	0.214475	0.782565	0.465611	0.557953
O60500	-10.0723	-7.97194	-7.67798	-7.36138	-8.67989	-6.75337	-7.98435	-8.22897	-8.49895	-6.28245	-10.7864	-6.26749	-7.9693	-7.87476	-5.50871	-5.93553	-6.00575	-6.90841	-6.11078	-7.10772	-6.61711	-6.71639	-7.12391	-6.51547	-8.52737	-5.66646	-7.60356	-6.04394	-8.20451	-8.74562	-7.82033	-6.79191	-6.11947	-6.90369	-6.6826	-6.02372	-7.15898
O60502	-19.0819	-6.29634	-6.07748	-7.42061	-8.80089	-19.0819	-19.0819	-19.0819	-19.0819	-19.0819	-19.0819	-7.54194	-19.0819	-19.0819	-6.60506	-7.00828	-7.151	-6.4178	-6.25702	-6.43543	-6.32462	-6.3522	-5.36857	-6.1938	-6.56834	-7.07444	-7.00533	-6.559	-7.99411	-6.7829	-6.79811	-6.28652	-5.78609	-6.54543	-7.44649	-6.79024	-6.94858
O60506	-5.60163	-4.41342	-4.33569	-5.3798	-9.09446	-5.60098	-7.85448	-6.2474	-6.51737	-5.93383	-8.31204	-4.8975	-5.68347	-5.89319	-7.69152	-6.5051	-6.56479	-5.7051	-5.27237	-5.08754	-5.79385	-5.19953	-3.25099	-5.95991	-4.7488	-6.0017	-4.49431	-6.97902	-4.53846	-5.3852	-7.17681	-4.06669	-5.53763	-5.08717	-5.3171	-7.77776	-5.23973
O60507	-7.78327	-6.89297	-5.93661	-6.52429	-6.73516	-6.14197	-6.77069	-7.17446	-7.44444	-6.88578	-6.53569	-8.93938	-6.9148	-6.82025	-7.28539	-6.12099	-8.16013	-6.97194	-5.96576	-6.92155	-6.58481	-7.8224	-6.97682	-6.95963	-8.47625	-7.30693	-7.07384	-7.85605	-8.54406	-6.67317	-6.52037	-7.44495	-6.89862	-7.09537	-7.20155	-7.41419	-7.49853
O60512	-5.03646	-7.66585	-5.86429	-6.78684	-5.66615	-5.74596	-6.65186	-6.8012	-7.07118	-5.46725	-6.49406	-6.4391	-6.54154	-6.447	-6.24329	-5.5895	-4.79297	-5.4076	-5.60348	-4.00754	-5.38238	-4.85507	-6.37955	-4.90771	-6.91571	-5.77986	-6.05281	-6.32898	-7.01699	-5.90126	-5.53672	-5.53036	-5.01321	-5.33691	-5.84419	-4.79723	-6.58388
O60513	-5.35751	-5.74625	-5.45229	-5.14314	-6.4542	-7.10446	-5.73059	-6.00328	-4.6621	-5.36781	-6.29328	-5.15658	-5.74361	-5.64907	-7.33551	-5.088	-6.67526	-6.17438	-4.77798	-4.82239	-5.44057	-6.27202	-6.43514	-6.24819	-4.96151	-4.90737	-6.90139	-5.69927	-6.38728	-5.17607	-5.0901	-5.08349	-4.37472	-4.93859	-6.78891	-6.17594	-5.06443
O60516	-19.0819	-19.0819	-19.0819	-19.0819	-19.0819	-19.0819	-19.0819	-19.0819	-19.0819	-4.92544	-19.0819	-19.0819	-19.0819	-19.0819	-6.25183	-19.0819	-5.96679	-6.37067	-19.0819	-19.0819	-19.0819	-19.0819	-19.0819	-6.31305	-19.0819	-19.0819	-19.0819	-19.0819	-19.0819	-19.0819	-19.0819	-19.0819	-4.51572	-19.0819	-19.0819	-19.0819	-3.80745
O60518	-19.0819	-7.97481	-19.0819	-9.2396	-19.0819	-19.0819	-19.0819	-19.0819	-19.0819	-19.0819	-19.0819	-19.0819	-19.0819	-19.0819	-8.02045	-19.0819	-19.0819	-19.0819	-19.0819	-19.0819	-19.0819	-10.5809	-7.12931	-9.50762	-7.96816	-8.14505	-7.17558	-7.73368	-8.75179	-7.54058	-9.02909	-5.9492	-7.44588	-6.72261	-7.40928	-7.21629	-8.57825
O60547	-9.2024	-19.0819	-5.625	-19.0819	-19.0819	-5.79798	-6.76602	-19.0819	-10.1181	-19.0819	-19.0819	-7.51324	-7.2877	-19.0819	-5.66208	-5.86396	-6.75809	-5.15726	-6.04199	-5.06572	-5.56931	-7.2104	-5.18034	-6.57847	-5.80307	-6.5955	-5.36543	-5.96019	-7.01573	-5.80453	-6.7877	-4.86471	-4.40439	-5.56705	-5.41751	-5.90466	-6.17735
O60568	-6.84099	-6.51944	-6.13244	-5.16038	-7.06574	-4.30715	-5.80252	-6.68343	-7.22017	-6.36986	-5.17427	-6.22402	-6.6832	-6.32922	-3.96051	-3.73406	-4.83576	-5.55257	-5.55333	-5.33482	-4.09914	-5.12826	-5.12204	-3.61078	-5.47377	-4.33992	-3.98666	-5.58033	-5.59196	-5.49186	-5.58121	-4.19442	-3.79423	-4.30274	-4.09723	-3.71766	-4.51443
O60603	-5.66092	-5.60304	-5.98493	-4.86296	-5.72011	-4.54047	-5.31153	-4.56338	-6.20209	-6.06719	-5.96375	-6.02988	-7.36296	-4.71826	-4.84681	-4.72312	-4.47519	-4.86915	-4.13184	-4.55606	-3.77804	-5.82235	-5.19891	-4.95492	-4.74825	-5.75163	-5.35449	-6.64782	-6.89323	-6.03251	-4.46454	-5.55257	-4.56452	-5.27458	-5.76125	-4.72898	-6.94266
O60609	-4.20348	-3.14453	-2.80244	-3.8319	-4.85267	-3.667	-5.25495	-4.6995	-5.76336	-4.25026	-4.06072	-3.89146	-5.69824	-4.34529	-5.35412	-4.40891	-5.49246	-4.85007	-2.91544	-5.29142	-5.04312	-5.2456	-4.73401	-5.81431	-19.0819	-19.0819	-5.53597	-19.0819	-19.0819	-19.0819	-19.0819	-19.0819	-19.0819	-19.0819	-19.0819	-19.0819	-19.0819
O60610	-7.91476	-6.10955	-7.93475	-19.0819	-19.0819	-9.84046	-10.6003	-19.0819	-19.0819	-10.5594	-19.0819	-6.9284	-7.64468	-19.0819	-6.58544	-7.36516	-7.95211	-6.30469	-6.43869	-7.43464	-7.07491	-6.34974	-5.04845	-5.94489	-5.88027	-6.02162	-5.7717	-6.97413	-5.54217	-5.7733	-7.36389	-4.89966	-4.95034	-5.62639	-6.2543	-6.3369	-5.30808
O60613	-4.37969	-5.92529	-6.21584	-4.49608	-5.68344	-3.83645	-5.65377	-6.18232	-6.87178	-6.72099	-5.35586	-5.68317	-6.21198	-6.673	-5.00134	-4.14604	-5.55734	-3.78839	-3.3656	-3.1214	-2.98391	-5.37319	-4.24615	-4.12976	-4.77263	-5.03105	-4.5988	-5.95762	-5.77353	-3.23568	-3.77989	-4.59732	-6.32775	-4.80901	-4.97751	-3.85605	-5.24983
O60635	-1.77488	-2.72583	0.656663	0.588851	-3.93578	-0.165703	-0.237403	-5.6423	-1.35745	-0.210434	-0.0316169	-1.0361	-2.88617	0.0925258	-0.635438	0.603489	-2.32765	0.268079	1.93939	0.463654	1.19019	-1.39283	-2.4569	-1.92521	-0.374062	-1.29835	0.15797	-0.535455	-0.953728	-0.0240367	-2.24412	-2.62981	-1.29241	-0.615477	-0.0461168	-2.54765	-0.717875
O60637	-6.54606	-19.0819	-19.0819	-4.04452	-19.0819	-19.0819	-19.0819	-19.0819	-19.0819	-19.0819	-19.0819	-19.0819	-9.49953	-19.0819	-19.0819	-19.0819	-19.0819	-19.0819	-4.01394	-19.0819	-19.0819	-4.67253	-2.41891	-19.0819	-19.0819	-19.0819	-4.41886	-19.0819	-19.0819	-4.85892	-19.0819	-4.79764	-5.26776	-5.55081	-19.0819	-19.0819	-19.0819
O60645	-6.54427	-19.0819	-19.0819	-19.0819	-19.0819	-19.0819	-19.0819	-19.0819	-19.0819	-19.0819	-19.0819	-19.0819	-19.0819	-19.0819	-6.40023	-5.58336	-8.43723	-6.38469	-5.64362	-5.41115	-5.68208	-6.65753	-4.97733	-8.14547	-4.82583	-19.0819	-7.32706	-19.0819	-8.82781	-19.0819	-19.0819	-7.0316	-7.23004	-7.37712	-5.64881	-19.0819	-19.0819
O60656	-19.0819	-19.0819	-19.0819	-5.9463	-19.0819	-19.0819	-8.4868	-19.0819	-19.0819	-19.0819	-19.0819	-19.0819	-19.0819	-19.0819	-5.10044	-6.83378	-4.76702	-3.66113	-4.85061	-5.0924	-5.76568	-5.06404	-6.00418	-3.8515	-7.40562	-5.63435	-6.58279	-5.18748	-6.62961	-5.4184	-5.4336	-5.09049	-3.87391	-6.67405	-5.33714	-4.89868	-4.93427
O60658	-7.60197	-19.0819	-19.0819	-5.77461	-19.0819	-19.0819	-19.0819	-8.35312	-19.0819	-7.58826	-19.0819	-19.0819	-8.09345	-19.0819	-5.32084	-6.19681	-6.25131	-7.5522	-5.87943	-6.02828	-5.90033	-6.62746	-6.28638	-6.51359	-7.39415	-7.65016	-6.38514	-6.74037	-8.05111	-6.8399	-6.56343	-6.71612	-6.13399	-6.87982	-6.88422	-6.77358	-7.00558
O60664	-6.20267	-6.50783	-2.40008	-6.32565	-5.77852	-4.30535	-8.46634	-3.6438	-6.87531	-6.53829	-6.38858	-6.07199	-7.56948	-3.47623	-6.86508	-6.66182	-6.8036	-6.08346	-5.04665	-4.86386	-5.82686	-4.22009	-2.82766	-6.1718	-4.75029	-4.96078	-4.09667	-6.2225	-5.43158	-4.44875	-4.27265	-2.70618	-3.32325	-5.30064	-5.49084	-4.53828	-6.13749
O60667	-19.0819	-5.31786	-19.0819	-4.05975	-4.64301	-19.0819	-5.58584	-19.0819	-6.59718	-19.0819	-19.0819	-19.0819	-19.0819	-19.0819	-19.0819	-19.0819	-19.0819	-19.0819	-19.0819	-3.2543	-19.0819	-4.48213	-19.0819	-19.0819	-19.0819	-19.0819	-19.0819	-19.0819	-19.0819	-19.0819	-19.0819	-19.0819	-19.0819	-19.0819	-19.0819	-19.0819	-19.0819
O60684	-19.0819	-19.0819	-19.0819	-8.43839	-19.0819	-19.0819	-19.0819	-19.0819	-19.0819	-19.0819	-19.0819	-19.0819	-19.0819	-19.0819	-6.56166	-6.37136	-6.95409	-6.15531	-7.41456	-6.69508	-4.41134	-5.52726	-4.4882	-6.43096	-9.71004	-5.99817	-5.76508	-8.69105	-7.2353	-6.02409	-10.2121	-5.29902	-4.9758	-5.40265	-5.89279	-5.64153	-9.22946
O60687	-19.0819	-19.0819	-19.0819	-19.0819	-6.27949	-19.0819	-5.25002	-19.0819	-19.0819	-19.0819	-5.87074	-19.0819	-19.0819	-19.0819	-19.0819	-5.89258	-19.0819	-19.0819	-19.0819	-19.0819	-7.48386	-19.0819	-19.0819	-6.03283	-19.0819	-19.0819	-19.0819	-19.0819	-19.0819	-6.77277	-19.0819	-5.20827	-19.0819	-19.0819	-5.11417	-19.0819	-19.0819
O60701	-6.85076	-6.70572	-6.46977	-6.45036	-7.39428	-7.6653	-6.33145	-6.94337	-6.54443	-6.0245	-6.04802	-6.11621	-6.79542	-4.3555	-5.80251	-5.90114	-5.77565	-5.11223	-5.39733	-5.03797	-5.67043	-5.7372	-5.16421	-6.39783	-4.33063	-6.28425	-5.72416	-6.83249	-6.20216	-6.70064	-7.34013	-5.79107	-4.15948	-5.50629	-5.60234	-5.85627	-6.24054
O60704	-5.44854	-3.26568	-4.89309	-5.14265	-3.28869	-3.96812	-4.91454	-3.38747	-3.71469	-5.56786	-5.15099	-4.40165	-6.29577	-5.27545	-4.35954	-4.32387	-3.31793	-3.31766	-3.81123	-3.86023	-4.17058	-3.44939	-3.89336	-2.84734	-5.47644	-4.5169	-4.28963	-4.94987	-3.56648	-4.18948	-2.76342	-4.61565	-3.90569	-4.52887	-3.51909	-3.29452	-4.64194
O60716	-6.87581	-19.0819	-6.1397	-7.15526	-19.0819	-5.64866	-19.0819	-19.0819	-8.29283	-19.0819	-7.14774	-6.42276	-19.0819	-7.66865	-6.51192	-6.17391	-5.91504	-5.71758	-4.46963	-5.2615	-5.1166	-4.31796	-2.93979	-3.83846	-5.6682	-7.11966	-4.7259	-6.3997	-7.61337	-5.87962	-7.62078	-3.63924	-4.62457	-4.80993	-6.04514	-6.2909	-5.81716
O60749	-7.47729	-19.0819	-19.0819	-6.06196	-19.0819	-6.14469	-7.3489	-8.12306	-19.0819	-19.0819	-19.0819	-7.31503	-6.78156	-19.0819	-6.35907	-6.35413	-6.47523	-6.3818	-5.59113	-6.23148	-6.0667	-6.53601	-5.63575	-5.85522	-5.15476	-6.385	-4.95633	-6.37904	-6.41345	-5.87466	-7.66333	-4.74928	-3.97891	-4.23605	-5.04345	-4.63672	-5.35495
O60763	-7.38075	-6.54913	-5.18632	-6.46939	-7.56895	-6.32738	-8.37977	-4.64771	-7.33422	-7.85476	-7.41413	-6.97001	-7.53696	-4.10966	-6.5085	-6.5962	-6.44234	-5.69327	-4.80278	-6.02819	-5.84893	-5.04802	-3.9981	-6.2934	-4.9393	-6.19421	-5.2609	-6.57152	-6.65293	-6.00746	-6.40721	-3.44882	-4.59403	-4.27804	-5.66712	-6.00626	-5.87945
O60784	-6.91206	-5.22846	-3.51649	-4.86659	-4.75326	-4.69682	-6.71102	-5.80957	-6.07954	-5.57553	-5.77538	-5.83877	-6.64951	-4.43178	-5.04325	-4.63269	-5.68122	-4.0168	-3.0372	-4.71007	-3.74745	-4.75915	-2.38758	-4.85156	-3.84083	-5.44794	-3.93052	-4.8866	-4.84757	-4.06838	-4.47703	-3.47088	-4.38248	-4.10934	-4.33449	-5.46538	-4.27459
O60814	-5.0437	-19.0819	-6.20886	-19.0819	-19.0819	-5.72736	-4.88329	-19.0819	-19.0819	-6.34843	-19.0819	-5.05486	-5.4565	-19.0819	-4.31597	-5.10787	-5.69059	-4.89181	-4.79416	-4.97747	-5.74655	-4.24671	-5.19927	-5.44211	-3.33632	-3.78867	-4.29982	-5.08204	-5.77004	-4.55883	-5.10519	-2.37196	-4.61502	-4.29783	-5.94328	-4.56617	-4.7518
P57053	-5.0437	-19.0819	-6.20886	-19.0819	-19.0819	-5.72736	-4.88329	-19.0819	-19.0819	-6.34843	-19.0819	-5.05486	-5.4565	-19.0819	-4.31597	-5.10787	-5.69059	-4.89181	-4.79416	-4.97747	-5.74655	-4.24671	-5.19927	-5.44211	-3.33632	-3.78867	-4.29982	-5.08204	-5.77004	-4.55883	-5.10519	-2.37196	-4.61502	-4.29783	-5.94328	-4.56617	-4.7518
P58876	-5.0437	-19.0819	-19.0819	-19.0819	-19.0819	-5.72736	-4.88329	-6.75985	-19.0819	-6.34843	-19.0819	-5.05486	-5.4565	-19.0819	-4.31597	-5.10787	-5.69059	-4.89181	-4.79416	-4.97747	-5.74655	-4.24671	-5.19927	-5.44211	-3.33632	-3.78867	-4.29982	-5.08204	-5.77004	-4.55883	-5.10519	-2.37196	-4.61502	-4.29783	-5.94328	-4.56617	-4.7518
P62807	-5.0437	-19.0819	-19.0819	-19.0819	-19.0819	-5.72736	-4.88329	-19.0819	-19.0819	-6.34843	-6.12108	-5.05486	-5.4565	-19.0819	-4.31597	-5.10787	-5.69059	-4.89181	-4.79416	-4.97747	-5.74655	-4.24671	-5.19927	-5.44211	-3.33632	-3.78867	-4.29982	-5.08204	-5.77004	-4.55883	-5.10519	-2.37196	-4.61502	-4.29783	-5.94328	-4.56617	-4.7518
Q5QNW6	-5.0437	-19.0819	-19.0819	-19.0819	-19.0819	-5.72736	-4.88329	-19.0819	-19.0819	-6.34843	-6.12108	-5.05486	-5.4565	-19.0819	-4.31597	-5.10787	-5.69059	-4.89181	-4.79416	-4.97747	-5.74655	-4.24671	-5.19927	-5.44211	-3.33632	-3.78867	-4.29982	-5.08204	-5.77004	-4.55883	-5.10519	-2.37196	-4.61502	-4.29783	-5.94328	-4.56617	-4.7518
Q93079	-5.0437	-19.0819	-19.0819	-19.0819	-19.0819	-5.72736	-4.88329	-19.0819	-19.0819	-6.34843	-6.12108	-5.05486	-5.4565	-19.0819	-4.31597	-5.10787	-5.69059	-4.89181	-4.79416	-4.97747	-5.74655	-4.24671	-5.19927	-5.44211	-3.33632	-3.78867	-4.29982	-5.08204	-5.77004	-4.55883	-5.10519	-2.37196	-4.61502	-4.29783	-5.94328	-4.56617	-4.7518
Q99877	-5.0437	-19.0819	-19.0819	-19.0819	-19.0819	-5.72736	-4.88329	-19.0819	-19.0819	-6.34843	-6.12108	-5.05486	-5.4565	-19.0819	-4.31597	-5.10787	-5.69059	-4.89181	-4.79416	-4.97747	-5.74655	-4.24671	-5.19927	-5.44211	-3.33632	-3.78867	-4.29982	-5.08204	-5.77004	-4.55883	-5.10519	-2.37196	-4.61502	-4.29783	-5.94328	-4.56617	-4.7518
Q99879	-5.0437	-19.0819	-19.0819	-5.89226	-19.0819	-5.72736	-4.88329	-19.0819	-19.0819	-6.34843	-19.0819	-5.05486	-5.4565	-19.0819	-4.31597	-5.10787	-5.69059	-4.89181	-4.79416	-4.97747	-5.74655	-4.24671	-5.19927	-5.44211	-3.33632	-3.78867	-4.29982	-5.08204	-5.77004	-4.55883	-5.10519	-2.37196	-4.61502	-4.29783	-5.94328	-4.56617	-4.7518
Q99880	-5.0437	-19.0819	-19.0819	-19.0819	-19.0819	-5.72736	-4.88329	-19.0819	-19.0819	-6.34843	-6.12108	-5.05486	-5.4565	-19.0819	-4.31597	-5.10787	-5.69059	-4.89181	-4.79416	-4.97747	-5.74655	-4.24671	-5.19927	-5.44211	-3.33632	-3.78867	-4.29982	-5.08204	-5.77004	-4.55883	-5.10519	-2.37196	-4.61502	-4.29783	-5.94328	-4.56617	-4.7518
O60825	-19.0819	-19.0819	-19.0819	-6.44712	-19.0819	-19.0819	-19.0819	-8.22343	-19.0819	-7.90985	-5.25719	-6.59202	-5.85471	-19.0819	-5.74815	-5.53719	-7.47008	-5.65687	-6.27023	-5.23079	-5.9055	-5.88454	-4.71201	-5.67956	-5.43772	-5.94013	-5.05442	-5.51786	-6.07984	-5.2165	-5.2317	-4.93974	-4.29253	-5.23233	-5.40113	-5.22383	-4.63881
O60826	-19.0819	-19.0819	-19.0819	-19.0819	-19.0819	-19.0819	-19.0819	-19.0819	-19.0819	-19.0819	-19.0819	-19.0819	-19.0819	-19.0819	-7.68763	-7.66529	-8.23357	-8.45255	-7.33714	-7.52044	-6.58128	-7.81602	-7.70002	-7.88622	-7.73508	-7.92373	-8.38503	-8.47284	-9.16085	-7.94964	-7.96485	-6.72077	-6.84588	-7.28431	-7.85974	-7.95697	-8.46152
O60832	-19.0819	-19.0819	-19.0819	-19.0819	-19.0819	-19.0819	-19.0819	-19.0819	-19.0819	-19.0819	-19.0819	-19.0819	-19.0819	-19.0819	-19.0819	-19.0819	-19.0819	-19.0819	-19.0819	-19.0819	-19.0819	-5.9711	-5.03732	-19.0819	-19.0819	-19.0819	-5.50646	-19.0819	-19.0819	-19.0819	-19.0819	-6.22863	-19.0819	-19.0819	-19.0819	-19.0819	-19.0819
O60841	-19.0819	-19.0819	-19.0819	-6.76485	-19.0819	-19.0819	-19.0819	-19.0819	-19.0819	-19.0819	-19.0819	-7.37819	-19.0819	-19.0819	-6.1547	-7.21966	-6.70063	-5.995	-5.48469	-5.90001	-6.12941	-5.55414	-4.85728	-6.52581	-5.94767	-6.34774	-6.57421	-7.17749	-7.58487	-6.37366	-6.38886	-6.09257	-5.83364	-5.74428	-6.27881	-6.38099	-6.9576
O60844	-8.35757	-19.0819	-6.25074	-6.48245	-19.0819	-19.0819	-6.39582	-19.0819	-19.0819	-7.80933	-19.0819	-8.19531	-19.0819	-19.0819	-4.4366	-3.99868	-4.59281	-4.59795	-6.95433	-5.52508	-5.2081	-5.66229	-6.63331	-5.13243	-5.15223	-5.35331	-6.76686	-5.84257	-6.69973	-5.48852	-5.60911	-5.28713	-5.11371	-7.47012	-5.1799	-5.3369	-6.25206
O60869	-6.96518	-9.99717	-5.83065	-7.00865	-8.89068	-7.40727	-8.30067	-8.43976	-8.70974	-8.89326	-6.93618	-9.40699	-8.1801	-8.08556	-7.58988	-7.04518	-7.6086	-7.02237	-6.73148	-7.86647	-6.25461	-7.02377	-6.49393	-7.89161	-6.13169	-6.47712	-6.63582	-8.80437	-8.10604	-6.89483	-6.73288	-6.50018	-6.95648	-7.36394	-7.15163	-7.05161	-6.90545
O60879	-19.0819	-19.0819	-19.0819	-19.0819	-19.0819	-19.0819	-19.0819	-5.69064	-19.0819	-19.0819	-19.0819	-19.0819	-19.0819	-19.0819	-5.6963	-5.28553	-6.24224	-5.08186	-5.4039	-5.89042	-4.88663	-6.91126	-5.63328	-6.90997	-4.53533	-5.89533	-5.92331	-7.80854	-7.13245	-5.92124	-6.70839	-6.19304	-4.65764	-5.57286	-6.18823	-5.83848	-5.06356
O60884	-5.52405	-4.72672	-4.11095	-4.90426	-5.8025	-5.69543	-6.47655	-6.16982	-5.37652	-6.42898	-6.00607	-6.31078	-6.13616	-4.62964	-5.57116	-6.27683	-5.18612	-5.58862	-5.43923	-4.71395	-5.33593	-5.10212	-4.13339	-4.95721	-5.62283	-5.87845	-5.71888	-6.02529	-6.70133	-7.31687	-6.3755	-4.54984	-4.61536	-4.5468	-5.34696	-4.81745	-5.16383
O60888	-0.180169	-2.98021	-1.97816	-2.25668	-1.06282	-1.59695	-2.0435	-2.68562	-1.09917	0.350014	-2.94426	-1.96588	-2.02569	-0.675557	-1.96229	-2.84674	-0.208299	-2.46609	-1.70528	-1.75502	-2.61089	0.272068	-0.501517	-1.31452	-2.65758	-1.74089	-1.62645	-1.90461	-2.79549	-0.741942	-1.67621	-2.60891	-2.27384	-2.38444	-2.54586	-0.339453	-2.41135
O60895	-19.0819	-6.76157	-19.0819	-7.15311	-19.0819	-6.96224	-19.0819	-19.0819	-19.0819	-19.0819	-19.0819	-19.0819	-19.0819	-7.34562	-19.0819	-7.22135	-19.0819	-9.51344	-6.48048	-19.0819	-19.0819	-19.0819	-9.14629	-19.0819	-19.0819	-19.0819	-19.0819	-19.0819	-19.0819	-19.0819	-19.0819	-19.0819	-19.0819	-19.0819	-19.0819	-13.0852	-19.0819
O60896	-4.77809	-19.0819	-19.0819	-19.0819	-3.57152	-19.0819	-4.01498	-19.0819	-19.0819	-4.3867	-19.0819	-19.0819	-6.2739	-19.0819	-4.65938	-6.51452	-6.15717	-5.3584	-5.26074	-5.44405	-5.2798	-6.27605	-5.66585	-4.08901	-19.0819	-19.0819	-19.0819	-19.0819	-19.0819	-19.0819	-19.0819	-19.0819	-19.0819	-19.0819	-19.0819	-19.0819	-7.04779
O60911	-5.64601	-7.52816	-3.43014	-7.04825	-7.07847	-5.08865	-5.64178	-6.62755	-6.98525	-6.06716	-6.08553	-5.81951	-7.73178	-6.27334	-5.8597	-4.94844	-5.83698	-6.23619	-4.38111	-8.2498	-5.66643	-4.09141	-4.3144	-6.2062	-3.48176	-4.43654	-5.0401	-6.03694	-6.72495	-5.51374	-6.09948	-5.07034	-5.46979	-5.31232	-5.37139	-5.53221	-6.6033
O60925	-5.60458	-5.68788	-3.7468	-8.08853	-6.88971	-5.77297	-6.40637	-3.72767	-6.70877	-6.12522	-7.16123	-5.63076	-7.69411	-4.49658	-5.71689	-6.77434	-7.7546	-5.39896	-5.20525	-5.01555	-5.30188	-5.57523	-4.76162	-6.2625	-4.94205	-5.72687	-5.17062	-5.52753	-6.70134	-4.86384	-5.63807	-5.35189	-4.13279	-5.38773	-5.72941	-4.71166	-5.87391
O60927	-7.99972	-19.0819	-5.65799	-19.0819	-19.0819	-19.0819	-19.0819	-19.0819	-19.0819	-19.0819	-19.0819	-19.0819	-19.0819	-19.0819	-7.78274	-7.74596	-9.26329	-7.67911	-7.43225	-7.29897	-7.45131	-7.79022	-5.88931	-8.07686	-7.74605	-19.0819	-19.0819	-19.0819	-19.0819	-19.0819	-19.0819	-7.7032	-6.76468	-19.0819	-19.0819	-10.0214	-8.05178
O60936	-10.326	-10.7148	-6.28711	-19.0819	-19.0819	-19.0819	-9.59561	-6.34574	-19.0819	-19.0819	-9.79392	-19.0819	-19.0819	-19.0819	-8.91252	-7.66952	-8.01367	-7.21489	-6.91257	-7.30054	-7.1363	-6.82046	-6.71188	-9.58236	-11.3528	-19.0819	-7.25056	-19.0819	-19.0819	-19.0819	-19.0819	-8.2185	-6.90049	-7.35441	-7.35889	-11.5746	-19.0819
O60939	-5.38551	-19.0819	-19.0819	-3.83825	-5.18376	-19.0819	-5.67186	-19.0819	-5.09862	-4.86965	-19.0819	-19.0819	-19.0819	-19.0819	-8.03043	-5.74932	-4.90894	-7.3181	-5.43561	-5.61892	-5.45467	-5.9288	-5.84072	-4.85472	-19.0819	-7.12793	-19.0819	-19.0819	-19.0819	-19.0819	-19.0819	-19.0819	-19.0819	-8.48719	-19.0819	-5.53352	-19.0819
O75015	-4.93661	-4.54952	-4.80389	-7.48028	-6.36055	-4.54988	-5.52286	-4.33455	-5.85235	-5.76529	-4.6433	-4.77435	-5.76134	-2.42042	-6.24294	-7.1417	-5.65583	-5.42205	-5.24409	-4.90835	-4.93496	-5.35183	-5.27249	-6.73292	-6.79434	-7.12168	-4.64183	-7.43674	-8.12475	-6.91354	-6.40155	-7.87313	-6.7185	-6.67606	-6.78224	-5.20206	-6.98977
O75022	-4.33371	-3.85886	-4.86613	-5.61688	-4.95573	-4.41856	-3.20784	-4.50481	-3.1458	-3.6646	-2.80764	-4.60149	-3.93435	-4.38203	-3.60079	-6.1087	-4.55281	-5.94005	-3.48928	-4.01627	-5.26605	-4.88578	-4.86671	-4.72784	-5.37878	-4.32232	-2.76579	-4.43293	-2.50649	-1.83205	-4.35557	-3.85688	-3.36404	-4.21922	-2.74084	-2.79313	-3.44913
O75051	-6.77452	-7.74964	-7.4765	-7.03016	-6.20324	-6.56399	-6.78903	-7.59649	-7.73369	-6.51341	-7.10394	-7.54062	-7.33682	-7.24228	-5.91863	-6.39499	-6.86614	-5.85058	-6.3256	-6.83731	-6.09795	-7.36015	-7.44148	-6.47864	-7.64417	-7.33066	-6.69384	-7.48514	-8.56778	-5.95819	-5.80832	-8.13843	-7.32992	-7.95759	-6.79608	-7.49875	-7.52225
O75054	-6.65841	-6.98784	-6.69388	-6.37727	-7.81255	-5.59779	-6.9456	-7.24487	-7.51484	-6.76324	-6.88008	-6.04761	-8.42918	-6.89066	-7.67546	-8.05146	-6.52576	-6.09813	-5.89742	-5.72352	-6.18729	-4.98605	-6.64848	-6.56105	-6.64164	-6.80359	-6.28064	-7.35271	-8.04072	-6.96996	-6.02686	-8.01508	-5.79976	-5.4139	-6.70724	-5.7127	-8.28164
O75071	-2.23844	-3.40723	-5.10861	-2.13951	-1.4852	-3.34668	-2.49806	-6.18232	-3.54927	-3.05571	-3.16721	-2.97925	-4.18177	-3.31005	-1.99226	-1.95931	-2.14068	-2.21589	-1.74296	-3.11545	-2.27167	-2.89047	-2.82942	-1.90524	-3.65751	-1.85361	-2.08138	-2.63345	-3.27975	-2.10926	-1.35166	-4.46892	-3.37945	-4.64998	-3.62309	-2.56741	-2.99744
O75074	-2.95526	-7.35937	-5.43758	-5.61358	-6.96092	-6.61575	-6.64125	-6.49551	-7.70999	-4.58701	-6.00082	-5.07402	-5.97996	-6.1413	-4.6356	-4.10402	-5.6236	-4.01522	-3.93611	-3.61544	-4.22255	-4.21267	-4.56789	-4.69099	-6.5219	-6.50977	-3.49753	-6.60291	-7.33916	-5.49112	-2.99361	-6.26645	-4.95291	-7.45432	-5.94167	-6.6037	-8.0214
O75083	-5.14817	-4.16451	-4.69845	-3.832	-3.24476	-4.47803	-4.83215	-3.58114	-4.95867	-6.36344	-5.58411	-5.15171	-4.42722	-5.24569	-2.49632	-3.24928	-3.35216	-4.16304	-4.26407	-3.76072	-3.56115	-2.21662	-1.88741	-2.73343	-3.05253	-2.89084	-3.38782	-3.09114	-4.39145	-4.50476	-4.3984	-1.78507	-2.06053	-2.41513	-3.0101	-2.20586	-2.61434
O75084	-1.28189	-1.53671	-0.181777	-1.4895	-1.40209	-1.25111	-2.13436	-1.01317	-2.97343	-1.68716	-2.20558	-0.89351	-2.98903	-2.08915	-1.74733	-1.96703	-1.1171	-0.491846	-1.58665	0.380923	-0.625044	-1.18553	-0.602265	-1.18863	-1.70479	-1.96628	-2.61188	-2.77204	-3.384	-1.89923	-1.51326	-2.28792	-2.49511	-2.11627	-2.14129	-1.84877	-2.79322
Q14332	-1.28189	-1.53671	-0.181777	-1.4895	-1.40209	-1.25111	-2.13436	-1.01317	-2.97343	-1.68716	-2.20558	-0.89351	-2.98903	-2.08915	-1.74733	-1.96703	-1.1171	-0.491846	-1.58665	0.380923	-0.625044	-1.18553	-0.602265	-1.18863	-1.70479	-1.96628	-2.61188	-2.77204	-3.384	-1.89923	-1.51326	-2.28792	-2.49511	-2.11627	-2.14129	-1.84877	-2.79322
O75093	-4.9078	-1.9646	-4.78117	-4.73652	-2.87765	-4.29967	-4.3165	-5.33216	-4.39864	-5.17258	-6.59858	-4.52413	-5.07249	-4.97795	-4.29372	-4.80349	-4.53206	-3.23165	-3.43163	-3.764	-3.62697	-6.88549	-4.01301	-3.84073	-19.0819	-4.66674	-19.0819	-7.65221	-5.53271	-19.0819	-5.93682	-19.0819	-19.0819	-19.0819	-6.99771	-3.574	-19.0819
O75094	-2.77914	-4.29869	-1.19196	-5.22254	-3.96929	-5.48701	-3.5642	-4.97655	-5.53192	-3.22508	-6.06393	-5.58205	-5.74691	-4.13994	-3.38725	-2.73459	-4.75189	-3.47886	-2.48968	-3.17004	-3.29589	-5.53397	-4.49175	-3.7109	-10.7359	-5.67742	-5.53659	-6.3349	-6.64086	-4.19688	-4.61877	-5.74697	-5.71277	-6.70032	-6.28486	-6.67345	-7.52484
O75095	-5.25885	-6.26714	-6.24718	-5.54855	-6.97508	-6.47077	-6.22418	-6.52416	-6.79414	-5.59435	-5.9132	-6.44543	-7.38474	-5.01892	-5.31335	-4.78321	-4.60712	-4.60252	-4.3681	-4.76018	-4.92262	-5.47222	-6.94646	-4.83606	-5.97042	-6.12719	-6.92198	-6.70818	-7.39619	-8.22409	-4.90292	-5.98358	-5.8954	-5.9475	-5.44426	-6.19231	-6.35066
O75110	-19.0819	-19.0819	-7.2316	-5.97456	-19.0819	-19.0819	-7.5099	-19.0819	-19.0819	-19.0819	-19.0819	-19.0819	-6.54635	-19.0819	-5.86665	-6.51235	-6.41259	-4.38171	-6.65619	-2.49217	-4.89719	-7.23503	-6.60795	-5.42802	-6.08111	-19.0819	-19.0819	-6.81723	-4.01722	-19.0819	-19.0819	-5.94921	-5.90911	-19.0819	-4.38995	-19.0819	-6.17857
O75116	-19.0819	-19.0819	-19.0819	-19.0819	-6.74843	-19.0819	-19.0819	-19.0819	-19.0819	-19.0819	-19.0819	-19.0819	-19.0819	-19.0819	-6.20963	-6.614	-7.36636	-5.71472	-5.85914	-5.6988	-5.95997	-6.35232	-5.73859	-6.23244	-6.84097	-7.77679	-6.7949	-7.57873	-8.26674	-7.23327	-6.50129	-5.88824	-6.66897	-6.31991	-6.94294	-8.84613	-7.22121
O75131	-5.93206	-4.40178	-3.87607	-3.87511	-6.21522	-4.9319	-5.6222	-5.89489	-6.38415	-5.66038	-5.58359	-4.45524	-5.67665	-2.79454	-4.07995	-3.81997	-3.17046	-3.49426	-4.33414	-4.28899	-3.16074	-3.8082	-4.05606	-2.36647	-2.88763	-3.32454	-2.90331	-3.22926	-5.62019	-3.53825	-4.46461	-3.18546	-2.70344	-3.47017	-3.76165	-3.51176	-3.38625
O75144	0.784471	0.427323	-2.98629	0.870277	-1.10952	0.765234	-0.489822	-0.311924	-1.20982	-0.962177	-2.1445	-1.36254	-1.16202	-1.09772	0.852366	0.982498	0.321705	2.00779	1.82672	1.70962	1.32489	0.01955	0.171004	-0.344819	-0.936387	-0.887126	-1.38007	-2.05721	-3.75168	-0.305632	0.916377	-1.94146	0.207105	-1.37936	-1.23634	-0.196983	-3.22827
O75146	-19.0819	-19.0819	-5.61302	-6.129	-19.0819	-19.0819	-19.0819	-19.0819	-7.26657	-19.0819	-19.0819	-5.96655	-19.0819	-6.56821	-6.33459	-7.57403	-7.47151	-5.66538	-5.42583	-6.29777	-6.11228	-4.80492	-4.30748	-6.61018	-5.94984	-7.05622	-6.68349	-6.53293	-7.37561	-6.47963	-6.1796	-5.79114	-5.31025	-4.90044	-6.85161	-5.10843	-6.98894
O75153	-9.81834	-8.4227	-8.12873	-7.81213	-9.13064	-7.64723	-6.72453	-8.67973	-8.0237	-8.36615	-7.182	-8.23895	-9.91663	-8.32552	-6.72188	-6.56487	-8.37394	-6.38975	-6.33423	-6.4754	-8.06381	-6.20667	-5.59841	-6.42411	-6.43157	-6.84761	-7.06002	-7.35671	-8.39634	-3.94001	-9.71755	-5.8344	-5.33108	-6.23549	-6.34901	-6.91305	-6.60053
O75154	-19.0819	-19.0819	-19.0819	-19.0819	-19.0819	-19.0819	-19.0819	-19.0819	-19.0819	-19.0819	-19.0819	-19.0819	-19.0819	-19.0819	-7.06291	-7.02612	-7.60884	-5.56323	-6.03076	-6.89572	-6.73147	-7.2056	-7.76451	-7.23479	-19.0819	-19.0819	-19.0819	-19.0819	-19.0819	-19.0819	-19.0819	-5.62291	-4.97506	-19.0819	-19.0819	-19.0819	-19.0819
O75165	-9.89196	-10.2807	-5.82374	-7.94231	-19.0819	-19.0819	-10.265	-19.0819	-19.0819	-19.0819	-6.78456	-8.98716	-19.0819	-19.0819	-8.3639	-8.16304	-8.12504	-6.95255	-7.17018	-6.53052	-6.16173	-7.62458	-6.40125	-7.68428	-6.24175	-7.20505	-7.1603	-7.99244	-7.3978	-6.79226	-7.25758	-5.47591	-5.47667	-5.84356	-7.3974	-7.51126	-6.48112
O75190	-19.0819	-19.0819	-19.0819	-5.87477	-19.0819	-19.0819	-19.0819	-19.0819	-19.0819	-19.0819	-19.0819	-19.0819	-19.0819	-19.0819	-6.76027	-5.83066	-6.71723	-5.61461	-5.51696	-5.70026	-5.53602	-4.90633	-4.9208	-5.89026	-19.0819	-6.07557	-5.34236	-19.0819	-19.0819	-19.0819	-19.0819	-4.7737	-4.80454	-5.30808	-19.0819	-19.0819	-19.0819
O75191	-6.28766	-8.13432	-19.0819	-7.52375	-19.0819	-6.54479	-19.0819	-19.0819	-19.0819	-19.0819	-19.0819	-6.36738	-19.0819	-19.0819	-6.42146	-3.85782	-6.91875	-4.10857	-4.57145	-4.94591	-4.78166	-5.48967	-5.16771	-5.1359	-5.35291	-5.75775	-7.77498	-7.59708	-6.99488	-5.78367	-5.24428	-6.14367	-4.05835	-5.19361	-5.90678	-5.56368	-6.2678
O75208	-19.0819	-19.0819	-19.0819	-19.0819	-19.0819	-19.0819	-19.0819	-19.0819	-19.0819	-19.0819	-19.0819	-19.0819	-19.0819	-19.0819	-19.0819	-19.0819	-19.0819	-19.0819	-19.0819	-19.0819	-9.08007	-19.0819	-7.87776	-19.0819	-8.5443	-19.0819	-8.98348	-9.39929	-19.0819	-19.0819	-19.0819	-19.0819	-8.7635	-19.0819	-9.07132	-19.0819	-8.54033
O75223	-3.56173	-2.48524	-3.00418	-4.82496	-4.68571	-4.52052	-4.2762	-2.28509	-3.94069	-4.21701	-3.04004	-3.95236	-3.34278	-3.77129	-4.30638	-5.1249	-3.94949	-3.84454	-3.91516	-3.24081	-6.43376	-2.7756	-3.29234	-5.42585	-2.98911	-3.28129	-4.08661	-4.50458	-4.12123	-3.55893	-4.65527	-3.65996	-4.17979	-4.29665	-3.56757	-3.3507	-4.27901
O75251	-19.0819	-19.0819	-19.0819	-3.35527	-19.0819	-19.0819	-19.0819	-19.0819	-19.0819	-19.0819	-19.0819	-19.0819	-3.02463	-19.0819	-5.55781	-5.47941	-7.07835	-5.30497	-5.25016	-5.39062	-4.59771	-5.7005	-5.00564	-5.7148	-19.0819	-19.0819	-4.64937	-3.53265	-19.0819	-19.0819	-19.0819	-4.96337	-19.0819	-5.58835	-5.91469	-19.0819	-4.28512
O75264	-19.0819	-19.0819	-6.54119	-10.3988	-19.0819	-19.0819	-19.0819	-19.0819	-19.0819	-8.24734	-19.0819	-19.0819	-19.0819	-19.0819	-19.0819	-19.0819	-19.0819	-8.00821	-19.0819	-19.0819	-6.47858	-19.0819	-19.0819	-19.0819	-19.0819	-19.0819	-19.0819	-19.0819	-19.0819	-19.0819	-19.0819	-19.0819	-7.79779	-19.0819	-19.0819	-19.0819	-19.0819
O75306	-19.0819	-19.0819	-19.0819	-19.0819	-19.0819	-19.0819	-19.0819	-19.0819	-19.0819	-19.0819	-19.0819	-19.0819	-6.74011	-19.0819	-5.39772	-5.32776	-6.03071	-4.98322	-5.34384	-6.07953	-4.4813	-4.99951	-3.90206	-5.32375	-4.43938	-7.44101	-5.15971	-5.45778	-6.08515	-4.87394	-4.88914	-3.99397	-4.42918	-4.22474	-5.17901	-5.06531	-4.03296
O75309	-2.72237	-4.30684	-3.81219	-3.28191	-4.66665	-3.5211	-4.28692	-3.08619	-3.88883	-4.19087	-3.44236	-4.15724	-3.85781	-2.301	-3.69623	-3.48865	-3.92864	-3.15358	-2.89622	-4.22871	-3.14246	-3.37066	-4.07161	-2.99757	-3.19334	-3.19342	-2.95749	-3.0899	-4.68342	-3.10406	-2.50664	-3.82721	-3.37984	-3.05548	-3.31457	-2.61534	-3.20942
O75323	-19.0819	-19.0819	-19.0819	-19.0819	-19.0819	-19.0819	-19.0819	-19.0819	-19.0819	-19.0819	-19.0819	-19.0819	-19.0819	-19.0819	-5.82748	-7.05747	-19.0819	-19.0819	-19.0819	-19.0819	-19.0819	-5.29983	-19.0819	-5.42752	-19.0819	-19.0819	-4.73234	-6.04159	-19.0819	-19.0819	-19.0819	-5.15422	-19.0819	-19.0819	-19.0819	-19.0819	-4.76187
O75326	-7.1527	-5.75577	-5.46181	-5.14521	-6.46372	-4.53734	-6.5967	-6.0128	-5.82887	-5.52849	-4.85321	-5.39846	-6.00453	-5.65859	-4.59701	-3.88971	-4.43074	-3.17556	-3.40604	-4.44236	-3.24477	-4.15616	-5.03092	-3.62396	-5.66804	-4.68792	-4.87181	-6.63168	-5.96148	-4.75027	-4.55756	-4.5236	-4.36371	-4.09916	-4.07948	-4.83158	-6.08922
O75339	-1.60187	-2.1592	-1.74853	-1.51498	-2.74655	-2.40937	-3.09132	-2.60606	-3.30219	-3.09412	-3.41711	-1.87698	-3.61035	-3.42442	-1.56252	-0.841255	-2.39515	-0.789742	-0.31296	-1.25451	-1.36149	-2.69693	-2.41099	-2.05499	-3.26447	-2.33801	-3.84801	-3.47233	-4.14771	-2.10272	-1.92636	-4.04532	-0.807329	-3.3808	-2.88179	-3.0497	-4.25726
O75340	-3.82689	-3.10703	-2.29793	-2.57364	-5.6903	-3.36689	-4.56389	-3.35164	-4.89532	-3.77381	-3.29518	-2.01098	-4.25493	-2.6697	-3.31629	-2.24467	-1.96178	-0.224561	-1.16431	-0.727637	-0.828745	-2.44361	-1.16351	-1.2991	-0.283191	-2.5301	-0.631334	-2.55527	-3.54569	-1.6934	-2.91258	-2.45275	-1.25579	-1.84244	-2.8002	-2.94242	-3.15205
O75342	-19.0819	-19.0819	-19.0819	-7.30436	-8.81529	-19.0819	-8.22444	-19.0819	-19.0819	-6.21146	-19.0819	-6.12406	-8.23747	-19.0819	-5.35403	-5.51609	-6.2932	-3.87532	-4.70483	-5.17143	-5.00719	-4.34932	-3.6625	-6.60766	-5.33286	-5.62466	-6.11699	-6.07063	-5.52516	-5.54742	-4.40914	-4.49895	-5.01933	-6.13144	-5.86817	-6.09662	-5.61684
O75347	-4.40299	-4.81232	-3.42962	-5.26696	-4.6204	-5.28392	-5.41847	-2.47439	-5.88601	-5.22674	-5.18388	-5.17651	-5.90452	-3.28985	-5.21211	-5.50312	-5.42711	-4.15959	-4.89281	-4.64999	-5.09751	-4.69598	-4.65699	-5.14902	-4.42572	-5.34814	-4.55361	-5.39612	-5.31743	-4.1331	-4.90293	-5.95231	-3.90819	-4.49097	-4.811	-5.41332	-5.38735
O75348	-4.16807	-4.15548	-3.00283	-4.23178	-4.92657	-3.23578	-5.1547	-3.7143	-4.89961	-4.07957	-3.72309	-3.02036	-5.12932	-2.92708	-3.49867	-3.25147	-3.84962	-3.61838	-1.69949	-3.84529	-3.4078	-2.79889	-3.46236	-3.35605	-3.04808	-3.25448	-2.81653	-2.47947	-4.28463	-3.43878	-4.04739	-2.8646	-1.3098	-2.45869	-3.62338	-2.9931	-2.99241
O75351	-3.64549	-5.40398	-3.63695	-2.80537	-5.33561	-4.70476	-4.76912	-4.88469	-7.04703	-3.71834	-4.12355	-3.11939	-6.04922	-4.96751	-3.59537	-3.95765	-2.80731	-2.9893	-2.18412	-2.09622	-2.54501	-2.97314	-2.10264	-2.92422	-4.63982	-4.13945	-3.34201	-4.0367	-5.54158	-3.04645	-3.94531	-3.45154	-2.97335	-3.45824	-3.86109	-3.03374	-4.77227
O75352	-19.0819	-19.0819	-19.0819	-7.54905	-19.0819	-19.0819	-19.0819	-19.0819	-19.0819	-19.0819	-19.0819	-19.0819	-19.0819	-19.0819	-6.58273	-7.32783	-7.51002	-5.26898	-4.91955	-5.95088	-5.22085	-5.7917	-4.3494	-6.61847	-7.17679	-7.62019	-5.33649	-6.66979	-7.3578	-6.14659	-7.61876	-4.39144	-5.22038	-5.5416	-6.18113	-7.55107	-5.32184
O75354	-5.63668	-5.28714	-4.66473	-5.17729	-6.75826	-4.62174	-7.8993	-6.30734	-7.58399	-5.80871	-5.69389	-5.74091	-6.74912	-6.87225	-4.62891	-4.92752	-5.70539	-4.35472	-3.59192	-3.95016	-4.16044	-5.12216	-5.16965	-4.44724	-4.15936	-5.15585	-4.72935	-6.55318	-6.19459	-3.65412	-4.28134	-5.71609	-4.67013	-4.74093	-4.44899	-4.06825	-5.91554
O75356	-7.95356	-6.14338	-5.84941	-7.6903	-6.85133	-5.03445	-6.58268	-4.01869	-5.60734	-6.08683	-6.55776	-5.45651	-6.6317	-5.81819	-6.34619	-7.02804	-7.84157	-5.57761	-5.75577	-5.31004	-6.25102	-7.11559	-6.19783	-6.36899	-6.34855	-9.11097	-6.32696	-6.70004	-5.89193	-8.67024	-6.66716	-7.19437	-5.57099	-5.39656	-7.62514	-6.79169	-5.75577
O75363	-6.77937	-6.78438	-4.26721	-8.11706	-7.49232	-6.10934	-5.86554	-7.0414	-7.31138	-6.39916	-7.21686	-6.23337	-6.78174	-4.64102	-6.80436	-7.66321	-4.97243	-5.93029	-6.10335	-5.32433	-6.12908	-5.03435	-5.96715	-7.03697	-4.95894	-5.76862	-5.3629	-8.00683	-6.46005	-5.24884	-3.96229	-5.04745	-4.58313	-4.99761	-4.87513	-6.28851	-7.72865
O75367	-6.48938	-6.49355	-5.25563	-6.10485	-6.62655	-6.22754	-8.61485	-6.85725	-5.42849	-5.44538	-7.55715	-6.67131	-5.92334	-6.50304	-5.11079	-5.96088	-5.35459	-6.56795	-4.49869	-6.14918	-5.12559	-2.77463	-3.4688	-4.39049	-4.93555	-5.25445	-4.66148	-5.72881	-5.6128	-6.00728	-5.02439	-2.34802	-4.01634	-4.20707	-5.02317	-4.3341	-4.62479
O75368	-3.69115	-1.19409	-0.996975	-3.99899	-0.743359	-3.28556	-2.54379	-3.23025	-1.8634	-4.28369	-1.24901	-1.03017	-2.57198	-0.766048	-4.18343	-2.87028	-4.16488	-3.88057	-3.63008	-3.19775	-3.75491	-3.10163	-2.93129	-4.19008	-2.23627	-2.89384	-1.7499	-3.77833	0.18732	-1.25234	-2.95578	-2.5735	-2.50768	-2.07106	-3.3318	-3.61026	-1.16478
O75369	-1.90852	-3.88435	-3.5944	-2.96811	-2.13769	-2.90174	-4.11703	-1.27216	-4.47703	-2.46166	-2.22824	-2.70162	-3.61707	-1.7666	-1.0933	-2.1329	-2.75526	-1.46024	-2.2038	-1.84992	-2.03447	-2.72319	-1.6061	-2.17907	-2.9675	-3.31049	-2.57323	-3.48707	-4.2629	-1.72418	-2.71874	-2.84265	-2.8975	-3.2794	-3.16419	-2.85527	-4.03704
O75380	-6.03271	-6.7634	-5.0648	-5.81089	-7.21761	-5.64599	-8.32741	-3.49326	-6.94845	-6.36491	-6.0397	-5.87045	-6.41881	-4.65084	-8.17969	-6.88638	-8.52343	-6.54666	-6.24677	-7.32681	-6.26777	-6.70505	-4.74133	-6.50103	-6.02199	-7.84963	-6.21775	-7.00997	-7.77313	-7.42281	-7.8353	-6.06149	-5.77139	-7.37135	-6.95576	-6.64854	-5.7395
O75390	-5.02039	-4.26435	-4.5807	-4.56965	-5.74289	-3.66654	-6.19632	-5.52217	-7.30577	-7.00583	-6.37196	-4.89934	-5.2625	-4.63276	-4.74283	-4.73016	-4.93382	-4.55354	-3.98309	-3.75467	-4.15219	-3.12406	-1.87681	-4.43616	-3.26495	-4.70937	-2.58951	-2.91719	-5.21368	-5.1178	-4.1987	-1.6552	-3.26262	-3.32463	-3.76075	-4.48368	-3.22971
O75394	-6.3389	-5.52551	-19.0819	-19.0819	-19.0819	-19.0819	-5.54081	-19.0819	-7.34262	-19.0819	-19.0819	-6.77281	-5.83776	-19.0819	-5.86853	-5.55794	-6.14066	-5.34189	-5.20011	-5.42754	-4.47996	-5.73742	-5.64934	-7.58746	-19.0819	-19.0819	-19.0819	-19.0819	-19.0819	-19.0819	-19.0819	-19.0819	-19.0819	-19.0819	-19.0819	-19.0819	-19.0819
O75396	-7.72669	-19.0819	-19.0819	-19.0819	-19.0819	-19.0819	-19.0819	-19.0819	-19.0819	-19.0819	-19.0819	-19.0819	-7.64257	-19.0819	-6.55122	-6.25103	-6.77099	-5.2213	-5.336	-5.5193	-5.37178	-5.50772	-4.36406	-5.14499	-19.0819	-4.81169	-5.26881	-6.05102	-19.0819	-19.0819	-19.0819	-3.84246	-4.66693	-4.85427	-5.35961	-19.0819	-19.0819
O75431	-19.0819	-19.0819	-19.0819	-19.0819	-19.0819	-19.0819	-19.0819	-19.0819	-19.0819	-19.0819	-19.0819	-19.0819	-19.0819	-19.0819	-7.20536	-7.91692	-7.75129	-7.17699	-6.68136	-7.03817	-6.87393	-7.34805	-6.96565	-7.22817	-6.24584	-7.33564	-7.0421	-7.88476	-8.57277	-7.36156	-7.44082	-7.35318	-7.6656	-7.12408	-7.23026	-7.36889	-6.61124
O75436	-6.09178	-4.41401	-6.52556	-5.4905	-7.52747	-6.64647	-6.80386	-7.07655	-8.21263	-8.70452	-6.43777	-7.06905	-6.74516	-6.72234	-6.16253	-6.35332	-6.64257	-5.21416	-4.73284	-4.83586	-5.21154	-5.99495	-3.74975	-6.51962	-4.98518	-6.21926	-4.99426	-6.13843	-7.11781	-6.11452	-5.93254	-4.44596	-4.99855	-4.71682	-5.17831	-5.92423	-5.15625
O75439	-19.0819	-19.0819	-19.0819	-19.0819	-19.0819	-19.0819	-19.0819	-19.0819	-19.0819	-19.0819	-19.0819	-19.0819	-19.0819	-19.0819	-19.0819	-19.0819	-19.0819	-19.0819	-19.0819	-19.0819	-19.0819	-6.12136	-19.0819	-8.44001	-19.0819	-19.0819	-19.0819	-19.0819	-19.0819	-19.0819	-19.0819	-6.99372	-19.0819	-19.0819	-19.0819	-19.0819	-5.28492
O75460	-19.0819	-19.0819	-19.0819	-8.24903	-19.0819	-6.43454	-19.0819	-19.0819	-6.53322	-9.3104	-19.0819	-19.0819	-19.0819	-5.79153	-19.0819	-7.70127	-19.0819	-19.0819	-19.0819	-8.20407	-19.0819	-19.0819	-19.0819	-8.07481	-5.66489	-19.0819	-19.0819	-19.0819	-6.27381	-19.0819	-19.0819	-8.45247	-19.0819	-6.0536	-19.0819	-19.0819	-19.0819
O75462	-5.96906	-6.39238	-3.30536	-6.31902	-5.05351	-5.5863	-6.34214	-6.61483	-6.8848	-5.93541	-5.70881	-5.8068	-6.75563	-6.26062	-5.6915	-5.84597	-5.38493	-5.12394	-4.52258	-5.20959	-4.94633	-5.51947	-5.43139	-9.12951	-19.0819	-8.26788	-19.0819	-8.817	-19.0819	-5.12129	-5.69219	-19.0819	-19.0819	-19.0819	-6.49418	-19.0819	-19.0819
O75477	-19.0819	-19.0819	-19.0819	-19.0819	-19.0819	-19.0819	-19.0819	-19.0819	-19.0819	-19.0819	-19.0819	-19.0819	-19.0819	-19.0819	-7.47649	-7.15896	-7.74168	-6.58691	-6.61034	-7.02855	-8.00168	-7.66622	-5.26067	-7.21855	-19.0819	-19.0819	-19.0819	-19.0819	-19.0819	-19.0819	-19.0819	-5.50723	-19.0819	-5.69838	-19.0819	-19.0819	-19.0819
O75487	-3.31799	-4.76677	-4.97477	-3.67235	-4.25071	-2.82276	-4.75151	-4.24295	-5.4439	-3.82164	-3.88862	-3.22474	-4.91815	-3.3561	-3.41665	-3.54206	-3.8829	-3.40267	-2.71431	-2.77231	-2.99912	-3.72	-3.74556	-2.8623	-3.98695	-4.04054	-3.9503	-4.96022	-4.57372	-3.37155	-4.4533	-3.57118	-3.09671	-3.05613	-3.34316	-2.33904	-4.0888
O75489	-7.04169	-6.94124	-5.80839	-6.15374	-7.27838	-5.93301	-6.37491	-6.9655	-7.23547	-6.65193	-6.32672	-6.15747	-6.70583	-6.61129	-6.2705	-6.26561	-5.95273	-5.90325	-5.1507	-6.26987	-5.15219	-6.22151	-3.85876	-5.82928	-5.36461	-6.91514	-4.88088	-5.15027	-6.66164	-5.45043	-5.46563	-5.13085	-5.77346	-5.36016	-5.06771	-6.58348	-4.99363
O75493	-7.95745	-7.04703	-7.25683	-6.30281	-7.75498	-5.65427	-7.31231	-7.30406	-7.23769	-6.355	-6.81259	-6.49603	-10.0326	-6.63515	-6.33722	-5.22844	-6.17281	-5.26883	-4.48694	-5.53876	-5.08424	-5.11134	-6.43074	-5.21191	-5.50239	-5.59819	-5.92833	-6.74749	-6.92816	-5.81618	-5.73215	-5.07903	-4.45729	-5.34198	-6.25871	-4.70782	-6.71851
O75503	-2.00617	-0.960006	-0.715829	-3.52276	-3.39799	-2.89448	-3.07642	-2.70085	-2.85927	-2.5261	-2.14612	-2.38375	-2.36963	-2.51606	-3.07563	-2.12194	-3.29846	-3.40583	-2.36324	-2.5494	-2.53338	-3.33768	-3.72813	-2.67212	-3.50311	-2.31227	-2.53414	-1.8183	-3.32026	-2.48131	-3.64144	-3.06247	-3.31866	-3.40716	-2.63046	-2.40122	-2.80206
O75506	-8.3043	-6.95558	-6.31205	-7.82395	-7.02178	-6.10071	-6.93991	-7.2126	-7.48258	-6.89903	-8.56136	-7.90143	-6.95294	-5.27701	-10.948	-7.71457	-8.44673	-7.5713	-7.02312	-7.65695	-6.61134	-8.63852	-4.97552	-8.34571	-6.95199	-9.15981	-7.03637	-9.04841	-8.6122	-6.17412	-7.44467	-5.63302	-7.19178	-7.15251	-9.72668	-10.3635	-8.95266
O75508	-19.0819	-19.0819	-19.0819	-19.0819	-19.0819	-6.61376	-19.0819	-19.0819	-19.0819	-19.0819	-19.0819	-7.2053	-19.0819	-19.0819	-8.21621	-4.51747	-7.90351	-7.25295	-7.1181	-6.06616	-6.92306	-7.50027	-7.41219	-7.38038	-7.48373	-8.31589	-8.61132	-8.22149	-8.9095	-7.69829	-7.71349	-6.00074	-6.46126	-7.55498	-5.98338	-7.61722	-8.00398
O75509	-6.47813	-6.37984	-5.70799	-5.76928	-5.33095	-6.42357	-6.0723	-6.63687	-6.90685	-6.77533	-5.99809	-5.82884	-6.3772	-6.28266	-19.0819	-6.10885	-19.0819	-19.0819	-19.0819	-5.75098	-19.0819	-5.68354	-5.65708	-19.0819	-19.0819	-5.61884	-6.01193	-19.0819	-3.72406	-19.0819	-19.0819	-19.0819	-19.0819	-19.0819	-19.0819	-19.0819	-5.94895
O75521	-5.49602	-7.11462	-19.0819	-6.35459	-19.0819	-19.0819	-19.0819	-19.0819	-19.0819	-19.0819	-6.73287	-19.0819	-19.0819	-19.0819	-6.61911	-5.90543	-6.48815	-5.34425	-5.59173	-5.77503	-5.13053	-7.05327	-5.99683	-5.96503	-5.60525	-6.27926	-5.40565	-6.20323	-7.51639	-6.30518	-7.87093	-6.14256	-6.27723	-5.59169	-6.61771	-6.51189	-5.44208
O75531	-6.62174	-4.8625	-6.39203	-4.90906	-4.15909	-3.93988	-4.2034	-5.11953	-5.21275	-5.4881	-3.76311	-5.73984	-5.0168	-4.09347	-4.1299	-5.10507	-6.75989	-6.42956	-6.8229	-5.95567	-6.15963	-7.08745	-7.39632	-5.4082	-5.3345	-5.02114	-4.78717	-2.95066	-5.43386	-3.94234	-4.00417	-5.66487	-5.58149	-4.21795	-3.69535	-4.91435	-4.92647
O75533	-19.0819	-7.21706	-19.0819	-19.0819	-19.0819	-6.67249	-19.0819	-8.52434	-19.0819	-19.0819	-19.0819	-19.0819	-8.26467	-19.0819	-19.0819	-19.0819	-19.0819	-19.0819	-5.45088	-19.0819	-6.13606	-5.40324	-4.68714	-19.0819	-5.69801	-6.91808	-6.68499	-7.4672	-8.15521	-6.944	-7.95216	-5.66839	-6.97413	-6.56537	-7.1013	-7.91299	-6.05219
O75534	-7.9835	-19.0819	-19.0819	-19.0819	-19.0819	-8.75808	-19.0819	-19.0819	-19.0819	-19.0819	-19.0819	-19.0819	-19.0819	-19.0819	-5.82512	-6.13502	-6.88082	-5.57228	-4.93293	-5.23929	-5.94184	-5.68727	-4.28085	-6.26275	-4.76275	-6.58393	-5.751	-6.40099	-6.90781	-5.46627	-5.71181	-5.49521	-4.76823	-4.96521	-6.31191	-6.09336	-5.81841
O75556	-19.0819	-19.0819	-19.0819	-19.0819	-19.0819	-19.0819	-19.0819	-19.0819	-19.0819	-19.0819	-19.0819	-19.0819	-19.0819	-19.0819	-4.86206	-19.0819	-19.0819	-19.0819	-19.0819	-19.0819	-19.0819	-19.0819	-19.0819	-19.0819	-19.0819	-19.0819	-19.0819	-19.0819	-19.0819	-19.0819	-19.0819	-19.0819	-19.0819	-19.0819	-19.0819	-19.0819	-19.0819
O75558	-19.0819	-19.0819	-19.0819	-19.0819	-19.0819	-19.0819	-19.0819	-19.0819	-19.0819	-19.0819	-19.0819	-19.0819	-19.0819	-19.0819	-19.0819	-19.0819	-19.0819	-7.56999	-19.0819	-19.0819	-19.0819	-19.0819	-7.52118	-19.0819	-19.0819	-19.0819	-5.94095	-19.0819	-19.0819	-19.0819	-19.0819	-6.89377	-19.0819	-6.81762	-19.0819	-19.0819	-19.0819
O75592	-19.0819	-19.0819	-5.47606	-5.31843	-19.0819	-19.0819	-19.0819	-19.0819	-19.0819	-19.0819	-19.0819	-19.0819	-19.0819	-19.0819	-19.0819	-19.0819	-19.0819	-19.0819	-5.57573	-19.0819	-19.0819	-6.90431	-6.50766	-8.37841	-19.0819	-19.0819	-7.21941	-19.0819	-19.0819	-4.08583	-19.0819	-19.0819	-19.0819	-19.0819	-19.0819	-19.0819	-19.0819
O75594	1.53949	0.0370282	-0.407154	1.06654	1.13155	1.50132	1.23696	1.02933	1.5606	0.930634	1.92224	1.08337	1.06735	0.692304	2.05671	2.03352	2.31804	1.62621	1.22023	1.09417	2.18394	0.793792	0.653679	2.52225	1.45382	2.95295	1.46732	2.64039	1.13465	1.94082	1.45996	0.85054	0.882822	1.40393	1.42338	2.00538	2.03963
O75607	-19.0819	-19.0819	-19.0819	-19.0819	-19.0819	-19.0819	-19.0819	-19.0819	-19.0819	-19.0819	-19.0819	-19.0819	-19.0819	-19.0819	-8.87144	-8.83465	-9.41737	-9.11024	-8.52095	-8.70425	-8.16426	-9.75339	-7.83995	-8.89424	-19.0819	-19.0819	-8.6761	-19.0819	-19.0819	-19.0819	-19.0819	-8.9285	-19.0819	-19.0819	-19.0819	-19.0819	-19.0819
O75608	-2.65159	-1.05218	-3.80157	-2.42582	-3.02992	-2.07476	-3.82554	-3.11586	-3.21763	-3.85234	-1.98311	-2.31647	-2.71342	-2.76165	-2.2409	-2.03351	-2.48318	-3.12049	-3.35437	-2.55832	-2.92943	-2.0057	-2.00989	-2.33005	-2.47769	-2.81814	-2.49337	-1.6491	-2.57541	-1.8774	-0.90625	-2.36323	-2.00955	-1.01443	-1.62372	-2.15234	-2.22476
O75629	-5.94377	-6.05132	-5.68337	-5.46571	-6.78422	-5.3262	-6.06061	-6.3333	-6.86185	-7.0711	-2.87931	-5.88256	-5.87184	-4.53987	-6.42692	-5.42782	-7.11881	-6.32003	-6.74876	-8.0306	-6.31411	-5.81973	-7.73695	-4.96062	-7.69744	-7.19571	-6.429	-4.7808	-8.36067	-7.56412	-7.00175	-5.83373	-7.44874	-6.93035	-6.84167	-6.63781	-5.66579
O75631	-19.0819	-19.0819	-5.41196	-5.49526	-7.31417	-5.33424	-6.59056	-19.0819	-19.0819	-6.45821	-19.0819	-19.0819	-19.0819	-19.0819	-4.79397	-4.87162	-2.99368	-3.17276	-4.39397	-3.62852	-3.86266	-3.52927	-4.72037	-5.64045	-5.73208	-6.06543	-5.66092	-5.89498	-6.58299	-5.37178	-2.85436	-5.17039	-5.49534	-5.0642	-5.24048	-5.12348	-5.03963
O75635	-5.87309	-6.26183	-5.05278	-5.65127	-6.96978	-5.02819	-7.1508	-6.51886	-6.78884	-7.49377	-5.61505	-6.38136	-6.25919	-6.16465	-5.67066	-6.17437	-6.93338	-5.57467	-5.02746	-6.00561	-5.41552	-4.58085	-3.66493	-5.76976	-4.88364	-5.37084	-6.27244	-5.76702	-6.45503	-5.05849	-4.78795	-5.01591	-6.29343	-4.35552	-5.11252	-5.76439	-6.32447
O75636	-6.48783	-6.76467	-6.26791	-6.73085	-5.76511	-6.2251	-6.74901	-7.0217	-7.29168	-6.70813	-6.42272	-6.21367	-6.7233	-2.36317	-7.49367	-6.58098	-7.14093	-6.68413	-5.55011	-6.42781	-5.35093	-6.49945	-6.62719	-6.94842	-5.88937	-7.92791	-6.26724	-9.23234	-7.23088	-7.06835	-7.52605	-6.11074	-6.37344	-6.52252	-6.6287	-7.12905	-6.76708
O75663	-5.34325	-5.46193	-4.79096	-3.76123	-19.0819	-19.0819	-19.0819	-7.66696	-19.0819	-19.0819	-19.0819	-5.46107	-7.4073	-19.0819	-19.0819	-19.0819	-19.0819	-4.91501	-19.0819	-4.88975	-19.0819	-19.0819	-6.40062	-8.38885	-5.24052	-5.09239	-5.14924	-5.64151	-6.32952	-4.53828	-6.39205	-3.61286	-3.37318	-4.16388	-4.98701	-5.23562	-5.28399
O75674	-4.60115	-4.32589	-3.86604	-4.06305	-4.77545	-5.96379	-4.51377	-5.14564	-5.9361	-4.8029	-4.53663	-6.07964	-6.21896	-4.79143	-4.18216	-4.60749	-3.8393	-4.03251	-3.77513	-3.91113	-4.07824	-3.7827	-4.43861	-3.09758	-4.01746	-4.72427	-4.26317	-4.31763	-5.14427	-4.12084	-4.68376	-4.22015	-3.22801	-3.73286	-3.84396	-3.7147	-3.97846
O75688	-8.44187	-19.0819	-19.0819	-19.0819	-19.0819	-19.0819	-19.0819	-19.0819	-19.0819	-19.0819	-19.0819	-19.0819	-19.0819	-19.0819	-19.0819	-19.0819	-19.0819	-19.0819	-19.0819	-19.0819	-19.0819	-19.0819	-7.49464	-6.57569	-6.55958	-7.51538	-7.28228	-9.03798	-8.7525	-7.54129	-7.5565	-6.90445	-8.15553	-7.20854	-6.98702	-9.05149	-8.43767
O75695	-5.7484	-6.13714	-6.78141	-5.31222	-6.84509	-5.67993	-6.81952	-6.39417	-6.66414	-6.08059	-5.75539	-5.11945	-6.1345	-4.14357	-9.93671	-5.49046	-5.94144	-4.83403	-4.75518	-3.97241	-6.02198	-5.58136	-5.87285	-5.1633	-4.20533	-5.72929	-5.15071	-5.90333	-5.68184	-4.64359	-5.15179	-3.99817	-5.08751	-4.1336	-4.97536	-5.30919	-4.52181
O75746	-19.0819	-19.0819	-19.0819	-7.35247	-19.0819	-19.0819	-19.0819	-19.0819	-19.0819	-19.0819	-19.0819	-19.0819	-19.0819	-19.0819	-5.75506	-5.71827	-6.30099	-5.50222	-5.1758	-5.58787	-6.34791	-7.54968	-5.63688	-5.77786	-19.0819	-7.92975	-19.0819	-19.0819	-19.0819	-19.0819	-19.0819	-19.0819	-19.0819	-19.0819	-6.83655	-19.0819	-6.18792
O75747	-19.0819	-19.0819	-19.0819	-8.02672	-19.0819	-19.0819	-19.0819	-19.0819	-19.0819	-19.0819	-19.0819	-19.0819	-19.0819	-19.0819	-19.0819	-19.0819	-19.0819	-6.00408	-19.0819	-6.72321	-19.0819	-8.07342	-19.0819	-10.2532	-5.61996	-19.0819	-19.0819	-19.0819	-19.0819	-19.0819	-19.0819	-19.0819	-19.0819	-19.0819	-19.0819	-19.0819	-19.0819
O75752	-5.2033	-5.07592	-4.69341	-5.42308	-5.45831	-5.43427	-6.11238	-5.96367	-6.21039	-5.27542	-6.02219	-5.25281	-5.72764	-5.60946	-5.55485	-5.20466	-5.72842	-5.29579	-5.0589	-3.67121	-5.0935	-5.43183	-5.90299	-5.56925	-5.40003	-4.92249	-4.98967	-6.06241	-6.78762	-5.00725	-5.52885	-5.58637	-5.43131	-5.90151	-5.74942	-4.47984	-6.89194
O75781	-6.43832	-8.55773	-4.85622	-5.95906	-19.0819	-19.0819	-19.0819	-19.0819	-19.0819	-7.86374	-19.0819	-8.00672	-19.0819	-19.0819	-6.71725	-6.52897	-7.12127	-5.90973	-6.22484	-6.40814	-6.45594	-6.72767	-6.62995	-6.3325	-5.67122	-7.11763	-6.06198	-7.068	-4.19003	-6.5448	-6.56	-7.95725	-5.25427	-6.47276	-6.61725	-6.36692	-6.93166
O75787	-3.73607	-4.25559	-4.11092	-2.09384	-3.23129	-1.32058	-4.779	-2.29547	-5.48222	-3.66372	-1.79781	-3.36987	-4.38506	-1.75072	-3.52395	-2.20277	-3.10733	-2.76377	-1.29034	-2.96511	-1.85843	-2.96061	-4.22226	-1.5184	-1.89867	-2.39338	-3.39952	-3.59136	-4.63072	-3.22609	-1.90904	-3.42874	-4.00566	-0.75164	-2.78923	-1.3644	-2.96344
O75821	-19.0819	-19.0819	-5.41774	-19.0819	-19.0819	-6.87171	-7.63151	-19.0819	-19.0819	-19.0819	-19.0819	-19.0819	-19.0819	-5.52661	-7.83441	-6.69289	-8.29281	-6.57439	-5.07335	-6.46832	-5.5808	-6.00591	-4.18877	-6.2967	-5.39094	-5.92207	-5.25562	-6.47118	-7.15919	-5.94798	-5.96319	-5.29562	-5.56142	-6.83437	-5.88273	-5.95531	-6.18893
O75822	-6.5357	-19.0819	-4.52377	-19.0819	-19.0819	-19.0819	-10.5806	-19.0819	-19.0819	-19.0819	-19.0819	-19.0819	-19.0819	-2.86966	-19.0819	-19.0819	-19.0819	-19.0819	-7.31398	-19.0819	-19.0819	-19.0819	-6.1479	-19.0819	-19.0819	-19.0819	-19.0819	-19.0819	-19.0819	-19.0819	-19.0819	-7.64746	-19.0819	-19.0819	-19.0819	-19.0819	-7.3789
O75828	-19.0819	-19.0819	-19.0819	-19.0819	-19.0819	-19.0819	-19.0819	-19.0819	-19.0819	-19.0819	-19.0819	-19.0819	-19.0819	-19.0819	-19.0819	-19.0819	-19.0819	-19.0819	-7.01236	-19.0819	-19.0819	-5.35073	-5.37959	-19.0819	-19.0819	-19.0819	-6.93995	-19.0819	-19.0819	-19.0819	-19.0819	-5.16934	-19.0819	-19.0819	-5.75485	-19.0819	-19.0819
O75832	-9.37773	-19.0819	-7.44097	-19.0819	-19.0819	-19.0819	-19.0819	-19.0819	-19.0819	-19.0819	-19.0819	-19.0819	-19.0819	-19.0819	-6.94704	-6.91025	-7.49298	-7.16273	-6.52971	-6.46334	-7.6736	-5.99085	-7.00166	-6.99179	-19.0819	-7.47792	-19.0819	-19.0819	-19.0819	-7.03307	-8.04436	-7.23922	-8.28951	-19.0819	-19.0819	-9.09227	-19.0819
O75841	-19.0819	-19.0819	-6.58725	-7.37054	-19.0819	-6.60865	-8.47958	-19.0819	-19.0819	-5.59963	-19.0819	-5.69417	-8.4926	-19.0819	-7.11496	-6.10076	-5.06593	-4.96799	-4.94934	-5.32519	-5.45952	-3.93273	-6.30612	-5.62992	-6.42811	-6.61675	-5.54261	-7.16587	-7.85388	-6.64267	-5.07869	-6.57153	-4.70954	-7.35386	-6.87428	-6.60055	-7.03987
O75844	-19.0819	-19.0819	-19.0819	-4.33675	-19.0819	-19.0819	-19.0819	-19.0819	-19.0819	-19.0819	-4.98315	-19.0819	-19.0819	-19.0819	-4.37068	-5.37521	-5.15003	-7.22729	-4.99171	-7.03917	-5.01077	-5.21884	-5.77962	-5.29843	-6.46517	-4.53914	-4.84614	-6.24778	-6.31636	-5.10515	-4.62612	-4.719	-3.58012	-5.63743	-5.72362	-3.83973	-5.48277
O75871	-19.0819	-19.0819	-19.0819	-8.75202	-9.11608	-19.0819	-19.0819	-19.0819	-19.0819	-19.0819	-19.0819	-19.0819	-19.0819	-19.0819	-8.01558	-19.0819	-9.16676	-19.0819	-19.0819	-19.0819	-9.28805	-19.0819	-19.0819	-9.03191	-19.0819	-19.0819	-19.0819	-19.0819	-19.0819	-19.0819	-19.0819	-19.0819	-19.0819	-19.0819	-19.0819	-19.0819	-19.0819
O75874	-3.88416	-3.67778	-3.31175	-4.13763	-5.77278	-3.26252	-3.36618	-4.15388	-5.81375	-4.11979	-3.3464	-4.26465	-3.57095	-0.901343	-2.60051	-2.31817	-3.06387	-0.956708	-2.22822	-0.200761	-0.90976	-2.82563	-1.86822	-2.89534	-1.85326	-3.25451	-2.91742	-3.17403	-4.84335	-3.11179	-1.7361	-2.89707	-1.17105	-2.6618	-2.01927	-2.42859	-3.44598
O75882	0.286757	-0.729103	1.01585	-0.184177	-0.701829	-2.55725	-1.08326	-1.68072	-2.32687	0.172608	-2.17112	-1.21427	-1.7604	0.359259	-0.15308	-0.0941064	-0.233392	0.137957	1.03313	0.562027	0.570341	-0.532102	-1.25868	-0.331284	-2.47008	-0.872759	-1.49196	-1.33163	-3.20258	-1.22784	-1.23504	-2.40117	-1.70742	-2.84505	-2.13429	-1.10986	-3.13969
O75884	-5.98217	-4.99182	-7.12825	-6.3558	-6.18654	-5.59545	-6.35525	-6.62794	-6.89792	-6.04878	-5.98916	-6.50454	-6.36827	-6.27373	-5.8131	-5.95348	-5.98534	-6.28182	-6.6419	-5.0851	-5.50886	-5.55222	-7.32552	-5.10967	-5.78436	-6.13994	-5.77052	-4.81813	-7.22536	-6.03737	-5.64204	-6.8181	-5.08693	-7.33422	-6.83406	-4.15497	-6.07111
O75888	-19.0819	-19.0819	-19.0819	-19.0819	-19.0819	-19.0819	-6.05869	-19.0819	-19.0819	-19.0819	-19.0819	-19.0819	-19.0819	-19.0819	-19.0819	-5.72201	-19.0819	-19.0819	-19.0819	-19.0819	-19.0819	-19.0819	-19.0819	-19.0819	-19.0819	-19.0819	-19.0819	-19.0819	-19.0819	-19.0819	-19.0819	-5.0037	-19.0819	-19.0819	-5.20534	-19.0819	-19.0819
O75891	-3.23186	-3.71807	-4.59885	-4.36721	-6.79641	-3.18388	-5.31241	-2.43403	-4.71899	-4.40217	-4.49465	-3.46413	-4.35961	-4.94142	-2.11634	-2.52208	-3.49253	-2.69637	-2.67512	-2.92725	-2.59374	-2.53115	-2.7475	-1.85644	-1.13979	-2.10614	-1.69129	-2.28028	-3.68995	-3.65749	-3.48549	-2.37155	0.0758295	-1.38133	-2.02638	-1.2084	-1.63765
O75907	-19.0819	-19.0819	-19.0819	-19.0819	-19.0819	-19.0819	-19.0819	-19.0819	-19.0819	-19.0819	-19.0819	-19.0819	-19.0819	-19.0819	-6.53372	-8.47271	-19.0819	-19.0819	-19.0819	-19.0819	-7.55359	-19.0819	-19.0819	-19.0819	-19.0819	-19.0819	-19.0819	-19.0819	-19.0819	-19.0819	-19.0819	-19.0819	-8.27449	-19.0819	-19.0819	-19.0819	-19.0819
O75915	-19.0819	-19.0819	-19.0819	-19.0819	-19.0819	-19.0819	-19.0819	-19.0819	-19.0819	-19.0819	-19.0819	-19.0819	-19.0819	-19.0819	-5.58265	-4.91819	-4.70425	-3.67735	-3.55356	-3.64468	-5.08869	-4.301	-2.39963	-5.01726	-4.48008	-5.16803	-4.77156	-5.94672	-5.07058	-4.76514	-5.46475	-3.69022	-4.25087	-4.47575	-5.31297	-6.83238	-4.94192
O75923	-19.0819	-19.0819	-5.75499	-19.0819	-19.0819	-19.0819	-19.0819	-19.0819	-19.0819	-19.0819	-19.0819	-19.0819	-19.0819	-19.0819	-19.0819	-19.0819	-19.0819	-19.0819	-19.0819	-19.0819	-19.0819	-19.0819	-6.12368	-19.0819	-7.31333	-7.10608	-5.98917	-5.36937	-7.45939	-6.24818	-6.26338	-3.72351	-5.86162	-5.39923	-7.03533	-6.25551	-6.41386
O75935	-19.0819	-19.0819	-19.0819	-19.0819	-19.0819	-19.0819	-19.0819	-19.0819	-19.0819	-19.0819	-19.0819	-19.0819	-19.0819	-19.0819	-19.0819	-19.0819	-19.0819	-19.0819	-19.0819	-19.0819	-19.0819	-7.14151	-6.78702	-7.38094	-19.0819	-19.0819	-19.0819	-19.0819	-19.0819	-19.0819	-19.0819	-7.4081	-7.38273	-19.0819	-19.0819	-7.96941	-19.0819
O75936	-5.24757	-5.17487	-3.21446	-5.34799	-6.35812	-4.22095	-5.50222	-2.30812	-6.31807	-5.78277	-5.01607	-4.85032	-4.90206	-2.33264	-2.86828	-3.85077	-5.52628	-4.73598	-2.27253	-3.08154	-4.10551	-4.32277	-5.28869	-2.94751	-2.64407	-3.20247	-2.97688	-2.4831	-4.19097	-4.47328	-3.53296	-3.941	-1.73082	-2.43531	-3.5747	-2.48249	-2.82338
O75947	-5.94317	-19.0819	-6.34702	-6.03042	-4.66759	-19.0819	-5.34383	-19.0819	-19.0819	-19.0819	-19.0819	-19.0819	-19.0819	-19.0819	-5.38904	-6.16848	-4.77212	-4.59523	-5.29973	-3.9631	-4.80347	-3.52764	-4.07597	-4.61298	-3.97288	-5.73445	-3.19765	-4.06206	-5.39865	-4.18744	-4.20264	-3.18336	-4.23943	-4.62467	-4.05614	-6.10919	-3.02939
O75954	-6.15681	-4.64328	-2.32807	-4.82015	-5.9051	-4.65525	-7.21813	-2.63427	-5.95772	-6.48078	-5.04897	-4.87972	-6.74033	-5.33354	-5.61901	-6.22331	-6.25303	-5.61757	-5.56178	-4.44697	-5.83533	-5.81116	-5.73878	-5.81759	-5.09148	-6.26387	-5.07169	-6.66509	-6.54191	-5.3307	-5.34591	-5.86746	-4.91333	-5.09322	-5.06685	-5.36313	-5.44617
O75955	-4.92098	-4.72342	-4.23984	-3.96043	-5.72218	-4.14968	-5.59375	-5.07698	-5.69621	-4.76341	-4.18281	-4.10881	-5.45721	-3.17905	-4.12373	-3.79105	-4.95133	-3.24863	-4.87487	-3.37814	-4.49902	-4.04297	-4.78124	-3.864	-2.59424	-4.30507	-3.20026	-3.41472	-4.52588	-4.51507	-3.59021	-2.24845	-3.12055	-2.48953	-3.33914	-3.72621	-2.64707
O75964	-19.0819	-19.0819	-19.0819	-5.01389	-19.0819	-19.0819	-19.0819	-19.0819	-19.0819	-19.0819	-19.0819	-19.0819	-19.0819	-19.0819	-4.06718	-4.50259	-3.60825	-6.42509	-3.1928	-3.37611	-3.87197	-2.57252	-3.21441	-3.10579	-5.70183	-5.19277	-2.1846	-2.85938	-4.77529	-3.56408	-3.57929	-3.3516	-3.1887	-3.73776	-3.16855	-4.75316	-2.28172
O75970	-7.34424	-19.0819	-9.17047	-7.33075	-19.0819	-19.0819	-9.44877	-19.0819	-19.0819	-19.0819	-19.0819	-19.0819	-19.0819	-19.0819	-6.67484	-6.42741	-7.22077	-6.66874	-3.33917	-5.9438	-3.67388	-7.08719	-8.48903	-7.04839	-7.72282	-5.91497	-7.26685	-9.82342	-9.14859	-7.93738	-3.69911	-8.59529	-5.28501	-7.6999	-7.97454	-7.94471	-8.74136
O75976	-5.15554	-6.32469	-4.67627	-6.22187	-4.55548	-4.30773	-5.76746	-6.51859	-6.70108	-4.645	-6.54116	-4.89195	-6.56794	-5.01442	-5.7195	-4.93672	-5.76596	-3.93378	-5.31098	-4.45729	-3.76628	-5.69757	-5.83235	-5.45579	-2.7292	-6.20049	-4.58979	-5.84492	-6.61121	-3.28654	-1.90708	-6.46879	-5.85154	-4.93971	-5.35149	-5.68652	-5.74585
O76003	-6.63722	-6.48174	-6.732	-6.55063	-7.73391	-5.7286	-7.0103	-5.72107	-7.55297	-6.96942	-7.45552	-6.58027	-9.41048	-6.83063	-6.30025	-6.0848	-7.86128	-6.48381	-5.91653	-6.36259	-6.095	-5.78565	-3.67913	-5.99163	-6.23173	-6.17253	-5.54986	-6.526	-6.65498	-5.7918	-5.5514	-4.95365	-4.78487	-5.43507	-6.32141	-6.66597	-5.94061
O76011	-19.0819	-19.0819	-19.0819	-19.0819	-19.0819	-19.0819	-19.0819	-19.0819	-19.0819	-19.0819	-19.0819	-19.0819	-19.0819	-19.0819	-19.0819	-19.0819	-6.88504	-19.0819	-19.0819	-19.0819	-19.0819	-19.0819	-19.0819	-19.0819	-4.62463	-19.0819	-19.0819	-19.0819	-19.0819	-19.0819	-19.0819	-4.40025	-19.0819	-19.0819	-19.0819	-19.0819	-19.0819
O76013	-9.10014	-19.0819	-19.0819	-19.0819	-19.0819	-19.0819	-19.0819	-19.0819	-19.0819	-4.73644	-19.0819	-19.0819	-19.0819	-19.0819	-19.0819	-19.0819	-19.0819	-3.42705	-19.0819	-19.0819	-3.73212	-19.0819	-19.0819	-19.0819	-19.0819	-19.0819	-19.0819	-19.0819	-19.0819	-19.0819	-4.99429	-19.0819	-19.0819	-19.0819	-5.10449	-19.0819	-19.0819
O76027	-19.0819	-19.0819	-19.0819	-19.0819	-19.0819	-5.14133	-19.0819	-19.0819	-19.0819	-19.0819	-7.89322	-5.52202	-8.27233	-19.0819	-6.38069	-8.30579	-6.25264	-5.46655	-5.18899	-7.47566	-6.69248	-4.91221	-3.57058	-6.83357	-5.36389	-6.7179	-5.29459	-5.83978	-6.52779	-5.31658	-5.24307	-4.09613	-4.61199	-4.97555	-8.3108	-5.38387	-5.42468
O76036	-19.0819	-4.86715	-19.0819	-19.0819	-19.0819	-4.1707	-6.8228	-19.0819	-6.14539	-19.0819	-5.61216	-5.16312	-6.83583	-19.0819	-6.16973	-6.23868	-6.71566	-5.54673	-5.81924	-5.71275	-6.36607	-6.31242	-6.22434	-6.19254	-5.77856	-6.4369	-7.62651	-6.25181	-4.99733	-6.46282	-6.94662	-7.1561	-6.07625	-5.36683	-6.64854	-6.47015	-6.62849
O76041	-19.0819	-6.11686	-4.52553	-6.23163	-6.84837	-19.0819	-19.0819	-2.08184	-19.0819	-19.0819	-19.0819	-6.29119	-19.0819	-19.0819	-5.72852	-5.69173	-6.27445	-5.8464	-4.67285	-6.06034	-5.39708	-5.87121	-4.78727	-5.75132	-5.24508	-6.14377	-6.16395	-6.69289	-7.3809	-6.30082	-6.18489	-5.8481	-5.14032	-5.42624	-6.23509	-6.93573	-6.33537
O76054	-19.0819	-19.0819	-19.0819	-19.0819	-19.0819	-19.0819	-19.0819	-19.0819	-19.0819	-19.0819	-19.0819	-19.0819	-19.0819	-19.0819	-6.74071	-7.86264	-7.28664	-5.24575	-6.39021	-3.94563	-6.54103	-6.44075	-6.79532	-6.97132	-7.60951	-6.95141	-6.71832	-7.34005	-8.18854	-6.97733	-7.68725	-6.77593	-9.78827	-5.74553	-4.92961	-6.98466	-7.14301
O76062	-19.0819	-19.0819	-19.0819	-19.0819	-19.0819	-19.0819	-19.0819	-19.0819	-19.0819	-19.0819	-19.0819	-19.0819	-19.0819	-19.0819	-6.56277	-6.52598	-6.20995	-6.30993	-6.5252	-6.39558	-6.23134	-5.21968	-6.61739	-7.20761	-19.0819	-19.0819	-19.0819	-19.0819	-19.0819	-19.0819	-19.0819	-6.26322	-19.0819	-19.0819	-19.0819	-19.0819	-19.0819
O76070	-4.81977	-4.08788	-4.94013	-4.93567	-5.124	-4.37123	-5.17444	-5.45631	-5.72628	-4.01078	-4.8924	-5.86095	-5.69465	-4.74777	-4.18744	-5.09619	-4.44316	-5.34828	-4.67262	-6.23116	-5.98606	-3.17552	-5.38132	-5.60824	-5.63708	-3.96698	-4.86653	-5.60143	-5.2757	-4.71345	-1.42217	-2.85435	-2.85018	-2.70745	-4.90646	-2.74868	-4.41392
O76071	-7.3839	-4.91613	-5.02135	-4.70475	-6.02326	-4.23807	-5.759	-5.57235	-6.41614	-5.25877	-4.83288	-4.6298	-5.42093	-5.21814	-6.02561	-6.07998	-6.57155	-6.00255	-5.67512	-5.4801	-6.16233	-6.1683	-5.53055	-5.52992	-5.23597	-5.33581	-5.10271	-5.38755	-6.57293	-5.36172	-5.37693	-5.86512	-5.91505	-5.1701	-4.99638	-5.27468	-5.08705
O76076	-1.11782	-0.190567	-0.0487493	0.364844	-1.38072	-0.180554	-1.03749	-0.0679347	-2.40721	-0.690725	0.25258	0.409203	-2.03839	0.491247	-0.289503	0.717844	-0.488179	1.26339	0.130552	1.04532	0.196982	-0.980759	-1.06352	-0.17158	-0.377145	0.481398	0.452666	-0.587567	0.718731	1.34134	0.835744	-1.02026	-0.519819	-0.952409	0.215409	-0.756661	-0.354031
O76082	-19.0819	-19.0819	-19.0819	-8.36631	-19.0819	-19.0819	-19.0819	-9.23391	-19.0819	-19.0819	-19.0819	-19.0819	-8.86336	-6.03064	-8.2607	-8.02772	-8.22	-3.33649	-7.08468	-7.14953	-7.34263	-7.81675	-9.11419	-7.69687	-7.13655	-7.37411	-7.08656	-7.16441	-8.56232	-7.35111	-7.36631	-6.36877	-7.12853	-7.70173	-8.07814	-7.35844	-5.76603
O76094	-19.0819	-19.0819	-19.0819	-7.98662	-19.0819	-19.0819	-19.0819	-19.0819	-19.0819	-19.0819	-19.0819	-19.0819	-19.0819	-19.0819	-6.84964	-6.81285	-7.39557	-6.90456	-7.18543	-6.64929	-6.5182	-6.22414	-5.56161	-9.10496	-7.6808	-19.0819	-7.61356	-19.0819	-19.0819	-19.0819	-19.0819	-6.17043	-6.49493	-6.5708	-19.0819	-19.0819	-19.0819
O94760	-2.10391	-3.6226	-2.66006	-2.67765	-2.76879	-3.48731	-3.0616	0.514932	-3.31996	-3.09097	-4.04548	-3.70066	-3.75694	-1.30681	-1.73346	-1.78314	-2.14556	-2.22088	-1.03363	-1.09946	-1.70548	-1.1514	-2.36027	-1.08155	-1.83714	-1.75003	-1.81206	-1.36636	-3.38758	-0.835181	-0.905567	-1.80843	-0.398471	-1.1423	-1.86432	-0.562529	-2.1636
O94766	-6.23867	-5.32055	-6.33345	-6.01685	-7.33536	-5.72327	-9.71363	-6.88444	-7.15442	-7.285	-6.24566	-6.07641	-9.35091	-5.20896	-6.46392	-6.10271	-5.7973	-5.87309	-4.98602	-5.03248	-5.53188	-5.99453	-6.53603	-5.69685	-5.84761	-6.59834	-6.52775	-6.58538	-7.27338	-6.06217	-6.07738	-5.67791	-5.50945	-6.00956	-5.78214	-5.97414	-6.32997
O94769	-6.77677	-7.6098	-6.08017	-6.55494	-6.67862	-9.44111	-7.14985	-4.46738	-7.69251	-7.10896	-6.78376	-8.3479	-7.16287	-7.06833	-7.31737	-6.54493	-7.54026	-6.74148	-6.38553	-6.88684	-6.48296	-7.81311	-7.004	-7.52498	-19.0819	-8.42401	-19.0819	-19.0819	-4.51741	-8.53029	-19.0819	-19.0819	-19.0819	-6.48506	-8.39899	-19.0819	-8.54216
O94772	-2.32726	-1.73623	-2.09611	-3.49882	-0.418547	-3.11334	-2.24163	-2.79363	-1.15705	-1.96555	-4.63608	-3.62048	-2.69707	-2.43942	-2.99457	-3.03356	-3.0997	-1.93312	-2.21096	-2.96493	-2.94344	-4.09791	-3.03018	-3.83402	-3.58216	-3.74869	-2.96583	-4.76525	-3.74996	-2.47517	-3.68619	-6.44299	-3.61794	-4.39212	-5.49367	-5.54167	-4.03699
O94776	-19.0819	-19.0819	-19.0819	-19.0819	-19.0819	-19.0819	-19.0819	-7.97418	-19.0819	-19.0819	-19.0819	-19.0819	-19.0819	-19.0819	-19.0819	-19.0819	-19.0819	-19.0819	-19.0819	-19.0819	-19.0819	-19.0819	-7.06499	-19.0819	-19.0819	-19.0819	-19.0819	-19.0819	-19.0819	-19.0819	-19.0819	-6.89789	-7.97521	-19.0819	-19.0819	-19.0819	-19.0819
O94788	-7.16618	-6.24047	-19.0819	-19.0819	-19.0819	-19.0819	-19.0819	-19.0819	-19.0819	-19.0819	-19.0819	-19.0819	-19.0819	-19.0819	-7.43463	-19.0819	-19.0819	-19.0819	-19.0819	-19.0819	-19.0819	-5.42566	-19.0819	-7.02119	-19.0819	-7.26135	-19.0819	-6.48792	-19.0819	-5.67973	-19.0819	-19.0819	-6.49449	-19.0819	-19.0819	-19.0819	-19.0819
O94804	-19.0819	-19.0819	-5.39171	-19.0819	-19.0819	-19.0819	-19.0819	-19.0819	-19.0819	-19.0819	-19.0819	-19.0819	-19.0819	-19.0819	-10.3968	-6.4638	-7.51881	-6.24775	-5.77637	-7.36614	-4.33475	-6.12667	-6.55521	-6.5234	-7.83916	-6.80366	-6.57057	-7.35278	-6.61204	-7.07566	-8.13948	-6.47279	-5.91442	-5.38846	-6.69828	-9.66552	-6.99526
O94811	-19.0819	-19.0819	-5.98274	-19.0819	-8.92222	-19.0819	-19.0819	-19.0819	-19.0819	-19.0819	-19.0819	-19.0819	-19.0819	-19.0819	-19.0819	-19.0819	-19.0819	-7.62597	-19.0819	-19.0819	-19.0819	-19.0819	-19.0819	-19.0819	-19.0819	-19.0819	-6.62557	-19.0819	-19.0819	-19.0819	-19.0819	-19.0819	-19.0819	-19.0819	-19.0819	-19.0819	-19.0819
O94813	-3.64421	-4.64797	-4.1121	-6.64228	-2.42847	-4.78607	-4.49461	-2.5689	-4.1687	-4.13322	-6.08135	-3.90622	-4.84582	-4.36005	-4.54134	-3.88845	-4.00912	-3.77658	-3.71216	-3.27356	-3.76558	-5.73993	-4.69952	-3.62096	-5.62568	-6.31872	-5.66368	-7.48916	-7.22466	-4.6852	-4.96737	-6.25259	-5.40032	-5.71325	-6.11212	-6.12322	-6.2447
O94819	-8.60589	-7.91876	-19.0819	-19.0819	-19.0819	-19.0819	-19.0819	-19.0819	-19.0819	-19.0819	-19.0819	-19.0819	-19.0819	-19.0819	-7.37722	-19.0819	-19.0819	-19.0819	-19.0819	-19.0819	-19.0819	-19.0819	-19.0819	-5.67116	-6.06873	-6.25737	-6.74012	-7.09656	-7.4945	-6.28329	-6.29849	-6.87197	-5.96086	-4.22218	-5.85828	-6.28618	-6.39204
O94826	-6.43232	-6.1732	-6.7031	-3.26398	-5.63254	-3.14322	-4.79513	-0.67361	-5.3378	-6.47214	-2.24684	-3.49063	-7.55206	-3.74882	-4.76823	-3.39784	-6.25481	-3.66943	-4.14657	-4.27103	-2.97639	-5.44516	-4.02469	-5.24241	-2.34071	-3.46638	-3.66405	-2.97814	-4.39715	-1.37248	-3.4237	-4.93071	-5.2813	-4.29465	-3.8819	-5.26628	-4.44275
O94829	-19.0819	-19.0819	-19.0819	-19.0819	-19.0819	-19.0819	-19.0819	-19.0819	-19.0819	-19.0819	-19.0819	-19.0819	-19.0819	-19.0819	-19.0819	-19.0819	-19.0819	-19.0819	-7.63476	-19.0819	-19.0819	-19.0819	-7.046	-9.2901	-19.0819	-19.0819	-19.0819	-19.0819	-19.0819	-19.0819	-19.0819	-8.20297	-19.0819	-19.0819	-19.0819	-19.0819	-8.45595
O94832	-7.78359	-7.36862	-8.47767	-4.49275	-6.13834	-5.60577	-6.35904	-7.22191	-7.49189	-6.90834	-6.01579	-6.5839	-8.50607	-6.8677	-5.59911	-5.36159	-5.84322	-4.41155	-4.5847	-4.40177	-4.70849	-5.46579	-5.541	-4.2783	-6.26362	-5.93704	-5.26409	-6.90602	-7.13536	-4.9968	-6.03665	-5.20029	-5.44787	-5.975	-5.09661	-6.01214	-6.05203
O94844	-19.0819	-19.0819	-19.0819	-19.0819	-19.0819	-19.0819	-19.0819	-19.0819	-19.0819	-19.0819	-19.0819	-19.0819	-19.0819	-19.0819	-19.0819	-19.0819	-7.34878	-19.0819	-19.0819	-5.90048	-19.0819	-6.61013	-19.0819	-7.34602	-6.00697	-19.0819	-19.0819	-19.0819	-19.0819	-19.0819	-19.0819	-6.27103	-6.13102	-19.0819	-19.0819	-6.62534	-19.0819
Q9BYZ6	-19.0819	-19.0819	-19.0819	-19.0819	-19.0819	-19.0819	-19.0819	-19.0819	-19.0819	-19.0819	-19.0819	-19.0819	-19.0819	-19.0819	-19.0819	-19.0819	-7.34878	-19.0819	-19.0819	-5.90048	-19.0819	-6.61013	-19.0819	-7.34602	-6.00697	-19.0819	-19.0819	-19.0819	-19.0819	-19.0819	-19.0819	-6.27103	-6.13102	-19.0819	-19.0819	-6.62534	-19.0819
O94856	-4.72421	-4.67993	-3.66867	-5.36454	-5.62909	-4.90501	-5.51381	-5.93751	-6.20748	-6.44923	-5.63936	-5.33871	-6.22155	-5.5833	-5.06801	-5.3172	-5.81939	-3.59312	-3.16981	-3.53374	-4.45947	-4.94264	-5.06497	-5.84007	-5.45016	-5.8585	-5.51158	-5.79031	-6.83909	-4.65886	-5.33156	-5.7055	-5.58547	-5.38385	-5.26616	-5.54536	-5.80015
O94874	-19.0819	-19.0819	-19.0819	-19.0819	-19.0819	-19.0819	-19.0819	-19.0819	-19.0819	-19.0819	-19.0819	-19.0819	-19.0819	-19.0819	-19.0819	-19.0819	-19.0819	-19.0819	-19.0819	-19.0819	-19.0819	-6.16573	-4.00162	-19.0819	-19.0819	-19.0819	-19.0819	-19.0819	-19.0819	-19.0819	-19.0819	-4.97696	-5.73195	-6.0328	-6.37287	-19.0819	-19.0819
O94885	-19.0819	-19.0819	-19.0819	-19.0819	-19.0819	-19.0819	-19.0819	-19.0819	-19.0819	-19.0819	-19.0819	-19.0819	-19.0819	-19.0819	-19.0819	-19.0819	-19.0819	-19.0819	-7.11388	-19.0819	-19.0819	-7.01565	-5.32913	-5.01822	-5.54703	-19.0819	-1.24481	-19.0819	-19.0819	-19.0819	-19.0819	-6.15172	-19.0819	-19.0819	-3.50158	-19.0819	-19.0819
O94886	-6.16669	-6.78298	-6.75929	-5.16746	-7.49092	-6.00751	-5.88108	-7.04001	-7.30998	-8.5754	-6.67212	-5.34952	-7.68815	-6.6858	-5.596	-5.25766	-5.6553	-5.18523	-6.4836	-5.36557	-6.31981	-6.75317	-6.18253	-5.50785	-5.04527	-5.79242	-5.70244	-4.95472	-5.94775	-5.00037	-6.16229	-4.85653	-4.53824	-4.31513	-4.67185	-5.40666	-4.65313
O94903	-6.76597	-5.56539	-6.14192	-6.00754	-6.41273	-5.35692	-6.48969	-6.69291	-7.14187	-6.31306	-5.95496	-5.88488	-7.16858	-6.3387	-5.09618	-5.25673	-5.7533	-5.22993	-5.26331	-4.94696	-4.56339	-5.34216	-5.4879	-4.72701	-4.9579	-5.17148	-4.89256	-5.04239	-6.07885	-5.04019	-5.70433	-4.59166	-3.33717	-4.46474	-4.76498	-4.06941	-5.00524
O94905	-6.08501	-8.32547	-19.0819	-7.7149	-19.0819	-6.69673	-19.0819	-19.0819	-19.0819	-19.0819	-19.0819	-19.0819	-19.0819	-19.0819	-6.65066	-6.32346	-6.10113	-5.30879	-5.36561	-6.75479	-5.41175	-5.03089	-4.4289	-5.5228	-8.36345	-6.585	-5.56712	-6.12439	-6.85681	-5.6456	-7.23075	-4.3821	-5.09998	-5.40812	-6.08116	-5.45601	-5.68228
O94907	-19.0819	-19.0819	-19.0819	-19.0819	-19.0819	-19.0819	-19.0819	-19.0819	-19.0819	-19.0819	-19.0819	-19.0819	-19.0819	-19.0819	-8.2081	-7.3587	-7.94142	-7.14265	-6.48879	-7.2283	-7.06406	-7.53818	-6.10188	-8.38085	-2.88221	-19.0819	-6.20417	-19.0819	-19.0819	-19.0819	-19.0819	-7.39134	-19.0819	-19.0819	-9.26111	-19.0819	-19.0819
O94910	-1.76698	-4.86036	-3.87368	-2.14923	-1.96607	-3.23417	-3.20769	-0.99449	-3.39562	-2.34812	-2.75995	-2.82486	-3.39932	-0.941379	-1.82942	-2.41523	-2.1065	-3.92345	-1.7755	-3.60621	-2.55074	-1.44249	-2.78402	-1.85998	-3.15325	-2.24731	-2.36636	-2.99843	-2.62245	-3.30003	-2.30003	-3.33369	-3.41162	-3.29397	-2.34055	-2.16981	-3.81942
O94919	-1.94518	-0.332267	-1.03924	-0.665113	-1.44357	-0.59655	0.206075	-0.759064	-0.733701	-2.8411	-0.747495	0.151792	-0.578521	0.49894	-0.267749	-0.561981	-1.47963	0.440436	-0.16196	0.513964	-0.753582	-2.10196	-0.946931	-1.3519	0.558612	-0.568158	-1.23	0.385423	-0.688286	-0.0245286	0.658636	-1.39506	-1.25189	-0.00666072	0.120808	-1.3824	-0.652677
O94925	-19.0819	-19.0819	-19.0819	-6.89914	-19.0819	-19.0819	-19.0819	-19.0819	-19.0819	-19.0819	-19.0819	-19.0819	-19.0819	-19.0819	-6.15791	-5.80256	-5.68582	-5.82826	-0.188867	-6.52603	-4.43502	-4.12451	-6.26492	-5.41661	-4.98862	-5.17726	-4.90932	-4.94543	-6.41439	-4.07275	-5.21838	-6.04289	-5.44189	-5.00141	-5.31491	-5.21051	-4.02229
O94933	-7.37227	-6.59787	-6.46766	-7.24188	-7.46957	-5.98615	-6.62776	-7.01865	-7.28862	-6.70507	-7.26817	-5.51253	-7.05617	-3.68117	-6.43433	-5.88614	-8.3885	-6.19951	-5.83791	-5.47203	-5.70756	-8.62271	-6.48894	-7.66073	-5.57816	-6.78622	-6.80092	-6.9659	-8.1837	-5.52648	-7.79395	-7.3666	-7.01495	-6.65257	-7.43105	-6.80766	-7.49655
O94973	-6.90547	-7.39939	-5.38461	-6.78882	-8.10733	-6.62392	-8.16643	-7.65641	-7.92639	-7.34284	-7.3436	-7.17437	-7.3526	-7.3022	-7.36111	-6.63209	-8.26923	-6.33011	-6.51779	-4.70709	-6.06351	-6.46496	-4.89232	-7.05496	-6.30941	-7.50658	-6.0823	-6.18477	-7.38719	-6.17598	-7.3507	-5.44662	-5.05906	-6.31343	-6.04468	-6.12055	-5.72602
O94979	-7.90734	-8.69878	-6.8886	-7.39427	-9.00403	-8.502	-8.28041	-4.38036	-8.82308	-8.23953	-7.91433	-9.44344	-8.29344	-8.1989	-4.79243	-6.02469	-9.81325	-5.18557	-5.24353	-6.52835	-5.70559	-6.17478	-3.63418	-6.41521	-4.98306	-6.97624	-4.99145	-6.82161	-6.88178	-5.67057	-6.05397	-4.6417	-4.70559	-5.4331	-6.18524	-6.89831	-5.40613
O94985	-5.12224	-4.45429	-5.8813	-5.0825	-4.98188	-4.13336	-6.01126	-5.76224	-6.07866	-5.66431	-3.81001	-4.94846	-5.31315	-5.40803	-4.80975	-5.30068	-4.70007	-5.09691	-4.42316	-4.25817	-4.34848	-5.08841	-6.50878	-5.23914	-4.26277	-4.70668	-4.80829	-5.44819	-5.86293	-4.02263	-3.95	-6.38503	-4.79416	-4.14407	-4.44384	-4.86959	-2.74785
O94991	-5.77858	-6.16733	-5.87336	-9.33834	-6.87527	-5.39186	-6.15166	-6.42435	-5.98621	-6.11078	-7.68651	-5.22274	-8.69714	-5.10391	-4.67123	-5.61846	-6.11168	-5.36547	-5.25304	-5.04745	-5.57297	-5.71851	-5.08074	-5.17368	-5.82216	-6.01084	-7.07479	-8.01582	-7.24796	-5.08841	-4.75947	-5.06679	-5.46762	-5.79931	-7.72559	-6.07585	-6.20243
O95049	-19.0819	-19.0819	-19.0819	-9.03267	-19.0819	-19.0819	-19.0819	-19.0819	-19.0819	-19.0819	-19.0819	-19.0819	-19.0819	-19.0819	-19.0819	-19.0819	-19.0819	-19.0819	-6.34662	-19.0819	-6.14623	-19.0819	-4.89471	-19.0819	-19.0819	-19.0819	-5.99768	-19.0819	-19.0819	-19.0819	-19.0819	-6.24376	-19.0819	-19.0819	-19.0819	-19.0819	-19.0819
O95070	-19.0819	-9.21626	-19.0819	-19.0819	-19.0819	-19.0819	-19.0819	-4.45106	-19.0819	-19.0819	-19.0819	-7.72621	-19.0819	-4.88227	-19.0819	-19.0819	-19.0819	-19.0819	-19.0819	-19.0819	-19.0819	-19.0819	-19.0819	-19.0819	-19.0819	-19.0819	-7.1781	-19.0819	-19.0819	-7.50892	-19.0819	-19.0819	-19.0819	-19.0819	-19.0819	-19.0819	-19.0819
O95084	-4.17612	-4.12474	-4.54613	-4.3348	-3.02928	-5.15149	-4.53462	-2.89029	-5.08456	-4.07686	-4.71272	-4.00655	-7.56107	-3.83512	-5.39	-3.7174	-4.82566	-5.01355	-3.38818	-4.41808	-4.13685	-5.02457	-4.77049	-3.47504	-5.11	-4.23388	-4.24632	-4.6541	-3.32883	-4.10992	-2.77734	-4.4312	-3.55303	-3.52197	-4.19344	-3.38114	-5.75132
O95154	-3.84163	-3.30186	-3.34647	-4.1805	-4.8796	-3.57351	-5.38114	-1.30737	-5.17642	-4.65806	-3.63126	-3.62484	-4.23688	-1.802	-3.10774	-2.48914	-4.42113	-2.77573	-1.93057	-2.69111	-2.33381	-3.14458	-4.14533	-2.44583	-1.08024	-2.98266	-1.72049	-2.41895	-3.47393	-2.55894	-3.541	-2.7173	-0.884769	-1.10602	-2.71249	-2.49691	-2.89668
O95155	-7.16377	-6.13018	-19.0819	-6.94195	-19.0819	-19.0819	-19.0819	-19.0819	-19.0819	-19.0819	-5.35289	-5.15015	-19.0819	-19.0819	-6.40799	-6.52732	-7.12768	-6.14102	-6.27608	-6.41455	-6.26816	-6.72443	-6.63636	-8.45482	-19.0819	-7.2067	-6.81093	-19.0819	-19.0819	-4.28912	-19.0819	-7.09994	-6.94251	-6.76632	-19.0819	-19.0819	-19.0819
O95156	-19.0819	-19.0819	-19.0819	-19.0819	-19.0819	-19.0819	-19.0819	-19.0819	-19.0819	-19.0819	-19.0819	-19.0819	-19.0819	-19.0819	-19.0819	-6.00513	-19.0819	-19.0819	-19.0819	-19.0819	-19.0819	-19.0819	-19.0819	-5.80595	-19.0819	-19.0819	-19.0819	-19.0819	-19.0819	-19.0819	-19.0819	-19.0819	-19.0819	-19.0819	-19.0819	-19.0819	-19.0819
O95159	-5.81746	-4.12556	-5.03137	-4.88136	-3.87808	-4.54987	-4.97102	-3.25481	-5.85234	-5.11946	-5.16032	-6.49589	-7.0056	-5.22815	-3.27492	-4.25027	-4.04245	-3.80208	-2.96345	-4.68808	-3.18461	-5.97953	-4.91357	-4.45507	-6.32078	-19.0819	-5.50734	-7.26904	-19.0819	-4.70085	-5.52806	-6.54445	-5.89197	-19.0819	-19.0819	-19.0819	-19.0819
O95163	-19.0819	-19.0819	-19.0819	-19.0819	-19.0819	-19.0819	-19.0819	-19.0819	-19.0819	-19.0819	-19.0819	-8.14073	-19.0819	-19.0819	-4.858	-6.88686	-6.95477	-6.14778	-7.00353	-3.30507	-6.51825	-8.46774	-4.88116	-6.43164	-6.78459	-8.10146	-7.29381	-7.75443	-8.44244	-7.23123	-7.24643	-7.48031	-6.47111	-6.57379	-7.01187	-8.03126	-7.39691
O95164	-5.91464	-19.0819	-19.0819	-5.28102	-19.0819	-19.0819	-6.47346	-19.0819	-19.0819	-8.41158	-19.0819	-6.24681	-8.46549	-19.0819	-4.7277	-4.69091	-5.14508	-7.02354	-6.54965	-4.56051	-4.39627	-4.87039	-4.20065	-4.75051	-5.03325	-5.31634	-4.4478	-6.06814	-6.45902	-5.24781	-5.26301	-5.24031	-4.86125	-5.01033	-4.81358	-5.25514	-5.23817
O95166	-19.0819	-19.0819	-19.0819	-19.0819	-19.0819	-19.0819	-19.0819	-19.0819	-19.0819	-19.0819	-19.0819	-19.0819	-19.0819	-19.0819	-19.0819	-19.0819	-19.0819	-19.0819	-19.0819	-19.0819	-6.76635	-6.9629	-7.27851	-6.83899	-6.05735	-19.0819	-7.4988	-19.0819	-19.0819	-19.0819	-19.0819	-6.33788	-19.0819	-19.0819	-19.0819	-19.0819	-19.0819
O95168	-19.0819	-8.21863	-7.92467	-7.24531	-19.0819	-5.87848	-19.0819	-19.0819	-19.0819	-19.0819	-19.0819	-6.7721	-19.0819	-19.0819	-5.30682	-4.63911	-6.04901	-4.34446	-6.40066	-5.70432	-4.07699	-5.47874	-3.47337	-5.29624	-6.91228	-8.39057	-4.04719	-5.26007	-6.46365	-5.25244	-5.26765	-4.65487	-4.86674	-5.0339	-5.12028	-7.08994	-4.60399
O95169	-19.0819	-19.0819	-19.0819	-19.0819	-19.0819	-19.0819	-19.0819	-19.0819	-19.0819	-19.0819	-19.0819	-19.0819	-19.0819	-19.0819	-6.46866	-6.60809	-6.43243	-5.10351	-6.13485	-5.7193	-5.47007	-4.61936	-5.51223	-5.9996	-19.0819	-19.0819	-6.41263	-5.84545	-19.0819	-19.0819	-19.0819	-5.67998	-19.0819	-19.0819	-8.30733	-19.0819	-5.96296
O95171	-3.05108	-1.99779	-2.60199	-4.38803	-5.70655	-3.92824	-6.74199	-5.25563	-5.5256	-5.39623	-4.98793	-6.37391	-4.99596	-4.90142	-5.2466	-6.18023	-4.48669	-4.99376	-3.46514	-6.653	-5.38618	-2.01249	-0.969814	-5.30086	-3.10213	-4.77927	-3.53552	-5.87542	-6.01459	-5.32595	-5.23329	-1.23935	-3.64479	-3.78243	-5.31995	-4.81072	-4.96906
O95182	-6.69543	-8.30542	-5.31276	-8.63959	-19.0819	-19.0819	-19.0819	-19.0819	-19.0819	-19.0819	-8.86841	-8.08976	-19.0819	-19.0819	-6.96495	-7.33356	-7.91628	-7.11751	-7.41459	-8.14882	-7.03891	-7.20343	-8.28104	-7.01967	-7.78193	-7.30088	-6.02547	-7.31265	-8.00065	-6.78945	-6.80465	-5.95492	-6.40288	-6.55197	-6.94635	-6.79678	-6.07844
O95185	-5.12241	-5.86904	-5.71247	-5.39587	-5.60927	-6.03763	-6.44529	-6.26346	-6.79952	-6.49378	-5.53428	-4.64415	-6.21474	-5.90925	-5.23122	-5.45627	-5.87352	-4.71057	-4.7638	-4.98837	-5.85788	-6.8042	-6.54108	-5.03748	-6.31699	-5.1725	-4.95065	-6.33681	-5.57894	-4.14891	-5.05219	-6.47376	-6.02746	-7.70717	-6.11734	-5.64424	-6.18973
O95196	-5.90173	-19.0819	-19.0819	-19.0819	-19.0819	-19.0819	-19.0819	-19.0819	-19.0819	-4.16892	-19.0819	-19.0819	-7.6758	-19.0819	-19.0819	-19.0819	-19.0819	-19.0819	-19.0819	-19.0819	-19.0819	-5.74375	-19.0819	-19.0819	-19.0819	-19.0819	-19.0819	-19.0819	-19.0819	-19.0819	-19.0819	-19.0819	-19.0819	-19.0819	-19.0819	-19.0819	-19.0819
O95197	-5.35736	-5.7461	-5.45214	-6.4506	-6.45405	-4.97063	-5.73044	-6.00313	-4.93908	-4.14745	-6.29087	-9.03742	-5.33833	-5.64892	-5.18314	-5.1809	-4.50891	-4.61347	-2.90981	-5.01595	-5.89024	-5.32583	-5.64596	-5.20595	-6.13481	-6.42502	-4.49327	-5.60297	-6.10016	-5.04624	-6.45294	-3.89694	-4.52835	-4.9664	-5.0751	-4.24902	-3.88956
O95202	-9.97745	-19.0819	-6.76763	-6.34539	-19.0819	-7.91995	-19.0819	-19.0819	-19.0819	-19.0819	-9.98444	-19.0819	-19.0819	-6.80318	-6.72377	-6.68698	-7.2697	-5.91496	-7.7049	-7.5284	-6.39234	-6.67897	-5.87917	-7.55068	-6.63889	-6.82754	-7.15081	-9.63589	-8.06467	-6.85346	-6.86866	-6.18603	-6.42346	-6.61598	-7.27231	-6.86079	-6.17338
O95206	-7.03225	-6.3036	-6.24113	-6.20041	-5.37332	-5.75963	-8.51376	-6.79212	-6.18441	-6.23222	-7.98339	-5.98409	-6.53246	-6.43791	-7.43011	-7.5152	-6.51823	-6.57146	-5.72998	-6.37381	-6.25358	-6.967	-7.0693	-7.07349	-7.69942	-6.47087	-8.09654	-7.53057	-7.61018	-6.12256	-7.02257	-6.80597	-7.41822	-6.76989	-8.89584	-6.44844	-7.17305
O95219	-6.86181	-7.0743	-6.9141	-6.68376	-7.9585	-6.26036	-7.23489	-7.50758	-7.77755	-7.19401	-6.36821	-7.19922	-8.09286	-7.41051	-5.96218	-5.55221	-7.82779	-5.5544	-6.29699	-5.58152	-6.06755	-6.03483	-5.74052	-5.91937	-5.83738	-6.17986	-5.89397	-6.38969	-7.10469	-6.15142	-6.96811	-5.71055	-4.05864	-4.83086	-5.4421	-5.88258	-5.52784
O95248	-19.0819	-19.0819	-19.0819	-19.0819	-19.0819	-19.0819	-19.0819	-19.0819	-8.60244	-19.0819	-19.0819	-19.0819	-19.0819	-19.0819	-19.0819	-19.0819	-19.0819	-19.0819	-19.0819	-19.0819	-8.7598	-7.5148	-7.00991	-7.8927	-6.28683	-19.0819	-8.78177	-19.0819	-19.0819	-19.0819	-19.0819	-6.59117	-6.50477	-6.45238	-19.0819	-19.0819	-19.0819
O95260	-19.0819	-7.09571	-8.2039	-19.0819	-11.0041	-19.0819	-19.0819	-19.0819	-19.0819	-19.0819	-19.0819	-19.0819	-19.0819	-19.0819	-7.29224	-7.27491	-7.83817	-6.99619	-6.99195	-7.12504	-6.94159	-7.43493	-6.61567	-8.86427	-19.0819	-19.0819	-8.6448	-19.0819	-19.0819	-19.0819	-19.0819	-7.02994	-6.13325	-6.71003	-7.17222	-19.0819	-7.58862
O95274	-4.16364	-4.37951	-3.65536	-5.57985	-5.3047	-3.9051	-4.31895	-4.89508	-5.40852	-5.00235	-7.4323	-4.91435	-4.39681	-4.54087	-4.45191	-5.82692	-4.77479	-5.62871	-3.74714	-5.41468	-6.02348	-3.11315	-4.25205	-5.18499	-4.39869	-5.2166	-5.93829	-7.66415	-7.40851	-6.34406	-5.60631	-5.51918	-6.18397	-6.94437	-7.16887	-5.26067	-6.36298
O95279	-4.43381	-19.0819	-19.0819	-1.77358	-19.0819	-19.0819	-19.0819	-19.0819	-19.0819	-19.0819	-3.0754	-19.0819	-19.0819	-19.0819	-1.96038	-4.56953	-3.48825	-2.68948	-2.59182	-2.77513	-2.61088	-3.30661	-2.99693	-2.61407	-19.0819	-2.9335	-19.0819	-19.0819	-19.0819	-19.0819	-19.0819	-2.49432	-2.96094	-2.28771	-19.0819	-1.4213	-19.0819
O95292	-6.06445	-6.68359	-6.62866	-6.71976	-5.9548	-7.00802	-6.54813	-5.2658	-6.45767	-6.50725	-7.98295	-6.01279	-6.56116	-5.02003	-7.70795	-6.85451	-6.82573	-7.21571	-5.82571	-6.462	-6.10075	-5.48044	-4.23633	-5.78812	-4.37745	-5.19374	-4.58106	-6.96649	-5.58696	-5.36166	-6.33573	-4.15448	-4.82248	-5.52293	-7.14985	-6.4979	-5.68487
O95294	-19.0819	-19.0819	-19.0819	-19.0819	-19.0819	-19.0819	-19.0819	-19.0819	-19.0819	-19.0819	-19.0819	-6.64967	-19.0819	-19.0819	-8.97905	-19.0819	-19.0819	-19.0819	-19.0819	-19.0819	-6.72073	-19.0819	-5.77103	-9.34339	-6.07377	-7.28362	-7.62445	-7.83274	-8.52075	-7.30954	-7.32474	-6.2523	-8.77393	-7.27618	-7.17824	-7.31687	-6.53953
O95295	-8.51128	-19.0819	-6.70369	-19.0819	-19.0819	-19.0819	-19.0819	-19.0819	-19.0819	-19.0819	-19.0819	-19.0819	-19.0819	-19.0819	-5.15657	-19.0819	-19.0819	-19.0819	-6.31425	-19.0819	-4.65541	-19.0819	-19.0819	-19.0819	-5.11711	-19.0819	-5.3016	-19.0819	-19.0819	-19.0819	-19.0819	-6.72979	-19.0819	-19.0819	-5.25567	-19.0819	-19.0819
O95297	-3.56101	-3.94974	-4.48739	-4.16855	-3.92028	-3.79445	-4.8966	-4.56784	-4.96851	-4.25427	-3.70519	-3.29183	-4.37583	-1.64966	-4.37882	-3.21135	-4.1671	-3.16689	-2.88328	-2.45599	-3.51387	-4.40297	-3.48254	-4.0192	-4.09787	-4.9895	-4.68596	-4.27243	-4.95824	-3.11103	-3.62763	-4.76218	-4.57427	-4.79486	-4.84974	-4.95845	-5.4994
O95299	-19.0819	-19.0819	-19.0819	-19.0819	-19.0819	-19.0819	-19.0819	-19.0819	-19.0819	-19.0819	-19.0819	-19.0819	-19.0819	-19.0819	-6.51552	-6.06922	-6.60522	-4.7666	-4.59689	-6.44141	-5.64652	-5.48376	-4.19946	-5.47497	-6.37459	-5.44083	-5.53704	-5.89205	-6.67796	-5.46675	-5.48195	-5.00295	-5.4178	-5.32601	-5.33545	-4.83862	-5.26111
O95319	-19.0819	-19.0819	-7.06573	-19.0819	-19.0819	-19.0819	-19.0819	-7.91196	-19.0819	-19.0819	-19.0819	-19.0819	-19.0819	-19.0819	-19.0819	-19.0819	-19.0819	-19.0819	-19.0819	-19.0819	-19.0819	-19.0819	-19.0819	-19.0819	-19.0819	-19.0819	-19.0819	-19.0819	-19.0819	-19.0819	-19.0819	-7.76916	-9.98049	-11.7854	-19.0819	-19.0819	-19.0819
O95336	0.59917	2.92109	0.150878	0.894554	-0.61653	1.36745	0.527519	2.15176	1.01473	-0.772241	2.6055	2.20395	1.65755	2.1826	1.40168	2.20178	0.180288	2.13695	0.88759	2.16867	2.07573	0.302698	1.5263	1.37699	2.00659	1.38088	2.07242	1.5938	0.403106	3.14999	3.34044	2.28359	2.03046	2.72479	2.5975	2.67144	1.48677
O95340	-19.0819	-19.0819	-19.0819	-7.05014	-19.0819	-19.0819	-19.0819	-19.0819	-19.0819	-19.0819	-19.0819	-19.0819	-7.74256	-19.0819	-7.47405	-8.37056	-5.88882	-6.80942	-6.05136	-5.85928	-6.54995	-5.40409	-3.84282	-5.77779	-6.40546	-7.11154	-6.51645	-6.07076	-7.88047	-6.66926	-6.68446	-6.14492	-5.6316	-6.43178	-6.53796	-7.13056	-7.98012
O95342	-6.66604	-19.0819	-19.0819	-6.09656	-19.0819	-19.0819	-6.86114	-19.0819	-7.58178	-19.0819	-19.0819	-19.0819	-19.0819	-19.0819	-5.87637	-7.88874	-4.66044	-6.5967	-5.52588	-5.70918	-5.54494	-3.43359	-7.95735	-4.20782	-6.86982	-8.58119	-7.5522	-7.60759	-8.29559	-6.35891	-6.19146	-6.88299	-6.69782	-7.75219	-6.27214	-3.27948	-8.06007
O95352	-19.0819	-19.0819	-19.0819	-19.0819	-19.0819	-19.0819	-19.0819	-19.0819	-19.0819	-19.0819	-19.0819	-19.0819	-19.0819	-19.0819	-5.887	-5.85021	-6.32567	-6.69562	-5.65239	-5.71981	-5.55557	-5.55881	-4.71374	-6.87345	-6.33966	-5.72604	-7.11405	-9.09569	-7.76543	-6.55422	-6.56942	-5.19379	-5.5613	-7.92011	-6.16016	-6.88306	-6.7199
O95359	-8.41148	-8.7576	-6.02384	-8.4766	-19.0819	-8.3117	-7.67308	-19.0819	-19.0819	-19.0819	-19.0819	-19.0819	-19.0819	-19.0819	-7.3621	-7.12742	-7.71014	-8.04822	-6.81372	-6.23967	-6.83277	-6.70032	-6.16715	-7.82546	-7.00272	-7.72341	-8.8727	-8.27253	-8.96053	-7.74933	-7.56344	-6.86153	-7.38578	-8.8718	-7.59537	-13.0852	-7.915
O95361	-19.0819	-19.0819	-19.0819	-19.0819	-19.0819	-19.0819	-19.0819	-19.0819	-19.0819	-19.0819	-19.0819	-19.0819	-19.0819	-19.0819	-7.54504	-6.66272	-7.24544	-6.82793	-7.33537	-6.53232	-6.36807	-5.88073	-3.30078	-6.61523	-19.0819	-19.0819	-4.46175	-19.0819	-19.0819	-19.0819	-19.0819	-5.3913	-19.0819	-5.58015	-19.0819	-19.0819	-19.0819
O95372	-6.33193	-5.37909	-4.62979	-6.08813	-7.36315	-5.07845	-7.34283	-3.02704	-7.23665	-7.25312	-7.51847	-6.48289	-7.60472	-6.61246	-6.48893	-5.93484	-6.56368	-6.00693	-5.14929	-5.78491	-4.87619	-6.51421	-5.66221	-4.85613	-4.81639	-6.33205	-5.02924	-5.47517	-6.44539	-5.85155	-4.60833	-4.36505	-3.64477	-5.20123	-5.26816	-5.47312	-5.34773
O95373	-19.0819	-8.44435	-8.05336	-19.0819	-19.0819	-7.63858	-19.0819	-19.0819	-9.47006	-19.0819	-6.78638	-7.42407	-8.94041	-8.84587	-7.87612	-8.46569	-9.1274	-6.48231	-6.83008	-5.61803	-6.85837	-6.87172	-5.79637	-6.83937	-5.5905	-7.72642	-6.46484	-7.2159	-8.6099	-6.86473	-7.28559	-5.86787	-5.18478	-5.27025	-7.19789	-7.51815	-7.18654
O95379	-19.0819	-19.0819	-19.0819	-19.0819	-19.0819	-19.0819	-19.0819	-19.0819	-19.0819	-19.0819	-19.0819	-19.0819	-19.0819	-19.0819	-19.0819	-19.0819	-19.0819	-19.0819	-19.0819	-19.0819	-19.0819	-19.0819	-7.38118	-19.0819	-19.0819	-7.88025	-19.0819	-19.0819	-19.0819	-19.0819	-19.0819	-6.18018	-6.18218	-6.57895	-19.0819	-19.0819	-19.0819
O95388	-3.61395	-3.49825	-5.34369	-5.10202	-4.79054	-5.94845	-4.17681	-5.73865	-7.32823	-4.3867	-6.38464	-4.80035	-5.62219	-5.38445	-4.65743	-4.15726	-4.7393	-3.37789	-2.90516	-3.98148	-4.18498	-4.72932	-5.78692	-4.4305	-6.45243	-6.64107	-5.16416	-4.24438	-7.8782	-5.96928	-4.73753	-7.4425	-6.92288	-9.55618	-7.24099	-7.26965	-6.3953
O95394	-6.95605	-6.84969	-7.74541	-6.73423	-8.05274	-7.12327	-6.46223	-7.60182	-7.8718	-7.28825	-7.39313	-7.3587	-6.85538	-6.07779	-6.25575	-7.06204	-5.5193	-5.19584	-6.35771	-3.66395	-4.50106	-6.94198	-5.35799	-7.08861	-6.53329	-6.44918	-7.00093	-6.13807	-7.4885	-5.53668	-6.78479	-6.25915	-5.91243	-5.67342	-5.11336	-6.26325	-6.41064
O95396	-19.0819	-19.0819	-19.0819	-7.35862	-19.0819	-19.0819	-19.0819	-19.0819	-19.0819	-19.0819	-19.0819	-19.0819	-19.0819	-19.0819	-7.20624	-7.59322	-19.0819	-19.0819	-19.0819	-19.0819	-19.0819	-19.0819	-8.8371	-7.78719	-19.0819	-7.85273	-19.0819	-19.0819	-19.0819	-19.0819	-19.0819	-19.0819	-8.18629	-7.59929	-8.2502	-7.29971	-19.0819
O95398	-6.80561	-6.17335	-6.51947	-5.45025	-7.48637	-5.96877	-6.76275	-7.03545	-7.4533	-7.26804	-6.76797	-5.91556	-6.77578	-5.36084	-7.31237	-6.59141	-6.22673	-6.24705	-5.14461	-5.4357	-5.53832	-5.83593	-6.16888	-5.73959	-5.46265	-5.80275	-5.92222	-8.26116	-7.82504	-5.12496	-7.28826	-7.19503	-6.41884	-6.19741	-6.36403	-6.89994	-6.90863
O95415	-6.03435	-19.0819	-4.61361	-5.16645	-19.0819	-19.0819	-19.0819	-19.0819	-19.0819	-19.0819	-19.0819	-5.8887	-19.0819	-19.0819	-19.0819	-6.74531	-19.0819	-5.62702	-19.0819	-19.0819	-5.78901	-6.80367	-19.0819	-19.0819	-19.0819	-6.24584	-19.0819	-19.0819	-19.0819	-19.0819	-19.0819	-7.24359	-5.90868	-19.0819	-19.0819	-19.0819	-19.0819
O95428	-4.26735	-5.55643	-4.51496	-5.80096	-5.76119	-6.05355	-7.14759	-3.28863	-6.08343	-5.19555	-6.05482	-5.00542	-7.61402	-5.45925	-6.52963	-4.98856	-6.28304	-4.78314	-4.99633	-4.84519	-5.82371	-5.3672	-6.51876	-6.26642	-7.82529	-7.66418	-6.34733	-7.51153	-5.96057	-4.82181	-6.12197	-6.76428	-6.23116	-6.77388	-7.34838	-7.37085	-7.42307
O95433	-7.72146	-7.45739	-19.0819	-7.49963	-19.0819	-6.46018	-19.0819	-8.36723	-19.0819	-19.0819	-19.0819	-7.18406	-7.43045	-19.0819	-7.27869	-6.9233	-7.36719	-6.845	-6.0631	-6.33706	-6.48982	-7.83224	-5.58896	-6.59693	-5.26967	-6.28805	-5.70047	-7.17234	-5.5293	-6.05382	-6.81525	-5.80215	-4.67559	-5.73841	-5.70858	-7.79722	-5.66677
O95436	-19.0819	-19.0819	-19.0819	-19.0819	-6.95274	-19.0819	-19.0819	-19.0819	-19.0819	-19.0819	-19.0819	-19.0819	-19.0819	-19.0819	-19.0819	-7.38814	-19.0819	-19.0819	-19.0819	-19.0819	-19.0819	-19.0819	-19.0819	-19.0819	-5.7903	-6.48355	-6.67343	-5.74481	-7.21607	-5.85433	-6.02006	-5.80347	-5.6183	-6.04687	-5.87356	-6.01219	-5.06482
O95445	-3.17541	-1.78934	-1.10048	-4.18161	-2.18813	-3.57546	-3.75814	0.0904515	-3.60941	-3.51331	-2.96591	-2.43442	-2.58672	-0.495532	-4.56366	-3.83992	-6.04844	-3.72013	-2.94993	-4.28249	-3.6515	-5.09777	-2.89564	-4.7785	-3.33118	-4.5143	-2.74946	-2.48439	-6.04965	-3.03179	-4.62241	-5.51089	-5.1434	-4.3526	-3.58256	-4.90755	-3.4166
O95450	-19.0819	-3.55477	-19.0819	-19.0819	-4.98593	-19.0819	-19.0819	-2.8208	-19.0819	-19.0819	-19.0819	-4.48166	-19.0819	-19.0819	-19.0819	-19.0819	-9.86965	-19.0819	-19.0819	-19.0819	-19.0819	-19.0819	-19.0819	-19.0819	-5.15789	-4.83661	-4.11288	-5.05248	-3.043	-3.64887	-5.74159	-4.32788	-4.14271	-5.03235	-4.39798	-4.53661	-4.00297
O95456	-19.0819	-4.11902	-19.0819	-19.0819	-7.65252	-19.0819	-8.65304	-19.0819	-19.0819	-8.61216	-8.00297	-19.0819	-19.0819	-19.0819	-7.04959	-7.0128	-7.59552	-6.60251	-6.69909	-6.77318	-7.1396	-8.41909	-5.1901	-8.1257	-7.20555	-7.39419	-5.92506	-9.1367	-8.63132	-7.42011	-7.32126	-7.34257	-6.68981	-7.18263	-7.68158	-7.61683	-5.91064
O95460	-3.64976	-3.86072	-4.93647	-2.48704	-4.47212	-3.63972	-4.2651	-5.68554	-6.73931	-4.10728	-3.61235	-4.94958	-6.52511	-5.94728	-1.90026	-1.78553	-2.95182	-1.45721	-1.69235	-1.96499	-3.19734	-6.01862	-4.95563	-2.78564	-5.7748	-3.87251	-5.28697	-4.57768	-6.47773	-4.04321	-3.83796	-6.12037	-3.57392	-5.53359	-5.46268	-3.69499	-6.50312
O95466	-19.0819	-19.0819	-19.0819	-19.0819	-19.0819	-19.0819	-19.0819	-19.0819	-19.0819	-19.0819	-19.0819	-19.0819	-19.0819	-19.0819	-19.0819	-19.0819	-19.0819	-19.0819	-19.0819	-19.0819	-19.0819	-4.05919	-3.24395	-19.0819	-19.0819	-7.97748	-5.78672	-19.0819	-19.0819	-19.0819	-19.0819	-5.17836	-6.18517	-6.08359	-19.0819	-19.0819	-19.0819
O95467	-5.2575	-5.64624	-6.0561	-5.03568	-6.35419	-4.81084	-6.20536	-5.90327	-6.17325	-5.32994	-5.26449	-4.69216	-7.28757	-5.54906	-7.22169	-5.39073	-5.97345	-4.35409	-4.82081	-4.44733	-5.40784	-4.18398	-7.18697	-5.82066	-5.63376	-5.99434	-6.09381	-6.37152	-7.05953	-5.84832	-6.16416	-6.21899	-3.88199	-4.9888	-5.20655	-5.70204	-6.014
O95470	-19.0819	-19.0819	-19.0819	-19.0819	-19.0819	-19.0819	-19.0819	-19.0819	-19.0819	-19.0819	-19.0819	-19.0819	-19.0819	-19.0819	-6.83208	-9.82403	-8.62158	-6.03765	-6.48158	-6.66489	-7.37783	-6.25915	-5.70207	-6.85488	-19.0819	-19.0819	-8.61277	-19.0819	-19.0819	-19.0819	-19.0819	-6.14858	-7.29231	-7.93899	-8.37487	-19.0819	-8.72722
O95479	-19.0819	-19.0819	-19.0819	-19.0819	-19.0819	-7.76732	-19.0819	-19.0819	-19.0819	-19.0819	-19.0819	-19.0819	-19.0819	-19.0819	-7.61875	-7.2146	-7.79732	-6.99855	-6.5707	-7.63508	-6.93637	-6.63051	-5.81098	-7.27419	-6.79363	-8.06139	-7.17416	-7.41206	-8.2194	-7.00819	-7.00458	-5.45551	-6.12787	-6.77072	-7.17933	-7.01553	-7.93748
O95487	-6.37129	-6.1369	-4.98931	-5.74503	-6.46212	-6.2426	-7.03034	-3.14198	-6.28118	-5.69763	-3.02263	-4.90098	-5.75153	-1.4095	-6.70523	-6.5474	-6.73407	-5.36644	-5.19362	-5.78406	-6.33532	-6.47523	-5.22648	-6.21094	-4.82785	-6.69659	-4.75653	-6.21807	-6.98029	-2.58998	-5.42799	-5.64593	-5.12692	-5.86659	-6.06832	-6.09397	-7.73652
O95490	-3.93345	-6.68687	-4.99103	-3.57206	-4.4191	-6.00869	-4.1849	-5.06616	-4.92996	-4.62213	-4.5708	-4.90731	-5.7222	-4.71195	-3.95233	-4.2396	-3.89171	-5.00291	-3.92114	-4.91447	-4.13699	-3.78933	-4.87142	-3.68743	-6.03425	-4.16223	-4.79979	-4.33968	-6.86377	-5.25735	-4.48407	-4.51183	-4.73085	-4.24469	-4.04379	-4.0883	-5.45658
O95497	-1.92584	-7.5443	-4.75778	-5.38558	-4.39815	-3.05149	-3.32371	-4.08399	-4.32728	-3.0448	-3.91073	-3.65202	-4.17945	-2.91947	-2.57667	-5.97042	-4.63157	-3.86577	-3.45201	-4.91272	-6.53441	-3.50381	-2.67144	-2.14284	-7.92643	-3.41807	-3.54083	-2.93758	-5.44348	-3.25379	-3.47718	-2.51424	-3.61015	-5.06427	-3.14503	-2.37175	-5.01551
O95498	-19.0819	-5.06533	-3.96178	-19.0819	-19.0819	-19.0819	-19.0819	-19.0819	-19.0819	-19.0819	-19.0819	-19.0819	-19.0819	-19.0819	-19.0819	-19.0819	-19.0819	-19.0819	-19.0819	-19.0819	-19.0819	-19.0819	-5.62211	-19.0819	-19.0819	-19.0819	-19.0819	-19.0819	-5.13399	-19.0819	-19.0819	-3.69915	-5.42722	-5.95418	-19.0819	-19.0819	-19.0819
O95502	-5.92385	-5.28785	-4.44236	-6.15081	-4.90083	-6.67581	-5.17591	-5.66055	-6.14132	-5.47425	-7.78134	-7.00304	-8.71372	-5.51713	-5.05375	-5.71096	-5.12216	-4.64611	-5.25222	-5.4657	-5.98728	-5.99958	-6.79072	-6.46885	-7.19346	-4.78593	-5.72946	-6.79346	-5.86725	-6.20282	-6.08332	-7.26925	-7.82765	-6.68293	-7.98178	-5.93499	-6.30407
O95544	-19.0819	-19.0819	-19.0819	-19.0819	-19.0819	-19.0819	-19.0819	-19.0819	-19.0819	-19.0819	-19.0819	-19.0819	-19.0819	-19.0819	-19.0819	-19.0819	-19.0819	-19.0819	-19.0819	-19.0819	-19.0819	-19.0819	-19.0819	-19.0819	-5.62865	-19.0819	-19.0819	-19.0819	-19.0819	-19.0819	-19.0819	-3.98009	-5.72632	-5.92277	-19.0819	-19.0819	-19.0819
O95551	-19.0819	-19.0819	-19.0819	-19.0819	-19.0819	-19.0819	-19.0819	-19.0819	-19.0819	-19.0819	-19.0819	-19.0819	-19.0819	-19.0819	-19.0819	-19.0819	-19.0819	-19.0819	-19.0819	-19.0819	-9.25591	-19.0819	-19.0819	-19.0819	-19.0819	-19.0819	-19.0819	-19.0819	-19.0819	-19.0819	-19.0819	-19.0819	-7.27145	-19.0819	-19.0819	-19.0819	-19.0819
O95563	-19.0819	-19.0819	-19.0819	-19.0819	-19.0819	-19.0819	-19.0819	-19.0819	-19.0819	-19.0819	-19.0819	-19.0819	-19.0819	-19.0819	-19.0819	-7.60984	-19.0819	-6.91512	-19.0819	-19.0819	-5.96502	-19.0819	-6.41194	-19.0819	-19.0819	-19.0819	-19.0819	-19.0819	-19.0819	-19.0819	-19.0819	-19.0819	-19.0819	-6.57166	-19.0819	-19.0819	-6.29249
O95571	-19.0819	-2.50353	-19.0819	-3.65971	-19.0819	-3.86091	-4.62072	-4.89341	-19.0819	-3.76268	-2.98884	-19.0819	-19.0819	-19.0819	-3.42335	-2.85866	-4.35219	-3.04421	-3.2313	-3.01814	-2.51555	-3.38183	-2.1201	-3.82696	-3.69882	-4.47295	-2.52961	-2.4809	-3.93102	-2.91185	-2.24653	-3.74487	-2.96711	-3.14513	-4.48023	-3.82872	-3.46568
O95622	-19.0819	-19.0819	-19.0819	-8.67822	-19.0819	-7.11348	-8.34572	-19.0819	-19.0819	-19.0819	-19.0819	-8.66363	-19.0819	-19.0819	-9.87187	-19.0819	-19.0819	-19.0819	-19.0819	-8.68573	-19.0819	-19.0819	-19.0819	-7.59908	-19.0819	-19.0819	-10.4464	-9.39841	-19.0819	-19.0819	-19.0819	-8.10539	-19.0819	-19.0819	-19.0819	-8.25757	-19.0819
O95630	-5.77637	-6.42515	-5.15623	-4.53682	-7.48281	-6.86803	-5.28556	-6.68218	-6.95215	-7.26755	-5.80287	-5.97788	-6.90406	-6.32797	-5.39372	-4.73736	-5.81337	-5.10555	-4.30162	-4.8569	-4.25012	-5.49593	-6.69461	-4.67201	-6.00213	-5.46367	-4.78144	-5.59498	-6.85767	-5.79472	-7.04095	-5.41489	-5.29072	-5.45853	-5.09175	-6.13813	-5.25989
O95631	-10.1664	-19.0819	-19.0819	-19.0819	-19.0819	-19.0819	-19.0819	-19.0819	-19.0819	-19.0819	-19.0819	-19.0819	-19.0819	-19.0819	-19.0819	-19.0819	-19.0819	-19.0819	-19.0819	-19.0819	-19.0819	-19.0819	-19.0819	-19.0819	-10.658	-19.0819	-19.0819	-19.0819	-19.0819	-19.0819	-19.0819	-19.0819	-19.0819	-19.0819	-19.0819	-19.0819	-19.0819
O95633	-4.60302	-4.22694	-3.32061	-6.13677	-3.91194	-3.79034	-5.58307	-5.33447	-5.62489	-5.02089	-4.83226	-5.72609	-5.69	-3.69355	-4.5088	-4.57922	-3.78597	-3.33351	-2.55559	-3.07755	-3.96712	-3.85689	-3.74845	-3.41553	-5.3655	-5.3409	-4.76489	-5.64648	-4.19202	-3.71553	-3.85874	-5.5301	-5.36246	-4.78393	-5.3589	-4.41584	-5.95001
O95671	-5.22914	-0.371629	-2.50508	-2.82759	-4.54649	-3.41938	-2.86131	-5.38431	-2.54111	-4.41096	-2.7487	-2.57945	-1.74988	-2.36688	-3.59514	-2.65226	-3.3948	-5.58905	-2.78473	-4.50905	-2.90668	-3.73783	-3.6896	-5.81953	-7.61104	-2.48319	-4.81508	-5.59729	-6.28529	-5.07409	-5.10426	-4.87269	-3.75221	-7.2424	-6.45796	-2.81642	-3.79264
O95674	-19.0819	-19.0819	-19.0819	-19.0819	-19.0819	-19.0819	-19.0819	-19.0819	-19.0819	-19.0819	-19.0819	-19.0819	-19.0819	-19.0819	-6.64075	-19.0819	-19.0819	-19.0819	-19.0819	-19.0819	-6.09782	-19.0819	-19.0819	-19.0819	-19.0819	-19.0819	-19.0819	-19.0819	-19.0819	-19.0819	-19.0819	-19.0819	-19.0819	-19.0819	-19.0819	-19.0819	-19.0819
O95678	-7.01158	-5.24182	-4.99645	-4.67984	-4.93109	-5.64502	-2.89499	-5.54744	-5.81741	-5.23386	-5.37194	-5.39906	-3.24188	-5.19323	-3.37337	-3.59947	-3.50185	-3.62968	-4.50227	-3.20618	-4.01527	-2.91404	-3.35019	-2.99872	-2.57957	-4.2768	-4.22242	-3.22887	-4.12464	-6.73316	-4.11271	-2.34803	-1.70644	-0.593933	-2.73751	-3.86921	-1.82614
O95685	-19.0819	-19.0819	-8.65481	-19.0819	-19.0819	-19.0819	-19.0819	-19.0819	-19.0819	-19.0819	-19.0819	-19.0819	-19.0819	-19.0819	-19.0819	-19.0819	-19.0819	-19.0819	-7.28661	-7.5516	-7.95355	-19.0819	-7.21932	-19.0819	-19.0819	-8.9897	-8.01361	-19.0819	-19.0819	-19.0819	-19.0819	-7.33566	-19.0819	-19.0819	-8.3166	-19.0819	-19.0819
O95715	-8.23113	-19.0819	-4.55895	-7.5891	-19.0819	-19.0819	-10.2876	-19.0819	-19.0819	-6.87191	-19.0819	-19.0819	-19.0819	-19.0819	-6.98395	-6.12992	-7.52988	-6.78789	-7.58785	-5.26642	-7.77818	-6.2949	-7.03856	-7.00675	-19.0819	-19.0819	-19.0819	-19.0819	-19.0819	-19.0819	-19.0819	-19.0819	-19.0819	-19.0819	-19.0819	-8.72536	-19.0819
O95716	-19.0819	-19.0819	-19.0819	-5.23319	-6.5519	-19.0819	-4.76542	-19.0819	-19.0819	-19.0819	-19.0819	-19.0819	-5.84132	-19.0819	-5.18483	-5.4614	-5.81704	-5.20804	-6.61057	-3.64084	-5.22993	-6.5115	-6.62966	-5.82656	-6.06036	-6.58508	-6.01592	-5.67949	-7.48614	-6.27493	-6.29013	-5.26237	-6.99473	-7.43153	-3.95647	-6.53867	-6.22296
O95721	-8.66813	-9.90682	-19.0819	-19.0819	-19.0819	-19.0819	-19.0819	-19.0819	-10.4338	-8.37915	-19.0819	-19.0819	-7.04289	-19.0819	-8.92859	-7.27026	-7.85298	-7.05421	-7.35927	-7.13986	-5.91626	-7.42976	-6.27307	-7.35012	-5.85566	-6.24158	-9.19137	-6.96755	-7.47871	-7.60596	-6.13866	-5.92564	-5.80849	-5.93278	-6.24376	-6.35111	-6.43318
O95741	-19.0819	-19.0819	-19.0819	-19.0819	-19.0819	-19.0819	-10.2029	-19.0819	-19.0819	-19.0819	-19.0819	-19.0819	-19.0819	-19.0819	-6.95107	-6.8516	-7.86627	-6.69822	-6.6661	-6.78387	-7.99959	-6.98842	-7.00568	-5.86163	-19.0819	-19.0819	-19.0819	-19.0819	-19.0819	-4.40981	-19.0819	-6.96041	-4.65529	-5.9083	-19.0819	-19.0819	-6.17915
O95747	-5.38875	-5.43585	-4.845	-4.25996	-5.7451	-4.47883	-5.39011	-5.69288	-6.77333	-6.99006	-6.72881	-6.16375	-6.34248	-3.84684	-4.95886	-4.51331	-5.77674	-4.08342	-3.69147	-3.92367	-4.01385	-5.3297	-4.59213	-5.14636	-3.65905	-4.3988	-4.062	-4.3455	-4.46353	-4.12931	-5.02105	-3.37438	-3.67944	-3.46241	-4.22035	-4.51414	-4.77969
O95757	-4.56368	-7.7829	-8.66408	-19.0819	-19.0819	-19.0819	-8.94238	-19.0819	-19.0819	-19.0819	-19.0819	-19.0819	-8.0291	-19.0819	-6.15388	-7.42576	-6.69982	-6.13941	-5.80339	-5.98669	-7.26782	-4.58021	-4.78847	-5.77505	-6.20004	-6.92665	-6.99309	-6.22646	-7.0873	-5.87609	-5.89129	-4.74531	-5.29565	-5.19011	-6.06042	-5.65324	-6.23816
O95777	-4.57602	-3.98609	-19.0819	-19.0819	-5.01593	-19.0819	-5.60763	-19.0819	-19.0819	-19.0819	-19.0819	-6.44165	-5.03647	-19.0819	-19.0819	-5.44218	-19.0819	-19.0819	-19.0819	-19.0819	-4.80643	-19.0819	-6.50498	-19.0819	-19.0819	-19.0819	-7.98589	-19.0819	-19.0819	-19.0819	-19.0819	-4.47421	-19.0819	-19.0819	-19.0819	-5.88043	-19.0819
O95782	-10.7763	-6.47073	-6.74353	-5.79273	-7.74544	-6.32873	-7.23932	-7.29452	-7.56449	-6.98094	-5.87432	-6.42272	-7.70209	-6.94031	-5.75666	-8.20337	-5.45171	-6.68467	-5.56728	-6.33353	-6.27586	-5.19933	-5.68925	-5.92287	-9.27551	-5.75227	-5.77856	-5.89971	-5.35735	-5.73987	-6.27874	-4.90964	-4.96015	-5.03063	-6.06226	-5.70987	-6.01857
O95786	-19.0819	-19.0819	-19.0819	-19.0819	-19.0819	-19.0819	-19.0819	-19.0819	-19.0819	-19.0819	-19.0819	-19.0819	-6.96827	-19.0819	-7.21152	-6.10013	-6.68285	-8.38081	-5.78643	-5.96973	-5.66482	-6.27961	-6.02256	-6.15972	-12.8634	-6.63081	-6.39771	-7.17992	-7.86793	-6.65672	-6.67193	-5.31773	-6.29509	-5.64184	-6.73246	-6.66405	-6.58612
O95793	-19.0819	-19.0819	-7.0294	-8.48812	-19.0819	-7.77631	-19.0819	-19.0819	-19.0819	-19.0819	-7.58241	-8.54768	-19.0819	-7.36023	-7.09093	-7.31925	-7.90198	-7.1032	-7.81312	-8.52248	-7.02461	-7.39133	-7.41517	-7.37435	-7.16197	-5.57524	-8.12137	-19.0819	-19.0819	-19.0819	-19.0819	-7.66677	-7.78301	-19.0819	-19.0819	-9.01426	-9.17261
O95810	-5.71475	-4.43198	-19.0819	-19.0819	-5.39994	-19.0819	-19.0819	-19.0819	-19.0819	-19.0819	-19.0819	-5.50926	-19.0819	-19.0819	-6.26028	-5.18216	-6.4351	-19.0819	-19.0819	-19.0819	-19.0819	-19.0819	-19.0819	-19.0819	-19.0819	-19.0819	-19.0819	-19.0819	-19.0819	-3.69377	-19.0819	-19.0819	-19.0819	-19.0819	-19.0819	-19.0819	-19.0819
O95816	-19.0819	-19.0819	-19.0819	-19.0819	-19.0819	-19.0819	-19.0819	-19.0819	-19.0819	-19.0819	-19.0819	-19.0819	-19.0819	-19.0819	-6.03414	-6.07753	-6.27662	-4.78149	-5.12961	-3.84522	-4.94394	-6.45813	-5.7853	-6.76472	-4.3331	-5.49492	-5.70846	-5.7778	-6.46581	-5.2546	-5.2698	-5.88476	-4.35794	-4.90616	-5.1233	-5.9547	-4.9301
O95817	-6.34146	-3.70182	-4.15459	-4.49535	-4.65179	-6.47289	-5.09025	-5.44512	-5.63292	-5.04937	-7.09231	-4.47716	-7.47293	-4.56921	-7.00646	-7.69362	-8.05818	-5.08922	-4.78311	-5.96103	-6.78558	-5.73217	-3.47712	-7.34914	-5.10315	-6.62289	-5.63023	-6.28739	-6.01666	-6.24208	-7.65603	-5.61371	-5.05388	-6.24442	-6.99043	-7.38526	-6.06303
O95822	-19.0819	-19.0819	-19.0819	-19.0819	-19.0819	-19.0819	-19.0819	-19.0819	-19.0819	-19.0819	-19.0819	-19.0819	-19.0819	-19.0819	-19.0819	-19.0819	-19.0819	-19.0819	-7.93461	-19.0819	-19.0819	-8.47463	-8.02599	-19.0819	-19.0819	-19.0819	-19.0819	-19.0819	-19.0819	-19.0819	-19.0819	-19.0819	-8.53291	-8.57273	-9.35535	-19.0819	-19.0819
O95825	-8.85991	-19.0819	-19.0819	-7.41521	-19.0819	-19.0819	-19.0819	-19.0819	-19.0819	-19.0819	-19.0819	-19.0819	-19.0819	-19.0819	-7.05701	-7.2725	-7.60294	-6.80416	-6.70651	-7.4634	-7.48677	-6.44624	-5.82622	-7.02955	-6.19591	-6.34093	-6.17509	-6.50212	-7.57806	-6.36685	-6.02005	-6.52682	-5.87592	-5.6219	-6.34724	-6.48181	-6.49019
O95831	-5.66567	-4.73742	-4.88879	-6.64943	-6.76236	-5.6238	-7.27541	-6.31144	-6.78761	-7.6166	-5.2498	-5.5034	-5.78539	-2.90914	-5.49791	-5.63562	-5.59099	-4.98267	-4.50621	-5.27071	-3.78185	-5.31848	-4.85166	-4.64695	-4.45417	-5.61235	-4.11161	-5.08652	-5.99836	-4.78715	-5.61367	-4.48362	-4.40058	-4.71218	-4.84334	-5.40187	-4.15134
O95833	-19.0819	-5.09945	-5.0229	-6.81171	-19.0819	-5.10791	-19.0819	-19.0819	-19.0819	-19.0819	-19.0819	-19.0819	-7.41964	-19.0819	-6.02986	-5.84391	-5.67071	-6.20199	-2.38072	-5.06162	-5.80573	-3.58068	-0.978985	-6.15143	-4.70252	-5.62248	-4.00772	-5.55851	-6.24651	-5.63395	-5.17929	-2.68928	-4.12977	-4.3688	-5.62351	-5.73906	-5.20098
O95834	-5.61975	-3.95658	-6.09323	-4.98066	-5.95494	-4.79465	-5.58865	-6.12697	-7.7469	-6.15856	-6.03428	-5.31894	-6.08845	-5.5215	-4.90546	-4.37001	-5.10257	-5.86412	-6.87115	-6.54779	-4.74072	-4.15321	-3.91334	-4.69022	-5.97766	-4.92469	-4.71065	-5.13295	-6.16181	-4.9506	-4.90812	-3.97217	-5.15506	-5.328	-4.17929	-4.06936	-5.38396
O95837	-6.03289	-19.0819	-19.0819	-5.59875	-9.41925	-5.51012	-19.0819	-19.0819	-19.0819	-8.65475	-7.94159	-19.0819	-8.70866	-5.30094	-7.67944	-6.32905	-4.80747	-5.19571	-3.89142	-3.22026	-4.64619	-4.73008	-4.51882	-3.97649	-7.13935	-7.55603	-6.03994	-7.41465	-8.18333	-4.42577	-6.36666	-5.78485	-7.14789	-6.76378	-6.60561	-6.26438	-6.76302
O95841	-5.17702	-6.43803	-6.62787	-5.302	-6.77421	-4.77313	-6.16392	-6.32329	-6.59326	-5.90464	-5.32287	-7.08104	-7.61771	-5.96908	-5.0202	-5.23059	-4.72708	-4.92189	-4.84688	-5.51022	-4.53047	-4.86981	-5.39153	-4.38877	-5.53142	-5.44327	-5.32733	-9.15767	-5.23591	-5.80735	-4.42498	-4.35773	-4.52383	-4.81861	-5.54068	-3.8026	-6.43554
O95848	-19.0819	-5.91991	-19.0819	-19.0819	-19.0819	-19.0819	-19.0819	-19.0819	-19.0819	-19.0819	-19.0819	-19.0819	-19.0819	-19.0819	-6.73514	-6.7108	-7.26873	-6.4823	-6.38465	-6.28866	-5.84584	-6.87783	-8.17208	-8.26437	-19.0819	-4.47016	-19.0819	-19.0819	-19.0819	-19.0819	-19.0819	-19.0819	-19.0819	-19.0819	-19.0819	-19.0819	-19.0819
O95857	-3.27653	-4.76798	-5.36049	-6.46792	-4.62087	-4.87898	-5.63879	-5.91148	-6.18145	-5.72317	-5.2727	-5.10344	-6.12558	-5.55727	-5.34348	-5.52412	-5.17646	-5.44639	-6.02485	-6.01638	-5.31064	-5.21251	-5.61552	-4.57742	-19.0819	-19.0819	-19.0819	-7.89888	-8.9923	-19.0819	-19.0819	-19.0819	-19.0819	-19.0819	-7.64979	-19.0819	-19.0819
O95861	-5.79035	-1.97328	-4.19032	-5.63188	-5.88159	-5.13664	-5.60039	-3.68309	-5.72017	-6.27757	-3.76347	-4.82454	-4.87395	-2.76147	-5.46698	-5.31782	-6.23083	-4.79458	-4.99497	-4.68653	-4.99514	-5.80395	-5.40098	-5.31465	-4.50715	-5.23202	-4.84425	-4.61245	-4.63526	-4.80884	-4.43788	-4.15916	-3.97539	-4.51573	-4.38737	-3.91794	-4.17867
O95865	-1.79866	-2.99018	-3.54017	-2.19205	-2.30796	-1.63485	-2.32261	-0.647111	-2.17891	-2.65609	-1.28352	-2.51683	-2.7746	-1.57157	-1.36374	-0.460323	-1.56923	-0.630139	-0.155726	0.561283	-1.17989	-2.03869	-0.72081	0.25461	-1.08446	0.0634352	-0.682607	-2.20042	-1.86269	0.281019	0.377265	-1.60266	0.0917447	-0.740302	-0.765768	0.614465	-0.608057
O95867	-19.0819	-19.0819	-19.0819	-19.0819	-7.40617	-19.0819	-19.0819	-19.0819	-19.0819	-19.0819	-19.0819	-19.0819	-19.0819	-19.0819	-5.8603	-5.85746	-6.40623	-5.60745	-6.21989	-5.6931	-5.52886	-4.82945	-4.60676	-5.8831	-19.0819	-5.8793	-19.0819	-19.0819	-19.0819	-19.0819	-19.0819	-4.98788	-5.53611	-19.0819	-19.0819	-5.61513	-19.0819
O95881	-19.0819	-5.78136	-6.44311	-19.0819	-19.0819	-19.0819	-19.0819	-19.0819	-19.0819	-19.0819	-19.0819	-19.0819	-19.0819	-19.0819	-7.32418	-6.51734	-7.87012	-7.07134	-7.08089	-7.15699	-6.99275	-7.79321	-5.6552	-7.34699	-6.99749	-7.17729	-6.97031	-7.74414	-8.42326	-8.7959	-7.90558	-5.86076	-6.09798	-6.94905	-7.08075	-7.21938	-7.37773
O95954	-4.92518	-3.62383	-4.19018	-4.35115	-6.58023	-3.82638	-5.58749	-3.77573	-4.68291	-4.97166	-4.60647	-4.38069	-4.86428	-4.99804	-1.90784	-2.55569	-4.49367	-2.27765	-1.86138	-2.18765	-2.41588	-4.04437	-2.54027	-1.26737	-0.75476	-1.67095	-2.03095	-2.98214	-3.94237	-3.44651	-2.47916	-2.62768	0.946686	-1.45191	-1.68066	-1.4853	-2.12939
O95967	-1.02272	-2.03469	-1.77105	-1.5311	-2.39136	-0.586539	-1.34936	-1.54334	-1.91672	-1.371	-1.95929	-1.5789	-2.48077	-2.89175	-1.59615	-1.36539	-1.49299	-1.2964	-1.49069	-0.590257	-0.533059	-2.58236	-1.69759	-2.24638	-1.59442	-0.833673	-0.369388	-2.59389	-1.24762	-0.81854	-0.929196	-2.30503	-1.52057	-1.43501	-1.41692	-1.62381	-0.999705
O95968	-19.0819	-19.0819	-19.0819	-19.0819	-19.0819	-19.0819	-19.0819	-19.0819	-19.0819	-19.0819	-19.0819	-19.0819	-19.0819	-19.0819	-5.0888	-19.0819	-19.0819	-19.0819	-19.0819	-19.0819	-19.0819	-19.0819	-19.0819	-19.0819	-19.0819	-19.0819	-19.0819	-19.0819	-19.0819	-19.0819	-19.0819	-19.0819	-19.0819	-19.0819	-19.0819	-19.0819	-19.0819
O95969	-19.0819	-19.0819	-19.0819	-19.0819	-19.0819	-19.0819	-6.6686	-19.0819	-19.0819	-6.10538	-19.0819	-6.26496	-7.11345	-19.0819	-4.25679	-19.0819	-19.0819	-6.2878	-19.0819	-19.0819	-19.0819	-7.92317	-19.0819	-19.0819	-19.0819	-6.91083	-19.0819	-19.0819	-19.0819	-5.65244	-7.3266	-19.0819	-19.0819	-19.0819	-7.37747	-7.01516	-19.0819
O95971	-2.1972	-4.86857	-3.66833	-3.51066	-4.74752	-2.98649	-3.20445	-4.2966	-5.07156	-2.95135	-3.65782	-4.18004	-5.16333	-3.94239	-3.64617	-4.986	-4.74337	-3.21294	-2.59718	-2.42205	-1.33827	-4.20269	-4.73994	-6.355	-4.01746	-3.88884	-4.03871	-4.82092	-5.50893	-2.93265	-2.67535	-4.09633	-5.33713	-4.61047	-4.51351	-4.90733	-4.4634
O95980	0.385487	-2.90424	-5.16492	-0.394639	0.975259	0.0603063	0.108049	-2.7451	-0.0185526	-0.456879	0.356803	1.20199	-0.576364	-2.86894	-0.966762	-0.15821	-1.37912	-1.50016	-1.84825	-0.98275	-1.25089	-2.9785	0.328278	-1.69088	-0.063958	-0.95074	2.07056	1.71407	1.85102	1.03006	-1.12111	-0.901267	-0.922509	0.207519	-0.444868	-1.71317	0.0539968
O95989	-5.1543	-19.0819	-4.4485	-19.0819	-19.0819	-19.0819	-19.0819	-19.0819	-19.0819	-19.0819	-19.0819	-19.0819	-19.0819	-19.0819	-19.0819	-19.0819	-4.87989	-19.0819	-19.0819	-19.0819	-19.0819	-4.09221	-4.12437	-4.72455	-19.0819	-19.0819	-19.0819	-19.0819	-19.0819	-19.0819	-19.0819	-19.0819	-19.0819	-19.0819	-19.0819	-19.0819	-19.0819
O95994	-19.0819	-19.0819	-19.0819	-19.0819	-19.0819	-5.17994	-7.15636	-19.0819	-19.0819	-19.0819	-5.67512	-19.0819	-5.94017	-7.07484	-5.93404	-4.22988	-6.39553	-3.4412	-5.04801	-3.74801	-4.7857	-4.40936	-3.81629	-4.24479	-4.85341	-5.73475	-5.34401	-5.59117	-6.27918	-5.06797	-5.19141	-4.36897	-4.52604	-4.83049	-4.87942	-5.0753	-5.23365
O95998	-1.45994	0.986301	-2.02108	-2.16402	-1.05486	-2.91676	1.44822	-4.9358	0.29462	0.276074	-1.18524	-3.62814	0.376854	-2.06612	0.815038	-2.55283	0.749196	-1.69689	-2.14031	-2.68968	-1.90376	0.0047111	-2.85966	-1.43649	-2.57978	0.0797945	0.488765	-0.0138292	-3.11344	-0.874652	0.162228	-1.53247	-0.217461	-2.6085	0.601505	0.378415	0.0870794
O95999	-19.0819	-19.0819	-19.0819	-19.0819	-19.0819	-19.0819	-19.0819	-19.0819	-19.0819	-19.0819	-19.0819	-19.0819	-19.0819	-19.0819	-19.0819	-19.0819	-19.0819	-5.34774	-19.0819	-19.0819	-19.0819	-19.0819	-5.08998	-19.0819	-19.0819	-19.0819	-19.0819	-19.0819	-19.0819	-19.0819	-19.0819	-4.69081	-19.0819	-5.93103	-5.51407	-19.0819	-19.0819
O96000	-19.0819	-19.0819	-19.0819	-5.37087	-19.0819	-5.61125	-19.0819	-19.0819	-19.0819	-19.0819	-19.0819	-19.0819	-19.0819	-19.0819	-5.32896	-5.48997	-6.13703	-4.59857	-5.30817	-4.40822	-4.66685	-5.74568	-4.1656	-5.1315	-5.57798	-6.7497	-4.64438	-5.57651	-6.66218	-5.45097	-6.90343	-5.24958	-5.17439	-5.04274	-4.8362	-7.02924	-4.43181
O96007	-19.0819	-5.28335	-19.0819	-19.0819	-19.0819	-19.0819	-19.0819	-19.0819	-19.0819	-19.0819	-19.0819	-2.99712	-3.10188	-2.34957	-19.0819	-19.0819	-19.0819	-4.31255	-19.0819	-6.59923	-19.0819	-19.0819	-5.52608	-5.31749	-19.0819	-19.0819	-5.73379	-19.0819	-19.0819	-19.0819	-19.0819	-5.84081	-4.94058	-3.38702	-19.0819	-6.29631	-3.54527
O96008	-19.0819	-19.0819	-19.0819	-8.26575	-19.0819	-19.0819	-19.0819	-19.0819	-19.0819	-19.0819	-19.0819	-19.0819	-19.0819	-19.0819	-19.0819	-19.0819	-19.0819	-19.0819	-19.0819	-19.0819	-19.0819	-19.0819	-19.0819	-19.0819	-7.3214	-19.0819	-19.0819	-19.0819	-19.0819	-19.0819	-19.0819	-7.06069	-5.14651	-6.51475	-19.0819	-7.09507	-19.0819
O96009	0.316201	-0.0303138	0.364807	0.460406	-0.699342	0.0989642	-0.841591	-1.41293	-1.95118	-0.185907	1.6043	0.955039	0.0638525	-0.478577	0.792923	-0.677335	0.746639	0.631962	-0.766997	0.874985	-0.0354455	1.09852	-2.50977	0.137082	0.0831679	0.543255	0.554582	0.35424	-1.52729	-0.724766	-0.116458	0.884892	1.21628	1.48559	-0.237031	1.81489	1.41073
O96011	-19.0819	-19.0819	-19.0819	-5.49976	-19.0819	-19.0819	-19.0819	-19.0819	-19.0819	-19.0819	-19.0819	-6.81602	-19.0819	-19.0819	-6.26871	-6.94448	-8.03528	-6.42638	-6.3212	-6.65517	-7.21123	-7.34618	-5.95426	-6.84516	-6.84317	-6.08387	-5.43409	-6.2163	-6.90431	-5.6931	-5.7083	-4.69995	-3.80048	-5.45562	-6.65279	-5.13863	-5.85878
O96013	-7.2517	-6.34066	-7.1137	-5.27045	-7.0486	-6.49992	-3.43161	-6.59768	-6.86766	-6.28411	-5.9589	-5.3698	-6.33802	-6.24347	-5.88915	-7.06807	-7.29111	-5.90868	-5.92086	-5.13418	-6.11034	-5.56985	-5.73981	-6.03785	-6.43833	-6.4281	-5.93811	-5.8055	-7.46716	-4.82342	-6.73882	-5.93092	-5.93071	-5.14009	-6.49658	-7.17376	-6.1968
O96019	-19.0819	-5.01971	-5.88526	-19.0819	-7.12248	-19.0819	-19.0819	-19.0819	-19.0819	-19.0819	-19.0819	-19.0819	-19.0819	-19.0819	-19.0819	-19.0819	-19.0819	-19.0819	-19.0819	-19.0819	-19.0819	-6.31521	-5.1188	-19.0819	-5.69825	-5.88689	-5.81063	-6.43601	-7.12402	-4.31207	-5.92801	-5.49607	-5.52625	-5.36873	-6.39846	-6.80629	-6.07849
O96033	-2.37349	-5.31212	-4.63237	-3.88677	-2.60212	-5.64733	-2.95836	-3.58425	-3.80918	-2.78685	-3.10714	-2.76414	-4.01938	-2.76619	-3.68278	-3.43313	-4.34603	-4.1394	-3.67203	-2.64931	-3.60783	-3.72656	-4.07049	-1.74266	-4.40508	-1.83446	-2.62287	-3.00061	-4.93573	-0.886033	-2.8506	-3.36363	-3.82792	-4.4186	-2.6639	-2.09814	-5.1038
P00167	-5.05513	-3.53153	-4.19046	-6.39864	-4.41507	-5.42069	-5.09183	-3.5679	-5.90185	-6.81526	-4.25584	-5.0152	-5.20032	-3.21984	-4.63546	-5.23492	-4.18064	-3.60818	-4.02526	-4.49567	-3.70211	-3.48203	-3.90026	-3.31581	-4.22528	-4.81776	-4.17851	-4.88016	-4.88463	-4.68771	-3.72377	-3.98575	-3.7527	-4.11491	-5.16294	-4.40393	-4.40951
P00326	-5.19551	-5.69385	-4.78742	-3.85563	-4.82351	-4.62649	-4.46218	-5.65898	-6.79268	-6.88765	-5.90396	-4.68912	-5.39931	-5.30477	-4.61628	-4.44588	-4.56968	-5.15157	-4.22322	-3.17054	-3.82809	-4.75888	-5.95766	-3.91207	-5.44254	-5.51668	-4.76414	-5.48486	-5.6288	-4.12101	-4.93246	-4.06948	-5.04634	-5.32238	-3.79832	-4.65638	-5.19142
P00338	-0.743874	0.528783	-0.707143	-1.30709	-1.50269	-0.969704	-2.06506	-4.11887	-2.09391	-2.47963	-1.20891	-0.684945	-1.37689	-1.26297	-0.120269	-0.228078	-1.82027	-0.438063	0.369698	-0.463097	0.0899482	-0.678422	0.378894	0.176058	0.727177	-0.278671	0.271815	0.533291	-1.51768	0.0484335	0.338131	1.12015	0.960835	0.824559	-0.133721	0.789009	-0.216174
P00352	-1.49194	-1.79216	-3.14329	-2.95385	-3.3618	-3.22964	-3.00184	-1.99695	-4.1702	-3.42321	-2.55097	-2.30431	-3.15446	-1.19987	-2.17191	-2.74527	-3.88727	-2.22914	-1.43392	-1.79702	-2.59486	-2.51108	-3.19953	-2.35125	-1.54101	-2.29777	-1.49531	-1.16503	-3.36817	-1.74787	-1.79761	-2.37991	-1.03396	-1.78761	-2.11939	-1.80792	-2.47753
P00367	-6.23076	-6.28131	-4.79115	-4.9234	-6.98926	-5.08541	-6.84468	-6.53834	-6.80831	-6.22476	-6.36413	-5.7303	-6.27867	-6.18413	-4.7657	-5.39606	-5.13785	-4.09338	-5.1301	-4.16069	-4.31702	-4.21245	-3.89401	-4.35041	-4.33017	-5.0874	-3.77126	-3.6207	-6.59359	-4.53533	-5.66408	-4.4385	-3.47476	-4.28852	-3.30569	-4.95112	-3.12614
P00387	-7.5911	-19.0819	-5.565	-6.62652	-19.0819	-6.36167	-19.0819	-19.0819	-19.0819	-19.0819	-19.0819	-7.42883	-19.0819	-19.0819	-5.79325	-5.91465	-5.16279	-4.40398	-5.38771	-5.58188	-6.36854	-5.75735	-4.48317	-4.82087	-6.34483	-5.95196	-4.97545	-5.44513	-6.67291	-6.29515	-6.67059	-4.45252	-4.93821	-5.08229	-5.4817	-5.82613	-5.43045
P00390	-3.68075	-2.90763	-4.93969	-4.68854	-5.54726	-5.26995	-4.33062	-4.17474	-5.07383	-4.66225	-5.51691	-3.47524	-4.06508	-4.56696	-3.8319	-5.30529	-4.01714	-5.47209	-5.94101	-4.52969	-5.28092	-3.14303	-4.73832	-3.93302	-4.28689	-3.98478	-3.98169	-4.72018	-6.26449	-4.59033	-4.80263	-3.1493	-2.67862	-4.2977	-4.13394	-3.15503	-4.89184
P00403	-5.9805	-19.0819	-19.0819	-4.27547	-19.0819	-7.44645	-6.68548	-19.0819	-8.74892	-19.0819	-19.0819	-19.0819	-19.0819	-19.0819	-2.98788	-4.31516	-3.19631	-2.68391	-3.56598	-3.63688	-2.56228	-2.23172	-2.33348	-3.07552	-5.75014	-5.60441	-4.07503	-3.85584	-6.67728	-4.33404	-4.34925	-2.18923	-2.67768	-4.82728	-2.6375	-4.6213	-3.33475
P00414	-7.84528	-19.0819	-19.0819	-6.22971	-8.94197	-5.20927	-19.0819	-19.0819	-19.0819	-19.0819	-19.0819	-19.0819	-19.0819	-5.55089	-5.20466	-5.98225	-5.61822	-4.63246	-5.3362	-5.55384	-3.59926	-5.79567	-4.20937	-5.63971	-5.85513	-6.91865	-4.33502	-5.64133	-6.90434	-7.43606	-6.08489	-4.4874	-5.68313	-3.7778	-7.97117	-6.12971	-8.97668
P00439	-8.40101	-19.0819	-6.82317	-6.12281	-19.0819	-6.28082	-19.0819	-19.0819	-19.0819	-8.73321	-8.408	-5.45897	-7.31257	-19.0819	-4.25538	-4.21029	-6.07492	-4.43712	-5.33236	-5.39064	-4.39976	-4.93636	-5.67966	-4.15349	-3.88961	-4.75309	-5.26063	-5.31937	-6.15361	-5.3288	-5.84846	-5.81941	-2.82075	-5.59781	-4.97385	-4.58382	-4.95769
P00441	-2.33769	-3.03683	-1.30185	-2.59066	-1.26341	-1.77138	-4.10857	-1.01864	-0.660145	-1.71551	0.38162	0.598253	-0.150327	-1.18135	-3.15574	-3.2018	-1.96065	-2.26872	-2.23839	-1.25644	-2.87378	-0.413861	-1.21114	-1.83593	-1.13059	-2.18273	-1.51334	-0.888565	0.607434	-1.23711	-2.22315	-1.78671	-0.171165	-0.732244	-1.52041	-1.43696	-0.417488
P00450	-0.301239	1.11025	-0.747203	-1.63239	-1.97714	2.12628	-0.768985	1.51662	1.06696	-0.548982	2.33495	1.36534	2.07989	-0.0250565	0.871617	0.95446	-2.19295	-0.96954	-0.14069	0.742132	0.0345669	-2.14367	0.0478264	-0.58179	1.3866	-0.964951	-0.285356	-0.599461	1.42252	-1.05833	-0.368413	0.682883	-0.242979	1.41282	1.69944	-1.09663	1.23764
P00451	-19.0819	-19.0819	-19.0819	-19.0819	-6.94402	-19.0819	-19.0819	-19.0819	-19.0819	-6.87592	-19.0819	-19.0819	-6.8964	-19.0819	-6.46676	-6.60886	-7.01269	-6.08126	-5.19453	-6.23166	-6.13532	-7.02976	-7.54016	-6.48956	-19.0819	-19.0819	-19.0819	-19.0819	-19.0819	-19.0819	-19.0819	-19.0819	-19.0819	-19.0819	-19.0819	-19.0819	-19.0819
P00488	-6.11248	-1.39146	-19.0819	-19.0819	-19.0819	-5.31167	-5.91497	-19.0819	-7.02822	-19.0819	-2.2238	-4.8345	-19.0819	-19.0819	-8.709	-7.95634	-8.53906	-8.10134	-8.46617	-7.82594	-6.7296	-7.31972	-7.34527	-8.01594	-6.14031	-3.82898	0.478517	-1.54903	-2.53266	-4.84109	-4.8563	-5.21853	-6.148	-5.76652	-6.50291	-4.84842	-1.83554
P00491	-3.76833	-2.31088	-2.30958	-3.74817	-6.28826	-3.77415	-4.26868	-3.58522	-4.24568	-4.29483	-4.12345	-3.73423	-4.20423	-1.58103	-2.68288	-2.97795	-3.89214	-2.69484	-2.5961	-2.98025	-2.39984	-2.99589	-1.64002	-2.90826	-0.842965	-2.45987	-1.96706	-1.91056	-3.83507	-1.50429	-2.53265	-2.78469	-0.542025	-1.41934	-2.98708	-2.19535	-3.25178
P00492	-5.31647	-5.34404	-4.12105	-5.21903	-5.99716	-4.68358	-6.19437	-5.90194	-5.08394	-5.58837	-6.37788	-5.41693	-5.67927	-3.97642	-5.48597	-5.73363	-5.25846	-5.42335	-4.95827	-4.29688	-4.88642	-3.56903	-3.52832	-4.34427	-5.65239	-4.81609	-4.06225	-4.89148	-5.24222	-4.68786	-4.93685	-3.66141	-3.98915	-5.0682	-5.4331	-3.61684	-5.49777
P00505	-3.57485	-5.55828	-4.17445	-5.33331	-4.9716	-5.14446	-4.53284	-4.80554	-5.0013	-5.30923	-5.19751	-6.53036	-4.43702	-2.8974	-4.19378	-4.76262	-5.26026	-5.06814	-6.33163	-4.96438	-5.40674	-3.3444	-3.36435	-4.18075	-4.58472	-4.88532	-3.03021	-3.22637	-5.45591	-5.44683	-4.59092	-2.76831	-4.16684	-4.00378	-3.77843	-3.29245	-2.44638
P00533	-4.18471	-2.86437	-4.28539	-4.9146	-5.2988	-3.30035	-4.29483	-4.30506	-4.55275	-4.83679	-3.19614	-3.10896	-4.01954	-2.13561	-4.41834	-3.85546	-4.72767	-3.23738	-3.74274	-2.6923	-3.72326	-4.6482	-3.85205	-4.29202	-3.22888	-4.37067	-3.78255	-3.721	-4.63782	-2.83761	-3.31889	-4.58324	-4.22165	-3.12663	-4.34654	-4.50976	-4.69111
P00558	-2.03093	-1.16622	-0.111698	-1.17536	-3.48213	-1.07526	-2.48816	-1.66365	-3.02631	-3.39238	-2.47684	-1.07011	-2.39081	-0.0994766	-1.52088	-0.79134	-2.32681	0.245659	-0.0959409	0.299935	0.0481304	-1.15849	0.274971	-0.928593	0.181567	-0.95048	-0.0969253	-0.871398	-2.61687	-0.426534	-0.42169	0.00951391	0.234105	0.114551	-0.910287	-0.206417	-0.661575
P00568	-4.97682	-4.3822	-5.10714	-4.70667	-6.69861	-4.24378	-5.38544	-3.44618	-6.79029	-6.1475	-5.2106	-5.29347	-5.97778	-2.46987	-5.17542	-4.32133	-5.14286	-4.37378	-4.45909	-4.74231	-3.81242	-4.43402	-4.45055	-4.57816	-4.55652	-4.83954	-4.26601	-5.03874	-6.01548	-3.82769	-4.38726	-4.17738	-4.54515	-3.79741	-4.47609	-3.90805	-4.56746
P00709	-5.61615	-6.4663	-6.17233	-6.20281	-6.6181	-5.69083	-6.45063	-6.72332	-6.9933	-6.65163	0.716686	-5.91529	-8.27525	-6.36912	-5.42045	-5.25926	-5.5057	-5.10407	-5.00642	-8.703	-5.02547	-5.4996	-5.75613	-4.60131	-4.91318	-5.22939	-8.02358	-6.45414	-7.47075	-6.8832	-7.34727	-6.2844	-7.17541	-5.76306	-5.9327	-3.89189	-6.69799
P00734	-2.48952	-1.1702	0.151228	-1.97379	-2.54144	0.38605	-0.844218	0.700815	-1.59729	-3.31778	0.512042	1.18723	-1.34043	0.867758	-2.1189	-0.136264	-3.52361	-1.57453	-1.19931	-1.62062	0.12417	-3.78985	-0.281321	-2.34297	1.31827	-0.195209	1.44083	-1.72846	-0.386947	1.86837	1.21907	-0.452956	-0.405965	0.648508	-1.55556	-1.67138	0.678742
P00736	-5.16767	-5.37059	-5.58175	-5.16774	-6.17101	-3.50428	-5.29396	-5.73132	-6.33321	-5.40624	-5.13186	-5.19639	-5.47165	-3.32073	-4.17291	-3.46544	-4.9122	-4.18143	-3.67639	-4.33054	-3.20952	-5.5958	-5.95292	-3.67564	-3.75773	-5.56973	-3.51108	-5.84375	-4.87768	-4.82804	-5.88851	-5.1465	-4.39307	-4.10063	-4.91511	-4.78998	-5.18248
P00738	1.59911	-1.92445	-1.46523	0.742054	-1.94121	2.01653	-3.13778	-3.45067	5.1038	3.17115	0.537341	-1.45608	3.81935	0.766207	1.16368	1.72906	-0.678216	-4.79729	-3.89714	0.622903	-1.11834	-2.71759	-3.49348	-3.80943	2.73204	-2.33682	0.549733	-2.88859	3.67379	0.83818	-1.2892	1.44526	0.460593	3.05244	-2.99231	-1.39837	-0.150528
P00739	-5.05945	-5.37962	-7.71912	-4.76905	-6.08757	-5.61517	-5.36395	-5.63665	-3.087	-4.78623	-4.99787	-4.82861	-5.37698	-3.07335	-8.8573	-8.03412	-6.88866	-7.91901	-6.2291	-7.47274	-6.19944	-7.20744	-7.37847	-7.34667	-4.29394	-6.75374	-7.78227	-7.30286	-6.32912	-8.18662	-6.79486	-6.74756	-6.2416	-5.62304	-6.64836	-8.35191	-6.94534
P00740	-4.79148	-4.07557	-4.49189	-5.12087	-2.45333	-5.03306	-4.35703	-3.78025	-4.56074	-4.7549	-3.8635	-4.53205	-3.61872	-4.4384	-4.19093	-3.21447	-4.84652	-2.74735	-4.41785	-3.80771	-3.85897	-5.48609	-5.34054	-4.01577	-3.75693	-4.53207	-4.05207	-4.3148	-0.853947	-4.57001	-4.21054	-2.97941	-4.12457	-3.89513	-4.54847	-3.83383	-2.49822
P00742	-5.70764	-4.55696	-4.41135	-6.20546	-4.43412	-4.75252	-5.8727	-4.96235	-4.64092	-4.59072	-3.91588	-3.88973	-4.76316	-4.82168	-5.60571	-5.39217	-4.44461	-4.61755	-6.85001	-5.65182	-5.27235	-5.30022	-6.724	-4.94928	-3.53206	-5.46834	-6.26591	-4.68067	-1.55017	-4.85189	-5.40667	-4.4265	-4.73061	-3.99665	-6.26352	-6.58654	-2.10758
P00746	-5.80128	-6.22404	-6.36896	-4.03742	-5.62177	-5.27517	-5.70277	-0.782221	-3.7622	-5.20927	-4.15498	-3.15173	-3.91367	-2.16721	-3.49464	-1.84921	-3.86003	-0.0276278	-5.30204	-2.4466	-1.70465	-4.91513	-4.99974	-3.85278	-3.81068	-3.03858	-4.22607	-3.27273	-3.42412	-2.50488	-4.82558	-1.75374	-1.60596	-4.93666	-4.03915	-3.40408	-3.72304
P00747	-0.454407	0.653268	-0.185137	-0.628642	-0.0643363	2.30886	-1.13757	1.91059	-1.39141	-1.11219	1.18134	0.808324	0.168299	0.931295	-0.0402622	1.13352	-1.56163	0.508085	0.174853	0.59947	0.676131	-1.31077	0.187988	-0.439506	1.05255	0.0982343	0.236191	-0.58396	-0.162272	0.42243	-0.346108	-0.553685	-0.601039	0.450633	0.113066	-0.916662	1.71637
P00748	-3.93309	-2.97982	-3.66124	-5.26048	-5.24119	-4.05653	-3.97312	-3.59071	-5.55764	-6.43144	-5.19128	-4.10801	-5.78419	-5.02673	-4.4879	-5.2728	-5.80887	-4.12645	-4.97805	-4.36467	-3.5255	-5.97943	-5.59288	-4.62382	-3.71373	-3.81988	-5.95902	-6.55725	-2.11295	-4.68597	-4.03064	-4.94886	-3.80773	-5.22712	-5.227	-4.36742	-4.87376
P00749	-2.23847	-2.38998	-2.67742	-1.99416	-5.80674	0.90268	-3.46068	-2.62262	-2.64145	-0.656806	-0.408712	-1.69917	-2.94109	-3.46534	0.347782	0.893963	0.791824	0.327119	3.13087	0.215612	1.43671	-0.0297557	-0.243842	1.3385	0.286947	0.176809	0.217873	-1.82462	-2.70175	-0.692269	-0.088997	-0.33104	0.463552	-0.267363	-0.173652	0.448259	-2.08689
P00750	-7.2745	-6.8961	-3.99544	-6.28553	-7.60405	-5.29745	-6.22748	-7.15313	-7.4231	-7.74935	-5.18307	-13.5004	-6.96674	-6.79892	-5.66918	-4.71326	-5.95291	-4.74646	-5.74072	-5.55378	-4.6065	-6.1916	-4.96454	-5.29183	-5.67479	-6.81398	-5.8924	-5.60699	-7.00078	-5.78957	-8.74985	-5.39917	-5.40301	-6.07882	-4.57303	-5.64791	-5.22591
P00751	-1.33897	-0.0754947	-0.32581	-3.16784	0.628073	-1.19478	-0.714032	1.49138	-1.56791	-2.50715	-2.64781	-0.0179628	-2.19598	1.9624	-1.48729	-0.822531	-0.818472	-1.04851	-1.74564	-0.278287	-0.00370169	-2.90946	0.111426	-1.69564	0.259377	-2.25421	0.455491	0.290011	1.55963	-0.75152	-2.26773	-1.05753	-0.999521	0.490894	-2.05798	-2.2921	0.610101
P00813	-19.0819	-19.0819	-19.0819	-19.0819	-19.0819	-19.0819	-19.0819	-19.0819	-19.0819	-19.0819	-19.0819	-19.0819	-19.0819	-19.0819	-19.0819	-19.0819	-19.0819	-19.0819	-19.0819	-19.0819	-7.05672	-19.0819	-7.16896	-9.00989	-19.0819	-19.0819	-19.0819	-8.94963	-19.0819	-6.12652	-19.0819	-6.59046	-19.0819	-19.0819	-19.0819	-19.0819	-19.0819
P00915	-4.81949	1.0672	-3.92373	-6.1914	-3.61514	-2.29771	-2.8214	-0.584066	0.232383	-3.32313	1.43807	-1.05412	0.190906	0.0555853	-4.45011	-2.86967	-4.3736	-4.26891	-3.63183	-3.91678	-4.33866	-4.47467	-3.70349	-5.18397	-0.577764	-5.01984	-3.50502	-1.2339	0.365003	-4.06085	-2.67206	-1.83943	-5.15173	-0.636971	-1.55483	-2.4542	-2.14243
P00918	-2.86265	-2.99185	-2.77238	-3.48334	-5.03104	-1.96017	-3.23437	-3.82281	-3.94824	-3.93612	-3.90986	-1.82117	-4.0875	-2.77981	-2.08931	-1.86882	-2.03536	-2.85428	-3.19345	-2.16645	-2.69838	-1.17232	-2.6441	-1.5233	-1.61813	-2.59892	-1.37576	-1.41466	-3.24476	-2.01713	-2.75636	-1.64535	-1.28784	-1.38548	-1.69422	-0.466333	-1.75237
P00966	-2.24358	-2.58703	-2.66891	-2.68515	-2.83796	-1.51127	-3.22843	-2.72436	-4.00848	-3.3622	-2.51764	-1.36652	-2.34043	-3.60684	0.432218	0.192827	-1.83627	-0.286161	-0.723682	-1.26332	0.101164	-0.349427	-1.09642	0.475911	0.0921131	-0.73175	-0.557682	-0.824538	-2.93739	-1.31205	-1.51535	-0.993772	1.96106	0.213047	-0.0304695	-0.134699	-0.613909
P00995	0.506832	-1.16157	-1.56008	-2.06987	-1.67124	-2.34986	-2.51528	-0.777178	-1.57663	-0.27413	0.192062	-2.58978	-4.28541	0.00689116	-1.97556	-1.17379	-0.71092	-1.18386	-3.67536	-4.0804	0.234399	-1.24039	-3.02405	-1.59398	-2.91686	-0.374358	0.456257	-0.309022	2.47163	0.586195	-1.85705	-1.09276	-0.872313	-1.81139	-1.97841	-2.57333	1.91223
P01008	-1.04411	0.0531259	-1.23211	-1.52023	-1.19908	0.96315	-2.32328	1.16433	1.14302	-2.66635	0.261291	1.2411	0.0394295	-0.0917713	-1.8121	-1.01612	-2.22674	-1.51412	-0.456283	-1.2217	-0.550834	-1.78265	-1.32231	-1.49832	0.483382	-1.47573	-1.91119	-2.37868	0.462201	-0.511619	-1.23041	-0.188236	-1.40549	-0.0279334	-1.81645	-0.965197	0.733842
P01009	0.360497	1.06	1.49461	0.675309	-2.08252	1.49761	-0.353265	1.53607	1.81384	0.359693	2.01803	1.42434	1.83791	2.63697	-0.516244	0.537818	-0.32819	-0.277971	0.539098	0.549128	0.990375	-0.161951	-0.189339	0.534359	1.99264	0.0800442	1.14085	1.44814	2.9881	1.24175	2.31612	1.1897	1.14915	1.97994	1.33285	1.84331	2.39201
P01011	1.70605	3.36346	2.44873	2.21244	1.45815	3.35221	2.36507	1.43761	3.78548	0.314919	4.12218	4.64616	4.22845	3.59661	1.56571	2.35603	-0.275646	2.49226	1.57168	2.18351	1.83695	-0.214083	0.904405	-0.108362	3.78966	1.6997	2.66089	1.45856	2.45186	2.62394	2.91759	1.8565	1.09169	3.35218	2.84276	1.68583	3.42553
P01019	-0.938246	0.372061	-2.43112	-1.43856	0.423855	0.0411507	-0.395101	-2.06665	1.24263	-1.69587	0.524417	0.890575	0.63383	0.476555	-1.29816	-0.149517	-2.45155	-1.96627	-3.50796	-1.19189	-1.17556	-1.79754	-1.47055	-1.94526	-1.01416	-0.902388	-0.737379	-0.627148	0.236672	-1.85935	-1.01354	-0.600975	-2.06974	-1.07443	-1.59564	-0.83659	1.11062
P01023	-4.16142	-4.35881	-1.73068	-5.34164	-6.07687	-3.61575	-6.69206	-1.33753	-4.48553	-4.83095	-4.6757	-3.69142	-3.26017	1.61469	-5.83819	-4.315	-5.99313	-4.5999	-2.05823	-2.66566	-1.76475	-4.5252	-2.95298	-6.16107	-0.407023	-3.96914	-2.58923	-5.05254	0.735104	-3.11668	-3.28047	-1.96045	-2.70935	-1.64655	-4.10902	-4.58689	-3.34321
P01024	-1.71149	1.20525	-0.655404	-1.95753	-3.22318	0.066557	-2.36064	-1.71782	-1.28877	-2.44386	-0.52454	-1.64996	-0.539869	-1.47618	-0.765813	0.64218	-1.58724	-0.0483621	0.560115	0.274906	1.4657	-1.41621	-0.111354	0.353959	2.20936	-0.916441	-0.307873	-0.630127	2.95827	-0.425505	-0.820126	1.79226	0.835413	1.98241	-0.712672	-0.422492	0.972421
P01031	-8.94467	-6.26337	-5.96633	-7.07632	-6.38317	-5.12317	-7.10274	-3.55241	-7.44028	-7.10058	-5.30479	-5.31671	-5.83412	-4.76115	-6.18789	-5.10213	-5.96	-5.74309	-5.06092	-5.39309	-4.31537	-6.0046	-6.17877	-6.22246	-4.035	-5.80266	-5.67156	-6.55141	-5.20702	-6.25994	-6.3591	-4.63209	-5.40997	-4.26095	-5.67617	-5.50569	-5.67412
P01033	-3.51802	-3.75013	-6.79645	-2.70075	-2.72245	-4.95463	-1.42483	-2.85139	-4.62829	-3.81016	-3.70061	-5.01783	-1.16282	-3.29941	-2.28589	-2.48311	-2.17185	-1.86533	-4.74828	-2.46846	-1.11692	-4.17953	-5.12989	-1.64565	-4.42739	-3.12574	-3.40571	-3.09192	-3.00048	-3.84372	-3.9912	-2.36609	-3.57076	-4.8769	-1.45416	-3.8176	-3.79915
P01034	1.28175	0.814484	-0.825705	1.54642	1.10723	-1.58743	0.591198	1.62483	-0.43332	1.35318	-0.237206	-1.45907	-0.250507	-1.60299	0.844073	0.588603	0.960337	-0.547867	0.464992	-1.15125	0.514989	-0.120765	-1.3048	1.56733	-0.12662	1.2341	0.0367989	-0.0670399	2.11187	-0.20138	0.0439583	0.36513	0.69066	-1.58946	-0.237353	1.94627	0.0665302
P01036	-4.0437	0.402237	-5.41813	-2.17533	-0.498738	-0.336414	-1.99207	-3.85082	-0.458829	-1.95525	-0.96195	-0.736968	-2.948	-1.78606	-2.23656	1.11711	-2.46954	-0.0635426	-0.0126707	-1.95295	0.428227	-3.51321	-2.76589	-2.59904	-2.43849	-1.9756	-1.70515	-3.74143	-0.453024	-1.37603	-1.27825	-5.78511	-2.74376	-1.89133	-4.04087	-3.61301	-2.96803
P01037	-19.0819	-19.0819	-5.74531	-19.0819	-19.0819	-19.0819	-19.0819	-2.30771	-19.0819	-19.0819	-19.0819	-19.0819	-19.0819	-3.48725	-19.0819	-19.0819	-19.0819	-4.46322	-19.0819	-1.57648	-19.0819	-19.0819	-19.0819	-19.0819	-4.82255	-5.86598	-19.0819	-19.0819	-3.52831	-19.0819	-19.0819	-19.0819	-19.0819	-5.73604	-5.2784	-19.0819	-5.22451
P01040	-1.30579	-3.77444	0.879491	-0.468003	-3.87791	-1.27741	-2.87044	-1.95156	-2.09683	-1.49748	0.698886	0.667326	-2.56782	-2.33923	-3.56466	-2.76432	-1.43225	-1.31475	-0.663659	-1.70706	-1.6184	0.562055	-0.584944	-2.47061	1.10819	0.250392	0.0567647	-2.21639	-2.66711	1.24801	0.30956	0.585663	-0.0507608	1.09059	-1.55382	0.0211199	-3.70954
P01042	4.16371	2.03922	2.84642	3.55464	2.97624	2.90949	3.25228	1.60757	1.79863	3.2346	2.80986	3.15586	2.5249	0.841381	2.78853	2.53061	3.63332	2.97713	3.2163	3.06252	3.74541	3.94257	2.18514	3.88469	2.11383	3.0117	2.40566	1.95469	1.63825	3.22755	3.08489	2.26667	3.10531	2.01388	2.58365	3.75798	1.33719
P01111	-4.39445	-4.32165	-4.25854	-2.99343	-4.76542	-4.03135	-4.8324	-4.37351	-6.66595	-4.69242	-3.91929	-3.39485	-4.78701	-4.95999	-3.68299	-3.39334	-3.08254	-2.48923	-3.24044	-3.82193	-2.62764	-2.64501	-2.80219	-2.3331	-3.3268	-3.54538	-3.15128	-3.29828	-3.66866	-2.75059	-3.60977	-2.50941	-2.44762	-2.39009	-2.88925	-2.8303	-3.53452
P01112	-6.24699	-19.0819	-6.00231	-4.83534	-19.0819	-5.60308	-19.0819	-19.0819	-19.0819	-19.0819	-7.07358	-4.89896	-7.45269	-7.35815	-5.05225	-4.85347	-5.52806	-4.84849	-4.68621	-4.51996	-3.94942	-4.07195	-3.8091	-3.83975	-4.76089	-5.35974	-4.99437	-5.82953	-6.43055	-4.58309	-5.35005	-5.10995	-4.79953	-4.65701	-5.17998	-4.17503	-4.93966
P01116	-5.80837	-6.22897	-6.98175	-6.3017	-6.93691	-5.38531	-6.2133	-6.486	-6.75597	-7.97034	-5.84722	-5.36921	-7.59891	-5.32125	-6.07586	-5.52092	-5.99949	-5.20071	-5.06168	-5.17712	-5.18093	-5.67389	-4.74479	-4.99866	-5.8683	-4.78389	-4.63216	-5.61149	-6.59966	-4.05176	-5.52827	-5.46416	-4.87156	-4.91632	-5.19762	-5.39056	-5.23586
P01127	-0.01147	-2.21029	-1.29047	-3.70823	-1.42235	-2.66614	-3.64542	-2.8196	-4.11311	-2.34738	-4.57608	-2.83913	-3.31533	-4.31413	-3.20723	-1.24475	-1.12397	-0.785738	0.466203	-0.505555	-1.50742	-1.23248	-2.69349	-1.26543	-4.15471	-4.24753	-4.2129	-5.62669	-2.02425	-2.6253	-3.55983	-4.62512	-2.47887	-4.6238	-5.06036	-4.17888	-5.13981
P01130	-2.13688	-3.12937	-2.74262	-3.14891	-1.90556	-7.38152	-2.27959	-3.67264	-4.48075	-0.423454	-3.85561	-6.20758	-3.41298	-4.80677	-1.95044	-2.52225	-2.54348	-2.87096	-2.29884	-4.3108	-3.30699	-1.93728	-4.62137	-2.03888	-4.21526	-2.90031	-5.69555	-4.19078	-5.64103	-4.42982	-4.79828	-4.37723	-3.90838	-7.42655	-3.88909	-3.78735	-6.43805
P01133	3.12796	1.04758	1.40071	2.71394	1.07642	1.4311	1.0985	-2.44498	0.399539	2.21374	1.9044	2.3165	-0.445024	0.179033	2.71267	2.3232	2.79179	3.15128	3.94172	3.62093	3.70064	2.71536	2.10146	3.8439	1.74091	2.0599	1.83573	-0.22052	-1.72709	1.94444	1.24409	1.47502	3.32074	3.0074	2.42934	3.07484	0.52119
P01137	-19.0819	-19.0819	-19.0819	-6.1758	-19.0819	-19.0819	-6.7707	-19.0819	-6.52345	-5.49112	-19.0819	-19.0819	-6.63136	-19.0819	-5.99721	-5.43806	-6.23951	-9.81366	-5.66965	-8.77763	-7.08705	-6.18613	-6.07475	-5.44478	-19.0819	-6.31021	-7.62901	-8.08736	-19.0819	-19.0819	-19.0819	-7.68663	-19.0819	-6.12637	-7.10602	-5.14926	-19.0819
P01178	-4.91947	-1.82046	-4.39253	-4.18271	-3.32622	-4.66099	-4.67083	-3.04714	-5.11407	-5.12229	-6.31252	-4.02023	-4.68385	-4.58931	-5.99883	-5.96204	-4.94314	-5.74599	-5.65148	-5.83164	-6.33611	-6.13838	-7.79195	-4.4919	-4.92535	-5.37242	-4.40837	-5.66311	-1.02023	-4.40929	-5.93308	-4.93852	-4.75335	-4.90243	-6.44348	-5.45457	-3.80283
P01185	-19.0819	-19.0819	-19.0819	-19.0819	-5.00098	-19.0819	-19.0819	-19.0819	-19.0819	-19.0819	-19.0819	-19.0819	-19.0819	-19.0819	-7.88808	-19.0819	-19.0819	-19.0819	-19.0819	-19.0819	-19.0819	-19.0819	-19.0819	-8.70664	-19.0819	-19.0819	-19.0819	-19.0819	-19.0819	-19.0819	-19.0819	-19.0819	-19.0819	-19.0819	-19.0819	-19.0819	-19.0819
P01189	-19.0819	-19.0819	-1.72241	-5.69422	-19.0819	-19.0819	-5.36816	-4.02271	-19.0819	-5.06283	-19.0819	-19.0819	-19.0819	-19.0819	-8.35015	-19.0819	-8.18701	-19.0819	-19.0819	-19.0819	-4.72582	-19.0819	-19.0819	-19.0819	-19.0819	-5.23976	-19.0819	-19.0819	-19.0819	-7.49348	-6.61079	-19.0819	-19.0819	-19.0819	-19.0819	-19.0819	-19.0819
P01210	-6.69572	-8.2927	-7.23756	-6.68017	-7.44683	-8.44052	-7.27508	-7.54777	-6.54635	-4.07097	-6.90899	-7.76024	-7.2881	-7.19356	-19.0819	-19.0819	-19.0819	-8.28469	-19.0819	-19.0819	-5.4565	-19.0819	-19.0819	-19.0819	-19.0819	-19.0819	-19.0819	-19.0819	-5.89398	-19.0819	-19.0819	-19.0819	-19.0819	-19.0819	-19.0819	-19.0819	-6.98178
P01215	-3.6749	-6.60382	-4.45343	-5.89546	-3.21889	-5.80052	-3.75883	-5.00442	-2.61074	-1.01653	-5.31495	-4.70165	-4.74475	-4.65021	-5.24429	-7.10871	-4.07293	-4.68597	-4.58832	-4.77162	-4.60738	-2.9741	-7.12727	-4.70966	-6.29544	-2.02782	-3.87371	-4.34919	-5.49732	-4.99113	-3.40745	-4.47915	-3.60752	-3.89524	-5.40281	-2.66302	-4.2984
P01225	-5.32074	-3.61226	-3.13048	-3.50628	-4.8248	-3.8672	-3.46007	-4.37388	-3.89416	-1.45014	-5.8663	-5.10272	-5.96292	-4.01967	-5.15638	-4.83792	-5.53886	-4.54334	-3.86576	-4.90732	-4.45222	-5.08194	-5.40374	-6.3107	-4.89411	-4.21952	-7.82706	-4.74187	-6.77151	-4.30627	-3.23261	-6.59667	-4.37867	-6.79871	-5.53188	-4.64792	-6.56946
P01229	-5.12063	-1.71888	-6.80716	-4.3824	-4.36319	-2.11737	-3.48328	-3.91183	-4.18137	-1.39475	-3.81171	-2.97775	-5.00422	-3.55762	-4.94949	-3.395	-5.4238	-6.08226	-3.97298	-3.14348	-3.27356	-4.41891	-2.84855	-4.93797	-2.34798	-1.53294	-3.27421	-4.01828	-2.79438	-1.79936	-3.16849	-3.68822	-2.41564	-3.67249	-3.27774	-3.648	-3.61285
P01236	-8.08923	-19.0819	-19.0819	-19.0819	-19.0819	-19.0819	-19.0819	-4.9079	-19.0819	-19.0819	-19.0819	-7.92696	-19.0819	-7.17173	-9.91066	-6.46072	-7.57523	-4.26175	-6.11994	-5.09338	-6.139	-6.56726	-6.01793	-6.81252	-5.78098	-8.41088	-7.29506	-8.70752	-8.76528	-7.55407	-7.56927	-6.44688	-6.71928	-7.06677	-8.30573	-7.5614	-8.1599
P01258	-5.76434	-7.36757	-6.23162	-5.73844	-6.50048	-6.68198	-7.34924	-6.78261	-6.27838	-5.08246	-6.14383	-6.60115	-8.39187	-6.4284	-5.93645	-7.10377	-5.41823	-5.6691	-6.5475	-5.6447	-4.11681	-5.51293	-6.69774	-7.1453	-6.38823	-6.91169	-6.6495	-7.43172	-8.11972	-6.96725	-7.60097	-6.70712	-6.3922	-6.78498	-6.77721	-6.27197	-7.04568
P01266	-3.8902	-4.01623	-19.0819	-5.14335	-19.0819	-19.0819	-19.0819	-19.0819	-19.0819	-19.0819	-19.0819	-5.00577	-19.0819	-5.65674	-4.42033	-6.434	-4.72796	-4.16749	-4.06984	-4.25314	-4.0889	-4.56302	-5.08818	-4.02544	-6.17194	-5.96989	-5.50214	-5.93823	-7.20702	-3.34432	-6.05122	-5.79441	-5.60925	-6.01857	-5.86451	-6.00314	-6.16149
P01303	-19.0819	-4.37611	-3.47907	-19.0819	-4.17534	-19.0819	-19.0819	-19.0819	-19.0819	-5.75806	-19.0819	-19.0819	-19.0819	-19.0819	-5.28126	-5.27097	-5.54251	-4.8165	-4.9956	-4.71826	-4.77679	-5.25092	-5.16284	-5.13103	-19.0819	-19.0819	-5.36965	-19.0819	-4.63559	-19.0819	-19.0819	-19.0819	-5.94298	-19.0819	-19.0819	-19.0819	-19.0819
P01344	-1.09616	-0.0253104	-1.47681	-2.83529	-0.678902	-1.21283	-3.71128	3.54515	-3.99532	-5.14762	-2.88599	-0.988769	-3.83189	-3.80166	-2.39149	-0.494825	-3.72062	2.77054	0.485604	0.921685	1.2354	-4.1892	0.712995	-3.58358	-0.187112	-3.14935	-1.81613	-3.5376	1.02355	1.03012	-1.18492	-2.58279	-1.73015	-1.8475	-3.49757	-4.63084	-1.19068
P01589	-5.23403	-6.83185	-4.83897	-8.84979	-7.19627	-5.69498	-5.82684	-6.31911	-6.99745	-6.4139	-7.21478	-7.49614	-6.45016	-6.37327	-8.45269	-8.44646	-8.14744	-6.49333	-7.25972	-6.25361	-6.79738	-7.74419	-7.65611	-7.62431	-19.0819	-19.0819	-8.12106	-9.14617	-19.0819	-7.02038	-19.0819	-19.0819	-19.0819	-10.018	-19.0819	-19.0819	-10.4212
P01591	-0.257045	-0.19443	-0.151149	0.988173	-3.00765	-0.188165	1.47045	-0.00623342	0.343248	1.52828	0.303721	-0.480804	0.571673	-0.211869	0.781926	0.794792	0.354387	-0.667405	0.46946	-0.00637584	-0.155975	0.873356	-1.04941	1.16709	-0.946862	1.12544	0.189337	1.45896	0.381628	-0.531613	0.672505	0.360237	0.836717	0.156303	1.18827	1.87825	0.1678
P01593	2.34673	2.85181	1.72341	3.00433	1.48204	2.05638	1.83935	-1.82031	2.47292	3.5524	2.29082	-0.235046	4.52966	-0.281856	1.36466	2.33247	-0.537303	0.593037	-0.894108	-0.0857885	1.6035	-1.44369	1.83789	-0.843042	0.510565	1.75895	1.17189	2.17255	2.89076	0.848252	2.52102	-0.429645	-1.08411	0.452897	0.456639	-1.06617	2.38837
P01594	2.34673	2.85181	1.72341	3.00433	1.48204	2.05638	1.83935	-1.82031	2.47292	3.5524	2.29082	-0.235046	4.52966	-0.281856	1.36466	2.33247	-0.537303	0.593037	-0.894108	-0.0857885	1.6035	-1.44369	1.83789	-0.843042	0.510565	1.75895	1.17189	2.17255	2.89076	0.848252	2.52102	-0.429645	-1.08411	0.452897	0.456639	-1.06617	2.38837
P01599	-4.22488	-3.12937	-5.69157	-3.56448	-1.98211	-2.06561	-3.97637	-4.24906	-2.74221	-3.46254	-3.61028	-4.07159	-4.74343	-3.89485	-5.42224	-3.56044	-7.45024	-5.16939	-5.33548	-4.71324	-3.57179	-6.03437	-3.77868	-6.89102	-3.12338	-5.83586	-3.95327	-5.20186	-6.14172	-4.63349	-4.1411	-5.2926	-4.51978	-3.9807	-4.92472	-4.73262	-3.54566
P01601	-1.37187	-2.84077	-3.11281	-3.79539	-4.43649	-3.20184	-2.90023	-3.6638	-3.93377	-3.35023	-3.02502	-2.85577	-3.40413	-3.30959	-19.0819	-4.98258	-5.59914	-2.30299	-19.0819	-19.0819	-4.96269	-19.0819	-19.0819	-19.0819	-19.0819	-3.66427	-5.84035	-19.0819	-19.0819	-4.02808	-19.0819	-19.0819	-19.0819	-19.0819	-19.0819	-19.0819	-3.84615
P01619	2.35787	1.88026	1.54788	2.12526	2.00401	2.5209	3.33809	-2.91104	3.2771	2.88171	0.71217	1.93983	2.26081	-0.840151	2.12433	1.81851	1.4382	1.16547	0.399193	0.487975	0.56973	-0.205653	-0.200387	0.439425	0.470396	2.56059	2.14565	1.77891	2.72244	1.45673	0.698845	0.848417	-0.201705	1.3645	2.31181	1.35719	2.39891
P01624	-0.60471	-0.703014	-1.57543	-0.32234	0.951116	-2.01806	1.97436	-2.45322	0.551931	2.65507	-1.92498	-3.17189	0.537836	-4.72272	0.948804	-1.85109	-2.69781	-4.1085	-3.6743	-3.27059	-4.95875	-0.981468	-3.89268	-3.82442	-4.12805	-0.572374	-0.932998	0.555614	-2.9005	-1.26971	-4.8612	-4.61927	-5.88766	-3.74488	-0.970075	-2.58577	-0.944943
P01700	-1.33518	-2.33818	-2.43495	-1.40259	-2.85256	0.7048	0.171805	-1.04205	0.639094	0.999405	-1.0357	0.267783	0.274151	-2.81776	-2.25311	-2.88587	-2.08475	-3.27602	-3.41324	-1.34811	-3.34413	-2.05426	-2.38628	-3.06514	-1.71801	-1.02915	-0.180755	-1.98994	1.42704	-1.55001	-1.62366	-1.19532	-0.720178	-0.814799	-0.549293	-0.911037	0.710598
P01701	-1.14988	0.372005	-1.86768	-0.599753	-0.878726	0.889891	-0.285259	-0.579981	-0.757764	-2.81128	-0.0639134	-0.176444	-0.452156	1.36998	-0.909334	-0.547008	-2.08278	-0.952086	-0.649375	-0.415141	-0.61992	-3.02314	-0.963771	-2.05679	-0.780803	-0.0407337	1.01799	1.53341	2.60416	0.353877	-0.373846	-0.579088	-1.55294	0.337884	-1.49997	-1.10373	0.216429
P01703	-2.46037	0.0669976	-1.71468	-3.52537	-3.54495	-1.20489	0.434983	2.12798	-0.13291	0.0962374	1.02286	-1.13561	1.75238	-1.74746	-0.840448	-3.42743	-3.11264	-2.07966	-3.52692	-2.98512	-2.69947	-4.26736	-3.51115	-4.64075	-1.52347	-0.705951	1.29619	-1.25299	1.28774	-2.10158	-3.28457	-3.32772	-2.57128	-1.84623	-1.46986	-3.2335	2.06477
P01704	-2.73437	0.422405	-3.51636	-3.98554	-2.17875	-4.96065	-4.07618	-3.6568	-1.25532	-2.20989	-3.37592	-3.271	-1.13435	-3.30259	-3.98279	-3.33912	-3.49396	-1.48937	-4.07807	-3.86037	-4.20118	-4.22356	-3.28855	-4.1968	-4.05403	-2.13972	-4.14752	-2.93578	-1.94417	-2.83977	-3.95668	-2.01448	-3.44068	-1.87112	-3.40093	-3.35621	-2.88433
P01705	-4.84181	-3.31927	-3.15715	-2.84055	-4.15907	-5.23949	-3.30598	-3.70815	-2.9431	-3.51483	-3.06937	-3.70392	-3.01305	-3.35394	-4.59678	-5.21983	-19.0819	-19.0819	-19.0819	-5.92614	-19.0819	-6.23602	-5.26364	-19.0819	-4.07028	-3.67828	-4.10353	-4.80804	0.173162	-4.28484	-4.44698	-4.08345	-3.89828	-3.34699	-5.84302	-4.21844	-4.73417
P01706	-5.91842	-5.79934	-3.26851	-2.86126	-3.53056	-3.81801	-1.68302	-3.8195	-2.63169	-1.94032	-3.27745	-4.3385	-5.34765	-2.83438	-5.80666	-5.59928	-3.74992	-5.54752	-5.84228	-5.62691	-6.71529	-6.63516	-5.85498	-4.1043	-5.43704	-3.87458	-1.34742	-1.12707	-0.420526	-1.53615	-4.20619	-4.50695	-3.49256	-5.27808	-2.51194	-2.67924	-2.85101
P01709	-2.64271	-1.7085	-2.73619	-2.28809	-3.77989	-2.39202	-0.1078	-3.87207	-1.08856	-1.17369	-3.13411	-1.7948	-1.1947	-3.71448	-4.23511	-3.9466	-5.20213	-2.46237	-3.93327	-4.61778	-4.99295	-4.28019	-5.02219	-4.54338	-3.49231	-2.83013	-2.74005	-1.89552	-2.09983	-3.28217	-3.53908	-2.72752	-2.88276	-2.74014	-3.17893	-4.6067	-3.80472
P01714	-0.874063	1.85559	-1.77505	-0.345093	-0.155259	1.69069	-0.596098	0.26483	1.06149	-1.03759	0.81188	0.361491	0.725822	1.98315	-0.694764	0.523415	-1.39593	-1.72161	-0.328013	-0.480076	-0.891311	-3.69422	-1.3864	-1.66248	0.468869	-0.01079	0.730681	1.41038	2.47507	0.964188	-0.152463	-0.58548	-0.30437	0.501708	-0.576358	-1.5948	1.75986
P01715	-5.46531	-4.35334	-5.80066	-4.49709	-6.34612	-4.37654	-6.19753	-5.36468	-4.12064	-4.97485	-4.87766	-4.51362	-4.82951	-3.71502	-19.0819	-5.78417	-19.0819	-5.74085	-6.84948	-7.03278	-19.0819	-19.0819	-19.0819	-19.0819	-4.13479	-5.23936	-3.2044	-3.99855	-1.98452	-3.28845	-5.62686	-5.82015	-5.80547	-5.17393	-3.42734	-5.83159	-4.28361
P01717	-4.2959	-0.714969	0.0547875	-2.65495	-2.62065	-0.0638338	-2.90991	1.51678	-0.390519	-3.20835	1.07388	-0.0566518	-0.335389	1.72468	-4.10409	-3.09229	-4.91678	-2.67977	-3.33274	-2.64555	-5.48648	-4.45244	-3.41525	-5.00726	-1.30597	-2.91788	-2.03006	0.200499	0.497876	-2.14056	-2.46079	-2.32817	-3.00171	-1.69454	-1.21224	-5.26955	-0.147598
P01718	-5.73591	-5.14321	-4.95936	-5.48003	-5.62704	-4.90756	-4.7468	0.34729	-3.20053	-5.316	-5.34583	-6.84204	-4.73565	-5.15615	-5.63027	-4.63519	-5.97583	-5.17706	-4.26253	-5.26271	-5.60072	-5.57259	-5.30861	-5.74606	-3.07906	-5.52826	-4.61806	-3.39845	-4.66696	-4.87707	-5.47219	-5.52435	-4.43871	-5.64216	-6.34541	-4.8844	-2.66013
P01721	-5.07187	-2.33864	-3.26253	-4.2382	-6.84217	-1.74059	-3.92527	-2.77309	-2.45321	-4.20379	-1.22612	0.239103	-1.56852	-0.418999	-3.25981	-4.4291	-4.61241	-3.60248	-3.96343	-3.03821	-5.31342	-6.62909	-3.33037	-4.08928	-4.13181	-5.16545	-2.91852	-4.0961	0.706044	-2.02277	-4.10064	-5.108	-5.27645	-1.86612	-3.65242	-5.87184	-1.75346
P01742	-4.15989	-4.98433	-19.0819	-19.0819	-19.0819	-19.0819	-19.0819	-19.0819	-3.18869	-3.71106	-19.0819	-19.0819	-19.0819	-19.0819	-19.0819	-19.0819	-19.0819	-19.0819	-19.0819	-19.0819	-19.0819	-19.0819	-19.0819	-19.0819	-19.0819	-19.0819	-19.0819	-19.0819	-19.0819	-19.0819	-19.0819	-19.0819	-19.0819	-19.0819	-4.40462	-19.0819	-19.0819
P01743	-19.0819	-19.0819	-19.0819	-4.07164	-19.0819	-3.37678	-19.0819	-19.0819	-19.0819	-19.0819	-19.0819	-19.0819	-19.0819	-19.0819	-5.90064	-19.0819	-19.0819	-19.0819	-19.0819	-19.0819	-3.37107	-19.0819	-19.0819	-19.0819	-4.58807	-4.77671	-5.6054	-5.32583	-6.01384	-4.80263	-4.81783	-4.31054	-4.51947	-3.71844	-3.85994	-5.92818	-4.96831
P01766	-3.70542	-2.07012	-2.60728	-2.96172	-4.00449	-4.3862	-1.5096	-2.84832	-2.64385	-2.12988	-1.41238	-4.36446	-3.53404	-2.80407	-2.10987	-4.93832	-3.96589	-3.76937	-3.67171	-4.72554	-3.69077	-4.1649	-4.29711	-3.68227	-3.37991	-4.08545	-2.50526	-3.15307	-2.65303	-3.59447	-3.60967	-3.39307	-3.20791	-3.35699	-3.46317	-4.12722	-3.94391
P01768	-0.0847927	-1.34661	-0.441897	-1.98407	-2.07625	-0.233884	-0.825729	-0.511155	-0.812767	0.295632	0.547131	-1.27832	0.18489	-2.83361	-2.04076	-1.56424	-2.22337	-1.52705	-0.965605	-1.87691	-0.610019	-1.58421	-0.915618	-2.48335	-0.94602	-1.65027	-0.618588	-1.46561	0.629758	-1.18166	-0.969478	-0.0726066	-1.92416	-0.731766	-0.811138	-1.30056	-1.6274
P0DP03	-0.0847927	-1.34661	-0.441897	-1.98407	-2.07625	-0.233884	-0.825729	-0.511155	-0.812767	0.295632	0.547131	-1.27832	0.18489	-2.83361	-2.04076	-1.56424	-2.22337	-1.52705	-0.965605	-1.87691	-0.610019	-1.58421	-0.915618	-2.48335	-0.94602	-1.65027	-0.618588	-1.46561	0.629758	-1.18166	-0.969478	-0.0726066	-1.92416	-0.731766	-0.811138	-1.30056	-1.6274
P01780	0.46729	1.00678	-0.733547	1.1665	-0.586062	2.25761	1.26558	0.0559812	1.25379	1.52225	1.88243	0.148617	2.03309	-2.59428	0.935816	0.0673009	-0.546572	-0.54426	-0.357295	-2.33298	-1.33379	-0.475966	-1.28985	0.535244	0.277224	0.878879	1.68679	1.66997	2.0865	1.12085	0.129441	0.230486	0.146478	1.15386	2.21726	0.561091	1.69167
P01817	-19.0819	-19.0819	-19.0819	-19.0819	-19.0819	-19.0819	-19.0819	-2.94272	-8.53575	-19.0819	-19.0819	-19.0819	-19.0819	-19.0819	-19.0819	-19.0819	-19.0819	-19.0819	-19.0819	-19.0819	-19.0819	-19.0819	-19.0819	-19.0819	-19.0819	-19.0819	-7.20221	-19.0819	-8.06455	-19.0819	-19.0819	-19.0819	-19.0819	-19.0819	-19.0819	-10.4092	-19.0819
P01833	2.94939	1.55784	2.29205	2.37442	1.88899	2.0319	2.92604	3.44539	1.86186	2.83952	2.82644	2.71419	1.90313	3.69218	2.22067	2.57685	2.52266	1.85922	3.30814	2.25585	2.56485	1.82848	2.12026	3.08361	1.46377	2.65321	2.83099	2.17371	2.67154	2.81136	1.95553	2.567	2.55312	2.19856	2.73911	2.76272	2.09188
P01834	4.2989	2.51091	3.11747	4.86624	4.74722	3.46912	4.80146	1.34705	4.39317	4.72091	3.24641	3.96461	4.20645	2.74691	4.86018	4.34835	4.36723	4.17671	2.46634	3.84358	3.26191	3.67282	3.3314	3.21924	1.78705	4.38053	3.83632	3.89651	3.41659	2.33513	2.53252	2.80912	1.46502	2.64418	3.05763	4.10492	4.32367
P01859	3.84011	3.85376	2.5981	3.08066	3.56262	4.35062	3.47981	4.88601	4.74343	4.35049	4.0896	4.14098	4.42079	4.51886	3.60676	4.20766	2.75995	3.68222	3.41772	4.44557	3.67172	2.74555	3.81415	3.97327	3.97999	3.58915	3.67658	3.31761	4.9539	3.23031	3.53258	3.88274	3.37969	3.93051	4.10534	3.05698	4.3624
P01860	1.29122	0.365191	-2.37367	0.567921	-0.539388	1.4932	-1.25341	3.88023	0.0167267	0.338865	-0.731137	1.08821	-0.0841166	1.16784	-0.466657	0.795384	0.846458	0.372906	-1.52519	0.864415	1.47404	0.292263	-2.29204	-0.758035	2.25141	2.16776	-1.16401	-1.61995	2.70645	0.744804	1.52523	0.624186	1.26575	0.412647	-0.549119	0.0416058	0.171944
P01861	-0.146958	1.89088	-1.58966	-1.09231	0.53691	1.37882	-1.41654	0.441332	1.15939	-0.242028	-3.96329	-1.41133	0.189982	-0.863348	0.244683	0.23758	-2.69139	-0.0735449	-1.65925	0.661902	0.326194	-1.02085	-3.07001	-3.09669	1.18094	-0.192937	-0.167161	-0.145819	2.27804	-1.16546	-1.55929	-0.609804	-1.52204	-1.67989	0.304769	-4.53414	2.0579
P01871	-1.12908	-1.23399	-1.0588	-1.73582	-3.31378	-0.397087	-2.06317	-2.11976	-2.07587	-2.08015	-0.203842	-0.975064	-1.77541	-0.59519	-2.03998	-2.03417	-3.45701	-1.50002	-0.648074	-0.531659	-2.05453	-4.73507	-0.636064	-2.30669	-0.663776	-1.46337	-0.998999	-1.15301	-0.689117	-0.463926	-1.04025	-1.44047	-1.1137	-0.835248	-1.02298	-2.84508	-1.88057
P01876	1.9811	1.47696	0.180139	1.79664	-2.16123	2.10539	2.89444	0.796253	2.73405	2.96283	2.48202	2.18847	2.83362	-2.27724	1.35621	0.895834	2.2782	1.20317	1.96638	1.3288	0.710459	2.11534	-0.718785	2.45508	1.04	2.70124	1.73134	2.49526	3.12841	0.342706	2.43728	2.00603	2.10587	1.92148	2.35024	3.0153	2.07622
P01891	-19.0819	-19.0819	-19.0819	-19.0819	-19.0819	-19.0819	-19.0819	-19.0819	-19.0819	-19.0819	-19.0819	-19.0819	-19.0819	-19.0819	-19.0819	-19.0819	-19.0819	-6.64785	-19.0819	-19.0819	-19.0819	-19.0819	-19.0819	-19.0819	-19.0819	-19.0819	-19.0819	-19.0819	-19.0819	-19.0819	-19.0819	-19.0819	-19.0819	-19.0819	-19.0819	-19.0819	-19.0819
P01892	-5.23574	-5.34187	-5.33051	-6.27506	-6.33243	-4.84901	-6.2075	-1.9731	-5.15604	-6.23833	-5.55851	-5.07347	-5.62184	-2.86983	-6.50499	-5.4428	-7.05093	-6.72161	-6.28989	-6.3378	-4.93285	-7.54437	-5.30661	-6.5278	-19.0819	-19.0819	-4.96347	-19.0819	-7.64578	-5.00118	-19.0819	-19.0819	-19.0819	-19.0819	-19.0819	-6.4419	-6.16747
P01903	-4.42507	-3.81092	-3.28872	-2.57507	-7.91657	-4.20698	-5.68942	-4.46137	-5.65739	-5.34587	-3.82259	-3.42364	-3.68473	0.537765	-3.91224	-3.92189	-7.08608	-4.43604	-4.00922	-4.35892	-4.32521	-5.27192	-5.43109	-5.56616	-1.72641	-2.62071	-3.04869	-1.62512	-2.72121	-2.61814	-3.46613	-2.74711	-2.6014	-1.95976	-4.71185	-4.11247	-2.03286
P01911	-19.0819	-19.0819	-19.0819	-1.97119	-19.0819	-4.00728	-19.0819	-19.0819	-19.0819	-19.0819	-19.0819	-19.0819	-19.0819	-19.0819	-19.0819	-19.0819	-19.0819	-19.0819	-5.08512	-4.78386	-19.0819	-19.0819	-19.0819	-19.0819	-1.37794	-1.99045	-1.3335	-1.84201	-2.55422	-1.59251	-2.82283	-2.21742	-1.20594	-1.35503	-1.46121	-1.59984	-1.40872
P01920	-19.0819	-6.3695	-4.51803	-19.0819	-19.0819	-19.0819	-5.19156	-19.0819	-19.0819	-19.0819	-19.0819	-19.0819	-19.0819	-19.0819	-5.12903	-4.29148	-4.71211	-4.94165	-4.844	-5.02731	-4.86306	-5.58217	-5.31769	-5.39777	-19.0819	-19.0819	-5.34915	-19.0819	-19.0819	-19.0819	-19.0819	-7.67801	-19.0819	-19.0819	-19.0819	-19.0819	-19.0819
P02042	-2.98353	-3.99046	-3.69649	-5.32708	-3.85271	-5.25537	-7.03315	-4.56413	0.155267	-2.23527	-4.5319	-5.10006	-1.74867	-3.63378	-2.43346	-4.98875	-1.48952	-2.37614	-3.62615	-3.80946	-5.34078	-1.22446	-4.42323	-4.13058	-3.45896	-4.55872	-1.91535	-2.69756	0.759977	-2.17436	-1.97013	-0.856162	-3.41803	-1.18344	-5.23109	0.212127	-2.59893
P02144	-3.09109	-1.6969	-3.18586	-2.86926	-4.18778	-2.7727	-3.46416	0.435916	-3.94159	-3.42328	-4.05369	-5.88033	-3.75461	-0.345658	-5.60662	-4.6546	-6.25387	-3.63044	-6.00675	-4.63526	-5.55536	-6.71153	-5.06404	-5.62943	-5.14869	-5.54418	-5.31109	-7.23697	-3.20794	-6.48187	-5.48691	-4.58575	-5.18354	-5.52281	-6.72098	-6.83827	-2.35291
P02452	-1.03589	0.733905	-3.0349	0.0340254	-0.624695	-2.23615	-1.68329	-0.578072	-2.59648	-0.857742	-0.568931	-2.28653	-3.82422	-2.78627	-0.0954087	-0.415663	0.399119	-1.83376	-1.76001	-2.15063	-1.77455	-1.2723	-1.55594	-0.351413	-1.8132	-0.651124	0.0762197	0.511697	-1.64758	-1.03319	-0.21695	-2.0797	-1.74835	-1.19951	-0.515467	-1.28362	-0.479667
P02458	-2.48716	-1.38549	-1.63357	-2.89826	-1.27051	-2.20365	-2.12498	-4.64476	-3.03742	-2.77053	-2.34369	-3.21265	-3.85164	-2.16701	-1.86293	-1.34642	-1.51009	-1.20265	-2.48732	-2.33443	-2.55789	-2.61477	-2.73691	-1.94569	-2.34377	-1.71613	-0.518696	-1.38867	-1.87324	-0.330855	-2.1197	-3.00222	-0.960571	-2.64414	-1.67995	-3.05508	-0.988717
P02461	-0.728283	0.350341	-3.09437	-0.200275	-0.215734	-1.2704	-2.26939	-3.04649	-2.19535	-1.2609	0.500383	-0.191834	-3.01117	-3.33349	-1.80421	-0.799577	-0.729859	-1.22839	-1.48395	-0.872877	-2.90227	-2.2641	-1.56299	-1.80238	-0.224412	-0.444142	1.53671	0.12116	1.0085	0.790503	0.357803	-0.408211	-0.179034	0.468177	-0.136144	-0.613101	0.210407
P02462	-4.74749	-5.60168	-4.4809	-4.46774	-5.95497	-4.59316	-6.51994	-6.13681	-6.12868	-6.79429	-5.61087	-6.23937	-7.88108	-4.03297	-5.98265	-5.00521	-5.50154	-4.52547	-3.39887	-3.96669	-3.79037	-5.88936	-5.01285	-4.88586	-5.19794	-7.14277	-5.89399	-9.22274	-7.52592	-4.85952	-6.68968	-6.37321	-5.39436	-4.92723	-5.59199	-6.65437	-6.66254
P02511	-2.95698	-2.06918	-2.23925	-4.26715	-4.11391	-2.32662	-5.13672	-1.71025	-4.52768	-3.73023	-2.20435	-2.89174	-2.96553	-1.20986	-1.83385	-1.58593	-2.82212	-1.6997	-0.504591	-1.65193	-1.2299	-1.81981	0.114785	-1.36343	0.604485	-1.42492	-0.658988	-0.54109	-1.19914	-1.81341	-1.326	-1.48674	1.30405	0.388437	-1.26236	-0.833911	0.681305
P02533	-1.02007	-0.373355	-0.705081	-1.22775	-1.36992	1.10523	-0.29843	-4.00424	1.05802	0.92546	-1.10955	0.745334	0.505539	-4.37258	0.939143	1.05653	1.01875	0.703438	1.24919	-1.33734	-1.04508	2.33108	2.25853	-0.145736	0.933962	0.678228	1.50366	-1.14455	-0.0234732	0.606068	1.80449	2.37468	1.36353	1.55045	1.34875	1.01571	0.883383
P02538	-1.30958	-0.596713	0.0362822	-1.66735	-1.6976	1.17756	-1.46109	-3.96294	-0.243981	0.142381	-2.41963	0.210681	-0.49287	-1.23446	0.0963946	0.662934	0.978373	1.7464	2.43874	0.579618	-0.559025	2.17728	3.44122	-0.031325	0.913891	-0.21645	1.583	-1.90081	-0.448227	0.681352	1.33047	2.30146	0.795766	0.663568	0.813551	0.0971342	-0.196457
P02545	-4.46652	-4.47943	-3.0213	-5.84882	-4.30091	-3.67831	-4.48995	-1.74482	-4.8542	-6.01828	-4.1692	-3.6891	-3.58824	-4.10707	-3.82184	-3.59823	-4.23996	-2.76863	-1.73624	-3.80675	-2.20931	-2.69437	-1.14403	-3.71572	-2.36279	-4.42844	-3.09042	-4.8339	-5.60796	-4.92775	-3.97353	-2.55365	-3.15936	-3.23588	-4.00823	-4.65028	-3.75738
P02549	-19.0819	-19.0819	-19.0819	-19.0819	-19.0819	-4.68252	-19.0819	-19.0819	-19.0819	-19.0819	-19.0819	-5.92925	-19.0819	-19.0819	-6.38892	-6.35213	-6.08868	-8.79197	-6.53657	-4.36718	-6.05748	-6.53161	-6.44353	-6.41172	-6.52627	-6.31764	-4.7131	-6.86676	-4.91638	-6.34356	-6.35876	-6.14217	-5.957	-5.59669	-6.21226	-6.50135	-8.40922
P02585	-19.0819	-19.0819	-19.0819	-4.20808	-19.0819	-5.54577	-19.0819	-19.0819	-19.0819	-19.0819	-7.49325	-19.0819	-19.0819	-19.0819	-19.0819	-19.0819	-19.0819	-19.0819	-3.87179	-3.16775	-19.0819	-19.0819	-8.01179	-19.0819	-2.43944	-19.0819	-19.0819	-8.3677	-19.0819	-19.0819	-4.60935	-6.78449	-19.0819	-19.0819	-2.81216	-5.27067	-19.0819
P02647	0.703561	-0.0741411	-1.39859	0.341007	-0.979524	0.488568	-1.71143	0.213017	-1.68989	-2.27296	-0.99032	-1.14318	-0.351924	-0.625422	1.4337	2.58958	0.842679	1.85052	1.79437	1.41231	2.34113	0.492659	0.778558	1.3895	2.79992	0.965112	-0.0111747	-0.137806	0.961596	0.974072	1.34826	1.82128	2.24174	2.24829	-0.193097	1.05996	-0.389465
P02649	-2.12192	-3.18719	-3.7934	-0.889358	-1.83008	-2.00991	-1.4646	-0.492278	-2.37058	-0.612665	-2.19156	-2.07258	-2.64311	-0.282372	0.483917	0.290941	0.675401	-0.486933	-0.448281	-0.483365	0.40891	0.364014	-2.24599	0.395722	-0.285285	-0.534921	-0.662209	-2.11742	-2.84981	-1.5801	-1.03188	-0.28322	0.760863	-0.389908	-0.105615	0.604599	-1.64974
P02652	0.327398	-3.20543	-1.34443	-1.38008	-1.14664	-1.57027	-2.96895	-0.506028	-3.79117	-3.22529	-2.58014	-3.86676	-2.22431	1.01028	-2.10242	-1.44933	-1.86966	-1.77282	-0.325259	-1.1687	0.950262	-2.10258	-1.81623	-1.73236	0.775855	-2.25394	-2.77561	-3.02108	-3.40803	-0.918624	-0.21437	-0.839085	-0.854593	-0.495562	-3.11399	-1.11686	-4.61656
P02654	-3.55234	-5.69382	-4.08169	-3.85494	-4.47955	-4.52236	-5.64084	-4.63268	-4.50668	-4.31887	-3.28563	-4.71385	-5.2452	-3.93458	-3.88333	-3.06515	-3.78907	-3.28893	-3.90036	-3.85353	-2.94032	-4.65275	-2.93626	-2.88053	-0.84011	-2.5033	-2.7464	-3.05598	-2.5393	-3.50881	-2.78269	-2.06299	-1.55814	-1.49667	-2.65478	-2.00471	-2.63012
P02655	-4.12925	-2.87537	-4.44409	-4.10049	-2.52626	-6.4309	-2.97661	-1.61011	-5.13336	-5.73397	-4.22461	-4.05535	-4.8917	-4.50918	-3.09926	-3.90941	-3.12681	-3.57198	-3.47432	-8.83281	-3.48652	-3.16652	-5.07632	-3.88899	-3.09061	-3.40378	-3.63074	-4.46113	-0.176052	-3.43552	-3.14002	-1.8488	-2.23788	-3.66518	-4.78664	-3.62345	-3.14787
P02656	-1.03697	-1.58632	-2.93458	-0.828964	-0.422276	-1.22879	-2.8759	-2.65387	-4.24825	-2.99145	-2.92986	-3.19421	-3.99315	-1.24543	-0.810976	0.0442696	-0.918432	0.698961	-4.23904	-2.63478	0.560013	-1.07838	-0.862143	-0.973166	-0.458699	0.305799	-2.15101	-1.44468	-0.346046	-2.59823	-0.498578	0.714627	1.18668	-1.96361	-1.32575	-0.375426	0.346866
P02671	-0.131798	0.917097	1.77904	0.0466006	-0.370493	0.953877	0.985011	1.81281	-1.02035	-0.167984	0.685717	0.858755	0.874123	1.47884	-0.268969	1.02744	-0.851753	0.325714	1.2864	0.501296	0.596278	-1.5285	-1.18844	-0.907284	0.865089	-0.123153	0.722918	0.697467	1.05795	1.28995	-1.34508	-0.681597	-1.18834	-0.111564	-1.11912	-1.71148	0.998844
P02675	-4.19812	-3.02622	-3.5351	-4.17467	-4.70538	-2.10485	-4.92595	-1.87136	-3.94418	-4.42121	-2.0997	-1.86392	-1.41257	-3.34471	-3.65145	-1.94722	-3.4371	-3.45277	-1.4713	-2.45927	-0.308406	-2.47397	-1.69768	-3.65984	1.84935	-2.91822	-2.39356	-4.09547	-0.142359	-3.19795	-3.05798	0.0489617	-0.76982	0.8197	-2.86017	-3.16194	-0.671337
P02679	-4.22539	-3.18981	-2.94988	-4.33797	-4.28182	-1.90295	-5.15251	2.0577	-4.2424	-4.90455	-1.88744	-1.84424	-1.52398	-3.63514	-3.76799	-1.88665	-3.74515	-3.30162	-1.69123	-2.36018	-0.595631	-3.04043	-2.47534	-3.85258	1.6293	-2.95875	-2.49917	-3.51451	-0.310197	-3.43121	-3.39009	0.318571	-1.05716	0.945422	-3.38072	-3.34064	-0.498717
P02686	-19.0819	-6.87341	-5.63397	-6.26284	-19.0819	-5.62521	-19.0819	-19.0819	-19.0819	-6.58291	-5.92665	-4.87354	-19.0819	-19.0819	-8.04877	-5.56445	-5.53875	-5.95343	-5.25075	-4.71081	-5.11175	-4.7358	-6.57411	-6.87525	-5.87257	-6.43662	-6.33287	-6.65898	-7.34698	-5.06769	-5.80665	-5.86647	-5.79955	-5.76153	-6.30424	-6.76244	-6.30145
P02724	-19.0819	-19.0819	-19.0819	-19.0819	-6.53446	-19.0819	-19.0819	-19.0819	-19.0819	-19.0819	-19.0819	-19.0819	-8.12116	-19.0819	-6.35677	-6.28287	-6.73425	-5.93548	-5.83783	-6.02113	-5.7878	-6.33101	-4.73007	-6.21113	-19.0819	-19.0819	-7.33004	-19.0819	-19.0819	-19.0819	-19.0819	-19.0819	-19.0819	-19.0819	-19.0819	-19.0819	-19.0819
P02730	-19.0819	-19.0819	-19.0819	-7.79541	-19.0819	-6.46234	-19.0819	-19.0819	-19.0819	-8.46861	-8.14341	-19.0819	-19.0819	-19.0819	-5.64889	-7.03726	-3.03495	-5.6907	-5.21887	-5.49618	-6.27473	-3.48916	-6.76312	-7.5819	-3.54057	-7.40889	-7.24116	-8.00146	-1.67186	-8.19491	-6.52291	-2.62741	-6.88941	-2.0135	-7.24688	-2.95216	-4.30343
P02741	-4.36181	-4.76735	-4.79929	-5.21212	-5.80121	-4.46456	-4.34397	-5.35029	-5.62026	-7.40776	-5.03949	-4.8865	-4.97141	-3.99512	-5.17858	-3.95487	-19.0819	-19.0819	-8.28396	-8.46727	-19.0819	-19.0819	-19.0819	-6.18589	-2.37155	-5.36859	-3.37856	-5.3081	-3.41195	-5.36032	-3.65277	-3.07669	-3.25101	-1.67302	-3.96701	-7.02427	-2.56972
P02743	-2.92886	-3.10066	-5.39976	-1.20104	-4.83328	-0.697899	-2.2426	-2.65502	-2.97806	-4.59387	-2.06897	-2.37309	-2.88695	-2.79241	-2.07487	-0.341167	-1.94613	-1.63985	-3.68676	-1.89523	-2.40398	-3.75374	-3.82343	-0.229428	0.368898	-2.25555	-2.11062	-3.01347	-0.449476	-3.48645	-2.47202	-0.157007	-1.78787	-0.325727	-0.417876	-0.490371	-0.456591
P02745	-7.34458	-19.0819	-19.0819	-7.54403	-19.0819	-19.0819	-19.0819	-19.0819	-19.0819	-19.0819	-19.0819	-19.0819	-19.0819	-19.0819	-6.01925	-19.0819	-19.0819	-19.0819	-19.0819	-19.0819	-19.0819	-19.0819	-19.0819	-7.9755	-6.08057	-6.50445	-5.73434	-7.02719	-7.50634	-6.29513	-6.31033	-4.89353	-7.00205	-4.89043	-6.57737	-6.30246	-6.2784
P02746	-7.18614	-4.49039	-4.62058	-6.70605	-6.30256	-6.33663	-5.80372	-2.08156	-6.34639	-5.76284	-5.43764	-6.551	-6.08312	-4.74905	-5.71118	-5.0514	-7.11368	-4.42139	-6.73626	-5.11587	-3.6691	-6.07702	-7.69251	-6.52781	-3.75	-6.50463	-5.77692	-6.16764	-6.05753	-5.64443	-6.58923	-4.06007	-5.10198	-4.87653	-5.65157	-6.35194	-5.81011
P02747	-7.08059	-6.31853	-6.02457	-5.73674	-6.60351	-4.89591	-7.57163	-6.57556	-6.84554	-6.26199	-6.31082	-5.10938	-5.29705	-6.22135	-5.44395	-4.62923	-4.76148	-3.67687	-5.97471	-4.98072	-3.32672	-4.95885	-5.44277	-5.31151	-2.10253	-5.43011	-5.0876	-6.75771	-5.48188	-4.84909	-5.16163	-3.04593	-3.30079	-3.00542	-4.84646	-5.66004	-4.89665
P02748	-1.76301	-0.257213	-2.41816	-2.38702	-1.9432	-0.575453	-2.6187	0.614723	-1.12388	-2.67623	0.622336	-0.314384	-0.0442319	-1.72516	-2.27895	-0.101897	-2.04629	-2.26919	-2.47063	-0.99887	-1.09294	-1.84116	-1.62418	-0.477742	0.571712	-1.45633	-0.914466	-1.95236	-0.438688	-1.08029	-1.51503	0.530046	-1.09189	1.59931	-1.24412	-1.13631	0.777076
P02749	2.6038	1.85456	3.36793	2.29502	2.12744	1.38306	1.01137	1.73464	0.193644	1.98864	1.62645	1.84997	1.34547	3.00406	0.688838	2.26339	0.754926	2.70509	1.34649	2.42152	2.17272	0.45021	2.3192	1.19788	2.19992	2.80901	1.97623	2.68005	2.21602	2.63315	1.99836	1.00766	2.16272	1.36319	1.01027	0.75236	1.62999
P02750	0.741166	2.2105	1.07678	0.742804	0.477076	2.81415	3.42926	4.92358	2.41485	-0.0656897	2.73079	2.87971	3.1474	3.0893	1.95634	1.99005	-0.172762	0.500847	-0.569042	1.21397	0.109673	-0.744	2.08025	-0.0110077	3.20785	0.310166	1.28225	3.69279	3.59961	2.01294	2.05485	2.23809	-1.28853	3.51414	2.55157	0.276941	2.87828
P02751	0.877545	-0.866076	-1.90784	0.941342	0.234861	0.170336	-0.255189	-3.07979	-1.25904	0.635016	0.72194	1.14345	-1.00955	-2.37302	0.154101	0.204923	0.524395	-0.155332	0.974096	0.569907	0.67344	0.550925	-0.58915	0.785834	0.299107	0.398615	-0.183283	-1.62296	-0.935082	0.316606	0.867057	0.0452796	0.975628	-0.0274768	0.648094	0.826523	-0.19878
P02753	2.22751	3.48939	3.55957	1.5963	4.12843	2.23069	2.20465	4.34398	0.866048	1.17689	1.62325	2.70391	1.00855	2.99293	1.23554	1.35315	1.16359	2.7891	1.6999	1.86498	2.24723	0.358067	1.28702	0.765993	1.4274	2.64365	2.00294	0.417398	3.98882	1.94108	1.10175	1.80733	1.60805	0.031169	0.377761	1.18206	3.34202
P02760	5.64912	5.8941	5.25125	5.04036	6.30738	4.01573	6.077	4.91695	4.94499	5.55484	4.04176	4.10346	5.68769	3.10006	4.84312	0.932291	5.41272	2.3362	3.673	3.88956	3.7244	3.44553	2.27712	5.01925	1.70546	4.39315	3.97483	5.06599	5.13798	4.34462	4.26973	2.96458	3.27466	3.60111	3.76793	2.90523	4.78002
P02763	1.48852	2.02185	2.62125	2.35669	2.66334	4.78464	2.68588	-0.212973	4.57684	2.8373	2.12666	4.55343	4.0552	4.03701	1.14365	1.17808	0.224982	2.47715	-0.647992	2.49933	1.72302	0.912145	1.45059	0.516244	3.0941	0.626447	1.29018	2.69134	2.81549	2.16899	1.52944	1.04534	-1.11108	2.70309	2.67892	0.0775366	3.41827
P02765	1.26975	3.01424	1.21176	1.74432	2.95209	2.93965	2.45795	1.41296	1.82821	0.777589	1.5368	1.57565	0.979679	1.95018	1.24107	3.12156	0.824997	2.08594	2.19696	0.835727	2.61112	-1.65619	1.94628	1.22079	2.00006	1.3675	0.0671858	0.565659	2.32615	1.71459	1.92627	0.0349075	0.975104	1.97357	0.815631	0.79345	1.78778
P02766	1.04639	-0.53153	-0.864303	1.18298	1.79751	-0.109647	-0.407034	-0.428843	-0.823704	0.306096	-0.313484	-0.680446	-0.812376	-0.61546	-0.194156	0.773933	0.48304	1.4678	-0.0125657	-0.238868	1.20171	0.663185	-0.974039	-0.0303076	0.394617	0.837016	-0.609569	-0.371657	3.00075	0.499346	2.41864	0.824662	0.660809	0.281804	0.640028	1.16439	1.60769
P02768	3.67707	3.33255	3.34652	2.97128	3.30247	4.21109	3.299	4.07973	4.28915	3.5347	3.05492	3.39583	3.47473	5.07815	3.30974	2.21374	3.81711	3.17952	3.43821	3.40585	3.54742	4.06929	3.37463	2.84194	2.99369	2.34296	2.87437	3.19117	3.21189	2.87444	3.18454	3.13422	2.08279	3.56152	3.30133	3.19476	3.09117
P02774	0.36184	-0.580478	-0.446304	-0.320198	-1.60407	-0.806645	-1.83092	0.183064	-2.11199	-1.57958	-1.64512	-1.7691	-1.93546	0.732785	-2.33647	-1.10115	-1.66075	-1.02303	-0.23715	-0.575872	0.475491	-1.44116	-1.86514	-1.50627	-0.254381	-1.98187	-1.77184	-1.92498	-1.03707	-0.337503	-0.460521	-1.45005	-0.834468	-0.339838	-2.16763	-1.16323	-2.60862
P02775	-6.77819	-19.0819	-6.797	-6.55636	-19.0819	-19.0819	-19.0819	-4.48246	-19.0819	-19.0819	-19.0819	-19.0819	-19.0819	-4.50192	-5.70342	-7.15294	-6.1948	-5.49098	-5.47008	-5.65338	-5.5702	-5.5199	-7.10536	-7.24268	-5.22169	-6.17024	-7.27564	-5.67886	-6.64746	-5.31582	-5.45145	-4.86389	-5.35663	-5.19877	-5.30495	-5.44358	-5.60193
P02776	-7.21016	-3.297	-5.41741	-5.54133	-4.11073	-5.07215	-4.87305	-3.57337	-4.19653	-4.90311	-3.27707	-3.70399	-5.66698	-5.0152	-5.53308	-5.75995	-6.20483	-4.85349	-5.48449	-5.1629	-4.35671	-5.80159	-6.44471	-6.64513	-5.88655	-6.31215	-4.8542	-5.92417	-6.59757	-4.62644	-5.39472	-2.20227	-6.75642	-5.44876	-4.87621	-5.40056	-4.32174
P02778	-19.0819	-4.97372	-19.0819	-19.0819	-19.0819	-19.0819	-19.0819	-19.0819	-4.76862	-5.44875	-19.0819	-19.0819	-19.0819	-19.0819	-5.56358	-19.0819	-19.0819	-19.0819	-19.0819	-19.0819	-19.0819	-19.0819	-19.0819	-4.33487	-19.0819	-19.0819	-4.63333	-19.0819	-19.0819	-19.0819	-19.0819	-4.90245	-5.2247	-5.29674	-5.36049	-4.35673	-19.0819
P02786	-6.64441	-6.42768	-6.14717	-6.84154	-5.09315	-5.49111	-7.03133	-8.36134	-6.96813	-6.38458	-4.96394	-5.7423	-7.37956	-6.34395	-6.61002	-5.93642	-5.76189	-5.37309	-5.84609	-4.2323	-6.57981	-5.16878	-5.13971	-5.63265	-6.06411	-6.21469	-5.29495	-6.04254	-5.26557	-5.51933	-5.53454	-5.56326	-5.15787	-4.03324	-5.17397	-5.10517	-5.36075
P02787	2.64727	3.31139	1.43512	2.13322	2.64907	2.34307	1.81882	1.90314	4.68906	2.49909	4.14178	2.69862	4.2619	3.13681	2.24057	2.21764	2.41947	-0.254207	0.588657	-0.242062	1.43422	2.4115	2.30567	2.84506	1.62088	1.36401	0.134671	3.15226	3.83527	0.896159	2.99927	2.52457	1.76007	2.33322	2.72439	2.30857	2.67891
P02788	-4.28112	-2.7961	1.23032	-4.32324	-5.78096	-2.76582	-0.754088	-3.90669	-2.70475	-0.826679	1.02217	-0.262111	-1.87038	-4.66897	1.49774	0.0379527	-1.9143	-0.522572	-2.13678	-0.777069	-0.139145	-2.31184	0.67517	-0.363391	1.15371	0.952662	-2.11962	-1.24026	2.98143	-1.29305	-1.29226	3.2413	1.09444	1.50194	3.20128	-0.322005	0.647572
P02790	3.1923	2.69925	0.604102	1.65906	3.52989	2.98756	3.34611	2.85151	3.61799	1.92224	4.00597	3.75644	3.98304	1.33213	2.44423	3.16271	1.87434	1.99557	1.41054	1.44652	2.47554	1.90352	2.3325	2.41874	2.69967	2.15909	2.5512	3.38231	4.33777	2.09343	2.49944	2.26824	1.52394	2.20749	2.63145	1.70704	3.95149
P02792	-4.55679	-4.34516	-0.335176	0.0200018	-6.62967	-1.55786	-3.001	1.59273	-2.63688	-1.2384	1.8766	-2.02576	-1.45677	0.759521	-0.573862	-0.277886	-3.3985	0.0452771	-1.87125	-4.14057	-0.0332869	-3.07689	-3.61327	-1.15755	0.235436	-1.38783	-0.397945	0.63204	0.727922	-0.683221	-0.387358	0.00408308	0.499784	-1.39021	-0.0101923	-1.1154	1.97838
P02794	-5.9792	-6.99215	-3.9723	-4.30685	-5.99557	-4.85083	-4.71196	-2.52836	-5.54588	-4.29032	-1.46984	-3.82243	-4.87527	-2.55402	-3.61752	-3.57146	-4.9868	-4.71217	-5.78312	-5.6434	-3.46182	-4.55337	-4.75979	-3.15636	-3.31444	-4.02033	-3.15164	-2.36017	-2.42573	-3.55984	-4.12184	-2.47413	-2.96167	-3.96278	-3.38076	-3.68997	-1.44653
P02795	1.50829	2.14163	1.29512	0.0838312	2.91912	0.644327	1.4509	2.63766	0.200476	0.925186	0.206673	-0.789776	1.88367	-0.909718	0.0876368	0.498944	0.1641	0.830862	0.582295	-0.0674747	0.952835	-2.95822	0.18328	-0.305096	0.923637	-1.90658	0.732627	0.907327	1.60786	-0.143124	0.673469	-0.632568	-0.14348	-1.91578	-0.768658	-2.43844	0.859096
P02810	-3.34252	-2.62242	-1.10013	-3.89816	-0.08552	-1.57213	-2.30801	-2.5807	-0.700728	-2.72057	-1.46052	0.271445	-6.54851	-0.0815366	-2.42236	0.513369	-4.81555	-0.982144	-2.52531	-2.4042	-1.97126	-3.99158	-2.12684	-3.41051	-0.838351	-1.87818	-2.48881	-5.06233	-0.606185	-2.39763	-2.89892	-4.64389	-2.97728	-1.543	-3.31452	-3.86175	-2.34408
P02814	-5.86913	-5.86797	-4.36778	-3.41161	-4.0473	-3.62929	-2.95961	-4.91877	-5.18874	-5.20404	-4.65976	-2.1494	-4.6591	-5.52633	-0.638823	-0.955986	-0.588773	-0.270437	-1.09309	-2.23569	-2.5555	0.402895	-2.92568	0.393724	-4.01614	-1.07434	-2.29619	-4.7539	-5.44191	-3.37537	-2.1977	-6.15679	-3.90196	-5.01716	-5.49343	-2.94771	-6.53288
P03891	-19.0819	-19.0819	-19.0819	-19.0819	-19.0819	-19.0819	-19.0819	-19.0819	-19.0819	-19.0819	-19.0819	-19.0819	-19.0819	-19.0819	-19.0819	-19.0819	-19.0819	-5.53735	-19.0819	-19.0819	-6.4745	-8.50585	-6.55526	-19.0819	-19.0819	-19.0819	-6.10584	-19.0819	-19.0819	-19.0819	-19.0819	-7.07116	-6.03895	-6.68066	-7.19682	-19.0819	-5.96678
P03905	-19.0819	-19.0819	-19.0819	-7.24751	-19.0819	-7.66458	-19.0819	-19.0819	-19.0819	-19.0819	-19.0819	-19.0819	-19.0819	-19.0819	-5.82211	-6.06677	-6.23551	-5.10288	-5.83236	-6.59002	-5.5103	-6.16479	-4.7989	-6.08889	-7.32354	-9.30976	-5.90527	-6.30563	-7.11284	-5.90163	-5.91683	-5.26411	-5.13531	-5.0552	-5.90028	-6.55115	-5.59837
P03915	-19.0819	-19.0819	-19.0819	-19.0819	-19.0819	-19.0819	-19.0819	-19.0819	-19.0819	-19.0819	-19.0819	-19.0819	-19.0819	-19.0819	-7.24785	-7.21106	-7.79379	-7.23677	-9.32265	-7.08066	-6.91642	-5.42481	-6.26635	-7.27066	-19.0819	-19.0819	-19.0819	-19.0819	-19.0819	-19.0819	-19.0819	-19.0819	-9.99717	-7.15082	-19.0819	-19.0819	-19.0819
P03950	-4.97032	-5.50456	-3.65618	-4.32358	-6.31521	-4.13775	-4.58437	-5.37176	-6.49075	-5.26464	-4.24361	-5.53829	-4.82547	-5.01755	-2.83907	-1.5327	-2.8581	-0.711439	-3.85469	-1.84115	-1.32192	-3.6521	-3.44687	-2.44608	-3.06312	-3.08726	-2.92155	-4.47755	-5.31477	-4.8879	-4.05974	-2.3136	-2.43963	-3.79557	-3.27932	-3.26994	-3.6365
P03951	-2.98004	-3.37212	-4.37349	-4.79334	-6.40188	-3.01723	-5.75409	-4.92448	1.39753	-4.80016	-3.74165	-4.13274	-6.289	0.89677	-3.61877	-2.47727	-3.72876	-3.49811	-3.47363	-3.66187	-2.75341	-4.5806	-3.7716	-2.69881	-3.59082	-3.91885	-4.0185	-5.53471	1.85799	-0.629422	-3.7465	-3.9088	-2.07746	-2.99763	-3.53456	-2.09541	-4.74376
P03952	-5.48053	-4.76413	-5.57531	-7.48359	-6.19294	-6.047	-5.85361	-4.68213	-6.39627	-6.61851	-6.55971	-5.14843	-6.4303	-4.11275	-6.24956	-6.48725	-7.15726	-6.06004	-4.85772	-6.26862	-4.84998	-6.80802	-5.87401	-5.9858	-4.2648	-6.42031	-6.90817	-9.14317	-7.95766	-6.81033	-6.39352	-5.12834	-5.15169	-4.63421	-6.33197	-6.35678	-6.76719
P03973	-2.97207	-5.09357	-3.27672	-2.78524	-6.38012	-3.41412	-2.84557	-3.9014	-6.01421	-3.40646	-2.6097	-4.05964	-4.60101	-3.94928	-3.61969	-4.75094	-3.64879	-3.24862	-2.80597	-3.53921	-3.08104	-4.11817	-2.00216	-3.38903	-0.64019	-3.89878	-2.27838	-4.83138	-2.60569	-3.15285	-4.07413	-1.85614	-2.51901	-2.56818	-2.8815	-3.7844	-3.91873
P03989	-6.83195	-19.0819	-19.0819	-19.0819	-19.0819	-19.0819	-19.0819	-19.0819	-19.0819	-19.0819	-19.0819	-19.0819	-19.0819	-19.0819	-19.0819	-19.0819	-7.9097	-19.0819	-19.0819	-19.0819	-19.0819	-7.48742	-19.0819	-19.0819	-19.0819	-19.0819	-8.49397	-19.0819	-19.0819	-19.0819	-19.0819	-19.0819	-19.0819	-19.0819	-19.0819	-19.0819	-19.0819
P30485	-6.83195	-19.0819	-19.0819	-19.0819	-19.0819	-19.0819	-19.0819	-19.0819	-19.0819	-19.0819	-19.0819	-19.0819	-19.0819	-19.0819	-19.0819	-19.0819	-7.9097	-19.0819	-19.0819	-19.0819	-19.0819	-7.48742	-19.0819	-19.0819	-19.0819	-19.0819	-8.49397	-19.0819	-19.0819	-19.0819	-19.0819	-19.0819	-19.0819	-19.0819	-19.0819	-19.0819	-19.0819
P04003	-3.68915	-3.72521	-3.2664	-5.92198	-5.48796	-4.48412	-4.19413	-3.70503	-4.46951	-5.39425	-2.7783	-4.26995	-4.59055	-4.11261	-5.04492	-4.86415	-6.73945	-6.26725	-6.09713	-5.22398	-4.71997	-4.95094	-6.15385	-7.01592	-2.8368	-5.14588	-4.96169	-7.59513	-4.6816	-4.19038	-3.53387	-4.12723	-4.46829	-4.3746	-9.50325	-5.59341	-5.84817
P04004	0.484992	-0.890272	2.09258	-0.387192	-0.0771163	0.210067	0.323452	-0.258233	-0.0724234	1.49958	-0.0547864	0.582446	0.823113	0.841718	-0.298507	0.156992	0.641785	0.940789	1.01605	1.13568	1.48334	-0.148763	-0.715641	0.164107	-1.32636	-0.20359	-0.140374	-2.46624	-0.453069	-0.858772	-0.808392	0.179826	-1.45262	0.153097	-1.10655	0.262643	0.464013
P04040	-4.65972	-4.64249	-0.699511	-6.07697	-6.26728	-5.25075	-5.72136	-3.48946	-3.74219	-4.13464	-5.15581	-4.52752	-4.84131	-2.13453	-4.48409	-5.48653	-3.9581	-3.62144	-4.04123	-4.13875	-5.89435	-2.74771	-4.67819	-4.25378	-3.36822	-3.57828	-4.38964	-5.05223	-3.58952	-4.56529	-4.98842	-2.00118	-3.28799	-3.57359	-4.49315	-3.28031	-4.50424
P04049	-6.06282	-19.0819	-7.03076	-6.71415	-19.0819	-19.0819	-19.0819	-19.0819	-19.0819	-19.0819	-19.0819	-6.54894	-19.0819	-5.8547	-6.31739	-5.74635	-6.86373	-5.65893	-5.63884	-6.16743	-5.27589	-6.13203	-5.99595	-7.288	-5.79987	-6.25871	-5.84082	-6.38706	-7.22564	-6.11133	-6.02964	-6.07122	-5.14617	-5.40967	-5.5819	-6.3423	-6.09949
P04062	-4.19283	-4.4055	-3.15549	-3.54352	-5.48063	-3.63873	-4.93929	-2.42997	-5.66152	-4.72669	-2.96717	-4.43379	-4.49961	-4.32749	-3.70081	-3.65424	-4.6014	-3.51792	-4.2523	-3.73554	-2.91569	-3.61319	-3.05518	-3.94432	-3.47866	-3.33253	-3.26126	-3.49858	-5.18032	-3.38412	-3.52185	-3.45603	-2.85982	-2.87956	-3.21069	-2.95358	-3.72823
P04066	-0.888365	0.128742	-0.270504	-1.48494	-2.78304	-0.320825	-1.92198	-2.50552	-2.61135	-1.49892	0.526196	-0.0725728	-0.795532	1.5141	-0.70691	0.0828783	-3.06901	-0.314684	-1.4602	-0.403686	-0.183262	-2.559	-1.49539	-1.53399	-0.828739	-1.05793	0.112176	0.394555	-0.414361	0.0480251	-2.11474	-0.359498	-0.273752	-0.306802	-0.456609	-0.700348	0.250205
P04070	-6.07787	-6.00693	-5.11242	-6.73672	-5.51346	-5.13498	-7.21027	-6.35102	-6.98838	-6.03745	-5.20862	-5.76911	-6.76155	-4.70711	-5.63678	-5.11606	-5.84757	-5.24606	-4.07892	-4.99567	-4.58726	-5.97198	-5.54538	-4.8928	-4.67998	-4.75453	-4.90595	-6.49611	-5.77329	-5.8234	-5.85985	-5.50731	-5.18604	-5.4477	-5.60778	-4.30316	-5.28467
P04075	-1.7223	-0.409427	-0.665064	-3.19899	-3.80436	-2.66326	-2.7728	-1.61721	-3.48252	-3.21022	-2.90695	-2.63177	-2.91914	0.558322	-2.58846	-1.89929	-2.42199	-2.62998	-1.63725	-2.59074	-2.12967	-1.15542	-0.164055	-1.48406	-0.532358	-1.68782	-0.648341	-1.42976	-3.1044	-2.08448	-1.57581	0.318861	-0.487879	-1.14697	-1.65788	-1.14123	-2.77192
P04080	-1.1133	-0.504232	0.430811	-3.5278	-2.72722	-1.1234	-2.62679	-1.5792	-2.75754	-4.39671	-2.85172	-1.88064	-3.02433	0.206855	-3.52584	-4.00453	-3.3038	-2.96839	-0.202283	-2.13004	-2.96773	-0.448517	1.35983	-4.03211	0.363804	-2.23613	-0.0478339	-2.69778	-0.401218	-2.04258	-1.25302	0.278124	-1.93027	-1.26089	-3.26132	-2.83595	-2.54871
P04083	-1.41724	-2.43613	1.52103	-4.27137	-5.94309	-0.0886548	-2.95358	-4.36889	-5.60889	-3.14243	-4.3414	-4.43456	-5.01602	-2.96097	-2.42396	-3.1197	-2.19152	-3.11959	1.23937	-2.1079	-3.08272	-0.196483	1.4367	-3.1618	0.523702	-0.931569	0.17712	-2.83335	-2.8536	-2.0595	-1.24198	1.03983	-0.635733	0.16002	-1.78545	-2.03139	-4.11665
P04085	-4.6513	-7.49428	-6.21444	-7.47142	-6.89634	-5.74394	-6.48181	-6.76543	-7.0354	-7.40968	-6.12665	-5.9574	-5.92212	-6.41122	-4.80838	-4.77626	-5.1676	-4.20353	-3.83595	-4.10246	-4.1238	-6.23656	-4.67628	-5.00954	-5.05534	-5.25376	-4.35516	-11.3134	-6.49088	-4.6414	-2.24802	-5.44597	-5.50697	-5.08927	-5.5401	-4.83216	-5.44535
P04114	-6.40425	-3.1961	-5.25429	-6.15985	-5.31015	-6.39208	-6.9453	-6.58804	-4.36461	-5.52788	-5.03596	-5.72104	-5.39257	-3.57164	-6.96999	-5.15983	-7.05184	-6.68885	-4.86133	-5.05152	-3.11872	-5.75367	-4.89657	-5.93602	-1.12278	-6.74627	-4.89282	-7.13772	-2.73936	-3.07679	-5.21715	-2.48294	-4.47107	-4.35662	-6.85464	-5.05637	-5.78667
P04118	-3.20524	-5.11074	-2.45265	-5.32705	-1.01263	-4.55156	-2.30589	-1.90424	-2.12051	-1.77044	-5.88091	-2.52226	-3.63495	-4.75405	-5.43096	-6.12119	-3.56746	-3.39284	-5.66011	-3.60998	-5.77739	-3.29118	-5.82799	-6.74999	-6.11852	-2.69068	-6.35313	-5.28287	-7.68987	-6.78272	-4.65319	-4.46047	-1.60656	-4.24288	-5.81817	-1.57542	-5.03027
P04155	-2.11002	-3.80785	-2.49563	-3.43508	-3.35514	-4.56793	-2.33989	-2.97367	-1.56022	-0.283325	-2.82905	-2.74108	-0.455053	-2.61946	-2.84636	-3.46731	-3.26567	-4.81522	-3.34945	-3.40643	-3.89569	-3.15212	-5.1774	-3.40981	-5.29659	-2.83606	-3.36831	-5.18154	-4.35182	-1.50064	-2.59023	-2.85634	-3.04981	-5.27919	-4.18814	-4.04266	-5.08495
P04156	-0.93928	-1.60498	-2.95591	-0.794436	-1.65666	-0.879443	-1.26192	-1.86201	-1.60874	-0.416692	-2.00514	-1.94421	-2.3802	-2.38991	-0.376845	0.129953	-0.502572	-0.941374	-0.36509	-1.76496	-0.463151	-1.37797	-2.22831	-0.928003	-0.92886	-0.70284	-0.266724	-1.93408	-0.410285	-0.132252	-0.524322	-1.61793	-0.26947	-0.698866	-1.64684	-0.921805	-1.55037
P04179	-3.11485	-2.84205	-1.45647	-5.42419	-5.77549	-3.67853	-4.16377	-1.73679	-3.46974	-5.05304	-1.41107	-3.09876	-1.3715	-1.54196	-3.87898	-3.20252	-5.00523	-3.85897	-3.51792	-4.00459	-2.97871	-3.33568	-2.24189	-3.84291	-2.46912	-3.49989	-1.8441	-1.30109	-4.70059	-2.61677	-3.2247	-1.24751	-3.14021	-2.80433	-3.38469	-3.91849	-2.50729
P04180	-0.541355	-0.287513	-1.37179	-0.270917	-3.27799	-1.13123	-1.2707	-2.65263	-1.71703	-1.19513	-1.37329	-1.08581	-1.85823	-2.72611	-0.832568	-2.55758	-1.52614	-1.5877	0.552302	-1.68494	-2.1344	-1.32733	-1.31878	-0.962604	-2.21423	-1.35275	-1.90459	-1.84203	-3.42155	-1.19251	-0.850178	-3.48816	-1.21876	-1.49153	-1.46773	-1.28151	-3.1137
P04181	-19.0819	-19.0819	-19.0819	-19.0819	-19.0819	-19.0819	-19.0819	-19.0819	-19.0819	-19.0819	-19.0819	-19.0819	-19.0819	-19.0819	-19.0819	-19.0819	-19.0819	-19.0819	-19.0819	-19.0819	-19.0819	-19.0819	-19.0819	-8.73299	-19.0819	-7.54551	-6.65011	-7.9269	-19.0819	-19.0819	-19.0819	-8.81927	-7.84061	-19.0819	-19.0819	-19.0819	-19.0819
P04196	-4.31398	-2.2244	-0.77268	-2.73428	-2.71345	-2.85594	-3.58613	-1.34111	-3.99621	-3.46535	-1.92889	-2.89403	-3.71443	-1.82228	-1.91581	-1.29267	-2.16747	-1.18387	-2.29787	-1.54463	-0.208994	-2.9845	-1.58456	-2.26937	0.304285	-1.37576	-3.38109	-3.11397	-1.87146	-1.65276	-2.21427	-0.601737	-1.7234	-0.430435	-2.80678	-1.94062	-1.20336
P04211	-0.931282	1.50899	-1.14907	-0.718348	-1.27177	1.21423	0.367516	3.10883	0.828722	-0.98621	0.94367	-0.398441	-0.631173	-1.16078	-1.31828	-0.221615	-1.46542	-3.0725	-0.39164	0.00385943	-1.71005	-3.80379	1.34232	-1.22484	0.774236	-0.774155	-0.998295	1.68502	1.8245	-1.60693	0.429779	-0.545377	-0.847483	-0.753738	0.647621	-1.48252	1.57449
P04216	-0.582432	-1.00052	-1.09914	-1.73584	-1.21366	-1.79788	-0.207345	-1.26431	-0.566128	-1.29758	-4.16475	-2.7197	-1.70254	-1.07498	-1.49342	-1.35475	-1.38291	-0.559269	-1.46612	-1.30726	-1.43324	-1.98068	-1.55002	-1.9024	-1.84402	-2.42271	-2.51995	-3.50411	-2.4103	-2.40197	-2.8581	-2.55737	-1.50658	-2.00777	-2.79325	-2.31891	-2.93516
P04217	0.561574	0.424351	0.375749	-1.22014	0.417699	0.799254	0.862126	0.990701	1.85307	0.645653	1.44536	1.62441	2.17689	0.708631	0.185841	-0.235451	-0.464286	-1.15837	-1.20424	-0.125068	-1.58151	-1.32763	-0.266683	-0.515279	0.298212	-0.30879	-0.984662	0.402453	-0.340227	-1.99463	0.400083	0.728434	-0.478568	0.458001	1.09313	-0.346895	-0.00276804
P04222	-5.0582	-4.63915	-4.65225	-6.33431	-4.92079	-3.29964	-5.67392	-5.20324	-6.57847	-4.6676	-4.65183	-5.37543	-4.1899	-3.87603	-5.28483	-5.32168	-4.98625	-4.80119	-4.75744	-4.63719	-4.12662	-5.45473	-5.16254	-5.7653	-5.11181	-5.30045	-3.99494	-3.70163	-4.49155	-5.46641	-5.99911	-5.07693	-6.95365	-3.77193	-5.24478	-8.68309	-5.49205
P04233	-6.16121	-3.30953	-0.925073	-3.19645	-3.39785	-1.72962	-6.64764	-0.358342	-2.16852	-1.32322	-4.20161	-3.07801	-1.46884	-0.719609	-3.01622	-3.8366	-3.65875	-1.9501	-3.01008	-2.44566	-3.86562	-4.06527	-5.85773	-5.39483	-3.57289	-4.87945	-3.47835	-5.33931	-4.05881	-3.28359	-3.81956	-5.40874	-4.67074	-4.50086	-4.78194	-5.35486	-3.92949
P04259	-2.29114	-3.2747	-2.92242	0.958895	-1.61625	-0.479453	-1.35688	-1.56956	0.424074	1.02019	-1.54212	-1.508	0.0960861	-1.21535	0.426653	-0.429187	0.4127	-0.752225	-3.69037	-2.72627	-4.02284	1.08121	0.237626	0.00678204	-1.65764	0.542058	0.113096	-2.46679	-0.126787	0.18242	0.271533	1.28485	0.568785	0.892986	0.585082	0.990591	0.126342
P04264	-0.419981	-1.70612	-0.326138	0.764651	-0.344163	2.00095	0.38882	-4.90126	2.11918	2.02721	-0.791263	1.56046	1.22417	-1.8205	1.33297	2.01442	2.31167	2.18479	1.82377	1.1714	-0.00744137	3.35883	2.30454	1.21732	1.71759	1.51325	1.01673	-0.617236	1.62851	1.5458	2.4342	2.32704	2.30791	1.94484	1.8486	2.28229	1.54627
P04275	-1.97584	-3.30817	-3.88803	-2.60353	-3.0287	-3.38599	-3.16508	-4.0369	-3.89225	-3.39887	-2.28362	-2.58265	-3.79745	-2.59843	-2.98316	-2.18918	-3.14706	-2.93056	-0.414862	-1.73471	-1.90453	-2.87741	-2.90059	-2.2947	-2.7835	-3.13425	-2.50282	-3.42096	-3.10694	-1.77604	-0.609776	-2.55664	-2.78531	-2.56549	-2.80719	-2.17503	-3.36005
P04278	-6.41637	-3.12873	-5.84412	-4.05368	-4.08541	-2.12003	-4.53497	-2.03427	-4.01097	-4.90058	-3.22733	-2.41619	-3.38149	-1.64843	-5.34333	-2.64241	-5.69717	-3.46863	-2.89694	-2.73634	-2.12718	-4.90728	-3.24843	-4.67404	-2.28458	-3.7968	-3.26229	-5.39321	-4.34634	-2.78315	-3.19416	-3.94977	-4.29478	-2.98856	-4.3975	-4.58176	-3.12194
P04279	-8.40494	-8.00853	-8.54339	-7.58322	-8.71647	-7.23306	-7.99286	-8.26555	-8.53553	-7.84019	-5.01972	-7.45752	-5.65855	-7.91134	-3.07231	-6.45759	-0.761972	-5.21862	-5.00546	-3.15891	-1.77344	-3.33632	-3.24825	-0.668435	-19.0819	-4.18127	-19.0819	-4.87037	-19.0819	-19.0819	-19.0819	-5.35747	-7.81958	-19.0819	-3.18915	-19.0819	-8.37182
P04406	0.455783	-0.958709	-0.0129185	0.314559	0.437268	-1.1069	-0.614751	-1.89745	-0.821604	0.587307	-1.26615	-1.79052	-0.449295	-0.810111	1.16117	0.788177	0.726587	-0.334311	-0.210309	-1.39444	-0.154009	2.11446	0.546479	1.74935	-0.640464	1.12617	0.234417	1.42744	-0.140515	-1.26813	0.810559	1.43728	1.76072	-0.116325	0.608723	2.56689	1.19494
P04424	-6.3303	-4.81495	-4.77414	-6.31874	-6.77387	-5.86539	-6.77076	-5.92929	-5.74996	-5.47111	-5.96448	-5.12125	-5.53241	-3.15629	-4.68226	-4.44195	-5.093	-5.23183	-4.00974	-6.28361	-4.40885	-4.60167	-4.18287	-3.49359	-3.68468	-4.60287	-3.52493	-3.51834	-5.78917	-5.00567	-3.94441	-4.56506	-1.75341	-3.24179	-4.0222	-3.21352	-3.95764
P04430	0.961898	-3.26697	-2.32672	-4.0158	-2.88388	-1.84522	-1.91441	-2.87771	-2.09477	-1.73922	-3.74213	-3.24873	-5.48026	-2.5235	-5.57407	-4.94244	-5.17847	-3.46138	-3.9248	-3.47735	-4.84109	-3.83003	-5.49878	-5.05261	-3.53057	-2.74679	-4.0173	-5.31762	-3.67119	-4.86225	-4.14358	-3.18049	-4.5805	-3.38684	-3.74569	-3.45032	-2.52618
P04440	-19.0819	-19.0819	-19.0819	-19.0819	-19.0819	-19.0819	-19.0819	-19.0819	-19.0819	-4.79282	-19.0819	-19.0819	-5.25946	-19.0819	-19.0819	-19.0819	-19.0819	-19.0819	-19.0819	-19.0819	-19.0819	-19.0819	-19.0819	-3.26776	-19.0819	-19.0819	-19.0819	-3.87352	-19.0819	-19.0819	-19.0819	-5.68666	-19.0819	-19.0819	-4.86421	-19.0819	-19.0819
P04626	-5.78395	-7.08575	-6.46002	-5.24644	-7.46193	-4.51344	-6.47464	-7.01101	-7.28098	-7.47926	-6.69512	-6.66718	-7.37834	-4.54764	-6.21445	-7.63045	-7.07421	-5.61784	-4.59404	-5.30014	-3.69411	-6.71318	-4.08279	-6.79731	-6.04919	-6.24976	-5.99291	-6.91389	-7.47496	-5.60605	-5.87104	-5.44267	-5.24538	-7.51872	-6.63361	-6.70324	-6.42943
P04629	-19.0819	-19.0819	-7.36054	-19.0819	-19.0819	-19.0819	-19.0819	-19.0819	-19.0819	-19.0819	-19.0819	-19.0819	-19.0819	-19.0819	-19.0819	-19.0819	-19.0819	-19.0819	-6.34171	-8.00025	-19.0819	-8.8037	-7.85013	-19.0819	-19.0819	-19.0819	-19.0819	-19.0819	-19.0819	-19.0819	-19.0819	-19.0819	-19.0819	-19.0819	-19.0819	-7.92338	-19.0819
P04632	-3.87006	-4.80756	-5.10224	-4.66405	-4.54395	-4.27184	-3.9037	-5.28535	-5.72926	-4.55526	-5.91119	-5.23042	-4.67575	-4.55843	-5.03307	-4.95142	-4.19778	-6.18891	-5.51504	-5.75979	-4.56416	-3.76313	-3.46578	-5.28658	-2.67978	-4.21474	-2.76305	-4.58599	-4.62596	-5.15493	-4.19857	-2.4081	-3.69992	-3.69332	-4.55532	-3.27288	-3.88888
P04732	-10.6094	-7.25555	0.000545789	-7.89716	-5.52277	-0.380436	-5.93571	-6.89745	-7.16742	-9.02931	-6.25867	-7.08027	-6.33909	-6.54324	-6.94403	-8.02371	-8.4078	-9.47362	-7.51137	-2.93201	-7.53043	-5.71066	-8.10549	-7.88467	-6.03171	-6.22035	-7.35163	-6.08098	-2.90354	-3.74643	-8.01785	-6.04488	-5.85971	-6.00879	-8.87874	-8.61659	-3.1695
P04733	-4.74854	-2.5292	-1.07683	-4.91645	-2.39325	-5.67121	-3.45995	-2.87581	-5.88823	-4.82285	-5.45771	-6.75501	-3.70912	-3.31254	-4.59004	-4.81565	-5.26645	-4.53526	-4.45757	-5.45444	-4.64221	-6.93725	-4.61063	-5.81424	-6.14182	-6.97898	-5.28656	-4.55852	-5.57052	-5.11836	-4.9807	-7.18679	-5.18746	-6.53336	-6.56937	-7.83481	-5.92142
P04745	1.95859	-0.29862	-0.019757	0.901908	-2.10479	0.734081	0.245943	-2.57215	1.56278	2.99037	2.94176	2.16347	1.70475	-1.21621	2.08867	1.66455	1.11879	1.10946	1.17101	1.43912	1.52939	1.47347	1.31335	2.38203	1.66503	1.92525	0.439167	0.686076	0.43156	1.2077	1.89419	0.167078	2.64748	1.69031	1.92722	2.16111	0.50571
P04746	2.06046	2.5502	2.25506	1.69283	-1.9313	1.9565	0.221697	-1.25054	2.11038	2.98688	3.3025	3.17829	1.91207	1.66547	1.78842	1.77974	1.8271	2.90471	1.983	2.51081	2.21622	2.04136	1.98794	2.20138	2.45557	1.71295	0.400101	1.20753	0.844453	2.1546	2.06478	0.618501	2.82764	1.93388	2.01145	1.79557	0.678286
P04792	-1.01273	0.587703	0.966353	-2.18791	-3.43757	0.176755	-2.27933	0.500559	-2.54566	-2.28969	-2.41814	-2.25966	-2.27544	1.08325	-0.461872	-0.568211	-0.805344	-0.408223	2.06198	0.376972	0.0676352	0.450334	3.12946	-0.566377	1.28794	0.219175	1.40962	-0.460941	-1.76031	-0.568144	-0.0195295	2.07926	1.48566	1.00721	-0.168443	0.423235	-0.0804512
P04839	-19.0819	-19.0819	-6.13788	-19.0819	-19.0819	-19.0819	-19.0819	-19.0819	-19.0819	-19.0819	-19.0819	-19.0819	-19.0819	-19.0819	-8.65503	-7.41682	-19.0819	-19.0819	-19.0819	-19.0819	-19.0819	-7.97746	-7.2891	-19.0819	-5.63797	-5.53483	-6.32415	-6.63807	-6.87554	-7.71763	-8.45159	-2.49739	-4.02466	-4.89476	-7.78938	-6.44307	-9.75726
P04843	-7.91428	-6.79379	-5.55318	-7.24887	-6.46363	-4.13258	-6.77812	-4.49602	-9.76952	-8.36401	-6.36547	-6.24278	-6.79115	-6.74472	-5.81668	-5.26507	-6.41475	-3.46135	-4.23389	-4.30309	-4.44079	-4.66109	-2.19985	-5.79123	-5.03473	-5.89721	-4.46032	-5.66821	-4.80282	-6.41191	-5.44569	-3.31025	-4.20616	-4.16799	-4.87226	-6.18624	-4.38977
P04844	-6.86408	-5.18967	-5.35881	-6.59189	-6.36072	-4.41676	-7.33569	-5.9098	-5.84523	-5.59622	-5.10124	-3.89534	-6.39146	-6.15885	-6.34416	-6.32171	-6.29954	-4.5308	-4.54554	-4.29587	-4.90643	-5.01191	-3.39655	-6.07289	-5.39787	-6.39309	-5.23891	-6.11879	-5.72479	-5.94312	-5.78492	-3.48854	-4.80187	-4.12524	-5.52046	-6.30727	-4.47083
P04899	-5.55415	-3.42294	-4.15765	-2.38662	-4.59775	-4.36603	-3.87352	-5.08901	-5.69735	-4.82901	-4.43338	-4.29802	-5.52266	-4.7348	-3.4226	-4.45914	-2.83914	-4.23474	-4.08861	-3.67335	-3.4691	-2.79072	-4.7631	-2.01548	-3.67895	-3.35247	-3.71356	-3.81915	-4.68367	-3.80058	-3.31767	-2.02857	-2.64407	-2.30725	-3.46582	-3.57189	-3.49214
P04908	-2.60401	0.594489	0.0235015	-2.745	-4.50649	-1.82145	-1.26534	-3.8496	-2.1858	-1.02787	-4.18809	-2.69289	-2.23395	-3.68118	-1.21884	-2.80954	-1.66453	-3.06601	-1.73922	-3.14336	-0.189009	-0.0424903	0.898844	-0.375139	1.0097	0.368045	0.173541	-1.52418	-1.63605	-1.2207	-0.594025	2.69157	0.921807	1.38251	-0.322213	0.15616	0.00124976
Q7L7L0	-2.60401	0.594489	0.0235015	-2.745	-4.50649	-1.82145	-1.26534	-3.8496	-2.1858	-1.02787	-4.18809	-2.69289	-2.23395	-3.68118	-1.21884	-2.80954	-1.66453	-3.06601	-1.73922	-3.14336	-0.189009	-0.0424903	0.898844	-0.375139	1.0097	0.368045	0.173541	-1.52418	-1.63605	-1.2207	-0.594025	2.69157	0.921807	1.38251	-0.322213	0.15616	0.00124976
P05019	-6.25245	-4.84012	-4.45538	-6.78078	-5.23905	-5.44709	-5.08279	-6.21151	-6.01622	-5.67196	-6.22334	-5.40348	-6.30324	-6.46467	-5.86857	-5.19685	-5.72494	-5.43305	-6.73048	-5.69729	-6.01377	-4.70631	-6.36308	-5.04678	-5.11706	-5.76216	-3.82282	-6.22813	-4.61042	-5.46025	-5.47545	-5.28239	-4.80313	-5.53883	-5.32895	-5.81799	-4.94792
P05023	-3.77082	-5.58718	-2.93927	-3.31043	-5.79831	-2.398	-5.13926	-4.41718	-6.15415	-5.5544	-3.66996	-4.53613	-5.53689	-4.12246	-3.28662	-1.79264	-2.90479	-1.42853	-3.30453	-1.93545	-2.85375	-2.51637	-3.54469	-2.04279	-2.31944	-3.11524	-3.01266	-3.191	-4.44584	-2.95674	-3.59063	-2.39096	-2.25872	-0.693235	-3.10086	-2.60248	-1.65774
P05026	-2.36075	-4.66581	-2.33115	-2.15586	-3.32894	-2.5981	-4.35565	-3.50173	-4.44102	-3.10123	-3.12254	-2.80004	-4.07779	-1.31797	-3.52992	-2.1724	-3.30024	-0.843025	-1.98894	-2.17551	-2.05709	-1.29361	-2.78898	-2.48182	-1.82967	-2.62315	-2.55123	-3.50213	-3.86994	-2.7811	-2.64011	-2.38137	-2.04893	-0.744122	-2.77367	-2.57567	-1.23916
P05060	-6.49663	-6.50464	-5.62276	-3.61823	-3.89747	-2.20477	-6.26974	-5.19844	-5.57679	-5.62717	-5.93212	-5.49574	-5.68108	-3.92104	-7.79598	-5.87044	-6.13743	-6.08912	-4.81188	-0.537352	-4.24655	-1.57935	-7.26219	-5.21596	-5.29454	-6.4544	-4.97312	-6.38879	-5.00253	-6.83081	-5.7514	-5.16229	-5.4468	-5.64484	-5.51221	-4.95612	-6.33329
P05062	1.07799	-0.570739	-2.1778	-1.15063	-1.65257	-1.59487	-1.3175	-0.323714	-0.671534	-0.179576	0.0806123	0.0896243	0.2101	-2.72818	1.07953	0.884455	0.0869147	-0.385983	-1.41858	-0.823159	-0.438904	1.7901	0.784587	1.72759	1.63604	1.01356	0.999056	1.63891	-0.918297	0.528351	1.09505	0.288661	2.62681	1.86833	1.08305	1.81789	0.911153
P05067	0.907259	-0.624574	-1.61916	-0.997633	-1.17735	-1.85029	-0.697085	-2.31428	-1.84855	0.174231	-2.50535	-2.45178	-2.48359	-3.11882	-0.387022	-0.81098	-0.00617474	-1.0507	-0.0508761	-0.716991	-0.794843	-0.101052	-1.51897	-0.230675	-1.88807	-1.99446	-1.12459	-2.3939	-2.88754	-1.55629	-1.41613	-2.93063	-1.64592	-2.49512	-1.78786	-2.19923	-2.64444
P05089	-4.65434	-5.49393	-3.22535	-6.94773	-5.29425	-4.4427	-6.254	-5.44472	-5.71469	-5.20241	-4.63216	-4.26779	-5.84249	-5.06211	-5.29089	-5.45073	-5.22641	-4.88412	-4.23264	-5.44427	-4.80553	-3.81016	-2.57257	-6.71549	-4.97129	-4.9868	-6.34295	-5.51221	-5.2872	-5.06537	-4.04733	-3.12512	-4.31783	-4.43377	-5.26197	-4.97301	-5.72971
P05090	4.83914	4.69365	2.53478	4.07805	4.7582	2.48187	4.89913	1.88869	4.14429	5.74192	5.15195	3.0146	4.33119	2.93892	5.40601	4.67268	5.98731	3.65548	1.05592	2.53029	3.57467	5.43643	4.35904	4.96554	3.08168	4.45297	3.81574	5.492	3.84491	4.10484	4.02009	3.89036	3.73248	4.14658	5.44891	5.84392	5.24789
P05091	-4.51409	-4.76427	-5.16094	-4.11468	-6.07471	-7.01424	-5.73869	-5.71194	-7.72756	-5.39836	-5.07316	-6.6526	-5.82506	-5.18993	-4.17164	-5.52805	-6.12497	-3.51869	-4.35434	-4.80279	-4.60439	-3.73772	-3.58848	-3.94095	-4.10305	-4.2192	-1.78414	-3.83504	-6.15777	-6.47489	-6.84696	-5.90351	-5.85033	-5.92913	-5.12512	-5.84212	-4.67634
P05106	-7.62111	-7.83863	-7.86015	-7.42373	-7.14421	-5.90549	-7.59192	-8.09566	-8.36563	-6.84647	-7.45688	-7.28763	-8.25005	-7.74145	-7.02047	-5.67939	-7.78104	-6.68027	-6.94498	-6.45007	-6.04473	-7.13242	-7.85389	-7.6376	-7.48437	-8.40088	-7.05312	-8.61067	-8.52334	-7.31213	-7.32734	-6.28742	-6.06821	-6.14736	-7.27827	-7.31947	-6.65199
P05107	-6.35146	-5.25567	-5.08654	-7.30481	-5.38722	-6.21081	-5.52798	-4.32057	-6.6145	-6.77799	-5.83958	-5.83076	-6.46082	-4.85898	-6.45255	-4.19035	-6.77563	-5.97686	-5.85984	-6.40648	-5.7168	-7.01232	-5.15611	-6.67662	-4.35323	-5.0986	-6.70408	-6.87619	-4.32869	-5.06815	-5.65119	-1.98323	-4.29861	-3.80151	-6.12422	-7.83046	-5.49317
P05109	0.0808174	-1.07939	0.0692909	-1.25901	-4.70214	2.49575	-0.778765	-3.00568	-1.50028	-0.00687929	0.00970678	0.890991	-2.29208	0.647076	0.981302	-1.03135	1.18179	-0.485482	2.16162	-1.39036	-0.794437	3.28794	3.47927	0.177635	2.34595	2.53001	2.01824	-0.627765	1.0755	1.71304	0.983392	3.856	2.69887	2.87895	2.04408	1.68503	-1.28827
P05120	-6.54353	-4.56989	-4.44284	-4.69012	-6.00864	-3.54832	-4.26488	-5.55772	-6.76623	-5.24414	-4.91894	-5.9948	-8.68525	-5.20351	-5.67278	-5.90245	-5.53472	-5.51951	-3.50703	-5.60178	-5.34134	-4.54303	-1.96387	-6.38324	-4.03075	-4.49397	-3.36727	-6.59302	-5.89681	-4.21373	-5.03048	-2.53358	-3.94973	-4.81523	-5.29802	-4.88017	-5.60152
P05141	-19.0819	-19.0819	-19.0819	-4.92456	-6.42095	-19.0819	-19.0819	-19.0819	-19.0819	-19.0819	-19.0819	-19.0819	-19.0819	-19.0819	-4.48232	-5.16336	-4.76067	-3.32061	-3.38776	-3.87554	-4.09063	-4.03789	-3.08881	-5.2972	-5.31411	-5.01471	-4.0289	-4.6805	-5.83181	-4.6206	-5.85212	-3.20394	-4.53246	-4.38312	-3.92627	-4.92285	-3.31722
P05154	-1.31983	-1.53318	-1.81974	0.517336	-3.50658	1.33835	-1.20243	-2.46189	-1.61259	0.461397	1.41801	0.830113	-1.39253	-1.15898	0.919877	1.73771	1.01841	2.2279	1.52874	1.08896	1.90983	1.36658	0.399631	2.15235	2.04677	1.95094	1.68793	-0.686337	-0.373775	0.136806	1.33777	2.46932	1.76638	2.15099	2.16271	2.42086	1.83258
P05155	3.03237	3.02056	1.43246	3.04707	2.13191	2.51859	2.59541	3.06626	1.96543	1.6332	2.11025	2.3837	2.31653	2.7777	2.57149	1.88781	2.38717	2.38691	2.24546	3.09702	2.23867	2.1727	1.64509	3.10454	1.96597	2.68911	1.82916	1.94671	0.665885	2.06261	3.05463	2.11894	2.8877	1.50738	1.51303	3.60487	2.73951
P05156	-1.61419	-1.47268	-0.441388	-1.6143	-2.37232	-0.579952	-1.53968	-2.2403	-1.53838	-0.11568	-0.178049	-0.789386	-1.43737	-0.394202	-0.882992	-0.285116	-0.557703	-0.199667	0.68687	-0.342542	0.441993	-0.877777	-0.897226	0.18866	-0.525822	-0.233629	0.208151	-1.33222	-1.89473	-1.38223	-0.95637	0.634621	-0.253865	-0.69082	-0.354732	-0.102515	-0.187366
P05160	-6.66197	-4.95293	-6.75136	-5.11849	-7.79581	-6.2261	-6.64952	-3.01086	-7.40242	-6.60863	-5.93659	-6.61006	-6.60485	-4.2315	-6.02821	-5.87255	-6.63011	-4.56865	-6.27998	-5.61093	-4.94753	-7.67696	-5.96936	-5.90623	-4.96449	-7.0993	-5.8144	-6.35043	-5.2856	-5.64878	-6.71981	-4.90728	-5.59566	-5.99613	-6.6816	-6.89543	-6.3255
P05161	-5.46798	1.80939	-4.13164	-6.51159	-2.55377	-1.23444	-2.93146	-4.18556	-0.901065	-7.26547	-3.09091	-1.46544	-2.55096	-2.26417	-8.20232	-7.04182	-9.18687	-5.69035	-4.83561	-4.96865	-7.35345	-5.93216	-4.21312	-7.34411	-5.09276	-7.41706	-4.53148	-5.81257	-6.03121	-3.36904	-6.73961	-4.66077	-6.39393	-3.51792	-5.04849	-6.93376	-5.91765
P05162	-6.40841	-19.0819	-6.62953	-6.39465	-6.67474	-19.0819	-7.79813	-8.07082	-8.34079	-19.0819	-7.13887	-19.0819	-19.0819	-19.0819	-5.82393	-5.5616	-6.65167	-6.57255	-6.22978	-5.61806	-6.07431	-7.0377	-6.16035	-5.88031	-4.81228	-4.8753	-5.3683	-5.02798	-6.26169	-5.10604	-5.58256	-5.92547	-3.86415	-5.66083	-5.88262	-4.7982	-6.52484
P05164	-3.88004	-2.97931	1.84078	-4.39139	-3.89692	-5.23816	-4.22968	-2.11006	-0.989485	-3.00536	-4.51019	-2.5168	-3.65878	-3.09179	-2.31367	-2.8367	-6.03751	-4.38417	-1.89597	-4.45141	-3.74779	-4.00888	-0.10419	-4.19857	0.315316	-0.284701	-5.31212	-5.12703	-1.5651	-1.93331	-2.69229	2.73683	0.296671	0.0242594	-1.62516	-2.03251	-3.99123
P05165	-6.73741	-6.61181	-5.83002	-6.59628	-8.85665	-6.35068	-7.11048	-7.38317	-7.65315	-7.0696	-6.7444	-6.57514	-7.52532	-5.44528	-6.04658	-6.19992	-6.27157	-5.22982	-5.45746	-5.11048	-5.76186	-5.97197	-5.13774	-5.74392	-5.51687	-5.65198	-5.15916	-6.29057	-6.96153	-5.75032	-5.76552	-5.91845	-5.51659	-5.8659	-5.99953	-5.74081	-5.4474
P05166	-6.40507	-19.0819	-19.0819	-5.53169	-6.07551	-7.64684	-5.85386	-19.0819	-19.0819	-19.0819	-8.04056	-19.0819	-8.41967	-19.0819	-4.86498	-6.32356	-5.93503	-5.3094	-6.33408	-5.7839	-5.47846	-4.78575	-5.57426	-4.92784	-4.8832	-5.7357	-4.49936	-4.82144	-5.91982	-6.08168	-5.24843	-5.18135	-5.21021	-4.7512	-5.38007	-5.61258	-4.64814
P05186	-4.08266	-5.75672	-4.51334	-5.31708	-5.5286	-4.54943	-5.43529	-5.06433	-5.24349	-5.12143	-4.29284	-3.49957	-4.60152	-4.38615	-4.94201	-4.29572	-4.50403	-2.98649	-3.57874	-3.49211	-3.80291	-3.92503	-4.58256	-3.59414	-2.65919	-3.58157	-3.5244	-4.36817	-5.02331	-4.49516	-3.44773	-4.62693	-3.94107	-3.6039	-4.2279	-3.23462	-3.4373
P05198	-9.03274	-19.0819	-6.99286	-7.41482	-19.0819	-6.20002	-8.32848	-19.0819	-19.0819	-19.0819	-19.0819	-19.0819	-7.11566	-9.3243	-6.13391	-6.8293	-6.67984	-5.57852	-6.46222	-5.72174	-6.09775	-5.52432	-5.19684	-6.58254	-5.38337	-5.5769	-5.3487	-6.12602	-6.81402	-5.60281	-5.61802	-4.89091	-4.61269	-6.17192	-7.33972	-5.84037	-5.23718
P05204	-5.37896	-19.0819	-4.76471	-19.0819	-7.72697	-19.0819	-19.0819	-19.0819	-19.0819	-19.0819	-19.0819	-9.40967	-19.0819	-19.0819	-19.0819	-19.0819	-19.0819	-19.0819	-19.0819	-19.0819	-19.0819	-19.0819	-7.39734	-19.0819	-19.0819	-19.0819	-19.0819	-19.0819	-19.0819	-19.0819	-19.0819	-19.0819	-19.0819	-19.0819	-19.0819	-19.0819	-19.0819
P05230	-19.0819	-19.0819	-19.0819	-19.0819	-19.0819	-19.0819	-19.0819	-19.0819	-19.0819	-19.0819	-19.0819	-19.0819	-19.0819	-19.0819	-19.0819	-19.0819	-19.0819	-19.0819	-19.0819	-19.0819	-19.0819	-19.0819	-19.0819	-8.14688	-19.0819	-19.0819	-19.0819	-19.0819	-19.0819	-19.0819	-19.0819	-19.0819	-19.0819	-19.0819	-19.0819	-8.95964	-19.0819
P05362	-1.45191	-0.936909	-1.33812	-1.87614	-2.87796	-2.52735	-2.29772	-2.67016	-2.53177	-2.42576	-3.08387	-1.78856	-2.20781	-3.63207	-2.21268	-1.94378	-3.49033	-2.45686	-2.19341	-2.17427	-1.8796	-3.64793	-3.2312	-3.3954	-3.13108	-3.05195	-1.73143	-1.87931	-2.86255	-1.09384	-1.42783	-3.29031	-2.13449	-2.30636	-1.78727	-2.48821	-2.68382
P05386	-5.25412	-2.98737	-4.95168	-5.69285	-5.12899	-5.73691	-4.7742	-5.50268	-5.77265	-5.1891	-4.8639	-4.69464	-5.24301	-5.14847	-4.72632	-5.40288	-5.39555	-4.12052	-3.23612	-5.01446	-2.99095	-4.10103	-2.43798	-5.84351	-5.43705	-5.57748	-4.14737	-6.15051	-6.83851	-5.62731	-4.1505	-3.75277	-5.86671	-7.39416	-5.74786	-7.13883	-4.76261
P05387	-3.30044	-5.5891	-2.05879	-4.42358	-3.55367	-3.48769	-3.6298	-2.88091	-4.437	-4.57192	-3.80838	-4.0671	-5.21945	-2.51658	-5.20704	-5.29016	-4.62909	-5.32269	-4.98052	-4.74993	-5.4585	-3.09204	-3.17128	-4.3017	-3.13132	-4.43069	-2.66688	-4.25637	-3.55135	-2.94062	-2.38582	-1.09378	-2.16269	-4.28932	-4.45488	-3.19144	-5.06435
P05388	-5.75397	-5.65672	-4.70858	-6.61906	-7.14435	-4.90792	-6.14491	-6.54894	-6.81891	-6.23536	-6.585	-7.23675	-7.00744	-6.19473	-5.30739	-5.1948	-5.89867	-4.52212	-3.21246	-4.71186	-3.9416	-4.05703	-1.61308	-5.33226	-4.23065	-5.88037	-3.54382	-5.97202	-6.39811	-5.08595	-5.05898	-3.23889	-4.34364	-4.25405	-5.06956	-5.31599	-4.87942
P05408	-3.10911	-2.48039	-4.8561	-3.93433	-1.66554	-5.94888	-3.88862	-4.7953	-5.06527	-3.94381	-4.15652	-6.81383	-6.035	-4.44109	-2.18295	-2.35957	-3.70833	-3.8759	-2.56292	-3.86269	-3.90689	-4.91618	-4.68982	-4.05269	-6.14553	-4.96232	-6.14137	-6.8833	-6.22202	-7.09198	-5.94379	-6.1587	-5.97353	-6.12262	-6.2288	-6.8879	-6.52577
P05413	-1.26268	-0.236565	-0.754564	-2.75875	-1.49995	-2.96543	-2.71865	-0.11048	-2.56892	-3.17453	-1.97303	-3.90136	-1.40311	0.491503	-2.58305	-2.87952	-3.01328	-3.24104	-2.57545	-3.15162	-2.49973	-2.76476	-3.43424	-2.26403	-2.73765	-2.20808	-3.36899	-1.92131	-0.925067	-1.58489	-2.90567	-3.16646	-3.07289	-2.68979	-2.45578	-1.94616	-1.76496
P05451	1.63846	3.4344	2.39932	2.95584	3.36039	3.32528	4.5304	0.349681	3.33692	2.89283	3.2232	4.1405	2.89628	1.91329	2.65153	2.76279	2.19407	2.81388	0.551815	0.962046	2.3244	1.78863	1.88288	0.427067	3.48232	3.87053	3.42203	3.33095	3.674	3.36638	2.90324	0.924454	1.0852	2.32627	3.72046	2.15673	3.31196
P05452	1.27688	-0.974248	-0.0929743	1.5621	-0.962172	0.0888465	-0.465724	-2.01744	-0.6477	0.441887	1.03096	-0.395484	-1.0051	0.461592	0.604973	1.16938	0.579141	1.38539	1.50131	1.80119	1.7622	1.22467	0.62312	1.77092	0.570737	0.595215	0.344011	-1.56614	-1.61959	0.918051	1.46631	-0.389343	2.32732	0.71663	0.17189	1.8335	-0.278362
P05455	-19.0819	-19.0819	-19.0819	-19.0819	-19.0819	-9.15655	-19.0819	-19.0819	-19.0819	-19.0819	-19.0819	-6.56191	-19.0819	-19.0819	-19.0819	-19.0819	-19.0819	-19.0819	-19.0819	-19.0819	-6.25804	-7.08825	-5.77597	-19.0819	-6.54514	-19.0819	-6.54892	-19.0819	-19.0819	-19.0819	-19.0819	-6.21477	-19.0819	-6.84992	-19.0819	-8.16305	-7.29025
P05534	-5.9803	-4.84302	-4.54905	-4.23245	-5.55096	-2.47429	-4.82735	-2.82327	-5.26599	-4.78647	-5.60083	-5.93264	-4.95249	-3.76839	-5.76679	-5.9181	-5.00463	-6.12937	-5.35809	-6.89621	-6.56957	-6.13208	-6.1788	-5.25613	-2.76279	-6.27483	-5.45681	-6.50204	-6.0599	-6.90286	-6.47649	-4.83071	-5.22985	-2.54464	-7.35802	-6.78275	-6.73132
P05543	-1.58395	0.641553	-1.24038	-0.286396	-1.79067	-0.44053	-1.49705	-2.50192	0.153612	-1.99418	0.146319	-0.23561	0.07977	0.837654	-0.771033	0.291077	-2.42913	-2.08548	-0.797301	-0.559697	-0.809768	-3.21877	-1.06886	-0.862113	-1.42262	-1.65148	-1.62258	0.0702272	-2.08087	0.00710113	-0.80703	-2.10071	-2.20088	-1.24047	-0.718634	-0.797805	-2.95827
P05546	-4.93391	-3.24798	-3.13896	-5.08499	-3.98462	-5.58978	-5.38202	-5.57968	-5.72414	-3.11124	-5.92525	-5.23376	-5.78256	-2.17901	-3.4116	-3.08162	-4.65336	-3.12495	-2.65136	-4.31626	-3.00587	-5.31033	-4.2261	-3.95855	-2.73578	-4.83577	-5.40782	-5.63068	-3.6742	-4.69572	-5.03213	-4.07804	-4.07007	-3.24485	-4.73945	-3.99654	-4.83907
P05556	-5.05949	-5.77033	-3.76973	-5.05672	-6.341	-4.61997	-4.4582	-5.65247	-5.49984	-4.60573	-4.9246	-5.29358	-5.53541	-3.56696	-5.64793	-5.11861	-5.73374	-4.13845	-3.49694	-4.36082	-3.91894	-5.48874	-4.82921	-4.59909	-4.74174	-6.01104	-5.63383	-4.94639	-6.75156	-3.81702	-4.83933	-4.93811	-4.92542	-4.89544	-4.5236	-5.9863	-4.81465
P05783	-5.07838	-3.66323	-5.94436	-4.60945	-4.63461	-3.184	-3.76048	-4.60253	-4.5281	-7.15567	-5.82352	-4.37754	-3.16524	-5.19402	-2.72126	-2.91079	-2.29056	-3.13372	-3.32066	-2.99118	-2.20248	-0.738372	-2.8195	-2.46029	-2.28941	-3.7505	-2.83398	-3.46867	-4.44315	-6.79895	-2.65644	-1.0847	-1.00053	-0.502094	-1.95823	-2.65665	-1.85135
P05787	-3.05927	-2.71754	-4.10905	-3.74746	-2.77513	-1.80528	-2.264	-3.9233	-3.9248	-4.72714	-3.69833	-3.45261	-2.26928	-1.25156	-2.52894	-2.10539	-1.8049	-1.2201	-1.58556	-1.91502	-0.171126	-0.826896	-0.727877	-1.76588	-1.32502	-2.89533	-0.35272	-2.35532	-4.52962	-4.09265	-2.3932	-0.0209863	0.040762	-0.0298783	-1.4777	-2.37498	-0.368791
P05937	0.698152	1.93828	-0.0571115	0.720392	0.955915	-1.18126	-0.482681	-6.15036	-0.00278766	-1.86756	-1.44962	0.163907	-2.00896	-0.675074	-2.57544	-1.05044	-0.16515	-1.0335	-0.436327	-0.533411	-0.8376	2.16406	-1.1434	-0.00793272	0.874443	-1.6701	1.3813	0.718433	-2.32173	0.486549	-1.44625	0.139144	-1.25283	-0.558048	-0.218906	1.55084	-0.901148
P05976	-19.0819	-19.0819	-19.0819	-19.0819	-19.0819	-5.86259	-19.0819	-3.84544	-19.0819	-19.0819	-5.40985	-19.0819	-19.0819	-19.0819	-19.0819	-19.0819	-19.0819	-19.0819	-19.0819	-19.0819	-19.0819	-19.0819	-19.0819	-6.16153	-19.0819	-19.0819	-19.0819	-19.0819	-19.0819	-2.98441	-19.0819	-6.37766	-19.0819	-19.0819	-19.0819	-19.0819	-5.83251
P05981	-2.90592	-4.57609	-3.4922	-3.65366	-4.51619	-3.18987	-4.30664	-3.09208	-5.32246	-3.69147	-3.92529	-3.65448	-4.19295	-4.28935	-3.93552	-3.11805	-4.09613	-2.63007	-2.48233	-3.00178	-2.41321	-4.04866	-3.85133	-3.43358	-2.92922	-3.06074	-2.9219	-4.40665	-5.22832	-3.50531	-1.91814	-4.86585	-3.86618	-3.69288	-4.11586	-2.91295	-3.50563
P06127	-19.0819	-19.0819	-19.0819	-19.0819	-19.0819	-19.0819	-19.0819	-19.0819	-19.0819	-4.46339	-19.0819	-19.0819	-19.0819	-19.0819	-4.22657	-4.55693	-4.17462	-3.97373	-4.89429	-4.05938	-3.89514	-4.62431	-4.18834	-4.04901	-19.0819	-4.26433	-5.92395	-5.48057	-19.0819	-19.0819	-6.90156	-19.0819	-19.0819	-19.0819	-19.0819	-5.56834	-19.0819
P06132	-6.26103	-7.03445	-5.09903	-6.41493	-7.73345	-6.25004	-7.00984	-7.28253	-8.07972	-7.22934	-6.64375	-6.4745	-7.02286	-3.6372	-5.57807	-5.88993	-13.7134	-6.45754	-4.82341	-4.75504	-5.23702	-6.06528	-5.26462	-5.94687	-5.02005	-6.20417	-5.4416	-5.46121	-6.69652	-4.36022	-5.53782	-5.33747	-4.23897	-4.42781	-5.57357	-5.45627	-7.10156
P06213	-4.2128	-5.84829	-5.55433	-6.3086	-4.88459	-5.07283	-5.86056	-6.10532	-8.95782	-5.31322	-5.43914	-5.29729	-6.43995	-5.75111	-5.93915	-6.09469	-4.36565	-5.48673	-6.33977	-5.15172	-5.40814	-5.70697	-6.02657	-4.86728	-6.15576	-6.96338	-6.73029	-19.0819	-19.0819	-19.0819	-19.0819	-19.0819	-19.0819	-19.0819	-19.0819	-6.22711	-19.0819
P06239	-19.0819	-19.0819	-19.0819	-7.20423	-19.0819	-19.0819	-19.0819	-19.0819	-19.0819	-19.0819	-19.0819	-19.0819	-19.0819	-19.0819	-19.0819	-19.0819	-6.97692	-19.0819	-6.91343	-19.0819	-5.94006	-6.71299	-19.0819	-19.0819	-19.0819	-19.0819	-9.4178	-19.0819	-19.0819	-19.0819	-19.0819	-19.0819	-19.0819	-19.0819	-19.0819	-19.0819	-19.0819
P06276	-4.69757	-4.38217	-4.44399	-5.63607	-6.9575	-4.3889	-5.63472	-4.99498	-4.84328	-4.53121	-3.18429	-3.62394	-4.90299	-1.73391	-4.79155	-5.04617	-5.40421	-4.28652	-4.49932	-3.13407	-3.98623	-5.26841	-3.68997	-4.59265	-4.57419	-5.49399	-5.47815	-5.82471	-2.68936	-4.81576	-4.5	-4.64189	-3.79446	-5.07966	-4.50358	-4.44852	-6.58734
P06280	-1.03454	-2.13338	-1.40805	-0.91031	-2.0114	-2.4865	-3.39917	-2.66427	-4.16806	-3.82625	-1.79734	-2.41164	-2.26026	-0.691462	-2.0259	-1.83054	-4.2649	-1.57061	-2.5348	-1.60548	-1.45877	-3.27829	-1.84102	-2.09736	-1.41709	-2.71036	-1.87693	-1.78518	-4.14102	-1.61418	-1.23221	-2.77727	-1.31583	-1.34898	-2.14567	-2.7169	-2.65741
P06310	-5.44195	-4.00837	-5.11796	-6.6146	-4.24496	-3.7141	-5.16976	-1.71186	-5.01656	-4.43302	-4.10781	-3.93856	-4.01948	-4.39238	-4.56734	-19.0819	-7.5462	-6.17862	-5.221	-19.0819	-19.0819	-19.0819	-7.05488	-19.0819	-7.29996	-5.51774	-5.84053	-6.62274	-5.92943	-5.85258	-5.83617	-6.16739	-6.91938	-6.37984	-6.56224	-5.88005	-6.26522
P06312	2.69863	2.09868	2.85863	2.27468	0.101173	2.94314	2.52566	-1.82683	3.40858	2.50479	1.39499	3.02237	1.23642	2.38941	1.63344	-0.546771	-0.151478	1.49624	1.57073	2.16737	1.55928	-1.02845	1.37335	-0.689382	1.17926	1.89702	1.75676	0.00334391	2.05006	1.75048	1.97663	1.10921	-0.473157	1.17938	1.32647	-0.115988	1.71353
P06396	1.2911	2.67176	2.38562	1.79847	3.40509	2.10559	2.83531	1.39552	2.82852	2.1506	2.66466	2.97508	2.51054	2.24955	2.15285	2.27947	1.68661	2.32969	0.941698	0.876047	2.0699	0.157232	0.73455	0.850007	2.11475	2.67079	1.27075	2.1219	1.98068	2.03284	1.79815	1.50996	0.892673	2.27949	2.42017	1.39444	2.48375
P06454	-4.82501	-2.57552	-3.02774	-9.10747	-5.59983	-5.20085	-5.00559	-0.0655981	-5.55671	-6.79768	-7.52324	-5.94189	-5.04457	-3.88732	-6.18166	-5.30674	-5.88947	-4.65542	-3.9797	-5.01421	-4.55937	-6.97731	-6.0187	-7.03451	-19.0819	-19.0819	-7.12946	-8.54141	-9.22942	-19.0819	-7.19189	-19.0819	-6.89895	-7.10342	-7.51222	-8.02554	-19.0819
P06576	-4.11806	-3.45418	-5.01422	-3.50735	-4.5196	-3.38973	-3.71778	-3.8729	-6.83595	-6.6547	-5.60078	-4.90861	-5.97591	-3.9875	-2.71367	-3.05436	-3.07525	-2.56644	-2.84722	-3.5223	-1.79427	-1.5084	-1.39332	-2.31076	-1.52906	-2.55158	-0.941467	-0.956757	-3.82693	-4.93866	-4.45277	-1.34227	-1.57404	-1.85266	-1.83057	-1.93605	-0.995665
P06681	-4.32563	-3.27205	-4.1412	-4.14088	-4.21311	-3.94734	-5.44834	0.424325	-5.36151	-4.97516	-4.03473	-3.74013	-4.10923	-2.39082	-5.03694	-4.56163	-5.97412	-4.63613	-3.73176	-4.05076	-4.07888	-5.52772	-4.20177	-5.07565	-2.88213	-4.06927	-3.28384	-3.48618	-3.14386	-3.69337	-3.79491	-3.79236	-4.0434	-2.68465	-4.80518	-4.81113	-3.70886
P06702	-1.47107	-2.46533	-0.798617	-2.76789	-5.44988	1.30938	-2.53888	-2.73999	-3.47407	-2.4938	-0.778721	0.156307	-4.44983	1.82512	0.120497	-1.47375	-0.562342	-1.40872	1.88206	-1.27186	-1.36685	1.59337	3.26039	-1.4575	2.11692	1.47541	1.59764	-1.95823	0.212623	1.8085	0.565662	2.80215	2.1023	1.99952	0.960307	0.203933	-2.57247
P06703	-7.80968	-3.59243	-6.15548	-3.33077	-5.65237	-3.24728	-3.71369	-4.4208	-7.26396	-1.52372	-2.99943	-3.67422	-4.02011	-2.37602	-5.71986	-2.7568	-7.01295	-7.33529	-1.95798	-5.14414	-3.67232	-5.07858	-3.30986	-5.59152	-4.37305	-4.68998	-4.93823	-4.1052	-6.96566	-4.90097	-4.7437	-3.75283	-4.10088	-4.40536	-4.93423	-4.32495	-4.25514
P06727	-3.10571	-4.51288	-4.37864	-2.39481	-3.23734	-3.94663	-4.98948	-1.00287	-4.07289	-2.88455	-2.57993	-3.16322	-3.11091	-1.60056	0.150671	0.656627	0.331356	0.876118	-2.10363	0.295194	1.01124	0.00856328	0.184493	0.788906	0.166833	-1.08766	-2.4824	-1.1458	-0.96408	-2.40472	-0.794876	0.347638	1.26396	-2.03728	-1.26024	-0.0888768	-0.0603108
P06730	-19.0819	-19.0819	-6.14167	-19.0819	-19.0819	-19.0819	-19.0819	-19.0819	-19.0819	-9.30652	-19.0819	-19.0819	-19.0819	-19.0819	-5.89107	-5.85428	-6.43701	-7.68582	-6.45742	-5.72388	-4.63407	-5.2634	-7.07915	-5.35774	-19.0819	-19.0819	-6.60821	-19.0819	-19.0819	-19.0819	-6.17544	-6.038	-19.0819	-6.08464	-19.0819	-8.18403	-19.0819
P06731	-3.56483	-3.46969	-4.16392	-1.94018	-6.97533	-4.29722	-3.5305	-4.36982	-5.28496	-2.32468	-2.23922	-3.74078	-6.26713	-4.01561	-3.33525	-6.32968	-4.11289	-6.93314	-4.26456	-6.34263	-5.47255	-3.54559	-3.00831	-5.04411	-3.75696	-2.91509	-3.34575	-3.95942	-5.13484	-3.16748	-3.95839	-2.05408	-3.18287	-4.50972	-3.32318	-3.20227	-4.29289
P06732	-19.0819	-5.46503	-19.0819	-19.0819	-6.17933	-19.0819	-19.0819	-19.0819	-19.0819	-19.0819	-6.91734	-19.0819	-19.0819	-7.20191	-5.21086	-4.75259	-5.75679	-4.95802	-4.86037	-5.04367	-4.77266	-6.35398	-5.26547	-5.9033	-6.16825	-7.2942	-6.24829	-7.0305	-6.27676	-3.79192	-6.5225	-6.44215	-7.97972	-6.92801	-6.376	-6.51463	-6.29929
P06733	-1.04046	0.404863	0.283073	-0.823467	-2.25818	-0.256683	-1.59112	-1.19044	-1.47745	-1.73506	-1.10991	-0.652333	-1.78741	-0.443983	-0.0883089	-0.107983	-0.769032	0.0912897	0.389234	-0.0221617	0.407428	0.242395	0.92208	-0.0807153	0.63682	-0.391679	0.688811	0.356479	-1.66195	0.379887	-0.730841	1.10567	0.814207	0.631156	0.117619	0.399485	-0.188944
P06734	-3.20107	-5.23872	-5.57185	-4.71724	-5.80357	-4.36265	-3.72208	-3.33019	-4.27882	-3.82787	-6.24779	-4.73162	-4.7201	-4.99844	-4.19	-4.43078	-4.39625	-3.92817	-4.80685	-5.00826	-4.16377	-3.22385	-6.46522	-5.3109	-4.70717	-4.20143	-5.31607	-5.64252	-3.86944	-3.48314	-2.84037	-5.51931	-4.41093	-5.74199	-5.01331	-3.89367	-4.66006
P06737	-5.05941	-6.15175	-6.09737	-19.0819	-19.0819	-6.40481	-19.0819	-8.59468	-19.0819	-19.0819	-19.0819	-7.78665	-19.0819	-19.0819	-6.01755	-7.6804	-7.89446	-6.39227	-4.64014	-5.65735	-6.38697	-6.9337	-3.49663	-6.63291	-6.1688	-6.49168	-5.82886	-6.67394	-6.35549	-6.15073	-6.26684	-2.55579	-4.1809	-5.03735	-6.71329	-6.2238	-6.31641
P06744	-4.69469	-3.92834	-2.89172	-3.00444	-5.09405	-2.98578	-4.06477	-3.74475	-3.915	-4.83964	-4.92036	-3.57882	-4.01618	-3.54453	-2.07335	-2.62378	-3.84814	-2.65145	-2.84658	-2.81839	-2.23408	-3.09211	-2.10283	-3.01377	-2.16638	-2.89305	-2.66634	-3.16898	-3.53202	-2.92852	-3.55697	-0.65605	-1.61483	-1.8005	-2.25747	-2.05245	-2.40268
P06748	-6.23325	-4.64704	-3.33155	-6.6086	-6.6028	-6.24268	-7.5074	-6.91681	-7.18678	-6.60323	-6.463	-6.10877	-7.41071	-5.44076	-7.77405	-6.70921	-7.62697	-6.14947	-5.29999	-6.2459	-5.14563	-6.10633	-4.93767	-6.92156	-5.1792	-6.66146	-5.60571	-6.97267	-6.7216	-5.89756	-5.77795	-4.52299	-5.83998	-5.69369	-5.90892	-7.31223	-5.6829
P06753	-5.5484	-6.01487	-5.0868	-5.0082	-6.32672	-5.81577	-5.55245	-5.37025	-6.14577	-5.69034	-5.23702	-5.01013	-9.11834	-3.55796	-6.29038	-6.10097	-6.38071	-6.29004	-5.33318	-6.25919	-6.47277	-5.86	-4.23895	-5.74482	-5.93666	-5.31441	-5.5989	-5.35331	-4.87201	-7.11864	-7.33772	-4.42018	-5.10263	-4.66427	-6.22116	-5.48516	-5.49895
P06756	-7.11968	-6.82248	-5.1675	-5.22179	-5.18329	-4.79969	-7.28078	-6.77727	-9.26359	-6.98538	-5.88873	-5.57417	-7.50568	-6.42306	-6.05593	-4.3597	-6.48385	-4.44468	-5.11142	-4.65865	-3.98017	-6.07659	-5.75862	-6.0897	-5.66209	-7.47077	-5.82046	-7.47748	-3.93284	-7.21784	-6.76899	-4.76089	-5.58235	-5.90292	-5.40302	-6.88245	-5.50517
P06858	-6.71611	-5.60219	-5.76145	-4.92345	-6.55753	-4.67121	-6.83493	-6.31244	-7.67363	-6.30535	-5.2061	-5.50441	-6.3531	-5.95823	-4.01505	-3.09401	-4.11808	-3.15308	-3.4866	-3.49956	-2.86455	-4.92595	-4.20335	-2.97836	-3.91505	-4.93254	-4.042	-5.31632	-4.50317	-4.49429	-4.7295	-6.00598	-4.33013	-3.59557	-3.42057	-4.20116	-4.81503
P06865	0.0231914	-1.3065	-0.207951	0.0484372	-1.15898	-2.83479	-2.22487	-0.363157	-2.85901	-1.19489	0.974918	-2.52378	-1.49718	-0.575491	-1.41963	-1.22069	-2.37292	-1.00099	-1.26105	-0.741167	-0.456682	-1.75852	-1.10323	-1.2263	-1.82103	-1.08866	0.155013	0.638226	-0.943071	-0.444154	-1.04502	-1.01375	-0.971858	-1.34473	-0.239002	-1.36925	-0.46493
P06870	1.8445	-1.33488	-1.05764	2.20321	2.85193	1.79548	0.963631	0.573742	0.218907	1.61733	1.16162	0.366042	-0.459746	-0.493206	1.2452	0.981288	2.7067	1.14884	0.533204	2.01736	0.426546	3.69188	1.56131	1.73856	-0.733314	1.54017	0.797735	0.436109	-1.60076	1.85994	2.66866	-0.144399	0.521061	1.11628	0.297458	2.08069	-0.289609
P06899	-1.92714	-1.89817	1.65256	-3.38953	-3.77953	-0.854975	-1.71079	-2.74936	-3.28228	-2.81944	-3.66378	-2.69424	-2.23688	-1.4406	-2.28812	-2.32718	-2.10587	-2.31099	-0.165762	-2.72796	-1.15958	-1.53822	0.663277	-1.13728	1.0815	-0.226817	-0.0791948	-2.23126	-0.634646	-0.649302	-0.495034	1.33722	0.108615	0.438538	-1.60567	-0.548684	-0.543194
P23527	-1.92714	-1.89817	1.65256	-3.38953	-3.77953	-0.854975	-1.71079	-2.74936	-3.28228	-2.81944	-3.66378	-2.69424	-2.23688	-1.4406	-2.28812	-2.32718	-2.10587	-2.31099	-0.165762	-2.72796	-1.15958	-1.53822	0.663277	-1.13728	1.0815	-0.226817	-0.0791948	-2.23126	-0.634646	-0.649302	-0.495034	1.33722	0.108615	0.438538	-1.60567	-0.548684	-0.543194
P33778	-1.92714	-1.89817	1.65256	-3.38953	-3.77953	-0.854975	-1.71079	-2.74936	-3.28228	-2.81944	-3.66378	-2.69424	-2.23688	-1.4406	-2.28812	-2.32718	-2.10587	-2.31099	-0.165762	-2.72796	-1.15958	-1.53822	0.663277	-1.13728	1.0815	-0.226817	-0.0791948	-2.23126	-0.634646	-0.649302	-0.495034	1.33722	0.108615	0.438538	-1.60567	-0.548684	-0.543194
Q16778	-1.92714	-1.89817	1.65256	-3.38953	-3.77953	-0.854975	-1.71079	-2.74936	-3.28228	-2.81944	-3.66378	-2.69424	-2.23688	-1.4406	-2.28812	-2.32718	-2.10587	-2.31099	-0.165762	-2.72796	-1.15958	-1.53822	0.663277	-1.13728	1.0815	-0.226817	-0.0791948	-2.23126	-0.634646	-0.649302	-0.495034	1.33722	0.108615	0.438538	-1.60567	-0.548684	-0.543194
Q8N257	-1.92714	-1.89817	1.65256	-3.38953	-3.77953	-0.854975	-1.71079	-2.74936	-3.28228	-2.81944	-3.66378	-2.69424	-2.23688	-1.4406	-2.28812	-2.32718	-2.10587	-2.31099	-0.165762	-2.72796	-1.15958	-1.53822	0.663277	-1.13728	1.0815	-0.226817	-0.0791948	-2.23126	-0.634646	-0.649302	-0.495034	1.33722	0.108615	0.438538	-1.60567	-0.548684	-0.543194
P07093	-6.53947	-6.19233	-6.21004	-7.07209	-9.28938	-6.15275	-6.91255	-7.18524	-7.45522	-6.89776	-6.54372	-7.19757	-6.92557	-5.23564	-6.41	-5.50762	-6.82401	-5.90345	-5.99153	-5.27293	-5.02026	-6.03577	-5.94769	-5.82278	-6.19975	-6.72527	-6.04926	-6.9283	-5.99514	-5.50201	-7.10477	-6.48373	-5.93021	-6.52098	-6.20673	-7.21868	-6.70947
P07099	-19.0819	-19.0819	-19.0819	-7.42095	-19.0819	-19.0819	-19.0819	-19.0819	-19.0819	-19.0819	-19.0819	-19.0819	-19.0819	-19.0819	-6.78969	-6.40229	-6.9741	-4.69792	-6.08859	-6.87375	-5.34778	-7.09509	-4.78589	-6.47289	-4.7645	-5.94289	-5.14907	-7.31814	-6.58918	-4.89617	-5.39318	-5.17658	-4.80384	-4.24375	-5.99577	-7.17849	-5.24772
P07108	-1.75611	-1.20603	-0.226812	-2.98636	-1.71557	-4.0338	-2.75568	-2.39526	-2.47116	-3.45068	-2.37224	-2.1993	-2.84245	-1.01523	-2.91221	-2.75287	-3.47733	-1.81036	-1.86325	-0.711381	-2.01092	-2.12815	-0.887672	-2.76792	-0.721661	-3.24338	-2.05942	-2.61406	-1.06202	-1.74004	-2.83815	-2.94373	-1.13566	-2.67246	-2.2558	-2.75948	-2.93232
P07148	0.603775	0.27149	-0.0926663	-1.13955	2.21931	-3.09595	-1.36026	-2.80797	-0.352267	-1.18262	1.93378	0.312039	0.842848	2.20151	-0.673694	-0.931617	-1.95393	-2.03803	-1.08176	-2.87821	-1.50648	-1.09724	-2.35542	-1.35189	-1.25568	-0.79384	-0.806955	0.472037	1.71152	-0.445522	-1.28628	-1.53116	0.787715	-1.43778	-0.765982	-0.0639826	0.153692
P07195	-0.499165	0.247859	-0.0512558	-1.05659	-1.48248	-1.09896	-2.05876	-0.970296	-2.01254	-1.38191	-0.629894	-0.273095	-1.05624	1.42345	-0.201646	-0.238871	-1.28341	-0.773914	-0.885277	-0.437187	-0.488129	-0.452344	-0.608564	0.254355	0.404234	0.301966	0.415434	0.934038	-0.443674	0.591044	0.861614	0.787483	1.91144	0.824113	-0.0609648	1.54901	0.118848
P07203	-4.71727	-3.99198	-4.69448	-5.39206	-5.19908	-4.94346	-5.46154	-2.91845	-5.73334	-5.97265	-4.73771	-5.63866	-5.29792	-4.5535	-4.49298	-4.21278	-4.9782	-3.90242	-3.96826	-3.19193	-4.16635	-4.50272	-3.47745	-3.99601	-4.55279	-5.0354	-4.2473	-5.13992	-4.52452	-4.20381	-4.41945	-4.09654	-3.68157	-3.98077	-4.5033	-4.31691	-3.92234
P07204	-1.23706	-3.4858	-3.39142	-0.974233	-2.91124	-2.34516	-2.77847	-2.13097	-4.1753	-2.65216	-1.54575	-2.05562	-2.6918	-3.36582	-1.16808	-1.4139	-2.18703	-1.62993	0.428561	-0.504085	-2.29686	-1.66495	-1.63803	-1.36865	-2.50657	-2.25997	-1.7682	-2.04725	-5.25795	-0.608767	-1.13148	-4.38027	-2.35426	-2.98934	-2.18758	-2.36649	-3.86083
P07225	-6.4547	-6.96976	-4.33232	-6.67214	-5.41364	-5.79834	-4.33228	-5.13267	-5.75082	-5.935	-4.87073	-5.80743	-5.3117	-2.62502	-6.05301	-5.99115	-6.48512	-6.0632	-4.95576	-4.1421	-4.89172	-6.37407	-6.67469	-5.36695	-4.44273	-5.31886	-4.98596	-4.89865	-4.49848	-5.02834	-4.69306	-5.38458	-5.37186	-4.92385	-4.43259	-5.16649	-4.58872
P07237	-3.15384	-1.14675	-1.4363	-3.56786	-3.2822	-1.44296	-3.89756	-0.341205	-3.72857	-4.33351	-2.02934	-2.1635	-3.17242	-1.06715	-3.5594	-2.93372	-4.00167	-2.00945	-0.398294	-2.04531	-2.20549	-2.02546	0.780148	-3.24325	-1.32125	-2.49881	-1.20221	-2.87224	-2.67587	-1.98662	-1.46478	-0.0536595	-1.41051	-1.69496	-2.81351	-3.06095	-2.42081
P07288	1.08365	0.694907	0.988872	0.343206	-0.01304	1.47037	1.75871	0.339007	0.167905	-6.46935	1.12928	1.24591	2.45372	0.792089	0.603996	0.746689	0.849998	0.41912	-4.44282	1.76551	0.0551202	0.515229	0.603307	1.26689	-3.72018	-5.29449	-6.14179	1.13323	-4.09849	-4.96737	-4.37577	-6.14642	-9.17253	-4.12309	2.54556	-4.3679	-0.704685
P07305	-6.15303	-5.54058	-3.759	-7.37785	-6.37415	-6.44968	-6.16213	-7.48218	-7.75215	-8.34486	-7.5145	-7.15313	-7.89211	-7.12797	-6.87952	-8.29237	-7.08592	-9.05287	-4.76946	-9.05256	-6.44625	-6.13343	-4.73602	-8.70745	-5.5251	-6.84773	-6.13251	-9.22091	-8.61891	-6.50552	-8.65348	-6.35447	-7.1239	-7.07429	-7.53312	-8.20091	-10.9968
P07306	-3.72613	-2.02158	-2.55416	-5.28623	-1.90793	-4.5995	-2.98604	-1.40473	-4.81394	-3.52129	-4.87027	-3.81763	-3.61359	-2.60539	-3.43001	-4.03552	-4.57148	-4.51651	-3.65613	-5.23832	-4.88796	-5.39441	-4.80848	-4.86827	-5.0778	-4.71576	-3.21981	-4.63645	-4.24184	-4.1328	-5.88282	-6.22435	-5.40144	-5.38416	-5.52166	-6.18319	-3.68141
P07307	-3.51271	-3.05425	-2.43316	-3.49455	-2.33172	-4.78493	-3.27382	-3.56157	-5.34223	-3.05416	-2.8539	-4.77467	-3.53126	-4.14106	-3.69334	-4.33491	-2.90469	-4.35948	-5.03634	-5.11177	-4.3892	-3.57012	-4.52638	-3.89126	-5.17403	-3.81251	-1.94341	-3.19297	-2.04056	-2.63752	-4.04542	-5.54926	-3.74935	-5.73893	-4.12847	-4.56137	-2.10788
P07311	-5.57704	-19.0819	-19.0819	-5.71018	-19.0819	-19.0819	-19.0819	-19.0819	-19.0819	-19.0819	-19.0819	-19.0819	-19.0819	-19.0819	-5.59247	-5.55568	-5.70183	-5.33963	-4.88304	-5.25463	-5.42731	-6.68174	-5.64708	-6.00882	-19.0819	-19.0819	-19.0819	-19.0819	-19.0819	-19.0819	-19.0819	-5.47548	-19.0819	-19.0819	-6.29064	-5.62739	-19.0819
P07320	-19.0819	-7.47323	-19.0819	-6.11074	-19.0819	-4.75334	-7.45757	-19.0819	-19.0819	-5.35026	-4.74257	-4.35522	-19.0819	-7.37605	-5.44993	-5.1047	-5.64027	-4.51248	-5.80918	-4.97429	-5.80249	-4.90366	-5.0069	-5.38623	-5.14345	-4.52898	-4.11647	-5.45913	-5.95868	-3.14228	-6.02813	-5.21041	-4.11561	-4.26547	-6.0029	-4.95263	-4.74648
P07332	-19.0819	-19.0819	-19.0819	-19.0819	-19.0819	-8.38792	-19.0819	-19.0819	-19.0819	-19.0819	-19.0819	-19.0819	-19.0819	-19.0819	-19.0819	-19.0819	-19.0819	-19.0819	-19.0819	-19.0819	-19.0819	-19.0819	-19.0819	-19.0819	-19.0819	-19.0819	-19.0819	-19.0819	-19.0819	-19.0819	-19.0819	-6.01406	-19.0819	-19.0819	-19.0819	-19.0819	-19.0819
P07333	-2.95162	-4.77588	-2.67129	-4.72943	-3.24109	-5.9735	-4.4009	-4.23456	-4.28266	-4.0161	-3.6404	-4.00915	-3.32705	-2.40338	-3.48998	-7.10934	-3.53035	-2.84437	-2.56915	-2.4499	-2.76578	-2.57626	-3.27748	-3.97374	-3.87643	-3.90386	-3.79314	-3.75764	-2.73173	-4.15727	-2.77057	-4.81066	-3.57981	-3.64766	-4.47643	-4.17527	-4.83021
P07339	1.54218	1.40344	2.78	1.69496	0.0349973	0.283109	0.698482	1.27558	-1.90652	0.687847	1.57407	-0.49795	0.0868653	-0.261442	-0.368782	0.197215	-1.13081	0.236195	-0.840565	-0.131055	0.274486	-0.266015	-0.000799613	0.563235	-1.45051	0.588238	0.743089	1.70458	0.0865697	1.18176	-0.498801	0.567089	0.594076	-0.454524	0.806274	0.741343	0.722128
P07355	-1.77154	-3.54244	-1.23625	-3.54592	-4.90678	-2.24413	-2.52662	-2.27924	-4.34	-2.7599	-2.59421	-3.42809	-3.98597	-1.4613	-2.16527	-2.51418	-2.3976	-1.20404	-0.133863	-1.72809	-0.93853	-1.21732	0.85738	-3.49186	0.0993723	-1.94815	0.131543	-2.87442	-2.84544	-1.2458	-1.32247	0.527234	-1.13324	-0.621858	-1.41987	-1.79116	-1.1971
P07357	-5.99352	-5.47155	-5.68427	-5.72973	-7.50712	-5.02635	-6.67611	-4.4696	-6.93701	-6.32089	-6.36863	-6.62736	-6.09302	-3.32373	-5.97802	-5.06282	-6.89621	-5.6412	-4.81189	-5.32664	-3.67728	-5.60109	-6.391	-5.9136	-2.65716	-5.61093	-5.44173	-7.26102	-5.35531	-5.58799	-5.4384	-4.69037	-5.16518	-3.35816	-5.50137	-5.53284	-5.1468
P07358	-2.61798	-3.70431	-3.70429	-3.76105	-3.72331	-4.18358	-3.738	-1.72829	-4.26847	-3.19706	-4.74561	-5.40489	-4.71309	-4.90831	-4.65487	-3.79951	-4.32366	-3.88786	-3.25429	-3.9466	-3.14152	-4.02321	-5.02848	-3.13707	-1.68977	-4.58991	-4.56771	-6.03972	-3.63966	-3.907	-4.86408	-4.59144	-4.15727	-2.62748	-4.91149	-5.11577	-4.48515
P07359	-3.63233	0.665628	-1.68587	-4.35159	-3.75434	-0.777647	-2.57069	-1.67018	-1.13269	-5.92325	0.803093	-0.2606	-1.13379	-2.03496	-2.23877	-1.45312	-6.13086	-3.67529	-4.69902	-2.5489	-3.082	-3.55613	-1.88929	-6.10997	-1.75786	-5.73499	-5.28454	-0.851098	-3.91033	-4.07743	-4.28689	-3.10018	-6.35622	-1.4312	-2.51859	-5.05274	-1.73458
P07360	-4.38763	-1.84305	-3.22203	-4.22839	0.356293	-3.06737	-3.33743	-2.76982	-5.20411	-5.05119	-2.84805	-3.76995	-3.81738	-2.86574	-3.39908	-2.99886	-4.90327	-3.96669	-3.99443	-3.44241	-3.18472	-5.41783	-5.95739	-3.39284	-1.2688	-3.40701	-2.72063	-4.47706	1.58035	-3.38295	-4.38353	-3.32033	-5.46741	-1.8803	-3.74047	-4.06699	-1.82699
P07384	-5.18743	-3.75663	-3.66869	-4.23976	-5.74623	-2.78086	-4.82936	-5.10206	-5.25825	-5.19574	-4.81096	-4.04358	-5.27665	-2.75772	-3.73325	-3.71382	-4.19185	-3.41529	-2.25596	-3.07106	-2.93778	-3.35576	-1.45798	-4.14703	-3.21065	-3.38182	-2.64426	-4.66212	-4.96649	-4.69807	-4.57398	-1.17211	-2.45474	-3.16608	-3.79335	-3.10752	-3.64973
P07437	-3.97799	-3.31676	-5.00401	-2.78597	-4.19884	-3.84793	-3.97909	-4.21302	-4.483	-3.89945	-5.17816	-3.3267	-3.76184	-3.85882	-3.28403	-3.41288	-3.22435	-4.7409	-4.02691	-3.11684	-6.45949	-2.80416	-2.25999	-2.74888	-3.29316	-3.75099	-2.34462	-1.68409	-4.49338	-4.26094	-3.72418	-1.47337	-2.64093	-2.72086	-3.51241	-3.14923	-3.00233
P07451	-19.0819	-19.0819	-19.0819	-19.0819	-7.75737	-19.0819	-19.0819	-4.60786	-19.0819	-19.0819	-19.0819	-19.0819	-6.53225	-2.56006	-4.75297	-4.44201	-7.18437	-3.18996	-4.13191	-4.31521	-4.15097	-4.7028	-4.53702	-4.45539	-19.0819	-19.0819	-19.0819	-19.0819	-2.46998	-19.0819	-19.0819	-4.28578	-5.2044	-19.0819	-19.0819	-19.0819	-4.58372
P07476	-4.81813	-6.21288	0.297707	-7.07844	-8.16925	-3.21992	-4.91788	-7.12562	-7.84786	-6.81205	-7.03025	-6.57564	-6.86596	-6.77141	-5.92835	-6.83214	-5.37651	-5.47377	-3.93041	-5.74864	-5.77159	-2.25356	-1.47085	-6.18615	-1.30424	-4.72348	-1.31178	-5.75069	-5.25053	-3.49577	-3.40258	-1.71739	-2.19932	-3.87171	-4.46622	-4.98739	-3.90778
P07477	-8.74218	-19.0819	-19.0819	-5.94941	-19.0819	-19.0819	-19.0819	-19.0819	-19.0819	-19.0819	-19.0819	-19.0819	-6.0536	-19.0819	-19.0819	-5.18398	-7.13566	-19.0819	-19.0819	-19.0819	-19.0819	-5.33073	-19.0819	-5.98254	-5.06111	-5.13487	-5.01666	-5.52834	-6.48688	-5.27567	-5.29088	-5.12626	-4.88911	-5.03819	-6.12784	-5.83965	-5.38367
P07478	-6.39001	0.0499251	-0.836572	-4.97158	-2.04144	-1.8412	-4.25427	-0.0420818	-2.31959	-5.81307	-1.97495	-1.23963	-3.15567	-2.59651	-5.18317	-4.18964	-6.66917	-4.09674	-5.24689	-4.73205	-5.56523	-6.27927	-4.76355	-6.62122	-4.11058	-4.26759	-4.122	-2.46768	-0.0577819	-4.88011	-4.97672	-4.26938	-4.9663	-3.27617	-5.07701	-5.94293	-1.79529
P07585	-4.60894	-4.69528	-3.61346	-3.44179	-4.99286	-4.36292	-6.05214	-3.18551	-4.56108	-3.44687	-5.62644	-4.65411	-5.55026	-3.83016	-4.60676	-3.98666	-4.75334	-4.35257	-5.00058	-4.39945	-4.8099	-3.83529	-5.08572	-4.65393	-5.09332	-4.32676	-4.86928	-5.47632	-5.89298	-4.15288	-3.17086	-4.64074	-4.05687	-4.49529	-4.62065	-4.34895	-4.9742
P07602	0.733833	-0.649383	1.0535	-1.58323	0.360707	-1.91143	-0.786193	-0.344094	-2.13019	-0.88091	0.765727	-3.41807	-0.801482	0.62188	-1.83344	-4.13995	-0.805189	-2.62608	-3.27574	-2.90594	-1.37837	-0.981385	-3.20911	-1.76208	-1.6814	-2.26928	-1.23806	-0.267365	-2.92788	-1.17336	-2.07692	-1.54092	-2.45753	-1.93582	-1.49359	-1.2835	-0.503834
P07686	0.32385	-2.80929	-0.205656	-0.317034	0.243853	-2.78528	-1.77296	-3.25047	-3.53561	-1.18184	0.436005	-1.40508	-1.534	-0.084799	-1.59126	-1.6024	-3.06006	-1.7262	-2.1588	-1.00084	-1.33166	-2.32466	-2.15258	-2.1436	-2.03837	-1.40214	-0.13834	-0.0330595	-1.49582	-0.611962	-1.67489	-0.901254	-0.780131	-1.35031	-0.547866	-1.2429	-0.327252
P07711	-0.6149	-1.80868	-0.83902	-0.457663	0.0470006	-1.5475	-2.1241	-2.27893	-3.32321	-1.32829	-0.577523	-1.93127	-1.77311	-1.4516	-1.68083	-1.97388	-2.57031	-2.49834	-1.43822	-1.89279	-1.27673	-1.89832	-3.1077	-1.96309	-1.48257	-1.39495	0.197485	-1.60777	-1.9068	-0.7584	-1.31837	-1.47507	-1.59181	-1.67597	-1.11758	-1.54718	-0.294813
P07737	-2.21089	0.605306	-0.129184	-4.79005	-0.49614	-2.43115	-2.04524	1.89778	-1.92972	-2.75644	-2.25716	-1.01475	-1.94677	0.0382416	-2.78628	-2.45496	-2.67167	-4.18575	-2.74127	-4.00585	-3.32632	-1.61699	-1.27773	-2.79013	-2.07945	-1.21383	-1.29175	-2.8159	-0.0729543	-2.48719	-1.56054	-0.727181	-1.70161	-2.20861	-1.77286	-1.64714	0.523731
P07738	-4.72876	-3.72657	-4.82353	-6.22315	-5.82545	-4.34203	-5.10183	-4.39141	-4.60938	-8.22516	-5.66493	-4.56649	-4.5543	-6.30715	-5.23402	-5.44871	-4.89785	-7.32724	-4.82245	-5.00576	-5.80777	-3.98966	-3.33025	-5.13716	-6.49284	-5.66003	-4.34763	-5.46445	-4.01249	-4.76427	-6.86736	-3.47977	-4.20614	-4.90535	-5.5827	-3.41041	-4.46205
P07741	-3.69107	-3.57423	-4.2244	-3.78044	-4.23853	-4.55739	-4.69943	-4.09263	-6.32094	-4.57899	-4.71649	-5.03948	-4.33964	-1.67977	-3.05434	-3.30069	-3.36185	-3.30748	-3.38984	-2.04052	-3.3668	-2.20068	-1.67754	-2.06004	-3.8665	-3.61085	-2.81202	-3.36437	-4.60641	-2.87839	-3.55275	-2.3825	-1.16125	-2.87604	-2.86297	-2.59267	-3.43627
P07814	-6.01274	-4.68076	-4.01532	-6.0219	-7.28214	-6.81517	-6.55852	-3.96843	-6.92713	-6.51764	-6.4874	-7.11121	-8.13526	-6.47701	-6.58242	-5.81889	-6.2275	-5.07341	-4.99622	-4.75399	-5.36055	-5.67537	-3.73392	-7.13703	-5.29509	-6.56854	-4.93349	-6.7003	-6.43498	-5.86251	-6.13792	-4.7155	-4.995	-5.66535	-5.79404	-7.04408	-5.98895
P07858	0.623185	0.849054	1.2573	2.10981	3.21233	-1.98133	1.15972	-1.98608	-1.27879	1.49586	1.41389	-1.74684	0.403866	-2.94637	1.33946	0.154112	-0.243681	-1.59344	-2.98114	-2.56667	-1.52034	0.152048	-0.869091	1.09144	-0.472763	1.74325	2.15617	2.5484	1.06433	1.05763	0.129242	0.693249	0.643641	0.574553	2.08432	0.999118	2.63819
P07900	-4.66461	-4.26592	-4.17242	-4.05205	-5.44946	-3.15088	-4.26922	-3.56579	-5.73636	-3.99861	-4.20585	-3.50351	-3.97512	-2.75869	-2.68808	-2.72731	-3.94864	-1.94585	-2.82731	-1.87116	-1.8952	-3.01778	-1.33957	-3.49332	-2.06183	-3.24142	-1.93777	-3.43668	-4.20651	-3.65581	-3.92024	-2.1885	-1.41984	-2.10107	-2.57498	-2.16844	-2.15141
P07902	-19.0819	-19.0819	-19.0819	-19.0819	-19.0819	-19.0819	-19.0819	-2.42847	-19.0819	-19.0819	-19.0819	-19.0819	-19.0819	-19.0819	-5.55679	-7.1782	-6.10273	-5.30395	-3.47058	-5.3896	-1.61287	-5.69645	-5.61445	-6.24337	-4.49059	-5.6874	-4.59554	-6.81076	-6.43217	-5.22096	-5.23616	-5.01956	-4.15948	-5.6139	-5.08966	-6.58934	-4.7075
P07910	-5.24146	-6.50962	-4.52624	-7.49582	-6.39279	-5.83661	-6.66732	-3.94772	-6.32193	-7.78663	-6.84818	-5.97494	-6.03564	-5.51976	-6.4942	-6.83623	-7.06881	-5.62536	-5.0524	-5.98503	-5.26458	-4.62735	-4.41643	-6.5259	-5.69206	-5.80613	-5.11729	-7.41669	-7.07681	-6.57721	-6.6492	-3.39863	-5.09282	-5.28802	-6.10913	-5.90728	-5.79729
P07911	4.0197	2.91015	2.48766	5.4189	4.22863	3.50632	4.3599	2.14938	3.93683	4.12007	3.10329	3.90425	3.07695	1.55222	4.21277	3.86053	5.67255	3.98694	3.13467	3.87967	3.96147	5.34435	2.77157	4.77897	3.01815	3.88428	3.40865	3.11288	2.6227	3.05471	4.35138	3.56015	4.21427	3.37632	3.89019	4.30718	3.84895
P07919	-19.0819	-19.0819	-19.0819	-19.0819	-19.0819	-4.32104	-19.0819	-2.14132	-19.0819	-6.92168	-5.23266	-6.42722	-19.0819	0.572484	-19.0819	-19.0819	-19.0819	-4.29629	-19.0819	-19.0819	-19.0819	-19.0819	-3.93629	-19.0819	-3.76075	-4.30443	-3.49076	-4.85516	-4.99856	-4.26013	-4.34555	-5.62071	-4.91101	-4.25205	-4.81893	-4.33768	-3.50476
P07942	-4.58766	-4.12881	-3.95044	-3.6509	-4.39848	-3.74613	-4.38595	-4.77421	-4.90388	-5.23305	-3.51488	-3.4865	-4.48653	-3.71196	-3.36244	-3.23552	-4.84916	-4.12912	-3.27489	-3.99991	-2.52649	-4.98003	-3.66533	-4.31673	-3.59704	-4.25085	-3.69493	-4.09752	-5.19201	-3.43537	-4.19989	-4.80398	-4.65904	-3.87051	-4.1463	-5.34062	-4.12583
P07947	-5.71596	-7.19971	-4.98846	-3.97608	-6.35414	-5.73269	-5.80009	-6.11223	-6.97025	-5.14842	-6.54654	-4.94782	-5.85257	-5.89907	-4.30737	-4.68442	-4.52449	-4.58399	-3.51243	-5.14695	-4.03652	-3.65647	-5.56282	-4.03229	-5.35247	-4.54058	-4.33274	-4.96881	-6.77963	-4.90229	-4.57131	-4.25644	-3.41592	-5.10484	-3.75098	-4.13312	-4.36937
P07948	-5.34684	-6.97786	-4.20522	-4.84874	-6.79335	-5.30993	-5.88909	-6.34243	-8.23205	-6.42625	-5.99688	-4.79275	-7.18887	-5.98822	-5.94496	-6.50224	-4.98465	-5.54388	-4.46102	-4.78947	-5.58725	-5.33742	-4.80406	-6.10817	-6.40269	-4.80729	-5.48764	-4.8445	-6.5314	-4.82067	-5.57158	-4.57856	-5.27682	-5.32002	-5.55497	-5.12461	-4.5257
P07954	-5.88651	-5.88657	-5.5926	-5.65395	-5.85931	-4.64304	-5.8709	-6.14359	-6.41357	-5.83002	-6.55956	-7.1038	-5.55236	-3.72821	-6.15094	-5.12858	-5.56573	-4.36901	-4.30606	-5.05714	-4.48816	-5.2097	-3.73521	-5.08238	-3.63202	-5.7577	-4.42322	-5.06645	-6.68861	-8.54308	-6.09504	-4.02598	-4.02751	-4.11968	-5.20053	-5.24723	-4.4782
P07988	-4.83768	-5.33077	-4.41842	-4.61585	-5.93437	-5.49665	-6.24767	0.0611362	-5.75342	-5.16987	-4.84467	-4.14327	-6.28121	-2.96881	-7.66979	-7.08849	-7.38553	-6.67907	-5.13724	-5.24573	-4.82465	-6.98229	-6.89421	-6.8624	-5.31229	-8.23274	-5.26785	-6.05006	-6.61488	-5.50323	-5.5088	-5.32546	-5.14029	-5.28938	-7.17734	-5.53419	-6.93496
P07996	-3.44729	-3.08259	-2.37033	-1.68066	-2.94668	-2.63761	-3.04823	-3.13586	-2.99201	-1.88878	-2.91017	-2.48721	-3.00858	-4.00287	-1.95325	-1.04081	-2.85862	-1.39832	-0.963711	-1.37355	-0.275174	-2.36706	-2.0299	-1.58112	-1.47138	-2.13421	-1.63838	-3.36418	-2.74318	-2.87474	-1.41903	-1.21577	-1.67281	-1.55748	-1.30349	-1.98771	-2.64152
P07998	0.298377	0.49834	1.02383	0.606865	3.44172	1.35123	3.50292	2.85239	0.674635	1.02245	-0.43768	1.56015	0.47122	1.48311	-0.407744	2.61982	3.23708	1.86045	0.161705	1.61891	2.97763	0.197827	1.25005	2.45514	-0.767851	-0.16587	0.41911	-1.57165	-0.156402	1.11778	0.148943	-1.41885	-1.64496	-1.54099	-1.85282	-1.42767	-0.202292
P08034	-19.0819	-19.0819	-19.0819	-19.0819	-19.0819	-19.0819	-19.0819	-19.0819	-19.0819	-19.0819	-19.0819	-19.0819	-19.0819	-19.0819	-6.58037	-6.56991	-5.06797	-4.46212	-5.96149	-4.429	-6.68523	-6.43263	-6.54319	-6.33479	-4.71961	-6.83103	-6.74112	-7.10627	-7.79428	-6.58307	-6.59827	-6.38168	-4.53244	-6.34559	-6.84485	-5.93139	-6.74875
P08069	-19.0819	-19.0819	-19.0819	-8.02654	-8.45961	-19.0819	-19.0819	-19.0819	-19.0819	-19.0819	-19.0819	-19.0819	-19.0819	-19.0819	-6.79461	-19.0819	-6.56227	-19.0819	-19.0819	-19.0819	-19.0819	-19.0819	-8.86644	-8.42816	-19.0819	-19.0819	-9.28829	-19.0819	-19.0819	-19.0819	-19.0819	-19.0819	-19.0819	-6.92608	-6.98679	-6.99739	-19.0819
P08123	-1.60275	0.136125	-2.84533	-0.699938	-0.995204	-1.6891	-1.5738	0.384901	-2.61746	-1.51396	-1.99516	-2.32323	-5.92115	-1.39195	-0.0463489	-0.0343836	-0.256465	-0.379623	-0.175205	-1.40379	-1.49549	-2.17853	-2.91167	-0.678627	-0.903736	-1.98962	0.453346	-1.67341	0.935426	0.136935	-1.39977	-2.62081	-1.12079	-1.60456	-2.44554	-2.17712	-0.240966
P08133	-4.85709	-5.74608	-3.27041	-3.22411	-5.76444	-3.2841	-4.55377	-3.8394	-6.19211	-5.529	-5.50062	-3.465	-4.61151	-4.12453	-1.83683	-1.88241	-2.80351	-0.752495	-1.60743	-1.22221	-1.54749	-2.4613	-2.34144	-1.66622	-1.68551	-1.39422	-1.82783	-2.46018	-3.65883	-2.10613	-3.97187	-0.555802	0.141474	-1.29366	-2.20898	-1.52202	-1.50715
P08134	-4.42575	-4.13156	-4.83883	-3.64597	-3.89699	-4.84431	-4.22633	-3.05921	-4.92077	-4.26859	-3.75822	-4.60629	-4.04837	-5.34001	-2.88767	-3.48885	-3.15686	-3.67397	-3.72237	-3.42974	-3.51129	-2.39774	-4.71099	-2.14693	-3.90948	-2.42148	-4.10009	-2.52171	-5.97899	-4.40951	-4.81727	-2.70798	-3.02046	-3.17326	-1.98157	-2.57669	-2.31439
P08138	-2.62186	-5.2251	-1.54548	-1.97218	-5.74571	-3.64988	-2.1493	-3.28808	-3.23551	-1.09238	-3.80798	-3.72195	-3.02841	-5.22663	-2.74959	-3.61402	-2.42764	-1.45759	-2.39255	-1.79639	-3.46568	-1.46472	-4.04839	-3.16738	-3.81119	-3.73652	-1.86535	-3.05828	-4.61404	-1.79568	-1.39839	-2.92604	-2.65548	-3.62834	-3.61187	-2.56985	-4.1344
P08174	-0.230031	-0.850562	1.79845	0.211215	-0.471426	0.67102	0.370859	-0.596022	-0.579976	-0.0197951	0.483849	0.477864	-0.524598	1.76127	0.751319	-0.122952	-0.436672	0.698844	1.47851	0.992602	0.112221	-0.991172	0.798356	-1.54781	0.334456	-0.240377	0.338695	0.354303	-1.38357	0.998586	0.840284	-0.648993	-0.727595	-0.270631	-0.0584774	-1.09304	-1.26553
P08183	-3.69013	-6.08009	-4.57533	-1.42445	-5.99515	-3.98962	-3.9713	-4.76921	-5.08514	-3.53736	-4.0859	-2.69211	-4.61958	-4.415	-2.66104	-2.40602	-2.49602	-1.83087	-2.39848	-1.46597	-2.29584	-2.26133	-4.25937	-2.89289	-1.21815	-1.3811	-2.18415	-2.85833	-4.47404	-1.85312	-2.45631	-2.34932	-0.824446	-1.3607	-1.9197	-1.03482	-2.62699
P08185	-1.76388	0.863788	-0.677245	-1.22048	-2.41937	0.293964	-0.689776	-3.1573	0.558097	-2.81322	0.369113	0.263769	0.238477	-0.678154	-0.300023	-0.493025	-2.64325	-2.39732	-2.01886	-2.20038	-2.2102	-3.488	-1.34078	-2.24919	-0.0186899	-0.915667	-2.05025	0.549672	-0.872639	-2.58155	-0.558856	-1.65892	-3.32781	-0.76732	-0.365269	-1.05028	-1.1527
P08195	-2.02294	-2.0744	-2.92105	-1.85011	-4.33902	-1.95033	-2.55144	-3.03169	-2.51569	-2.87943	-2.21148	-1.87061	-2.00654	-2.58767	-1.69818	-0.821921	-2.27124	-0.636884	-0.890877	-0.746614	-0.530865	-2.4935	-2.18112	-1.11381	-1.1859	-1.12068	-1.3586	-0.498208	-3.38861	-0.604264	-0.536359	-2.01812	-0.97016	-0.554957	-1.46591	-1.48006	-2.18322
P08218	-19.0819	-5.15909	-19.0819	-19.0819	-4.31596	-19.0819	-5.94555	-19.0819	-19.0819	-19.0819	-4.41137	-3.61865	-19.0819	-19.0819	-19.0819	-19.0819	-19.0819	-19.0819	-19.0819	-6.78331	-19.0819	-19.0819	-19.0819	-19.0819	-19.0819	-19.0819	-19.0819	-19.0819	-19.0819	-19.0819	-19.0819	-19.0819	-19.0819	-19.0819	-19.0819	-7.29488	-3.71805
P08236	-1.33217	-4.21003	-1.05632	0.164265	-1.51226	-1.20948	-2.67025	-1.47487	-4.28495	-1.83407	0.191377	-1.03155	-2.09354	1.94989	-0.823238	-1.23413	-3.43808	0.301247	-0.887384	-0.989629	-0.504778	-2.32678	-0.751619	-1.57126	-0.213752	-2.27809	-0.239676	-1.83552	-2.97891	-0.548633	-0.852042	-1.21248	-0.279203	0.287573	-1.23585	-1.34664	-0.167307
P08237	-6.46575	-6.51315	-6.256	-6.47168	-7.46839	-5.40729	-7.88245	-7.06373	-7.3337	-6.94554	-7.90504	-5.82842	-6.60381	-7.6772	-4.87478	-4.56724	-6.9486	-4.63182	-4.55754	-4.60165	-4.19791	-5.18301	-4.96348	-5.25118	-3.73271	-5.97694	-4.68557	-5.62916	-6.32527	-5.80201	-6.1244	-4.96962	-3.32366	-4.34913	-4.76991	-5.04009	-4.65849
P08238	-4.07985	-5.4912	-4.32125	-3.982	-4.29088	-3.60845	-4.44949	-1.92269	-5.08688	-4.097	-4.32996	-3.87782	-4.07287	-3.02028	-3.23567	-3.67942	-3.52008	-2.87098	-3.10777	-2.59128	-2.4078	-2.62896	-2.04257	-3.78532	-2.89319	-3.22921	-2.58447	-2.83718	-3.45433	-3.8768	-3.99642	-2.1246	-2.51665	-2.54951	-2.79359	-2.64412	-2.90652
P08246	-3.16458	-0.829591	1.16411	-5.21668	-6.02383	-4.96746	-5.30324	-3.6002	-6.90239	-2.94281	-2.96142	-1.82895	-3.15713	-1.99678	-2.79579	-3.9886	-5.87799	-4.52967	-0.579431	-4.56517	-4.16926	-4.14068	0.225165	-4.68505	1.34084	0.187459	-5.72635	-5.98296	-1.43862	0.253597	-1.55977	1.90085	1.25454	1.09917	-2.48851	-2.31116	-4.71261
P08253	-5.58403	-5.91334	-2.80695	-6.03031	-6.28651	-5.89232	-6.77414	-5.95555	-7.12366	-5.20751	-5.08757	-4.77046	-6.42242	-5.19843	-7.03747	-5.79657	-7.03716	-5.32212	-5.41135	-4.73292	-5.02309	-7.17753	-6.55879	-6.4742	-5.58548	-6.35001	-5.5847	-6.50559	-5.4968	-4.84218	-5.21625	-6.38171	-6.57735	-6.66298	-5.85627	-6.9419	-5.72751
P08254	-9.57988	-6.84849	-6.55453	-6.23793	-6.50288	-8.00111	-10.5843	-7.10552	-7.37549	-6.79195	-5.10563	-6.86668	-6.43877	-6.13759	-7.29586	-7.58622	-7.84179	-6.48625	-6.94537	-6.86216	-6.57244	-9.02768	-7.35047	-8.19592	-19.0819	-19.0819	-9.32047	-8.01704	-19.0819	-7.61436	-19.0819	-19.0819	-19.0819	-19.0819	-7.67965	-19.0819	-9.74516
P08263	-5.69334	-8.59766	-5.46827	-2.55707	-2.5782	-2.57832	-2.15497	-1.94351	-2.65981	-2.61551	-7.99142	-1.37979	-3.35707	-3.07046	-4.18262	-0.979096	-1.75538	-1.81273	-4.8108	-0.33324	-4.07501	-0.870545	-1.32388	-1.29208	-5.03639	0.886728	-1.76071	-3.27571	-6.11382	-2.18679	-4.9145	-2.79233	1.22069	0.531784	-1.90714	0.0549166	-0.992596
P08294	-0.337754	-2.5042	-1.66358	-2.10285	-3.33851	-0.538092	-1.60595	-1.29681	-2.31463	0.0113979	-1.35495	-0.324064	-1.66221	-1.09993	-0.0570225	-1.34285	0.475199	0.193761	1.2308	1.4805	0.770505	0.195871	-1.94067	-0.527828	-0.972588	-0.426118	-0.0961602	-2.45853	-2.67327	-1.05833	-0.906944	-0.469674	-0.365058	-0.952888	-0.875743	0.230933	-3.06159
P08311	-5.26335	-2.79307	-1.86356	-5.01171	-6.23139	-6.07618	-6.72987	-3.55029	-6.05045	-4.75212	-6.02233	-4.87995	-5.84671	-4.01709	-3.85322	-4.35082	-4.65705	-4.35295	-1.09346	-5.61478	-4.39858	-5.45835	-0.312179	-5.67296	-0.225918	-1.78183	-5.55429	-6.58626	-2.72678	-2.6297	-3.23383	1.94953	0.0832151	-0.516596	-3.73216	-2.99702	-5.51144
P08473	-1.55048	-2.46236	-0.918676	0.209588	-4.2344	-1.58249	-3.55093	-3.13494	-3.87592	-1.98574	-1.93337	-1.73407	-2.61346	-1.63924	0.490559	0.304404	-0.48632	0.58578	-0.353381	0.440036	0.45427	-0.801454	-1.02731	0.251181	0.149768	-0.476049	-0.831422	-1.10779	-3.87006	-0.872195	-0.947113	-0.759151	1.33278	-0.029766	-0.490572	-0.598464	-1.15936
P08476	-3.35747	-19.0819	-19.0819	-19.0819	-3.98075	-19.0819	-4.02329	-19.0819	-19.0819	-3.05163	-19.0819	-19.0819	-19.0819	-19.0819	-19.0819	-19.0819	-19.0819	-19.0819	-19.0819	-19.0819	-19.0819	-19.0819	-19.0819	-19.0819	-19.0819	-19.0819	-19.0819	-7.22149	-19.0819	-19.0819	-19.0819	-19.0819	-19.0819	-19.0819	-19.0819	-19.0819	-19.0819
P08493	-3.68514	-4.33696	-5.43497	-4.49109	-4.56925	-5.54766	-4.3213	-2.80493	-5.19226	-2.87753	-2.39774	-4.01496	-5.34284	-2.62277	-1.34202	-0.685702	-1.17704	-3.73875	-6.18402	-4.69297	-2.05685	-3.51832	-2.44289	-1.08063	-2.20838	-1.31069	-2.21518	-2.83831	-0.328556	-5.44768	-2.17371	-0.662621	-0.178034	-3.70766	-2.45337	-0.920435	-3.80493
P08519	-1.1218	-1.09434	-3.3105	-1.2703	-2.05033	-0.159256	-1.53481	-3.39035	-2.67138	-1.17492	-2.27163	-0.662615	-1.57915	-2.24534	-0.00318836	-0.64598	-1.02777	-1.10478	-0.798626	-1.94176	-1.51318	-0.304338	-3.16274	-0.95136	-1.31763	-2.42801	-0.731554	-0.888681	-3.79594	-0.98332	-0.960718	-2.84018	-1.36962	-1.67252	-0.604686	-1.70934	-2.37644
P08559	-5.71712	-6.1456	-5.79938	-4.92971	-19.0819	-5.33515	-8.1214	-19.0819	-8.66406	-19.0819	-19.0819	-19.0819	-19.0819	-19.0819	-4.95395	-4.88654	-5.37552	-4.70933	-4.4545	-5.34635	-4.52195	-4.11929	-3.84809	-4.69364	-4.94628	-6.11435	-4.4062	-4.41502	-5.97732	-4.76611	-4.78131	-4.21749	-4.9456	-5.00774	-4.50863	-4.88192	-3.56675
P08567	-19.0819	-19.0819	-19.0819	-19.0819	-19.0819	-19.0819	-19.0819	-19.0819	-19.0819	-19.0819	-19.0819	-19.0819	-19.0819	-19.0819	-19.0819	-19.0819	-19.0819	-19.0819	-19.0819	-19.0819	-19.0819	-19.0819	-19.0819	-19.0819	-19.0819	-6.2591	-19.0819	-19.0819	-19.0819	-19.0819	-19.0819	-4.3208	-19.0819	-19.0819	-19.0819	-19.0819	-19.0819
P08571	1.94741	4.18561	2.40035	2.72985	2.11994	4.29632	3.68122	1.74431	3.58228	1.33355	2.62114	2.88991	3.03886	3.74702	2.72613	3.52231	1.13913	3.62455	3.49025	4.05767	3.6433	-0.315468	3.26304	1.89587	4.12791	2.83519	3.35949	3.27384	3.0561	3.97763	3.67807	2.15871	1.36804	4.09464	3.47342	1.35707	3.72296
P08572	0.140207	-0.453214	-0.0662328	0.0144407	-0.370491	-0.37011	-0.959064	-2.6003	-2.1117	-0.760001	-2.07591	-2.36873	-2.34229	-4.18057	-0.554897	0.199499	-0.0702526	-0.380553	-0.21601	0.334939	0.187002	-0.378972	-1.20902	0.43983	-0.910633	-0.707427	0.102091	-1.82099	1.22193	-0.315468	-0.364357	-1.21752	0.265353	-0.783085	0.0976414	0.299033	-1.14012
P08574	-19.0819	-19.0819	-19.0819	-6.10832	-19.0819	-19.0819	-19.0819	-19.0819	-19.0819	-19.0819	-19.0819	-19.0819	-19.0819	-4.93829	-6.27649	-6.27704	-6.76365	-4.00434	-5.194	-4.6937	-5.18501	-5.98023	-4.96079	-6.66975	-6.18063	-5.7117	-5.19789	-5.51819	-6.94883	-5.73762	-5.75282	-5.53623	-7.08402	-5.52112	-5.42092	-7.1361	-4.83544
P08575	-7.54544	-19.0819	-3.60771	-19.0819	-19.0819	-5.24243	-19.0819	-19.0819	-19.0819	-19.0819	-19.0819	-19.0819	-7.93154	-19.0819	-8.74268	-5.42484	-7.89974	-7.10097	-7.00332	-7.26353	-7.02238	-6.84424	-6.71394	-9.69244	-8.51102	-8.83055	-8.46657	-9.24878	-8.38048	-8.72558	-9.38505	-4.60694	-5.75281	-7.57719	-8.81104	-8.73291	-9.86621
P08581	-5.93793	-6.64798	-6.73288	-6.1773	-7.67579	-5.78349	-6.58716	-6.90501	-7.17498	-7.16278	-5.37289	-6.09698	-7.41903	-4.73511	-6.30774	-6.11948	-5.7937	-6.13245	-5.37563	-5.01129	-5.4986	-5.5842	-6.13207	-5.71258	-6.05215	-6.55517	-5.48151	-6.7108	-7.39881	-5.61847	-5.87222	-5.99233	-5.80104	-6.59744	-5.8157	-5.65567	-7.10786
P08582	-1.83198	-1.77552	-3.62034	-2.02072	-4.36831	-2.94717	-2.39003	-2.3764	-3.46604	-2.81663	-1.69789	-1.58293	-3.71517	-3.26188	-2.15571	-1.94357	-2.44874	-2.12368	-0.106894	-1.31221	-0.947934	-3.79223	-2.61118	-3.08248	-2.6685	-2.06274	-2.00741	-3.76567	-5.6932	-2.36417	-2.06678	-4.17062	-3.29515	-3.03502	-2.34694	-2.69329	-4.84309
P08590	-19.0819	-3.62857	-3.566	-19.0819	-7.54551	-19.0819	-19.0819	-0.841785	-19.0819	-19.0819	-6.01354	-19.0819	-19.0819	-3.65326	-10.5	-19.0819	-19.0819	-19.0819	-19.0819	-19.0819	-19.0819	-6.19697	-19.0819	-19.0819	-19.0819	-19.0819	-19.0819	-19.0819	-6.59985	-19.0819	-19.0819	-19.0819	-9.27161	-19.0819	-19.0819	-19.0819	-19.0819
P08603	-5.00464	-4.00861	-3.44603	-4.81502	-3.8589	-2.5102	-4.9898	-3.63161	-4.63454	-4.36025	-3.34321	-3.32485	-3.67457	-3.69946	-3.55785	-2.52939	-3.37717	-2.00975	-2.61366	-2.00963	-2.0683	-3.17215	-3.1496	-2.49307	-1.16009	-3.20021	-3.51775	-3.83538	-2.64815	-3.38375	-3.69739	-1.19729	-1.82798	-1.58959	-2.91585	-2.86368	-2.42152
P08621	-19.0819	-19.0819	-19.0819	-19.0819	-6.04542	-19.0819	-19.0819	-19.0819	-19.0819	-19.0819	-19.0819	-19.0819	-19.0819	-2.85619	-19.0819	-19.0819	-19.0819	-19.0819	-19.0819	-19.0819	-4.4527	-4.54456	-4.24053	-5.48474	-7.12324	-19.0819	-19.0819	-19.0819	-19.0819	-19.0819	-19.0819	-3.46992	-3.20682	-19.0819	-19.0819	-5.77076	-19.0819
P08637	-2.13492	-0.395796	-1.5922	-1.03577	0.594875	-1.16831	-1.14592	-1.83972	-1.28674	-0.961194	-1.63498	-1.74419	-1.61237	-0.630902	-1.26349	-1.03054	-1.42922	-0.862356	0.21493	-0.0598179	-0.506802	-2.15673	-0.822583	-0.300774	-2.05765	-2.00508	-1.82464	-1.41977	-1.21991	-0.60578	-0.982042	-2.90899	-2.05264	-3.23757	-2.10789	-0.601498	-2.55217
P08670	-5.24762	-4.54793	-3.49498	-5.21061	-4.60915	-4.73146	-5.86094	-3.4844	-4.69794	-5.56821	-5.09435	-3.91358	-5.54456	-3.99893	-4.77219	-4.89214	-6.14297	-4.63048	-3.24863	-5.47478	-3.16933	-5.31087	-3.72662	-5.39072	-2.66441	-3.18057	-4.78457	-5.41996	-2.78244	-3.56922	-3.55453	-0.300177	-1.11041	-2.25271	-4.58102	-3.74287	-4.63206
P08697	-0.735289	0.345021	-0.239228	-1.35145	-2.2412	1.14723	-1.57614	1.1947	-0.840921	-2.94692	0.900596	0.623907	-0.841607	1.29672	-0.806325	-0.357352	-1.73448	-0.729582	-0.07091	-0.175691	-0.431225	-1.70686	-0.414535	-0.492941	-0.206901	-1.5221	-0.572583	-0.886069	-1.42639	-0.258555	-0.102665	-1.77133	-1.0743	-0.287901	-1.10982	-1.09779	-0.226401
P08708	-7.27958	-8.91415	-6.29882	-7.90505	-8.40317	-6.91975	-7.591	-7.95225	-8.22222	-7.63867	-7.31347	-7.14421	-7.99197	-7.59804	-6.03521	-7.67924	-6.58115	-6.04911	-4.67385	-5.88179	-5.88268	-5.18097	-4.56984	-6.04438	-6.06278	-6.25142	-5.59058	-6.80054	-7.48855	-7.17569	-8.17888	-5.05144	-5.15408	-6.22947	-6.519	-5.32493	-6.44302
P08709	-4.07209	-6.74016	-4.74072	-5.32348	-4.55998	-5.52103	-5.478	-5.33671	-4.67028	-3.76049	-6.55662	-5.6284	-6.22697	-4.81466	-5.7192	-4.99837	-4.83534	-3.77368	-4.63538	-4.48457	-3.88093	-6.7604	-4.99358	-5.37888	-5.31734	-5.77762	-5.45043	-6.24616	-6.61626	-5.0636	-5.44337	-6.25444	-5.27278	-5.75728	-5.9817	-5.8632	-6.51844
P08727	-3.6731	-2.28349	-2.91019	-3.86799	-3.46215	-2.78688	-2.03145	-4.37176	-3.74656	-3.80759	-1.63981	-3.7337	-1.98005	-4.34371	-1.42113	-2.20615	-1.79334	-1.26616	-2.08025	-3.26033	-0.538089	-0.0645311	-0.286858	-1.36685	-1.41117	-2.38589	-0.625803	-2.30933	-4.05278	-3.61256	-1.24597	0.704759	0.131537	0.111747	-0.804907	-2.14905	-0.101154
P08729	-6.166	-3.97246	-5.36435	-5.91281	-6.37723	-3.96964	-5.0352	-2.92379	-6.1339	-6.50397	-5.8991	-4.98358	-3.77415	-3.19619	-4.19994	-4.04792	-3.86608	-2.62726	-3.1329	-4.08731	-1.26257	-3.04047	-2.60043	-4.14772	-4.40372	-5.02002	-3.51826	-4.91984	-5.8943	-5.37585	-4.31202	-2.447	-1.62979	-1.03227	-3.66438	-4.02405	-2.21344
P08754	-5.45844	-3.94196	-5.07655	-2.21938	-6.24057	-4.75715	-4.85803	-5.78965	-6.22368	-5.07064	-5.72319	-5.00061	-5.73448	-5.43544	-3.36313	-3.30715	-3.70074	-3.39118	-3.57578	-4.13954	-3.41342	-3.12849	-3.40323	-3.35497	-4.16092	-3.54288	-4.07165	-4.11369	-5.68117	-3.73163	-4.7847	-3.56907	-3.09592	-3.60508	-4.2364	-3.6107	-4.27799
P08758	-2.87429	-2.79375	-1.55122	-0.938774	-3.67043	-0.695907	-2.30054	-3.66487	-3.28897	-3.06011	-1.81106	-1.60219	-2.70528	-1.78546	-0.663214	-0.288247	-0.373144	0.938193	-0.448519	0.617578	0.543837	-0.54453	-0.118846	-0.121706	-0.226421	-0.423956	0.0794995	-0.376352	-2.17001	-0.467647	-1.4669	0.100613	-0.238934	0.184567	0.166919	-0.27328	0.392195
P08779	-5.20329	-5.30319	-3.33	-5.87847	-5.50033	1.36797	-2.9663	-4.27763	-3.14209	-3.48987	-5.47037	-2.18157	-4.01796	-5.90906	-3.7344	-2.62074	-3.72226	-1.00553	-2.00158	-3.59546	-5.15456	-0.652047	-0.191524	-4.96667	-2.9799	-4.49394	-2.67416	-6.0303	-4.67006	-3.16442	-0.311052	-1.10914	-2.96685	-2.52737	-1.68156	-4.65535	-2.77235
P08833	-4.29811	-4.16847	-2.68964	-3.85155	-5.35482	-4.07533	-4.65106	2.70268	-5.19373	-5.61602	-5.25828	-4.51761	-5.51549	1.84102	-4.84293	-5.51295	-4.48217	-4.57282	-3.73696	-4.13156	-2.50643	-3.91599	-4.23135	-4.6147	-3.9473	-3.24649	-3.17461	-5.8763	-1.16995	-3.14341	-5.10983	-1.39535	-2.98019	-4.97886	-6.3836	-4.48989	-3.46396
P08842	-4.43778	-19.0819	-19.0819	-19.0819	-19.0819	-19.0819	-19.0819	-19.0819	-19.0819	-19.0819	-19.0819	-19.0819	-19.0819	-19.0819	-19.0819	-19.0819	-19.0819	-4.50185	-19.0819	-19.0819	-19.0819	-5.76551	-4.7322	-19.0819	-19.0819	-19.0819	-19.0819	-19.0819	-19.0819	-19.0819	-19.0819	-6.11917	-5.60962	-19.0819	-19.0819	-19.0819	-19.0819
P08865	-4.65594	-6.23741	-4.7446	-6.1547	-8.73289	-4.28556	-5.47202	-1.65524	-5.78618	-5.43114	-5.76162	-5.81333	-5.57401	-3.91047	-5.17336	-5.40259	-5.37653	-4.447	-4.8198	-4.24648	-4.86484	-3.42252	-3.00004	-4.9796	-4.24041	-5.16626	-4.21012	-5.16477	-5.83204	-5.16485	-4.95868	-3.38455	-4.83133	-3.98578	-4.79456	-5.05564	-5.7733
P08887	-4.6926	-4.08939	-3.79542	-3.47882	-3.89619	-3.44663	-4.53137	-3.07631	-4.41784	-3.91421	-4.35106	-2.9815	-4.21601	-3.9922	-4.43989	-4.26124	-4.19214	-3.45473	-3.27045	-3.50337	-3.65373	-5.7334	-3.07757	-4.62812	-4.42819	-4.17149	-4.24422	-4.95029	-4.86692	-4.38145	-4.10662	-5.95014	-4.71999	-4.78574	-4.21459	-4.48154	-4.35792
P08962	-5.42502	-3.56855	-4.45553	-2.27617	-4.27649	-3.69853	-3.36722	-3.82557	-4.30868	-2.28883	-2.94358	-3.90277	-2.76861	-3.47136	-2.35924	-3.24922	-2.77562	-3.58105	-4.16823	-1.98898	-4.51286	-2.83823	-5.39819	-2.8577	-2.76722	-2.52033	-2.81197	-2.63018	-3.62168	-2.81041	-2.2199	-3.05783	-2.18049	-1.99816	-1.41926	-1.95129	-2.45958
P08F94	-7.1388	-7.48893	-7.19497	-6.76867	-9.47783	-6.42235	-8.79399	-7.74596	-8.01593	-7.3607	-7.10718	-6.90032	-8.2965	-7.39175	-6.01538	-6.22889	-6.77369	-5.92515	-4.87722	-4.91511	-5.15781	-6.6624	-7.12958	-6.54571	-7.51414	-7.28561	-7.08542	-7.83472	-8.52273	-6.53396	-6.89174	-7.75122	-6.66587	-7.07404	-7.69236	-6.84718	-7.4772
P09012	-19.0819	-19.0819	-5.28636	-19.0819	-19.0819	-19.0819	-19.0819	-19.0819	-19.0819	-19.0819	-19.0819	-19.0819	-19.0819	-19.0819	-8.0948	-8.05801	-8.64073	-7.84196	-7.7443	-7.92761	-7.91526	-7.56439	-6.34309	-8.12067	-19.0819	-8.00676	-6.32797	-19.0819	-19.0819	-19.0819	-19.0819	-5.59289	-6.98054	-19.0819	-19.0819	-8.09443	-19.0819
P09093	-19.0819	-6.51522	-19.0819	-19.0819	-19.0819	-19.0819	-19.0819	-19.0819	-19.0819	-19.0819	-19.0819	-19.0819	-19.0819	-19.0819	-19.0819	-19.0819	-19.0819	-19.0819	-19.0819	-19.0819	-19.0819	-19.0819	-19.0819	-19.0819	-19.0819	-5.3682	-19.0819	-19.0819	-19.0819	-19.0819	-19.0819	-19.0819	-19.0819	-19.0819	-19.0819	-19.0819	-19.0819
P09104	0.162277	-0.387028	0.608361	-0.234179	-3.45759	-0.0662891	-0.626246	-1.59149	-2.66007	-2.5193	-2.75006	-0.783455	-1.66581	-5.13956	-1.68015	-0.440683	-1.27084	1.35418	-0.569819	0.242453	1.92999	-0.304468	-0.841788	-2.08587	0.948365	-0.356059	0.360603	-1.61817	-2.77186	-0.795224	-0.441847	-0.500692	0.238496	0.55653	-0.65828	-0.824157	-0.749112
P09110	-7.70751	-6.19704	-5.38837	-6.90476	-7.74759	-6.5124	-7.31349	-7.58618	-7.85616	-9.23367	-9.09315	-6.77815	-7.36902	-6.04458	-6.77699	-6.61619	-6.50069	-5.04935	-5.28667	-5.6703	-5.35008	-6.05286	-3.58274	-5.92504	-6.44534	-6.44497	-5.07074	-7.19834	-7.24118	-5.99098	-6.08524	-4.23115	-5.05962	-5.58057	-6.44456	-6.17686	-5.69783
P09131	-4.78465	-5.89056	-4.47077	-5.1301	-6.32449	-5.04597	-5.7398	-6.07846	-7.03706	-5.97725	-5.43968	-6.66475	-7.28006	-5.72425	-5.32383	-7.26095	-5.50452	-7.26025	-6.57266	-6.61516	-5.66277	-5.53401	-7.28859	-5.95139	-6.08932	-6.06759	-6.04488	-6.82709	-7.5151	-5.80886	-6.66639	-6.83249	-5.91732	-6.06641	-7.51881	-5.08263	-6.46956
P09132	-19.0819	-19.0819	-19.0819	-19.0819	-19.0819	-19.0819	-19.0819	-19.0819	-19.0819	-19.0819	-19.0819	-19.0819	-19.0819	-19.0819	-19.0819	-19.0819	-19.0819	-6.19074	-19.0819	-19.0819	-7.57421	-19.0819	-6.88218	-19.0819	-19.0819	-19.0819	-19.0819	-19.0819	-19.0819	-19.0819	-19.0819	-19.0819	-19.0819	-19.0819	-19.0819	-19.0819	-19.0819
P09172	-19.0819	-8.00162	-19.0819	-19.0819	-19.0819	-19.0819	-19.0819	-19.0819	-19.0819	-19.0819	-6.61669	-19.0819	-19.0819	-3.5813	-19.0819	-19.0819	-19.0819	-19.0819	-8.79865	-19.0819	-8.10398	-19.0819	-7.80093	-19.0819	-6.0313	-19.0819	-19.0819	-19.0819	-7.98941	-19.0819	-19.0819	-19.0819	-19.0819	-19.0819	-19.0819	-19.0819	-19.0819
P09210	-0.95501	-2.88708	-1.94684	-1.76234	-3.0222	-0.63121	-2.77724	-2.63861	-2.96997	-2.06822	-1.86867	-1.62662	-1.06932	-2.57438	-0.0385515	-0.549871	-2.13579	0.0637764	0.403054	-0.864049	0.343825	-0.676615	-0.934421	0.639944	1.13091	0.454867	-1.48986	-1.03841	-3.68581	-0.156116	0.508877	-0.555426	2.49378	-0.249753	0.19411	0.0605326	-0.406685
P09211	-1.71855	-0.677583	0.106184	-1.49152	-2.73088	-1.32856	-1.86368	-2.30449	-3.40073	-3.85422	-3.19776	-0.804123	-2.82805	-1.20496	-2.35052	-1.49648	-2.1582	-0.374395	-0.0104131	-0.765136	-0.0128454	-1.25771	-0.0494941	-1.75173	-0.618258	-1.28824	-0.696225	-2.00868	-3.85063	-0.613284	-1.07395	-0.0872227	-1.01674	-0.977942	-1.42337	-1.93027	-2.46641
P09228	-19.0819	-19.0819	-19.0819	-19.0819	-19.0819	-3.93172	-5.25898	-19.0819	-3.96848	-3.94747	-4.89289	-3.12016	-5.03231	-19.0819	-3.63405	-3.571	-4.69132	-4.13085	-4.31256	-4.2165	-4.05225	-5.03152	-4.4383	-5.27434	-5.14625	-4.1449	-5.02451	-5.35499	-3.9943	-6.01099	-3.862	-5.31934	-4.95961	-4.84469	-3.20629	-4.62583	-3.32446
P09234	-19.0819	-19.0819	-6.25028	-19.0819	-19.0819	-19.0819	-19.0819	-19.0819	-19.0819	-19.0819	-19.0819	-4.23917	-19.0819	-19.0819	-5.55326	-8.55144	-4.91236	-7.60744	-4.54349	-5.38607	-4.32871	-7.47258	-6.85695	-4.48677	-19.0819	-19.0819	-19.0819	-19.0819	-19.0819	-19.0819	-19.0819	-19.0819	-4.1632	-5.74008	-19.0819	-19.0819	-19.0819
P09237	-2.39173	-1.49796	-0.996244	-2.20404	-3.51638	-3.67508	-2.17797	-2.43283	-2.63845	-1.21249	-1.43393	-3.43358	-2.40223	-2.15735	-1.86935	-1.21523	-2.8719	-2.38287	-2.43764	-2.40663	-2.17912	-2.63435	-3.45496	-1.98275	-2.48778	-2.08843	-0.511571	-1.97374	-2.09349	-1.19702	-3.35792	0.109552	-1.52558	-1.52864	-1.05737	-1.1997	-0.838148
P09326	-5.06452	-5.12771	-5.31008	-5.37813	-6.55766	-6.97781	-5.91958	-6.24572	-6.5712	-6.32952	-8.7453	-5.43769	-6.96256	-5.89151	-19.0819	-8.14412	-19.0819	-7.4038	-19.0819	-7.20704	-19.0819	-19.0819	-7.97788	-19.0819	-19.0819	-19.0819	-19.0819	-19.0819	-19.0819	-19.0819	-19.0819	-19.0819	-19.0819	-19.0819	-19.0819	-19.0819	-7.95405
P09327	-4.20454	-5.86173	-4.3534	-5.53621	-5.84305	-4.92082	-6.57447	-4.47985	-6.38873	-6.87496	-6.0591	-5.66853	-6.31352	-4.95012	-4.22596	-4.00411	-5.87675	-3.5504	-3.88888	-4.09995	-3.28111	-5.03759	-5.13096	-4.56907	-2.63625	-4.26454	-3.49972	-4.63842	-4.11395	-4.46908	-4.90854	-3.90005	-2.8446	-3.12101	-4.6954	-4.41774	-2.9195
P09341	-19.0819	-19.0819	-6.35672	-19.0819	-19.0819	-19.0819	-19.0819	-19.0819	-19.0819	-19.0819	-19.0819	-19.0819	-19.0819	-19.0819	-19.0819	-19.0819	-19.0819	-19.0819	-19.0819	-19.0819	-19.0819	-19.0819	-7.84158	-19.0819	-19.0819	-19.0819	-19.0819	-19.0819	-19.0819	-8.84291	-19.0819	-19.0819	-19.0819	-19.0819	-19.0819	-19.0819	-19.0819
P09382	-5.2507	-1.27235	-2.94798	-4.00054	-4.3295	-2.55956	-4.75339	0.773868	-3.85696	-5.74681	-3.88327	-3.11619	-3.54655	-0.388448	-4.08403	-2.49049	-4.84435	-1.64831	-3.29109	-2.24555	-2.59053	-4.31677	-4.00984	-4.13876	-2.91279	-4.37138	-3.46643	-4.38532	-3.04068	-3.67726	-3.36132	-2.72914	-3.08783	-4.25533	-3.15557	-4.249	-2.79106
P09417	-4.81297	-5.2281	-5.43709	-6.78389	-4.58984	-4.46967	-5.40034	-5.50217	-5.46911	-5.20584	-5.95544	-5.36265	-4.54755	-3.84809	-3.59593	-4.99817	-5.02983	-5.60648	-4.85651	-4.61508	-5.26481	-4.64079	-5.43918	-4.2659	-4.93694	-4.017	-4.09189	-3.42492	-7.64068	-4.32172	-4.75852	-5.06863	-2.13794	-4.88636	-3.85485	-4.01975	-4.2612
P09429	-4.85831	-6.01057	-1.66307	-5.35231	-6.86974	-4.62637	-6.53633	-6.21991	-5.74454	-6.50414	-5.91576	-5.3657	-6.8941	-2.85667	-6.66778	-6.44015	-8.04785	-5.93352	-4.41089	-5.68881	-5.262	-5.13458	-2.58769	-5.4806	-3.75624	-5.51717	-3.69028	-6.3773	-5.88279	-5.7838	-5.45138	-3.65819	-4.36507	-4.68935	-5.35091	-5.52984	-5.17408
P09455	-5.36663	-4.83541	-5.61938	-5.1448	-7.31477	-5.62544	-7.0431	-3.37206	-6.08528	-5.69882	-3.77865	-5.20436	-6.02869	-2.92414	-6.86448	-5.65108	-6.87989	-6.40888	-5.98346	-5.9326	-6.00252	-6.47665	-4.99305	-7.09864	-4.6544	-6.74189	-5.05484	-6.31714	-4.78176	-4.43215	-6.24132	-5.97153	-6.43762	-5.35019	-5.2362	-7.24662	-5.38337
[truncated: 4,251 more rows]
