# Supplementary material for: Immune suppression in the early stage of COVID-19 disease
Source: Nat Commun. 2020 Nov 17;11:5859. doi: 10.1038/s41467-020-19706-9 (PMC7673112; doi:10.1038/s41467-020-19706-9)
Supplement: Supplementary file 7 — Supplementary Data 4 [file 41467_2020_19706_MOESM7_ESM.xls]

## Sheet: Supplementary data 4
Supplementary Data 4. Differential protein abundance in COVID-19 patients compared to healthy donors
	Log2Foldchange	pvalue	FDR
A0A024RBG1	-1.85	0.0215	0.022384
A0A075B6H9	1.94	0.00468	0.00553727
A0A075B6I0	4.2	0.00097	0.00141968
A0A075B6I4	-7.47	0.0249	0.025681
A0A075B6I9	16.22	6.8e-10	4.29e-09
A0A075B6K4	1.24	0.0273	0.028042
A0A075B6K5	2.12	0.0293	0.0299385
A0A075B6Q5	2.35	0.0123	0.0132979
A0A075B6S5	1	0.0121	0.0130872
A0A087WSY6	1.65	0.03	0.030629
A0A087WSZ0	1.01	0.0261	0.0268421
A0A087WW87	1.4	0.00117	0.00166149
P01614	1.4	0.00117	0.00166149
A0A0A0MS14	8.78	0.000625	0.000976852
A0A0A0MT36	2.2	0.00915	0.0101702
A0A0B4J1U7	1.39	0.0281	0.028782
A0A0B4J1V6	1.47	0.014	0.0149759
A0A0B4J1X8	-9.84	0.00506	0.00593419
A0A0B4J1Y8	1.37	0.00588	0.00680757
A0A0B4J1Z2	15.44	7.94e-05	0.000173311
A0A0C4DH31	12.97	5.34e-05	0.000124962
A0A0C4DH33	7.92	0.000271	0.00048254
A0A0C4DH41	1.68	0.0161	0.0170709
P01824	1.68	0.0161	0.0170709
P01825	1.68	0.0161	0.0170709
P06331	1.68	0.0161	0.0170709
P0DP06	1.68	0.0161	0.0170709
P0DP08	1.68	0.0161	0.0170709
A0A0C4DH67	15.04	2.02e-05	5.44e-05
A0A0C4DH68	1.23	0.000308	0.000536721
A0A0C4DH72	1.48	0.0101	0.0111139
A0A0G2JS06	15.89	4.19e-05	0.000101377
A0A0J9YXX1	1.03	0.0113	0.0122902
A0A140G945	-2.07	0.000727	0.00111157
P02489	-2.07	0.000727	0.00111157
A0A5B9	-13.98	5.95e-05	0.000136958
P01850	-13.98	5.95e-05	0.000136958
P0DSE2	-13.98	7.51e-05	0.000165639
A0AVF1	-11.99	3.44e-26	8.16e-25
A0AVT1	-12.71	6.89e-05	0.000153976
A0MZ66	-12.3	1.26e-05	3.63e-05
A0PJK1	-1.89	0.0115	0.0124702
A1A5D9	-13.16	1.71e-23	2.67e-22
A1L0T0	-13.33	2.92e-12	3.36e-11
A2RU67	-11.29	9.9e-08	4.46e-07
A4D1P6	-12.85	1.18e-05	3.43e-05
A5D8T8	-12.1	1.23e-05	3.56e-05
Q6UXF7	-12.1	1.23e-05	3.56e-05
Q8NCF0	-12.1	1.23e-05	3.56e-05
A5YKK6	2.27	0.0107	0.0116828
A6NFA1	-14.11	1.86e-05	5.06e-05
A8K0Z3	-12.49	4.03e-05	9.82e-05
C4AMC7	-12.49	3.82e-05	9.39e-05
Q6VEQ5	-12.49	3.82e-05	9.39e-05
A8MVW5	-13.81	3.08e-05	7.78e-05
B1AK53	-12.9	5.78e-07	2.21e-06
B1AKI9	-13.67	0.00109	0.00156544
B2RUZ4	-12.67	2.46e-07	1.02e-06
B5ME19	-3.9	0.00222	0.00289744
Q99613	-3.9	0.00222	0.00289744
K7EJ46	-1.43	0.00961	0.0106488
O00159	-1.62	0.00129	0.00180957
O00170	-13.39	1.13e-05	3.31e-05
O00178	-13.1	5.43e-26	1.24e-24
O00186	-13.12	4.95e-06	1.61e-05
O00194	-2.85	0.00327	0.00405269
O00203	-12.76	2.36e-05	6.18e-05
O00204	-13.48	2.94e-11	2.83e-10
O00214	-7.55	0.0021	0.00275932
O00231	-1.66	1.26e-05	3.63e-05
O00232	-2.19	2.42e-06	8.3e-06
O00244	1.07	0.0291	0.0297702
O00253	1.01	0.0258	0.0265551
O00264	-1.16	0.0104	0.0114094
O00303	-13.39	4.98e-05	0.000117625
O00308	-13	4.12e-07	1.63e-06
O00322	-2.88	0.000471	0.000766927
O00339	-1.14	0.0168	0.0177462
O00442	-7.69	0.00101	0.00146719
O00451	-12.57	1.93e-06	6.72e-06
O00468	1.28	0.00131	0.00183458
O00471	-13	1.64e-25	3.38e-24
O00476	-12.59	2.26e-31	2.86e-29
O00483	-15.46	2.73e-08	1.37e-07
O00487	-11.79	0.000192	0.000365522
O00506	-11.71	5.24e-07	2.03e-06
O00515	-12.56	0.000661	0.00102239
O00522	-12.49	0.000991	0.0014454
O00526	-2.92	0.000214	0.000397249
O00534	-8.3	0.00348	0.00426907
O00571	-2.48	7.54e-05	0.000166156
O00629	-12.84	2.96e-05	7.52e-05
O00743	-12.73	1.3e-08	7.06e-08
O14494	-14.1	4.44e-05	0.000106762
O14495	-13.89	0.00122	0.00172091
O14498	-1.36	0.00149	0.0020437
O14558	-11.97	0.0146	0.0155848
O14579	-12.62	1.76e-10	1.31e-09
O14617	-12.73	2.16e-11	2.19e-10
O14633	-15.7	5.61e-09	3.18e-08
Q5T7P3	-15.7	5.61e-09	3.18e-08
Q5TA79	-15.7	5.61e-09	3.18e-08
Q5TA81	-15.7	5.61e-09	3.18e-08
Q5TA82	-15.7	5.61e-09	3.18e-08
O14638	-1.17	0.000118	0.000244298
O14639	-13.04	4.52e-07	1.76e-06
O14678	-12.99	4.52e-05	0.00010848
O14744	-3.15	0.00184	0.00246502
O14786	-1.2	1.73e-05	4.78e-05
O14798	-8.32	0.00368	0.004484
O14807	-11.29	3.61e-10	2.44e-09
O14817	-7.47	0.00524	0.00612826
O14818	-1.26	0.00254	0.00324976
O14841	-2.31	9.28e-07	3.39e-06
O14907	-14.87	5.44e-05	0.00012695
O14917	-1.03	0.00347	0.00425887
O14960	-1.85	0.000191	0.00036444
O14964	-7.7	0.00203	0.00268125
O14966	-1.53	7.49e-06	2.29e-05
O14972	-11.99	1.17e-32	2.69e-30
O14974	-12.28	0.000798	0.0012027
O14975	-12.58	0.00066	0.00102209
O14976	-12.4	3.37e-10	2.31e-09
O14980	-12.56	1.03e-24	1.93e-23
O15020	-12.27	0.000403	0.000669112
O15063	-15.39	0.00061	0.000956359
O15066	-12.64	2.74e-10	1.92e-09
O15067	-12.46	0.00031	0.000539835
O15111	-10.31	5.4e-21	7.05e-20
O15126	-12.21	1.23e-07	5.42e-07
O15127	-1.89	2.09e-05	5.56e-05
O15144	-2.01	6.39e-05	0.000145107
O15194	-1.5	0.00113	0.00161283
O15197	-1.27	0.00426	0.00508549
O15204	-1.6	0.0364	0.0367777
O15212	-6.35	0.0108	0.0117869
O15229	-13.92	4.04e-08	1.97e-07
O15243	-12.1	2.85e-10	1.99e-09
O15244	-1.35	0.000888	0.00131872
O15254	-11.75	1.46e-07	6.34e-07
O15258	-13.13	2.1e-08	1.09e-07
O15264	-13.65	5.39e-08	2.57e-07
O15296	-14.1	8.09e-08	3.72e-07
O15305	-1.98	0.00511	0.00598728
O15335	-11.29	0.000585	0.00092403
O15371	-13.64	1.73e-05	4.78e-05
O15382	-7.12	0.0151	0.016105
O15393	-1.63	0.00416	0.00497314
O15439	-12.22	2.88e-20	3.63e-19
O15484	-1.92	0.000327	0.000564778
O15498	-12.3	3.61e-05	8.97e-05
O15533	-12.97	1.33e-05	3.8e-05
O15551	-14.27	2.63e-05	6.77e-05
O43143	-11.83	4.51e-11	4.05e-10
O43155	-2.13	2e-08	1.04e-07
O43169	-13.01	0.000449	0.000735361
O43175	-2.27	9.15e-08	4.15e-07
O43237	-7.97	0.00427	0.00509262
O43242	-10.07	0.000113	0.000235486
O43324	-12.02	4.57e-30	3.99e-28
O43390	-13.64	0.000383	0.000641373
O43405	2.68	0.000449	0.000735361
O43488	-1.37	0.000819	0.00123142
O43490	-1.5	0.00232	0.00299859
O43505	-1.54	0.000327	0.000564778
O43520	-7.98	0.00238	0.00306987
O43581	-12.86	0.000253	0.00045594
O43592	-12.09	1.47e-24	2.62e-23
O43633	-1.44	0.000181	0.000348776
O43653	16.26	3.26e-06	1.09e-05
O43676	-14.01	2.04e-31	2.72e-29
O43678	-12.35	0.00111	0.00158697
O43681	-1.55	1.34e-05	3.82e-05
O43684	-13.5	1.05e-27	3.85e-26
O43707	-1.37	0.0147	0.015685
O43708	-12.15	0.000664	0.00102578
O43747	-8.35	0.00104	0.00150559
O43760	-1.87	7.72e-06	2.35e-05
O43765	-1.46	0.00621	0.00713094
O43776	-1.29	0.00181	0.00243126
O43795	-1.66	0.00028	0.000495084
O43809	-8.53	0.00298	0.00374274
O43813	-1.73	1.37e-06	4.84e-06
O43847	-11.74	2.31e-11	2.28e-10
O43895	-2.37	1.39e-05	3.95e-05
O43920	-2.28	0.00614	0.00705696
O60240	13.54	0.00023	0.000420173
O60243	-13.82	0.000135	0.000274775
O60256	-14	2.59e-08	1.31e-07
O60262	-1.48	0.001	0.00145601
O60271	-1.72	2.96e-06	9.97e-06
O60282	-1.83	5.48e-06	1.77e-05
O60291	-12.4	8.95e-07	3.31e-06
O60308	-12.16	0.000115	0.00023926
O60313	-11.14	1.83e-08	9.65e-08
O60343	-13.59	4.27e-29	2.35e-27
O60346	-11.32	0.000273	0.000484738
O60443	-13.64	1.82e-12	2.13e-11
O60487	-1.44	0.00573	0.00665216
O60488	-7.75	0.00382	0.00462787
O60493	-2.33	0.00322	0.00399855
O60500	-1.4	0.00132	0.00184654
O60502	-12.7	0.000195	0.00037012
O60512	-1.08	0.00208	0.00274157
O60547	-8.84	0.00109	0.00156544
O60568	-1.37	0.000175	0.00033954
O60610	-4.07	0.00186	0.00248655
O60613	-1.67	0.000519	0.000834884
O60645	-13.05	3.56e-10	2.42e-09
O60656	-14	1.27e-08	6.92e-08
O60658	-12.86	0.000111	0.0002317
O60684	-12.68	9e-12	9.91e-11
O60704	-1.07	0.0139	0.0148815
O60716	-2.79	0.00194	0.00258259
O60749	-7.31	0.00223	0.002906
O60763	-1.21	0.0466	0.0467848
O60784	-1	0.0071	0.0080543
O60814	-7.67	0.0038	0.00461468
P57053	-7.67	0.0038	0.00461468
P58876	-7.88	0.00351	0.00429962
P62807	-7.67	0.00385	0.00465086
Q5QNW6	-7.67	0.00385	0.00465086
Q93079	-7.67	0.00385	0.00465086
Q99877	-7.67	0.00385	0.00465086
Q99879	-7.67	0.00398	0.00478507
Q99880	-7.67	0.00385	0.00465086
O60825	-13.37	0.000766	0.00116278
O60826	-11.39	3.54e-29	2.13e-27
O60841	-13.02	4.99e-08	2.4e-07
O60844	-13.91	0.000197	0.00037252
O60869	-1.21	0.0271	0.0278479
O60879	-13.42	3.58e-10	2.42e-09
O60896	-13.68	0.00138	0.00191147
O60927	-11.37	9.22e-07	3.38e-06
O60936	-11.82	0.000512	0.000825722
O60939	-13.4	0.00551	0.0064203
O75071	-1.06	0.0189	0.0198321
O75074	-1.85	0.000825	0.00123897
O75083	-1.46	0.000181	0.000348776
O75095	-1.45	0.000742	0.00112973
O75110	-12.94	2.52e-05	6.53e-05
O75116	-13	1.12e-10	8.92e-10
O75131	-1.79	0.000916	0.00135079
O75144	-1.95	0.00103	0.00149282
O75146	-12.88	0.000429	0.000705801
O75153	-1.83	0.000213	0.000396556
O75154	-12.04	4.03e-27	1.2e-25
O75165	-7.28	0.00146	0.00200691
O75190	-13.42	2.38e-10	1.7e-09
O75191	-14.04	5.79e-05	0.00013364
O75251	-13.65	3.63e-06	1.2e-05
O75306	-13.76	2.76e-11	2.68e-10
O75326	-1.68	2.43e-06	8.31e-06
O75339	-1.21	0.00313	0.00390594
O75340	-2.13	7.3e-05	0.000161995
O75342	-13.99	0.000108	0.000226184
O75351	-1.87	0.000259	0.00046411
O75352	-13.21	3.55e-11	3.29e-10
O75354	-1.24	0.000604	0.000949304
O75367	-1.37	0.00174	0.00234594
O75368	1.49	0.00496	0.00583584
O75394	-13.48	0.00119	0.00168706
O75396	-13.64	9.59e-09	5.32e-08
O75431	-11.89	2.47e-32	3.91e-30
O75436	-1.13	0.00858	0.00959565
O75477	-11.89	1.75e-25	3.57e-24
O75493	-1.89	0.000165	0.000323359
O75508	-11.77	3.32e-07	1.34e-06
O75509	12.75	0.000421	0.000693992
O75521	-13.15	5.35e-05	0.00012508
O75531	1.33	0.00678	0.0077259
O75534	-13.33	3.21e-09	1.88e-08
O75607	-10.23	2.92e-27	9.24e-26
O75631	-14.95	0.000242	0.000438614
O75746	-13.35	3.14e-11	2.98e-10
O75781	-12.59	0.00132	0.00184654
O75821	-12.7	0.0001	0.000211529
O75832	-12.11	1.97e-08	1.03e-07
O75841	-8.39	0.0012	0.00169838
O75844	-13.82	7.63e-07	2.87e-06
O75874	-1.51	0.000538	0.000859985
O75891	-1.75	0.000125	0.000257317
O75915	-14.58	1.4e-25	2.95e-24
O75947	-14.39	0.000187	0.000358428
O75964	-15.59	7.45e-11	6.33e-10
O75970	-12.41	7.05e-06	2.18e-05
O76027	-12.77	5.61e-05	0.00012984
O76036	-6.75	0.0104	0.0114094
O76041	-13.34	0.00301	0.00377854
O76054	-12.44	8.03e-23	1.16e-21
O76062	-12.62	2.06e-30	2.09e-28
O76082	-11.33	4.94e-05	0.000116898
O76094	-12.25	6.87e-11	5.88e-10
O94760	-1.36	0.00884	0.00987335
O94804	-12.59	5.33e-09	3.06e-08
O94832	-1.85	9.53e-05	0.000203114
O94886	-1.1	0.017	0.0179201
O94903	-1.08	6.81e-06	2.13e-05
O94905	-13.61	1.29e-05	3.7e-05
O94907	-11.79	3.62e-26	8.49e-25
O94925	-13.34	9.48e-11	7.74e-10
O94979	-2.39	0.00184	0.00246502
O95155	-12.61	0.00106	0.0015293
O95163	-12.61	3.53e-11	3.29e-10
O95164	-14.34	0.000306	0.000533971
O95168	-13.78	3.82e-05	9.39e-05
O95169	-13.22	2.31e-28	1.01e-26
O95182	-11.81	0.00175	0.00235691
O95202	-12.38	0.000551	0.000876339
O95219	-1.26	0.000165	0.000323359
O95260	-11.88	1.06e-06	3.83e-06
O95279	-16.35	7.41e-06	2.28e-05
O95299	-13.52	6.63e-26	1.5e-24
O95340	-13.11	5.13e-08	2.46e-07
O95342	-13.45	2.92e-05	7.43e-05
O95352	-13.3	1.3e-28	6.26e-27
O95359	-12.1	0.00072	0.00110354
O95361	-12.44	5.95e-22	8.06e-21
O95373	-2.36	0.00424	0.005064
O95394	-1.32	0.000778	0.00117817
O95433	-7	0.00271	0.00343946
O95445	1.28	0.00248	0.00318426
O95456	-12.05	0.000419	0.000691145
O95460	-1.99	0.00472	0.00557418
O95470	-12.33	4.74e-21	6.22e-20
O95479	-11.98	8.87e-11	7.34e-10
O95571	-8.85	0.00375	0.00455833
O95630	-1.4	0.00329	0.0040715
O95633	-1.16	0.00236	0.00304873
O95678	-1.8	0.000158	0.000313524
O95715	-12.09	0.00028	0.000495084
O95716	-13.44	9.94e-05	0.000210612
O95721	-11.77	5.61e-05	0.00012984
O95741	-12.18	5.87e-13	7.08e-12
O95747	-1.01	0.0127	0.0136778
O95757	-13.02	8.69e-05	0.000187101
O95782	-1.12	0.033	0.0335701
O95786	-12.95	1.49e-10	1.13e-09
O95793	-11.7	0.00143	0.00197209
O95816	-13.17	3.05e-25	6.08e-24
O95825	-12.04	3.42e-08	1.69e-07
O95833	-13.34	0.000196	0.000371461
O95837	-4.38	0.00143	0.00197209
O95841	-1.35	0.000206	0.000386364
O95848	-12.36	1.54e-09	9.35e-09
O95865	-1.57	0.000185	0.000355942
O95867	-13.31	1.68e-11	1.77e-10
O95881	-11.96	9.27e-07	3.39e-06
O95954	-2.3	6.45e-06	2.03e-05
O95994	-14.75	8.63e-05	0.000186284
O96000	-13.86	1.3e-07	5.69e-07
O96011	-12.33	5.81e-07	2.22e-06
P00167	-1.07	0.0435	0.0437419
P00338	-1.11	0.00621	0.00713094
P00367	-1.92	6.73e-06	2.11e-05
P00387	-13.6	0.000104	0.000218711
P00403	-16.05	8.04e-06	2.43e-05
P00414	-13.64	8.44e-05	0.000182807
P00439	-3.88	0.0011	0.00157623
P00451	-12.6	4.61e-06	1.51e-05
P00558	-1.4	0.00796	0.00894573
P00736	-1.16	0.0224	0.0232637
P00739	2.15	2.78e-05	7.11e-05
P00749	-3.08	1.67e-05	4.65e-05
P00750	-1.51	0.0249	0.025681
P00915	2.63	0.00686	0.00779951
P00918	-1.23	0.00245	0.00314893
P00966	-2.36	2.69e-07	1.11e-06
P01008	1.38	0.0389	0.0392253
P01009	1.27	0.0452	0.0453972
P01011	1.33	0.00485	0.00571438
P01019	1.84	0.00516	0.00604307
P01024	-1.68	0.01	0.0110135
P01111	-1.44	8.94e-05	0.000192157
P01112	-2.8	0.00269	0.00342093
P01116	-1.07	0.00181	0.00243126
P01127	-1.59	0.00609	0.00700904
P01133	-1.72	0.00061	0.000956359
P01137	-12.95	0.000954	0.00140193
P01178	1.27	0.00114	0.00162527
P01210	11.83	8.8e-07	3.26e-06
P01236	-12.78	6.33e-05	0.000144003
P01266	-14.75	0.000461	0.00075258
P01303	-13.94	0.000188	0.0003598
P01589	1.21	0.023	0.0238477
P01593	1.92	0.0323	0.0328977
P01594	1.92	0.0323	0.0328977
P01599	1.5	0.0042	0.00501859
P01601	15.83	6.06e-05	0.000138985
P01624	2.82	0.017	0.0179201
P01700	1.6	0.0014	0.00193705
P01703	2.64	0.00107	0.00154109
P01705	9.32	0.000168	0.000328222
P01706	2.31	0.000798	0.0012027
P01709	2.07	6.45e-05	0.000146208
P01714	1.45	0.00532	0.00621035
P01715	14.23	3.89e-05	9.53e-05
P01717	3.4	0.000163	0.000320681
P01766	1.04	0.0152	0.0162048
P01780	1.6	0.0237	0.0245233
P01892	1.09	0.0228	0.02365
P01920	-14.1	5.29e-06	1.71e-05
P02144	2.28	0.000379	0.000635936
P02511	-1.31	0.00121	0.00170871
P02533	-1.52	0.035	0.035448
P02538	-1.74	0.000602	0.000948515
P02545	-1.05	0.0118	0.0127737
P02549	-12.68	1.17e-06	4.2e-06
P02647	-2.23	2.43e-06	8.31e-06
P02649	-2.37	0.000238	0.000433537
P02656	-1.87	0.0301	0.0307187
P02686	-7.43	0.00579	0.00671258
P02724	-12.97	3.12e-08	1.55e-07
P02730	-13.41	6.84e-06	2.13e-05
P02741	8.85	0.000358	0.000609587
P02747	-1.32	0.000371	0.000624998
P02750	2.27	0.00786	0.00883727
P02760	1.45	0.00469	0.00554133
P02763	1.51	0.00249	0.00319386
P02775	-13.4	0.000794	0.00119953
P02788	-2.29	0.0331	0.0336448
P02814	-3.86	2.87e-07	1.17e-06
P03905	-13.13	1.8e-08	9.53e-08
P03915	-11.86	3.72e-23	5.57e-22
P03950	-2.35	9.36e-07	3.41e-06
P04003	1.43	0.000635	0.000990647
P04049	-13.02	0.00036	0.000612169
P04085	-1.72	9.98e-06	2.95e-05
P04118	2.68	0.0137	0.0146736
P04196	-1.04	0.0172	0.0181233
P04217	1.24	6.49e-05	0.00014672
P04264	-1.89	0.0128	0.0137737
P04279	-4.75	3.16e-07	1.28e-06
P04406	-1.35	0.0107	0.0116828
P04424	-1.29	0.014	0.0149759
P04430	2.19	0.00101	0.00146719
P04792	-2.05	0.0164	0.0173671
P04843	-2.21	0.00162	0.00220411
P05023	-1.79	0.000137	0.000277507
P05062	-1.06	0.0196	0.0205156
P05067	-1.18	0.028	0.0286912
P05091	-1.29	0.00517	0.00605198
P05141	-15.02	3.11e-08	1.55e-07
P05154	-2.71	0.000168	0.000328222
P05156	-1.14	0.00413	0.00494195
P05161	3.74	0.000681	0.0010482
P05162	-2.09	0.00491	0.00577969
P05166	-8.22	0.00143	0.00197209
P05198	-8.09	0.000794	0.00119953
P05388	-1.78	0.000165	0.000323359
P05413	1.09	0.0206	0.0215001
P05451	1.05	0.0183	0.0192264
P05452	-1.55	0.00068	0.00104794
P05534	1.19	0.00315	0.00392703
P05783	-1.84	2.56e-05	6.61e-05
P05787	-1.58	0.000171	0.000333055
P06127	-14.9	1.9e-10	1.39e-09
P06310	9	0.000226	0.000414361
P06312	1.01	0.0331	0.0336448
P06396	1.13	0.00231	0.00299177
P06576	-1.68	3.01e-05	7.64e-05
P06702	-1.56	0.0347	0.0351723
P06727	-3.45	5.08e-08	2.44e-07
P06730	-13.21	2.27e-08	1.17e-07
P06732	-13.95	2.15e-05	5.7e-05
P06733	-1.11	0.000767	0.0011636
P06737	-12.69	0.00136	0.00189101
P06744	-1.19	0.000192	0.000365522
P06756	-1.17	0.0212	0.0220899
P06858	-2.64	1.26e-07	5.53e-07
P07099	-12.64	5e-11	4.4e-10
P07148	1.52	0.0165	0.0174584
P07204	-1.15	0.00279	0.00352685
P07306	1.12	0.0137	0.0146736
P07311	-13.51	2.04e-07	8.55e-07
P07320	-2.22	0.00811	0.00910622
P07355	-1.2	0.00786	0.00883727
P07359	1.64	0.048	0.048114
P07384	-1.43	0.00321	0.00399004
P07451	-14.63	4.64e-05	0.000111044
P07478	3.03	0.000855	0.0012772
P07602	1.51	0.00359	0.00438913
P07741	-1.11	0.000599	0.000944376
P07900	-1.4	0.000118	0.000244298
P07902	-13.5	1.8e-08	9.53e-08
P07947	-1.41	0.000241	0.000437428
P07988	1.87	0.00649	0.00742217
P07996	-1.48	0.000159	0.000314522
P08034	-12.7	4.54e-25	8.71e-24
P08133	-2.83	2.01e-07	8.48e-07
P08183	-1.85	0.000655	0.00101621
P08185	1.53	0.028	0.0286912
P08195	-1.36	0.000701	0.00107768
P08237	-2.02	5.7e-06	1.82e-05
P08238	-1.1	0.0025	0.00320506
P08294	-1.68	0.00164	0.00222653
P08473	-2.24	2.45e-05	6.38e-05
P08493	-2.08	0.0245	0.025289
P08559	-9.17	0.00101	0.00146719
P08574	-13.49	2.78e-07	1.14e-06
P08575	-12.02	0.000573	0.000906206
P08603	-1.21	0.000181	0.000348776
P08708	-1.66	1.18e-05	3.43e-05
P08727	-2.17	0.00016	0.000315514
P08729	-1.7	0.00134	0.0018673
P08754	-1.86	7.79e-05	0.000170921
P08758	-2.3	8.36e-07	3.11e-06
P08F94	-1.25	0.000142	0.000286947
P09012	-11.16	1.5e-08	8.06e-08
P09110	-1.54	0.00117	0.00166149
P09210	-1.71	4.9e-05	0.000116169
P09228	-7.91	0.00654	0.00746923
P09234	-13.61	9.15e-07	3.36e-06
P09326	13	2.94e-05	7.47e-05
P09327	-1.59	0.00206	0.00271804
P09467	-1.2	0.0188	0.0197353
P09493	-11.92	5.5e-07	2.11e-06
P09525	-1.32	0.000737	0.00112415
P09543	-2.25	1.65e-05	4.6e-05
P09601	-12.34	0.0012	0.00169838
P09669	-13.13	4.08e-05	9.91e-05
P09923	1.61	0.0115	0.0124702
P09960	-1.09	0.000759	0.00115284
P0C7U0	-1.05	0.00111	0.00158697
P0C870	-13.7	6.61e-05	0.000149167
P0CF74	-1.83	0.00104	0.00150559
P0DJI8	1.45	0.0114	0.012383
P0DMV8	-2.05	0.000951	0.00139833
P0DMV9	-2.05	0.000951	0.00139833
P0DN76	-12.72	5.33e-06	1.72e-05
Q01081	-12.72	5.77e-06	1.84e-05
P0DOX7	1.01	0.00172	0.00232145
P10586	-1.02	0.00336	0.00414596
P10620	-13.45	5.49e-11	4.78e-10
P10644	-1.91	0.00361	0.00441145
P10721	-1.15	0.0342	0.0347072
P11047	-1.32	0.00985	0.0108672
P11142	-1.42	0.00175	0.00235691
P11166	-13.74	7.72e-34	2.79e-31
P11168	-8.47	0.000963	0.00141352
P11171	-13.69	1.63e-06	5.7e-06
P11172	-13.49	6.83e-06	2.13e-05
P11177	-13.92	2.43e-10	1.72e-09
P11182	-12.38	6.11e-05	0.000139752
P11217	-1.27	0.00434	0.00516881
P11233	-1.35	0.00064	0.000995993
P11274	-3.14	0.00252	0.00322744
P11277	-12.77	1.49e-10	1.13e-09
P11279	1.56	0.00641	0.0073506
P11310	-1.18	0.032	0.0326315
P11413	-1.73	0.0128	0.0137737
P11441	-13.22	1.07e-05	3.14e-05
P11498	-12.93	2.03e-05	5.44e-05
P11586	-2.47	1.86e-05	5.06e-05
P11684	1.29	0.0241	0.0249066
P11908	-13.18	0.00227	0.00294902
P12004	12.13	1.84e-05	5.01e-05
P12035	-2.15	0.000548	0.000872116
P12081	-1.44	3.92e-05	9.59e-05
P12104	13.47	5.2e-05	0.000121911
P12107	-13.09	1.95e-05	5.27e-05
P12109	-1.2	0.00343	0.00422205
P12235	-14.67	0.000137	0.000277507
P12236	-1.69	0.000247	0.000446398
P12268	-6.87	0.000905	0.00133613
P12270	-12.49	6.17e-05	0.00014087
P12273	-1.93	0.0192	0.0201302
P12277	-1.51	0.00344	0.0042323
P12319	-16.79	0.000116	0.000240748
P12429	-1.43	0.00744	0.00840986
P12532	-12.66	0.00114	0.00162527
P12694	-13.41	4.7e-33	1.49e-30
P12814	-1.22	0.00061	0.000956359
P13010	-13.54	0.000246	0.000444909
P13073	-2.07	0.00274	0.00347405
P13385	-7.83	0.017	0.0179201
P13500	-12.58	0.00231	0.00299177
P13637	-14.58	2.13e-05	5.67e-05
P13639	-1.49	0.000365	0.000616943
P13640	2.41	0.000154	0.000307272
P13645	-2.39	0.00679	0.00772687
P13646	-2.31	0.002	0.00264854
P13647	-2.64	0.000187	0.000358428
P13686	-13.59	0.000226	0.000414361
P13726	-12.62	3.23e-06	1.08e-05
P13727	-1.3	0.0356	0.0359837
P13747	-12.16	0.0022	0.00287876
P13761	13.91	1.08e-10	8.65e-10
P13804	-2.69	6.4e-06	2.02e-05
P13807	-12.73	1.27e-27	4.47e-26
P13861	-1.13	0.00245	0.00314893
P14174	-1.47	0.0126	0.0135816
P14207	2.48	0.000159	0.000314522
P14209	-7.55	0.0127	0.0136778
P14317	-12.58	0.0173	0.0182211
P14384	-1	0.00319	0.00396908
P14406	-1.24	0.000604	0.000949304
P14550	-1.35	0.000107	0.000224275
P14555	-1.79	0.00645	0.00738309
P14625	-1.64	0.000282	0.000497925
P14735	-2.38	5.47e-07	2.1e-06
P14868	-1.64	0.0278	0.0285094
P14923	-1.26	0.00827	0.00926533
P14927	-1	0.0428	0.0430551
P15085	1.79	0.0156	0.0166033
P15086	1.43	0.000903	0.00133395
P15090	1.32	0.0167	0.0176553
P15153	-7.86	0.00717	0.00812279
P15170	-13.08	0.000461	0.00075258
P15309	-3.09	0.000173	0.000336433
P15313	-1.38	0.00277	0.00350682
P15428	-1.4	0.0164	0.0173671
P15586	1.11	0.00232	0.00299859
P15692	-13.23	0.00067	0.00103378
P15880	-8.68	0.000704	0.00108098
P15924	-1.77	0.000482	0.000782825
P16066	-1.22	0.000545	0.00086898
P16152	-1.25	0.00442	0.00525173
P16157	-13.71	2.85e-35	1.44e-32
P16219	-12.22	0.000191	0.00036444
P16234	-1.13	0.00401	0.004812
P16298	-13.7	0.000226	0.000414361
P16333	-12.43	2.76e-07	1.13e-06
P16402	14.5	4.84e-07	1.88e-06
P16403	1.96	0.00525	0.00613712
P16435	-12.68	2.65e-21	3.51e-20
P16442	-13.12	0.000137	0.000277507
P16444	-2.73	5.45e-08	2.59e-07
P16615	-13.85	1.12e-05	3.29e-05
P16662	-14.25	4.89e-09	2.81e-08
P17050	1.19	0.00709	0.00804656
P17081	-11.62	3.34e-08	1.65e-07
P17213	5.1	0.0161	0.0170709
P17301	-11.52	0.00112	0.00160036
P17342	-2	3.26e-05	8.16e-05
P17540	-1.66	0.0111	0.0120883
P17568	-12.71	2.35e-10	1.68e-09
P17612	-2.02	3.09e-06	1.04e-05
P17655	-1.12	0.000207	0.000387379
P17858	-2.1	9.46e-05	0.000201962
P17927	-2.78	1.83e-05	5e-05
P17980	-2.47	5.54e-07	2.13e-06
P17987	-1.94	0.000424	0.000698483
P18054	-14.44	3.77e-05	9.3e-05
P18065	-2.19	5.08e-05	0.000119763
P18077	-13.45	0.000117	0.000242624
P18084	-12.72	0.000363	0.000616029
P18085	-1.33	0.00347	0.00425887
P18124	-1.32	0.000171	0.000333055
P18433	-11.99	6.84e-05	0.000153264
P18564	-11.87	2.1e-06	7.26e-06
P18621	-13.34	0.00464	0.00549508
P18669	-2.06	0.00197	0.00261428
P18850	-15.53	1.63e-05	4.56e-05
P19013	-3.43	0.000207	0.000387379
P19086	-13.2	7.53e-09	4.23e-08
P19320	1.53	0.00881	0.00984418
P19338	-6.66	0.00529	0.00618102
P19367	-12.2	0.000983	0.00143538
P19404	-1.99	0.00333	0.00411496
P19440	-1.45	5.12e-06	1.66e-05
P19525	-11.74	4e-10	2.65e-09
P19623	-12.38	1.95e-05	5.27e-05
P19652	1.82	0.00115	0.00163768
P19784	-12.62	3.98e-27	1.2e-25
P20020	-13.01	5.97e-10	3.85e-09
P20042	-13.57	3.82e-07	1.53e-06
P20073	-1.04	0.00381	0.00462017
P20138	-1.4	0.0011	0.00157623
P20142	2.82	0.00125	0.00176127
P20151	-15.02	2.07e-06	7.17e-06
P20231	13.08	9.19e-05	0.000197196
Q15661	13.08	9.19e-05	0.000197196
P20337	-12.88	7.41e-05	0.000163576
P20339	-1.71	6.44e-06	2.03e-05
P20594	-13.01	0.000842	0.00126076
P20674	1.27	0.00458	0.0054291
P20711	-1.71	0.00064	0.000995993
P20851	-1.46	0.011	0.0119845
P20930	-1.49	0.0495	0.0495196
P21128	-1.19	0.00134	0.0018673
P21266	-1.56	0.0106	0.0115986
P21283	-1.49	0.000365	0.000616943
P21291	-12.61	3.25e-05	8.15e-05
P21397	-13.43	3.71e-06	1.23e-05
P21399	-1.89	0.00841	0.00941385
P21554	-11.8	4.74e-05	0.000113117
P21695	-1.57	0.0137	0.0146736
P21796	-2.47	2.07e-05	5.52e-05
P21810	-1.07	0.00964	0.0106634
P21860	-12.18	2.17e-06	7.49e-06
P21912	-8.55	0.00244	0.00313927
P21926	-1.66	0.00262	0.00334199
P21964	-1.46	0.0106	0.0115986
P22004	-13.9	1.2e-07	5.3e-07
P22033	-13.28	4.82e-09	2.79e-08
P22059	-2.02	1.64e-05	4.57e-05
P22061	-1.31	0.00182	0.0024408
P22105	-1.34	0.0267	0.027448
P22314	-1.66	0.00166	0.00224766
P22626	-1.37	0.000616	0.00096338
P22694	-12.81	5.64e-06	1.81e-05
P22695	-1.27	7.87e-06	2.39e-05
P22732	-2.32	9.53e-05	0.000203114
P22748	-1.26	0.000712	0.00109194
P22830	-12.49	1.39e-09	8.54e-09
P22891	-2.59	0.00022	0.000407491
P22894	1.47	0.00466	0.00551618
P23229	-14.39	9.86e-05	0.000209618
P23284	-1.55	0.000134	0.000273399
P23327	-13.29	9.28e-10	5.81e-09
P23526	-1.94	6.38e-06	2.02e-05
P23588	1.49	0.00632	0.00725396
P23610	-13.01	1.74e-23	2.7e-22
P23743	-12.59	3.85e-11	3.48e-10
P23786	-13.07	7.14e-06	2.21e-05
P24390	-13.33	3.82e-11	3.47e-10
P33947	-13.33	3.82e-11	3.47e-10
P24539	-3.58	0.000955	0.00140259
P24593	-1.52	0.00205	0.00270626
P25025	-1.51	0.000368	0.000621598
P25311	1.32	0.00502	0.00589547
P25685	-4.06	0.00278	0.00351772
P25686	-11.24	1.71e-05	4.74e-05
P25705	-2.32	6.22e-05	0.000141756
P25786	-1.1	0.0125	0.013491
P25788	-1	0.00101	0.00146719
P25789	-1.15	0.00817	0.00916952
P26006	-1.12	0.00136	0.00189101
P26196	-1.74	7.25e-07	2.73e-06
P26440	-12.97	2.72e-05	6.97e-05
P26572	-1.54	1.42e-05	4.03e-05
P26639	-1.54	2.06e-05	5.5e-05
P26640	-13.38	2.34e-06	8.04e-06
P26951	-12.69	4.31e-10	2.85e-09
P27144	-14.38	1.41e-29	1.05e-27
P27216	-13.14	0.00242	0.0031167
P27338	-13.36	7.77e-05	0.00017063
P27348	-1.29	1.5e-05	4.22e-05
P27361	-12.16	3.04e-05	7.69e-05
P27449	-12.33	9.88e-05	0.000209867
P27635	-13.53	6.01e-05	0.000137963
P27658	-13.91	8.52e-11	7.14e-10
P27708	-3.1	0.00333	0.00411496
P28074	-1.06	0.002	0.00264854
P28288	-13.24	6.38e-23	9.23e-22
P28325	-8.64	0.00197	0.00261428
P28331	-13.66	5.92e-06	1.89e-05
P28482	-1.17	0.0174	0.0183188
P28676	-1.94	0.000414	0.000683789
P28838	-1.04	0.019	0.0199287
P28906	-12.15	3.44e-05	8.56e-05
P28907	-7.64	0.0072	0.00815313
P29033	-14.28	2.43e-10	1.72e-09
P29323	-1.3	0.00387	0.00467279
P29353	-12.63	0.000917	0.00135148
P29400	-1.8	0.000303	0.000530564
P29622	-2.09	0.000256	0.000460037
P29966	1.35	0.000222	0.000409398
P29972	-3.57	0.00226	0.00293904
P29992	-1.33	0.00989	0.0109066
P30038	-1.42	0.000266	0.000474638
P30039	-2.2	6.99e-06	2.17e-05
P30041	-1.55	0.00057	0.000903154
P30049	14.9	5.36e-10	3.5e-09
P30084	-1.97	0.000154	0.000307272
P30101	-1.01	0.0278	0.0285094
P30154	-12.22	1.11e-26	2.81e-25
P30203	-13.09	8.76e-08	4e-07
P30504	-13.86	3.41e-10	2.33e-09
P30530	-1.63	0.00209	0.00274903
P30531	-13.87	0.000494	0.000800261
P30533	-11.59	0.00105	0.00151833
P30536	-15.59	3.78e-09	2.2e-08
P30566	-12.1	0.00053	0.00084988
P30622	-12.82	4.2e-05	0.000101377
P30626	-1.07	0.00962	0.0106506
P30711	-8.98	0.00329	0.0040715
P30837	-8.11	0.000525	0.00084293
P30838	-13.5	0.000538	0.000859985
P31040	-2.16	6.34e-07	2.41e-06
P31151	-1.58	0.0499	0.0499
P31153	-1.53	0.000798	0.0012027
P31371	-13.97	0.000135	0.000274775
P31639	-2.27	4.57e-08	2.22e-07
P31641	-12.91	2.41e-08	1.23e-07
P31930	-1.27	0.000771	0.00116897
P31939	-1.34	0.000317	0.000551266
P31941	-13.89	0.00032	0.00055572
P31946	-1.39	7.41e-05	0.000163576
P31948	-1.73	0.000261	0.000467364
P32189	-1.72	1.28e-05	3.68e-05
P32321	-11.16	2.9e-10	2.02e-09
P32418	-12.5	0.00288	0.00362433
P32969	-13.59	0.00016	0.000315514
P33121	-1.6	0.0385	0.0388375
P33176	-1.7	1.33e-05	3.8e-05
P33908	-1.62	1.16e-05	3.39e-05
P34896	-1.08	0.0054	0.00629503
P34897	-12.18	2.73e-08	1.37e-07
P34913	-1.45	0.0143	0.0152775
P34925	-7.22	0.00368	0.004484
P34932	-1.18	0.00303	0.00379237
P34949	-1.45	0.000552	0.000877379
P35222	-12.46	2.49e-05	6.46e-05
P35232	-2.4	9.52e-08	4.3e-07
P35240	-11.98	1.61e-09	9.75e-09
P35241	-1.55	0.00936	0.0103809
P35244	-11.87	9.02e-11	7.42e-10
P35268	-14.89	1.18e-05	3.43e-05
P35442	-1.08	0.0282	0.0288728
P35443	-1.67	0.00041	0.00067851
P35499	-13.81	1.62e-10	1.21e-09
P35558	-1.59	6.76e-05	0.00015201
P35573	-12.85	0.000266	0.000474638
P35579	-1.48	0.033	0.0335701
P35580	-3.44	4.16e-05	0.000100795
P35590	-12.72	0.000287	0.000505695
P35625	-13.41	0.000106	0.000222547
P35858	-2.38	0.000198	0.000373574
P35914	-1.19	0.0177	0.0186115
P35916	-1.32	0.0004	0.000665878
P35998	-1.37	0.000726	0.00111157
P36404	-13.63	0.000328	0.000566119
P36405	-1.58	2e-05	5.39e-05
P36507	-13.8	3.67e-11	3.39e-10
P36542	-14.09	0.000336	0.000576781
P36776	-12.78	2e-08	1.04e-07
P36871	-1.05	0.00594	0.00686448
P36873	-12.45	3.64e-10	2.45e-09
P36915	-12.43	2.49e-26	6.06e-25
P36955	-1.79	3.81e-06	1.26e-05
P36957	-1.12	0.00303	0.00379237
P36959	-1.15	0.000967	0.0014161
P36980	1.85	0.000175	0.00033954
P37235	-1.31	0.0194	0.0203146
P37802	-1.12	0.0228	0.02365
P38117	-1.12	0.0048	0.0056581
P38159	-7.91	0.00606	0.00698086
P38606	-1.03	0.00438	0.00520909
P38646	-1.51	0.00107	0.00154109
P39023	-9.17	0.000192	0.000365522
P39059	-1.73	0.000788	0.00119188
P39060	-1.76	0.000151	0.000302478
P39656	-14.33	8.12e-05	0.000176935
P40197	-1.69	1.25e-05	3.61e-05
P40227	-1.81	4.35e-05	0.000104698
P40306	-6.02	0.0208	0.0216999
P40429	-8.17	0.00157	0.00214299
P40763	-13.17	4.09e-07	1.62e-06
P40818	-13.23	2.07e-08	1.07e-07
P40855	-12.81	6e-10	3.86e-09
P40925	-1.27	0.00979	0.0108057
P40939	-1.36	1e-06	3.63e-06
P41145	-12.37	0.000388	0.000649317
P41159	-13.36	1.04e-05	3.07e-05
P41250	-2.24	0.00252	0.00322744
P41252	-13.3	1.9e-05	5.16e-05
P41439	-15.23	0.000149	0.000299182
P41567	-13.6	0.00063	0.000984059
P41743	-13.08	0.000229	0.000418951
P42025	-12.57	0.00123	0.00173405
P42167	1.88	0.000148	0.00029741
P42226	-11.99	1.43e-11	1.51e-10
P42345	-13.45	4.49e-10	2.96e-09
P42356	-11.7	6.41e-10	4.07e-09
P42357	-7.77	0.0028	0.0035342
P42566	-12.68	8.48e-05	0.000183516
P42685	-1.63	0.0186	0.0195335
P42702	-1.01	0.0346	0.035085
P42704	-12.88	5.98e-11	5.15e-10
P42765	-2.58	1.91e-07	8.07e-07
P42766	-12.16	1.65e-07	7.06e-07
P43005	-2.7	0.00477	0.00562536
P43034	-1.38	2.11e-06	7.29e-06
P43155	-12.82	3.87e-10	2.58e-09
P43243	-13.65	0.00127	0.00178349
P43304	-12.96	1e-22	1.41e-21
P43307	-7.33	0.0039	0.00470453
P43353	-1.08	0.0017	0.00229813
P43405	-12.45	4.81e-05	0.000114571
P43487	-14.08	0.000376	0.000631321
P43489	-12.71	0.000225	0.000414026
P43490	-2.23	0.000345	0.000590629
P43652	2.19	0.00243	0.00312799
P43686	-2.89	7.91e-05	0.000172954
P45381	-1.63	0.0107	0.0116828
P45880	-3.55	8.22e-06	2.47e-05
P45954	-2.2	0.00265	0.00337176
P45974	-1.76	0.000495	0.000800856
P45984	-11.76	9.01e-11	7.42e-10
P45985	-12.38	4.2e-05	0.000101377
P46108	1.07	0.00565	0.00657134
P46459	-1.57	0.000256	0.000460037
P46734	-12.89	1.86e-09	1.11e-08
P46776	-1.7	0.00028	0.000495084
P46778	-13.58	1.49e-06	5.25e-06
P46779	-7.54	0.00116	0.00165007
P46781	-2.15	8.59e-06	2.57e-05
P46783	-12.76	0.00202	0.00267083
P46937	1.33	0.00134	0.0018673
P46940	-1.23	0.000939	0.0013831
P46977	-12.99	1.12e-27	3.99e-26
P47736	-13.09	7.8e-05	0.000170992
P47813	-1.35	0.0214	0.0222891
P47897	-7.77	0.00139	0.00192427
P48039	16.17	3.63e-08	1.79e-07
P48048	-13.3	0.00157	0.00214299
P48061	-1.75	0.00265	0.00337176
P48147	-1.29	0.000365	0.000616943
P48163	-12.41	9.42e-07	3.43e-06
P48304	2.28	0.000783	0.00118503
P48307	-11.83	7.01e-06	2.17e-05
P48426	-11.36	8.85e-26	1.95e-24
P48506	-1.03	0.00019	0.000363079
P48507	-12.96	1.08e-10	8.65e-10
P48634	-13.53	1.58e-10	1.19e-09
P48668	-7.52	0.0061	0.00701736
P48729	-1.39	0.000681	0.0010482
P48735	-2.62	4.46e-05	0.000107142
P48764	-13.14	4.85e-10	3.18e-09
P49189	-1.27	1.53e-05	4.29e-05
P49221	-13.69	2.03e-05	5.44e-05
P49247	1.36	0.0115	0.0124702
P49257	-13.1	3.4e-05	8.48e-05
P49281	-13.6	0.00209	0.00274903
P49327	-1.38	0.00363	0.00443375
P49356	-12.33	2.21e-11	2.22e-10
P49368	-1.94	1.18e-06	4.23e-06
P49407	-11.91	3.44e-24	5.89e-23
P49411	-2.06	8.63e-07	3.2e-06
P49441	-1.5	0.0232	0.0240354
P49588	-1.95	2.79e-06	9.44e-06
P49589	-13.42	1.21e-08	6.62e-08
P49591	-1.59	0.0131	0.0140667
P49641	-1.18	0.000263	0.00047028
P49748	-1.51	1.43e-05	4.05e-05
P49750	1.22	0.000133	0.000271797
P49755	-14.09	8.72e-09	4.87e-08
P49768	-12.46	6.79e-07	2.57e-06
P49821	-13.73	3.7e-08	1.82e-07
P49840	-11.67	0.00271	0.00343946
P49841	-11.78	1.97e-10	1.43e-09
P49903	-12.05	0.00197	0.00261428
P49908	1.72	0.00748	0.00844753
P50053	-2.03	2.15e-05	5.7e-05
P50135	-1.27	0.02	0.0209083
P50148	-1.09	0.0082	0.00919504
P50151	-7.72	0.00338	0.00416658
P50213	-12.81	2.46e-08	1.25e-07
P50395	-1.28	0.000364	0.0006169
P50402	-12.04	0.000805	0.00121181
P50416	-12	1.69e-07	7.22e-07
P50440	-2.04	0.00118	0.00167475
P50443	-12.56	1.92e-05	5.2e-05
P50453	-13.21	0.00047	0.000765792
P50454	-13.3	1.24e-24	2.26e-23
P50502	-1.03	0.000327	0.000564778
P50552	1.17	0.0107	0.0116828
P50570	-3.11	1.07e-07	4.78e-07
P50583	-8.35	0.000482	0.000782825
P50591	-13.89	0.000137	0.000277507
P50851	-3.65	0.0054	0.00629503
P50914	-14.14	1.24e-05	3.59e-05
P50990	-1.18	0.000299	0.000525012
P50995	-2.86	5.49e-05	0.000127764
P51148	-1.37	6.83e-05	0.000153176
P51149	-1.32	0.0353	0.035709
P51151	-13.46	0.000285	0.000502521
P51159	-13.68	0.0017	0.00229813
P51170	-1.52	0.0146	0.0155848
P51178	-1.42	0.000521	0.000837038
P51452	-1.99	0.0041	0.00491301
P51511	-13.48	0.000113	0.000235486
P51570	-1.36	0.0035	0.00429153
P51571	-14.37	4.35e-06	1.43e-05
P51572	-1.13	0.0245	0.025289
P51580	-1.67	0.000662	0.00102331
P51648	-13.38	7.44e-09	4.19e-08
P51654	-1.43	0.000837	0.0012555
P51659	-12.46	3.77e-06	1.25e-05
P51665	-13.51	0.000402	0.00066789
P51687	-12.09	0.00071	0.00108953
P51692	-12.03	1.21e-06	4.32e-06
P51795	-13.14	2.87e-05	7.31e-05
P51808	-13.5	2.82e-07	1.15e-06
P51812	-4.15	0.00358	0.00437901
P51858	12.44	0.000613	0.000959874
P51888	1.31	0.048	0.048114
P51970	-13.64	0.000334	0.000574126
P51991	-13.98	0.00194	0.00258259
P51993	-13.25	0.000391	0.000652612
P52272	1.31	0.0277	0.0284298
P52294	-12.87	6.76e-29	3.57e-27
P52306	-12.34	2.44e-05	6.36e-05
P52434	1.12	0.012	0.0129846
P52565	-1.41	0.000516	0.000831115
P52566	1.39	0.0356	0.0359837
P52597	-11.89	7.15e-29	3.69e-27
P52630	-11.37	2.19e-28	9.73e-27
P52789	-13.16	0.000273	0.000484738
P52798	13.36	0.000127	0.00026101
P52799	-12.97	0.00228	0.00295897
P52888	-13.6	4.69e-21	6.18e-20
P52907	-1.44	0.0437	0.0439255
P52961	-12.4	2.87e-10	2e-09
P53004	-1.56	0.000899	0.00133115
P53007	-12.93	4.48e-12	5.02e-11
P53367	-13.57	0.000843	0.00126151
P53396	-2.51	5.45e-06	1.76e-05
P53582	-12.1	6.1e-12	6.77e-11
P53597	-2.81	0.0032	0.00397957
P53602	-11.95	0.000557	0.000883662
P53621	-13.48	0.000175	0.00033954
P53680	-13.49	1.37e-28	6.4e-27
P53985	-14.5	1.03e-10	8.39e-10
P53990	-1.64	0.0077	0.0086805
P53992	-12.77	1.41e-05	4e-05
P53999	13	0.00181	0.00243126
P54136	-1.81	0.00458	0.0054291
P54577	-13.45	8.57e-05	0.000185147
P54619	-5.36	0.000374	0.000629215
P54646	-13.37	4.15e-06	1.36e-05
P54652	-1.33	0.00109	0.00156544
P54707	-2.12	0.000214	0.000397249
P54709	-14.04	0.000209	0.000390545
P54710	-1.38	0.000306	0.000533971
P54725	11.81	5.28e-08	2.53e-07
P54753	-1.03	0.00229	0.00296891
P54764	1.96	0.000214	0.000397249
P54793	-1.93	5.14e-05	0.000121065
P54868	-1.41	7.51e-06	2.29e-05
P55001	-1.31	6.83e-05	0.000153176
P55017	-1.72	0.00821	0.00920218
P55039	-14.03	7.79e-11	6.6e-10
P55060	-1.71	0.00781	0.00879667
P55072	-1.03	0.00568	0.00659714
P55084	-1.53	0.00186	0.00248655
P55196	-12.71	0.00203	0.00268125
P55209	-6.01	0.000902	0.00133395
P55212	-12.41	2.29e-23	3.51e-22
P55283	-13.21	9.97e-05	0.000211071
P55285	-1.38	0.00227	0.00294902
P55735	-13.13	0.00182	0.0024408
P55769	-1	0.0103	0.0113144
P55774	-12.36	5.18e-05	0.000121668
P55786	-1.11	0.0125	0.013491
P55809	-13.22	0.000739	0.00112652
P55899	-2.25	4.86e-07	1.89e-06
P56134	-15.52	3.08e-06	1.04e-05
P56192	-13.07	1.3e-05	3.72e-05
P56199	-1.13	0.00396	0.00476555
P56385	-14.43	3.1e-05	7.82e-05
P56556	-13.08	4.75e-20	5.95e-19
P57088	-14.27	5.15e-11	4.51e-10
P57735	-8.53	0.00131	0.00183458
P57739	-13.18	1.64e-05	4.57e-05
P57764	-13.59	1.79e-36	1.51e-33
P57772	-12.7	3.65e-10	2.45e-09
P58335	1.28	0.0118	0.0127737
P59768	-13.27	0.000106	0.000222547
P59998	-1.21	0.000269	0.000479316
P60228	-13.22	4.92e-11	4.34e-10
P60468	-14.11	0.00148	0.00203109
P60660	-1.19	0.00165	0.00223891
P60842	-1.64	0.000365	0.000616943
P60953	-1.55	0.000477	0.000776198
P60981	-1.46	3.44e-05	8.56e-05
P61018	1.08	0.00665	0.00758801
P61020	-1.61	0.000656	0.00101714
P61026	-1.76	0.000141	0.000285381
P61077	-1.11	0.00187	0.00249728
P62837	-1.11	0.00187	0.00249728
P61081	-13.96	2.42e-05	6.32e-05
P61086	-8.83	0.00107	0.00154109
P61106	-1.11	0.00023	0.000420173
P61158	-1.1	0.000857	0.00127944
P61160	-1.4	4.06e-06	1.34e-05
P61163	-7.65	0.00585	0.00677594
P61201	-13.04	8.34e-06	2.5e-05
P61221	-13.04	0.000894	0.00132452
P61254	-14.39	2.61e-08	1.32e-07
P61313	-8.23	0.000672	0.00103624
P61619	-13.17	1.44e-07	6.26e-07
P61758	-13.27	1.77e-07	7.53e-07
P61764	-12.86	1.06e-05	3.12e-05
P61769	1.41	0.000128	0.000262852
P61803	-14.6	1.68e-24	2.93e-23
P61966	-12.87	3.41e-30	3.18e-28
P61978	-1.25	0.0198	0.0207078
P62070	-1.25	0.000195	0.00037012
P62081	-1.53	0.000382	0.000640122
P62136	-1.03	0.0232	0.0240354
P62140	-1.83	0.000355	0.000604886
P62191	-1.56	0.00164	0.00222653
P62195	-13.2	1.83e-05	5e-05
P62241	-13.54	7.89e-06	2.39e-05
P62244	-13.29	4.04e-05	9.83e-05
P62258	-1.55	6.6e-06	2.07e-05
P62266	-7.58	0.00345	0.00424255
P62269	-2.07	0.004	0.00480228
P62277	-1.79	0.00255	0.00326091
P62280	-2.39	1.53e-05	4.29e-05
P62330	-2.25	6.97e-05	0.000155352
P62333	-13.4	5.77e-06	1.84e-05
P62424	-2.59	0.00553	0.00644064
P62495	-1.05	0.00381	0.00462017
P62633	-12.02	2.36e-07	9.83e-07
P62753	-15.05	0.000613	0.000959874
P62760	-12.59	1.84e-05	5.01e-05
P62826	-1.07	0.00761	0.00859051
P62829	-2.49	0.00017	0.000331618
P62834	-1.17	0.0211	0.0219947
P62847	-13.1	2.97e-10	2.06e-09
P62851	-7.48	0.0117	0.0126763
P62873	-1.23	0.00393	0.00473846
P62877	-12.98	0.00158	0.00215431
P62879	-1.04	0.0158	0.0168091
P62888	-1.07	0.00703	0.00798205
P62899	-13.49	0.00103	0.00149282
P62910	-13.44	4.53e-11	4.05e-10
P62913	-2.69	0.00283	0.00356851
P62917	-12.3	0.000564	0.000894207
P62937	-2.05	0.0012	0.00169838
P63000	-1.22	0.00306	0.00382424
P63096	-1.82	0.0002	0.000376786
P63104	-1.84	0.00691	0.00784931
P63151	-13.52	8.48e-06	2.54e-05
P63173	-12.9	1.25e-06	4.45e-06
P63208	1.42	0.00782	0.00880402
P63218	-13.28	0.000687	0.00105679
P63244	-1.33	0.000914	0.00134863
P67775	-1.3	0.00265	0.00337176
P67812	-12.76	2.6e-27	8.44e-26
P67870	-13.55	1.09e-19	1.36e-18
P68104	-1.77	0.000136	0.000276366
Q5VTE0	-1.77	0.000136	0.000276366
P68133	-1.22	0.0177	0.0186115
P68363	-2.16	4.3e-05	0.000103593
P68400	-12.55	5.47e-05	0.000127533
P68402	-1.44	0.00592	0.00684762
P78329	-12.29	1.37e-24	2.48e-23
P78344	-1.22	0.00536	0.00625416
P78368	-12.19	7.58e-08	3.52e-07
P78369	-12.92	1.9e-07	8.04e-07
P78371	-2.19	0.000132	0.000269971
P78527	-13.22	1.45e-08	7.83e-08
P78539	1.03	0.00404	0.00484341
P78560	-12.18	7.24e-06	2.24e-05
P80365	-3.58	0.000869	0.00129354
P80370	-1.56	0.0293	0.0299385
P80404	-1.36	8.69e-05	0.000187101
P81534	-8.66	0.00307	0.00383485
P82980	-1.05	0.0333	0.0338345
P82987	-11.29	0.0034	0.0041892
P83436	-10.05	9.72e-22	1.31e-20
P83731	-12.7	9.17e-11	7.51e-10
P84022	-12.29	8.27e-08	3.8e-07
P84085	-2.24	0.00221	0.00288886
P84095	-1.89	0.000116	0.000240748
P84098	-1.77	0.000325	0.000562859
P86790	-12.22	1.93e-09	1.15e-08
P86791	-12.22	1.93e-09	1.15e-08
P98173	-7.64	0.00226	0.00293904
P98196	-12.2	7.33e-06	2.26e-05
Q00059	-10.65	1.23e-24	2.26e-23
Q00325	-2.5	6.03e-06	1.92e-05
Q00535	-13.35	1.13e-32	2.69e-30
Q00536	-10.28	3e-27	9.26e-26
Q00577	-1.41	0.000333	0.000572796
Q00610	-2.15	4.57e-06	1.49e-05
Q00688	-12.93	0.00151	0.0020689
Q00765	-12.79	0.000603	0.000949304
Q00796	-1.35	0.0045	0.00534428
Q01518	-1.71	0.0124	0.0133945
Q01740	-13.32	9.73e-27	2.51e-25
Q01813	-2.21	0.00452	0.005363
Q01970	-7.66	0.00226	0.00293904
Q01995	-13.38	1.1e-24	2.05e-23
Q02156	-11.25	1.79e-10	1.33e-09
Q02218	-8.4	0.000946	0.0013926
Q02241	-12.32	3.14e-07	1.27e-06
Q02246	-2.11	5.5e-05	0.000127879
Q02252	-2.57	4.61e-08	2.23e-07
Q02338	-14.02	3.71e-29	2.16e-27
Q02383	-15.93	3.62e-06	1.2e-05
Q02388	-1.82	0.00084	0.00125851
Q02543	-13.36	1.35e-11	1.45e-10
Q02750	-2.24	0.000104	0.000218711
Q02809	-1.03	0.0445	0.0447119
Q02878	-1.14	0.0103	0.0113144
Q02978	-14.47	0.000155	0.00030878
Q03013	-15.65	7.71e-07	2.89e-06
Q03154	-1.38	0.000281	0.000496505
Q03167	-1.01	0.0484	0.0484766
Q03405	1.37	0.00198	0.00262617
Q03426	-1.91	1.68e-05	4.67e-05
Q03431	-13.93	0.00148	0.00203109
Q04206	-13.1	4.65e-26	1.07e-24
Q04446	-1.71	0.00722	0.00817212
Q04609	-14.37	0.000965	0.00141563
Q04637	-13.36	3.99e-05	9.74e-05
Q04828	-1.59	0.000153	0.000306
Q05513	-3.04	0.00325	0.00403185
Q05655	-1.26	0.000485	0.000787192
Q06124	-8.11	0.00191	0.00254667
Q06203	-11.63	1.87e-27	6.26e-26
Q06210	-1.85	0.00648	0.00741408
Q06278	-1.46	6.95e-05	0.000155043
Q06495	-12.55	6.89e-05	0.000153976
Q07020	-14.17	4.74e-27	1.36e-25
Q07065	-13.59	0.000204	0.000383465
Q07157	-7.47	0.00716	0.00811509
Q07699	13.7	0.00012	0.00024783
Q07812	1.38	0.00415	0.00496353
Q07837	-1.6	0.00593	0.00685605
Q07866	-12.92	1.91e-27	6.28e-26
Q07955	-13.93	0.00156	0.00213164
Q07960	-1.95	9.21e-07	3.38e-06
Q08209	-13.58	0.000179	0.000346505
Q08211	-12.89	3.76e-05	9.29e-05
Q08257	-1.48	0.000241	0.000437428
Q08426	-14.03	5.28e-05	0.000123672
Q08623	1.41	0.00162	0.00220411
Q08629	-1.58	1.78e-05	4.9e-05
Q08AH3	-12.9	1.77e-26	4.35e-25
Q08AI8	-2.53	0.00857	0.0095887
Q08AM6	-11.66	2.03e-07	8.52e-07
Q09328	-1.69	0.000207	0.000387379
Q10469	-12.57	6.47e-07	2.45e-06
Q10472	-1.23	6.83e-06	2.13e-05
Q10567	-1.22	0.0353	0.035709
Q10589	1.04	0.0134	0.0143766
Q11201	-13.2	3.9e-05	9.55e-05
Q11206	-1.01	0.0112	0.0121919
Q12768	-2.34	6.02e-06	1.91e-05
Q12792	-1.14	0.000411	0.00067972
Q12794	-1.06	0.00053	0.00084988
Q12797	-13.32	3.28e-06	1.09e-05
Q12846	-13.44	2.06e-05	5.5e-05
Q12860	-1.55	3.32e-05	8.3e-05
Q12866	-8.83	0.00259	0.00330705
Q12891	-13.45	2.13e-11	2.17e-10
Q12904	-13.24	7.88e-07	2.95e-06
Q12918	-13.1	0.00115	0.00163768
Q12923	-1.43	0.00609	0.00700904
Q12931	-12.65	1.36e-26	3.4e-25
Q12955	-12.85	0.000795	0.00120032
Q12959	-12.59	0.000392	0.00065385
Q12965	-12.92	0.0022	0.00287876
Q12974	-11.96	1.05e-05	3.09e-05
Q13018	-1.12	0.0117	0.0126763
Q13045	-12.71	0.000243	0.000439797
Q13057	-2.89	1.13e-06	4.08e-06
Q13098	-13.51	2.87e-06	9.7e-06
Q13131	-3.02	0.00142	0.00196258
Q13144	-12.53	1.46e-09	8.93e-09
Q13153	-12.91	1.71e-09	1.03e-08
Q13155	-13.08	2.67e-09	1.57e-08
Q13162	-13	0.00302	0.00378547
Q13185	14.89	1.65e-22	2.28e-21
Q13188	-1.72	0.0053	0.00618985
Q13200	-1.37	0.000169	0.000329921
Q13214	-12.94	2.68e-08	1.35e-07
Q13217	-13.72	2.06e-05	5.5e-05
Q13231	14.59	2.48e-08	1.26e-07
Q13232	-8.88	0.00145	0.00199533
Q13261	-13.75	0.000185	0.000355942
Q13263	-14.41	6.08e-05	0.000139317
Q13268	-15.25	3.09e-06	1.04e-05
Q13275	-12.69	5.9e-05	0.000136055
Q13277	-1.36	0.00962	0.0106506
Q13286	-2.05	0.000239	0.000435045
Q13310	-13.3	2.12e-08	1.1e-07
Q13347	-13.31	0.000874	0.00129945
Q13362	-12.56	3.41e-27	1.04e-25
Q13418	-12.89	3e-27	9.26e-26
Q13421	1.4	0.0077	0.0086805
Q13423	-13.87	6.24e-06	1.98e-05
Q13442	-12.84	0.00335	0.00413766
Q13444	-12.42	2.89e-08	1.45e-07
Q13445	-7.53	0.00664	0.00758002
Q13464	-11.79	7.48e-07	2.81e-06
Q13467	12.84	5.79e-07	2.21e-06
Q13477	-2.18	0.000198	0.000373574
Q13478	-12.13	2.47e-05	6.42e-05
Q13488	-13.05	8.21e-26	1.82e-24
Q13492	-12.61	0.00166	0.00224766
Q13501	-12.88	1.29e-05	3.7e-05
Q13526	-11.6	8.75e-10	5.5e-09
Q13530	-12.79	5.61e-10	3.65e-09
Q13542	11.48	1.16e-06	4.17e-06
Q13555	-13.18	0.00166	0.00224766
Q13557	-2.42	1.7e-08	9.1e-08
Q13563	-13.55	0.000539	0.00086104
Q13564	-12.95	1.8e-05	4.95e-05
Q13572	-10.94	8.07e-06	2.43e-05
Q13596	-12.94	3.75e-05	9.27e-05
Q13616	-11.94	1.27e-06	4.52e-06
Q13617	-11.92	7.51e-08	3.49e-07
Q13618	-13.16	1.02e-05	3.01e-05
Q13620	-11.54	1.2e-10	9.47e-10
Q13621	-2.41	9.4e-05	0.000200851
Q13630	-1.29	0.0225	0.0233579
Q13637	-1.54	6.16e-05	0.000140768
Q13642	-12.3	1.49e-05	4.2e-05
Q13685	-11.42	4.85e-13	5.88e-12
Q13724	-13.15	1.04e-10	8.44e-10
Q13740	1.39	0.000346	0.000591941
Q13835	-1.25	0.00766	0.0086431
Q13907	-12.58	1.84e-11	1.91e-10
Q14002	-6.94	0.0169	0.0178369
Q14008	-12.44	3.15e-05	7.91e-05
Q14012	-11.3	4.5e-07	1.76e-06
Q14019	2.12	0.00229	0.00296891
Q14055	-6.99	0.00783	0.00881136
Q14061	14.18	2.03e-05	5.44e-05
Q14112	1.41	0.00978	0.0108041
Q14117	-1.78	1.61e-06	5.65e-06
Q14152	-2.79	0.00435	0.00517828
Q14156	-12.47	1.55e-06	5.46e-06
Q14157	-12.13	0.000759	0.00115284
Q14166	-3.98	0.000382	0.000640122
Q14185	-11	1.88e-27	6.26e-26
Q14192	-12.17	3.93e-07	1.57e-06
Q14204	-2.29	3.22e-07	1.3e-06
Q14210	1.42	0.0124	0.0133945
Q14213	-13.33	2.51e-24	4.35e-23
Q14232	-12.9	5.62e-28	2.22e-26
Q14240	-1.32	1.35e-06	4.78e-06
Q14254	-1	0.0344	0.0348962
Q14258	-7.53	0.00185	0.00247579
Q14264	-12.7	0.000614	0.000960845
Q14314	-2.76	5.5e-06	1.77e-05
Q14344	-1.55	0.000148	0.00029741
Q14376	-1.07	0.0338	0.034315
Q14393	-1.75	3.86e-05	9.48e-05
Q14432	-1.14	0.0276	0.0283387
Q14435	-13.3	6.65e-05	0.000149936
Q14451	-7.29	0.00145	0.00199533
Q14574	-1.64	1.64e-08	8.8e-08
Q14623	-13.13	4.77e-25	9.08e-24
Q14626	-11.93	4.06e-08	1.98e-07
Q14642	-12.86	0.00126	0.0017724
Q14669	-11.9	1.81e-30	1.99e-28
Q14677	-7.36	0.00134	0.0018673
Q14689	-11.63	2.61e-10	1.84e-09
Q14697	-1.96	3.97e-05	9.7e-05
Q14728	-12.38	6.88e-24	1.13e-22
Q14738	-12.49	2.22e-11	2.22e-10
Q14764	-2.35	1.1e-06	3.97e-06
Q14767	-1.49	0.00088	0.00130761
Q14847	-1.66	3.4e-05	8.48e-05
Q14974	-1.24	0.000208	0.000388963
Q14980	-11.96	1.52e-05	4.28e-05
Q14C86	-13.13	1.35e-07	5.9e-07
Q15008	-2.04	0.0106	0.0115986
Q15019	-2.78	5.93e-06	1.89e-05
Q15029	-11.68	1.41e-07	6.14e-07
Q15036	-13.25	0.000315	0.000548165
Q15041	-13.32	1.16e-10	9.18e-10
Q15042	-11.32	5.48e-05	0.000127648
Q15046	-12.13	0.0024	0.00309409
Q15056	-1.24	0.000323	0.000559778
Q15067	-12.88	4.13e-24	6.93e-23
Q15075	-6.81	0.00887	0.00989812
Q15109	-7.85	0.0142	0.015177
Q15121	-11.73	0.00171	0.00231042
Q15126	-1.9	0.00598	0.00690126
Q15139	-11.52	1.15e-10	9.13e-10
Q15165	-14.32	1.43e-24	2.57e-23
Q15172	-12.64	5.05e-10	3.3e-09
Q15181	-1.35	0.0292	0.0298604
Q15198	-13.74	4.67e-11	4.15e-10
Q15208	-13.29	9.95e-10	6.19e-09
Q15233	-12.94	0.00111	0.00158697
Q15274	1.76	0.0022	0.00287876
Q15276	-12.25	2.63e-29	1.67e-27
Q15286	-2.11	2.9e-06	9.78e-06
Q15323	-16.32	8.91e-05	0.000191675
Q15366	-1.07	0.00568	0.00659714
Q15389	-13.31	2.3e-07	9.61e-07
Q15393	-14.6	3.04e-08	1.52e-07
Q15404	-12.6	0.000369	0.000622872
Q15418	-12.34	5.94e-28	2.31e-26
Q15436	-12.75	9.16e-12	1e-10
Q15437	-6.67	0.0259	0.0266472
Q15477	-12.15	3.8e-11	3.47e-10
Q15599	-1.14	0.00347	0.00425887
Q15628	-11.93	7.34e-05	0.00016274
Q15631	-1.42	0.000259	0.00046411
Q15637	-12.58	0.000502	0.000811663
Q15642	-1.91	0.00413	0.00494195
Q15654	-12.7	2.97e-08	1.49e-07
Q15714	-12.77	0.000221	0.000408447
Q15738	-13.18	1.07e-26	2.74e-25
Q15746	-2.04	0.000277	0.000491151
Q15758	-12.38	0.000159	0.000314522
Q15773	-12.26	3.94e-25	7.62e-24
Q15785	-12.36	1.77e-11	1.84e-10
Q15796	-12.88	4.04e-05	9.83e-05
Q15813	-12.28	1.11e-10	8.87e-10
Q15828	1.37	0.0495	0.0495196
Q15831	-12.72	0.00032	0.00055572
Q15833	-1.43	0.00135	0.0018802
Q15836	-1.21	0.0155	0.0165038
Q15907	-1.41	0.000967	0.0014161
Q16134	-11.6	5.49e-27	1.56e-25
Q16181	-13.63	0.000161	0.000317239
Q16204	-12.83	6.83e-07	2.58e-06
Q16270	-1.23	0.00219	0.00287012
Q16394	-13.35	2.96e-26	7.14e-25
Q16401	-2.02	1.31e-06	4.65e-06
Q16512	-12.38	9.57e-23	1.37e-21
Q16513	-13.1	5.43e-05	0.000126834
Q16539	-13.48	0.000195	0.00037012
Q16563	-1.16	0.00934	0.0103632
Q16595	13.97	2.16e-07	9.04e-07
Q16627	-12.66	5.19e-07	2.01e-06
Q16629	-13.23	6.74e-05	0.000151695
Q16643	-13.15	7.91e-05	0.000172954
Q16661	3.24	1.92e-05	5.2e-05
Q16666	2.2	3.49e-06	1.16e-05
Q16706	-1.94	0.000573	0.000906206
Q16719	-1.7	0.000226	0.000414361
Q16762	-1.36	0.000329	0.000567458
Q16769	-1.47	0.000273	0.000484738
Q16774	-12.15	4.04e-06	1.33e-05
Q16775	-1.09	0.00164	0.00222653
Q16795	-13.93	2.94e-12	3.37e-11
Q16819	-2.19	0.016	0.0170147
Q16822	-2.37	4.53e-08	2.2e-07
Q16827	-1.87	9.4e-05	0.000200851
Q16831	-13.73	1.56e-07	6.72e-07
Q16832	-1.21	0.0258	0.0265551
Q16836	-7.2	0.00644	0.00737832
Q16851	-1.68	2.25e-05	5.92e-05
Q16891	-1.64	0.000825	0.00123897
Q1KMD3	-12.73	7.08e-28	2.72e-26
Q1MSJ5	-13.05	1.73e-05	4.78e-05
Q2M2I5	-15.17	2e-25	4.05e-24
Q2M2I8	-12.67	4.46e-07	1.75e-06
Q2M389	-12.74	5.71e-08	2.7e-07
Q2M3M2	-1.76	0.00731	0.0082703
Q2PPJ7	-13.94	0.00015	0.000300713
Q2UY09	-1.39	0.000294	0.000517309
Q32M88	-12.08	2.16e-05	5.72e-05
Q3KQV9	-13.07	0.000401	0.000667104
Q3LXA3	-1.71	0.000393	0.000655086
Q3MIR4	-13.82	3.51e-06	1.17e-05
Q3MJ13	-14.32	9.66e-09	5.35e-08
Q3SXY8	-1.27	0.00182	0.0024408
Q3YEC7	-11.94	0.00358	0.00437901
Q3ZCQ8	-10.23	5.27e-24	8.72e-23
Q495M3	-1.75	0.000871	0.00129575
Q495W5	-13.11	9.15e-08	4.15e-07
Q49AJ0	11.23	4.22e-07	1.66e-06
Q4G0F5	-12.36	4.37e-11	3.94e-10
Q4G0I0	-14.36	0.000132	0.000269971
Q4G0T1	14.05	1.9e-05	5.16e-05
Q4KMG0	-6.9	0.00995	0.0109632
Q4KMP7	1.04	0.048	0.048114
Q4KMQ2	-1.25	0.00506	0.00593419
Q4ZHG4	-13.05	0.000988	0.00144185
Q53EL6	-13.3	2.72e-11	2.65e-10
Q53FZ2	-12.55	3.32e-11	3.11e-10
Q53GG5	15.37	3.33e-12	3.8e-11
Q53GQ0	-13.99	4.12e-29	2.32e-27
Q53GT1	-12.79	5.45e-08	2.59e-07
Q53H82	-1.77	0.00086	0.0012824
Q53H96	-12.24	1.33e-10	1.03e-09
Q53HC0	-12.47	1.91e-32	3.65e-30
Q53LP3	-12.79	7.25e-05	0.000161026
Q53T59	-12.8	0.00304	0.003803
Q53TN4	-7.45	0.00403	0.00483371
Q567U6	-12.3	8.64e-11	7.22e-10
Q569H4	8.49	0.00065	0.00100907
Q56VL3	-11.58	4.65e-05	0.000111178
Q59EK9	-15.28	1.73e-07	7.37e-07
Q5FWE3	-8.51	0.00413	0.00494195
Q5GLZ8	-13.11	3.54e-09	2.07e-08
Q5H8C1	-1.33	0.00106	0.0015293
Q5H9R7	-13.22	1.63e-07	7e-07
Q5IJ48	-1.08	0.000413	0.000682582
Q5JS37	1.18	0.0351	0.0355351
Q5JSH3	-7.99	0.00106	0.0015293
Q5JU69	-12.67	3.2e-11	3.01e-10
Q5JWF2	-2.39	5.21e-06	1.69e-05
Q5R3I4	-1.35	0.000241	0.000437428
Q5SZK8	-1.28	0.00121	0.00170871
Q5T0F9	-12.26	4.55e-05	0.000109097
Q5T0N5	-1.51	1.83e-05	5e-05
Q5T0Z8	-7.57	0.00212	0.00278271
Q5T2T1	-11.49	4.83e-11	4.28e-10
Q5T440	-12.87	5.16e-29	2.78e-27
Q5T5C0	-12.29	2.4e-07	9.93e-07
Q5T6J7	-11.42	4.26e-05	0.000102727
Q5T6V5	-12.92	0.000197	0.00037252
Q5TAQ9	-11.49	5.92e-10	3.82e-09
Q5TC63	-13.43	0.000238	0.000433537
Q5VSG8	-12.68	8.13e-05	0.000177001
Q5VSL9	-12.84	0.00209	0.00274903
Q5VT25	-12.48	4.92e-28	1.98e-26
Q5VT79	-14.52	1.82e-05	4.99e-05
Q5VT99	-13.86	0.000544	0.000867932
Q5VU97	-7.37	0.00431	0.00513791
Q5VUB5	-2.31	9.72e-07	3.53e-06
Q5VV41	-12.33	0.000129	0.00026469
Q5VV63	-12.04	3.13e-05	7.88e-05
Q5VVQ6	-13.34	1.96e-11	2.02e-10
Q5VW32	-1.71	0.000243	0.000439797
Q5VWZ2	-13.48	0.000257	0.000461179
Q5VYK3	-12.33	1.74e-09	1.04e-08
Q5VYY1	-13.25	3.1e-22	4.24e-21
Q5VZK9	-7.34	0.00337	0.00415628
Q5Y7A7	1.12	0.00652	0.00745311
Q63HM1	-13.4	0.00098	0.00143266
Q63HN8	-11.45	3.47e-07	1.39e-06
Q641Q2	-12.63	0.0011	0.00157623
Q9Y4E1	-12.63	0.00119	0.00168706
Q641Q3	-13.8	2.87e-05	7.31e-05
Q66K14	-11.95	0.00103	0.00149282
Q687X5	-8.19	0.0031	0.00387041
Q68CK6	-14.19	6.37e-06	2.02e-05
Q68D91	-13.13	5.69e-10	3.68e-09
Q68EM7	-13.39	0.00025	0.000451176
Q6AZY7	-12.76	2.69e-05	6.91e-05
Q6B0K9	-2.89	1.25e-06	4.45e-06
Q6BCY4	-12.17	9.1e-08	4.14e-07
Q6DD88	-13.01	1.99e-08	1.04e-07
Q6FI81	-13.03	1.57e-06	5.51e-06
Q6GMV3	-1.33	5.04e-05	0.000118931
Q6IA69	-13.37	1.56e-29	1.11e-27
Q6IAA8	-1.31	0.00024	0.000436552
Q6IB77	-12.77	6.71e-05	0.000151154
Q6IQ22	-12.76	1.36e-08	7.37e-08
Q6IQ23	-11.94	9.91e-23	1.41e-21
Q6IWH7	-12.32	1.02e-06	3.69e-06
Q6KB66	-1.21	0.00302	0.00378547
Q6L8Q7	-13.43	3.31e-31	3.99e-29
Q6MZW2	-1.52	4.05e-06	1.33e-05
Q6N022	-7.47	0.00217	0.00284686
Q6NUK1	-12.58	4.6e-10	3.03e-09
Q6NUM9	-12.39	3.75e-29	2.16e-27
Q6NVV3	-15.27	5.11e-07	1.98e-06
Q6NVY1	-1.52	0.00305	0.00381363
Q6NW40	-12.63	0.000223	0.000410644
Q6NXT6	-13.28	0.00152	0.00208147
Q6P179	-13.47	0.000152	0.00030424
Q6P1M3	-13.24	8.86e-11	7.34e-10
Q6P2Q9	-12.36	1.13e-08	6.21e-08
Q6P3W7	-12	5.82e-11	5.05e-10
Q6P4F2	12.05	2.45e-05	6.38e-05
Q6P531	-1.16	0.0058	0.0067211
Q6P587	-12.48	0.00161	0.00219286
Q6P996	-12.7	1.01e-25	2.17e-24
Q6P9A2	-1.21	0.00511	0.00598728
Q6P9B6	-11.76	1.01e-20	1.29e-19
Q6PCB0	-1.28	0.00256	0.00327039
Q6PCB6	-13.24	1.41e-12	1.67e-11
Q6PEY2	-1.61	4.88e-05	0.000115803
Q6PGP7	-12.43	9.23e-27	2.41e-25
Q6PHR2	-1.31	0.000206	0.000386364
Q6PI48	-13.26	7.17e-11	6.11e-10
Q6PI73	14.61	0.000305	0.000533697
Q6PIF6	-13.05	0.00022	0.000407491
Q6PIU2	-12.28	1.1e-29	8.7e-28
Q6Q788	-16.17	2.73e-06	9.27e-06
Q6QNY1	-13.25	1.18e-07	5.22e-07
Q6RW13	-13.44	2.72e-05	6.97e-05
Q6UUV9	-8.48	0.00643	0.0073702
Q6UW68	-12.34	3.98e-26	9.25e-25
Q6UWE0	-11.77	3.18e-05	7.98e-05
Q6UWL6	-7.06	0.00314	0.00391649
Q6UWM9	-11.79	3.02e-25	6.07e-24
Q6UWN5	-12.23	0.00197	0.00261428
Q6UWU2	-13.12	1.65e-07	7.06e-07
Q6UWW0	14.57	1.21e-10	9.49e-10
Q6UX06	-1.1	0.0137	0.0146736
Q6UX27	-8.17	0.00288	0.00362433
Q6UXF1	-6.41	0.006	0.00692118
Q6UXG3	-1.67	0.0375	0.0378589
Q6UXH0	-14.65	6.86e-08	3.21e-07
Q6UXH9	-12.9	0.000517	0.000832196
Q6UXI9	-1.77	0.00469	0.00554133
Q6UXK2	-13.27	0.000166	0.000325067
Q6UXK5	-12.55	0.000478	0.000777326
Q6UXZ4	-13.04	0.001	0.00145601
Q6VY07	-12.51	0.00147	0.00201956
Q6WKZ4	-12.72	0.00329	0.0040715
Q6WRI0	-11.84	4.22e-07	1.66e-06
Q6X4U4	-12.47	8.11e-29	4.11e-27
Q6YHK3	-1.98	7e-05	0.000155884
Q6YN16	-12.78	0.000391	0.000652612
Q6YP21	-12.8	0.000273	0.000484738
Q6ZMI0	-12.95	0.000158	0.000313524
Q6ZMI3	13.01	4.98e-08	2.4e-07
Q6ZMR5	13.81	3.82e-05	9.39e-05
Q6ZN66	-13.48	0.000408	0.000675642
Q6ZNJ1	-12.27	1.89e-22	2.6e-21
Q6ZQN7	-1.76	0.000546	0.000869479
Q6ZS30	-9.68	5.72e-27	1.59e-25
Q6ZSS7	-12.04	0.000306	0.000533971
Q6ZUM4	-12.78	2.95e-07	1.2e-06
Q6ZV73	-14.28	9.48e-10	5.91e-09
Q6ZVM7	-1.3	0.000404	0.000670333
Q6ZVN8	1.77	0.0224	0.0232637
Q6ZWJ1	-13.02	1.78e-05	4.9e-05
Q6ZWJ8	-1.71	1.76e-05	4.86e-05
Q709C8	-12.72	2.75e-05	7.04e-05
Q709F0	-13.24	2.28e-32	3.85e-30
Q70SY1	1.33	0.000903	0.00133395
Q71UM5	-13.25	1.96e-05	5.29e-05
Q76M96	-13.31	0.00086	0.0012824
Q76N89	-13.44	2.61e-29	1.67e-27
Q7KYR7	-7.82	0.011	0.0119845
Q7KZF4	-12.99	1.17e-06	4.2e-06
Q7L014	-11.29	3.14e-22	4.27e-21
Q7L1Q6	-11.85	1.82e-05	4.99e-05
Q7L2H7	-13.32	8.38e-05	0.000181662
Q7L576	-1.9	0.000361	0.000613458
Q7L5N1	-12.71	0.000222	0.000409398
Q7L985	-13.35	9.2e-08	4.17e-07
Q7L9L4	-1.28	0.000891	0.00132085
Q9H8S9	-1.28	0.000891	0.00132085
Q7LGC8	-12.31	0.0021	0.00275932
Q7RTS7	-3.81	2.24e-05	5.9e-05
Q7RTV5	-12.2	2.02e-07	8.5e-07
Q7Z2K6	-12.74	3.04e-05	7.69e-05
Q7Z3D6	-13.04	2.68e-23	4.09e-22
Q7Z3E5	-11.87	1.55e-10	1.17e-09
Q7Z3F1	-1.98	0.00775	0.00873298
Q7Z3J2	-11.4	1.25e-07	5.49e-07
Q7Z3U7	-12.2	5.98e-05	0.000137524
Q7Z406	-1.31	0.00604	0.00696098
Q7Z460	-10.66	2.53e-12	2.94e-11
Q7Z4H3	-3.49	0.00346	0.00425278
Q7Z4R8	-2.27	0.00121	0.00170871
Q7Z4S6	-12.24	0.000102	0.000215399
Q7Z5G4	-8.08	0.00172	0.00232145
Q7Z5L0	-1.15	0.0154	0.0164042
Q7Z5N4	-1.62	5.06e-06	1.64e-05
Q7Z6A9	-1.04	0.0165	0.0174584
Q7Z6Z7	-7.32	0.00501	0.00588919
Q7Z794	-2.23	0.00912	0.0101458
Q7Z7D3	-1.75	0.000168	0.000328222
Q7Z7G0	-1.22	7.25e-05	0.000161026
Q7Z7H5	-1.51	0.000172	0.000334746
Q86SJ2	-1.75	0.0141	0.0150765
Q86SR1	-12.7	0.000555	0.000881593
Q86SU0	-15.51	1.53e-22	2.14e-21
Q86SX6	-12.15	1.36e-29	1.04e-27
Q86T03	-12.31	0.00145	0.00199533
Q86T13	-1.63	2.6e-05	6.7e-05
Q86T26	-14.06	0.000154	0.000307272
Q86TH1	-1.83	4.03e-05	9.82e-05
Q86TP1	-12.74	1.97e-10	1.43e-09
Q86TU7	-11.3	4.14e-12	4.68e-11
Q86TX2	-12.73	1.82e-05	4.99e-05
Q86UN2	-1.66	0.000373	0.000627949
Q86UN3	-1.31	6.22e-05	0.000141756
Q86UW8	-6.4	0.0106	0.0115986
Q86UX2	-1.68	0.000123	0.000253406
Q86V81	13.63	0.000164	0.000322398
Q86V85	-1.4	0.00438	0.00520909
Q86V88	13.96	9.94e-05	0.000210612
Q86VN1	-1.54	0.000104	0.000218711
Q86VP6	-1.28	0.000966	0.0014161
Q86WA6	-13.61	1.02e-11	1.1e-10
Q86WR0	-12.34	3.73e-11	3.42e-10
Q86XE5	-13.06	0.000104	0.000218711
Q86XT2	-1.77	0.000242	0.000438614
Q86XX4	-7.54	0.00285	0.00359194
Q86Y39	-14.07	6.04e-11	5.18e-10
Q86YB7	-7.38	0.00679	0.00772687
Q86YQ8	-1.33	0.00591	0.00683918
Q86YS6	-11.9	9.94e-08	4.47e-07
Q86YW5	9.35	0.000359	0.000610879
Q8IUC4	-12.3	4.5e-07	1.76e-06
Q8IUK5	-1.23	0.00177	0.00238132
Q8IUL8	-2.02	0.000107	0.000224275
Q8IUX8	14.46	0.000447	0.000733034
Q8IUZ5	-13.17	5.86e-11	5.06e-10
Q8IV36	-13.89	7.3e-08	3.4e-07
Q8IW45	-7.17	0.00185	0.00247579
Q8IW75	-1.31	0.0093	0.0103234
Q8IWA5	-1.08	0.0306	0.0312164
Q8IWU2	-12.96	2e-09	1.19e-08
Q8IWV2	-12.73	0.000516	0.000831115
Q8IWZ3	-13.82	0.00671	0.00765303
Q8IX05	14.02	1.54e-10	1.16e-09
Q8IXJ6	-13.45	0.00141	0.00194982
Q8IXU6	-12.41	7.83e-05	0.000171501
Q8IY17	-14.47	0.00324	0.00402141
Q8IY22	-11.83	1.5e-09	9.15e-09
Q8IY31	-11.32	1.37e-19	1.7e-18
Q8IYB7	-12.94	1.71e-09	1.03e-08
Q8IYI6	-11.68	1.77e-27	6.06e-26
Q8IYJ3	-12.62	8.27e-11	6.98e-10
Q8IZ07	-12.24	5.6e-27	1.58e-25
Q8IZ21	-12.68	5.25e-06	1.7e-05
Q8IZ73	12.81	1.44e-23	2.29e-22
Q8IZ83	-12.84	0.000326	0.000564205
Q8IZJ1	-1.04	0.00563	0.00655108
Q8IZJ3	-1.13	0.0219	0.0227911
Q8IZP0	-2.24	0.00317	0.00394614
Q8N0V4	-7.31	0.00317	0.00394614
Q8N0W3	-12.02	1.5e-08	8.06e-08
Q8N0X7	-12.24	3.52e-30	3.18e-28
Q8N149	-12.94	1.57e-05	4.39e-05
Q8N163	-11.99	1.37e-10	1.06e-09
Q8N1F7	-13.37	0.0002	0.000376786
Q8N1F8	-6.04	0.035	0.035448
Q8N1G4	-1.38	0.00686	0.00779951
Q8N1N4	-1.78	0.000353	0.000602288
Q8N2G4	-12.86	0.000322	0.000558427
Q8N2K0	-13.08	9e-30	7.6e-28
Q8N2S1	-1.42	0.021	0.0218995
Q8N357	-12.66	0.00369	0.00449403
Q8N3F8	-11.76	2.34e-21	3.13e-20
Q8N3R9	-1.22	0.00219	0.00287012
Q8N3Z0	-13.56	2.98e-08	1.49e-07
Q8N436	-1.82	0.000251	0.000452658
Q8N441	-13.32	1.1e-07	4.89e-07
Q8N4A0	-12.13	1.4e-10	1.08e-09
Q8N4C8	-11.64	6e-05	0.000137858
Q8N6F1	-13.45	2.21e-05	5.83e-05
Q8N6G6	-1.52	0.000115	0.00023926
Q8N729	-11.59	1.58e-29	1.11e-27
Q8N8V4	-13.24	5.6e-12	6.25e-11
Q8N8Y2	-1.01	0.013	0.0139771
Q8N9N7	-1.69	3.13e-06	1.05e-05
Q8N9U0	-12.71	0.000116	0.000240748
Q8NB37	-3.43	0.00265	0.00337176
Q8NBF2	-1.15	0.0376	0.0379447
Q8NBF6	-14.08	0.00196	0.00260647
Q8NBI6	-12.94	2.89e-28	1.24e-26
Q8NBL3	-13.75	8.78e-08	4.01e-07
Q8NBP7	-14.11	0.000556	0.000882628
Q8NBQ5	-12.36	6.47e-21	8.4e-20
Q8NBR0	13.43	0.000333	0.000572796
Q8NBX0	-14.55	1.21e-06	4.32e-06
Q8NC54	-14.77	0.00333	0.00411496
Q8NCA5	-12.91	4.18e-27	1.23e-25
Q8NCC3	1.39	0.00452	0.005363
Q8NCH0	-13.51	3.14e-25	6.21e-24
Q8NCL4	-7.27	0.00353	0.00432203
Q8NCR9	-1.1	0.0009	0.00133185
Q8NCW6	-12.47	1.38e-08	7.47e-08
Q8ND76	-12.58	7.38e-05	0.000163483
Q8ND94	-13.54	0.00503	0.00590448
Q8NDA2	-1.5	0.000221	0.000408447
Q8NDH3	-12.11	1.49e-05	4.2e-05
Q8NE62	-13.95	1.65e-27	5.72e-26
Q8NE71	-13.26	0.000994	0.00144894
Q8NES3	-1.03	0.0395	0.0397986
Q8NEU8	-5.09	0.000434	0.000713564
Q8NEW0	-12.9	3.52e-29	2.13e-27
Q8NEX9	-13.63	7.26e-06	2.24e-05
Q8NEZ2	-11.46	9.61e-08	4.34e-07
Q8NFH8	-11.67	2.2e-10	1.59e-09
Q8NFJ5	-1.22	0.00568	0.00659714
Q8NFJ9	-11.64	1.29e-09	7.97e-09
Q8NFP4	-2.22	0.00222	0.00289744
Q8NFT2	-14.28	8.48e-11	7.13e-10
Q8NFU4	-16.07	0.000292	0.000514147
Q8NFZ8	-1.15	0.0027	0.00343193
Q8NG11	1.27	0.00327	0.00405269
Q8NHG7	-14.55	0.000428	0.000704614
Q8NHG8	-7.06	0.00202	0.00267083
Q8NI99	-1.32	0.0488	0.0488579
Q8TAF3	-12.89	7.02e-09	3.96e-08
Q8TAM6	-13.51	6.53e-31	7.52e-29
Q8TAT6	-13.5	2.75e-20	3.48e-19
Q8TB73	-13.02	2.03e-06	7.04e-06
Q8TB96	-1.02	0.000458	0.000748648
Q8TBC4	-12.36	2.34e-08	1.2e-07
Q8TBF2	-13.23	6.98e-06	2.17e-05
Q8TBJ4	-12.45	6.81e-06	2.13e-05
Q8TBP5	4.16	0.0131	0.0140667
Q8TBX8	-13.63	4.86e-05	0.000115436
Q8TC07	-12.64	2.4e-10	1.71e-09
Q8TC12	-13.55	4e-08	1.96e-07
Q8TCC7	-13.24	0.00106	0.0015293
Q8TCD5	-2.48	6.34e-05	0.000144101
Q8TCF1	-13.41	0.00134	0.0018673
Q8TD06	-7.52	0.00383	0.00463776
Q8TD19	-12.88	0.000158	0.000313524
Q8TD46	-13.17	0.000256	0.000460037
Q8TDR0	-11.3	3.73e-10	2.49e-09
Q8TDX5	-1.2	0.00395	0.00476031
Q8TDZ2	-13.35	1.91e-30	2.02e-28
Q8TE68	-1.29	0.00336	0.00414596
Q8TE77	-13.38	1.32e-22	1.86e-21
Q8TEB7	-12.07	3.45e-26	8.16e-25
Q8TEM1	-12.65	6.42e-05	0.000145658
Q8TER0	-1.16	0.000604	0.000949304
Q8TEU8	-11.82	1.29e-32	2.72e-30
Q8TEX9	-11.73	1.53e-23	2.42e-22
Q8TF05	-12.29	7.07e-05	0.000157304
Q8TF09	-1.56	7.67e-05	0.00016858
Q9NP97	-1.56	7.67e-05	0.00016858
Q8TF65	-2.03	6.27e-06	1.99e-05
Q8TF66	-1.72	2.27e-08	1.17e-07
Q8TF74	-1.63	0.00926	0.0102835
Q8WTU2	-12.99	4.18e-12	4.7e-11
Q8WTV0	-13.68	2.91e-07	1.19e-06
Q8WTX7	-12.29	5.72e-08	2.7e-07
Q8WTX9	-4.49	0.00156	0.00213164
Q8WUA8	-13.86	0.000571	0.000904173
Q8WUM4	-1.5	0.0003	0.000526403
Q8WUN7	-12.44	6.79e-05	0.000152549
Q8WUW1	-13.17	7.91e-08	3.65e-07
Q8WUY1	-12.77	1.16e-23	1.87e-22
Q8WV92	-1.52	0.0037	0.00450404
Q8WVJ2	-14.06	3.73e-08	1.83e-07
Q8WVM8	-12.98	1.48e-06	5.23e-06
Q8WVQ1	-1.92	7.98e-07	2.98e-06
Q8WVV4	-7.72	0.00137	0.00189969
Q8WWA1	-12.5	0.00137	0.00189969
Q8WWG1	-12.93	0.00018	0.000347908
Q8WWQ8	-1.13	0.0126	0.0135816
Q8WWT9	-7.72	0.00372	0.00452621
Q8WWX8	-12.43	0.000353	0.000602288
Q8WXF1	-13.23	1.17e-08	6.41e-08
Q8WXG9	-12.61	1.54e-07	6.65e-07
Q8WY91	-13.85	0.000131	0.000268359
Q8WYA0	-12.64	1.23e-07	5.42e-07
Q8WZ75	-1.68	1.69e-05	4.69e-05
Q8WZA0	-11.75	0.00223	0.002906
Q8WZA1	-1.27	3.15e-05	7.91e-05
Q8WZA9	-12.9	0.000418	0.000689945
Q92482	-13.24	6.71e-08	3.15e-07
Q92484	1.81	2.72e-05	6.97e-05
Q92496	1.73	0.000508	0.00082084
Q92499	-12.86	4.57e-06	1.49e-05
Q92506	-12.75	1.32e-10	1.03e-09
Q92522	-7.14	0.00952	0.0105537
Q92538	-12.92	0.000187	0.000358428
Q92597	-1.28	0.00034	0.000582857
Q92598	-1.73	0.000263	0.00047028
Q92616	-1.32	0.0366	0.036965
Q92625	-11.16	1.72e-11	1.8e-10
Q92630	-12.64	4.09e-05	9.93e-05
Q92673	-1.1	0.00322	0.00399855
Q92696	-13.4	0.000265	0.000473522
Q92734	-7.08	0.00912	0.0101458
Q92747	-1.91	1.32e-05	3.78e-05
Q92752	-1.09	0.0197	0.0206117
Q92783	-13.33	0.000347	0.000593251
Q92817	-1.44	0.000376	0.000631321
Q92832	-7.07	0.00364	0.00444168
Q92841	-13.49	7.77e-06	2.36e-05
Q92845	-12.86	2.92e-11	2.82e-10
Q92854	-10.84	9.29e-10	5.81e-09
Q92882	-2.87	0.00249	0.00319386
Q92887	-12.6	8.87e-11	7.34e-10
Q92888	-13.47	6.58e-07	2.49e-06
Q92896	-1.64	0.000226	0.000414361
Q92900	-12.64	2.06e-11	2.1e-10
Q92903	-11.1	8.96e-26	1.96e-24
Q92905	-11.97	0.000391	0.000652612
Q92930	-2.08	0.00579	0.00671258
Q92945	1.07	0.0168	0.0177462
Q92954	2.48	0.00108	0.00155461
Q92973	-12.98	0.000637	0.000993155
Q93008	-12.59	5.15e-05	0.000121188
Q93009	-12.1	7.52e-08	3.49e-07
Q93034	-12.8	2.69e-10	1.89e-09
Q93038	-12.69	3.48e-10	2.37e-09
Q93050	-1.83	0.000213	0.000396556
Q93088	-1.62	0.000541	0.00086369
Q969E2	-13.52	4.66e-11	4.15e-10
Q969I3	-12.5	4.81e-05	0.000114571
Q969L2	-1.92	0.00128	0.00179654
Q969X0	-12.99	3.45e-10	2.35e-09
Q969X1	-1.21	0.0239	0.0247201
Q969X5	-12.39	1.6e-20	2.04e-19
Q969Z3	-13.52	3.81e-37	4.82e-34
Q969Z4	-1.64	0.00602	0.00694109
Q96A26	-13.31	9.06e-12	9.93e-11
Q96A59	-12.32	1.79e-07	7.6e-07
Q96A65	-12.57	4.19e-07	1.66e-06
Q96AC1	-6.52	0.00979	0.0108057
Q96AE4	9.38	0.000156	0.000310528
Q96AG4	-2.6	0.00497	0.00584489
Q96AM1	-7.9	0.00895	0.0099786
Q96B54	-12.84	7e-10	4.41e-09
Q96B97	-12.31	3.99e-07	1.59e-06
Q96BJ3	-13.53	1.68e-10	1.25e-09
Q96BJ8	-11.92	0.000487	0.000789932
Q96BQ1	6.55	0.00189	0.00252133
Q96BY9	-13.01	0.000189	0.000361441
Q96BZ4	13.17	5.25e-07	2.03e-06
Q96C11	-12.98	5.65e-10	3.67e-09
Q96C19	-1.7	0.0223	0.0231883
Q96C24	-12.75	7.56e-27	2.04e-25
Q96CD2	-12.33	2.77e-06	9.39e-06
Q96CF2	-1.95	0.00109	0.00156544
Q96CG8	-13.65	0.000389	0.00065056
Q96CM8	-13.74	6.79e-09	3.84e-08
Q96CV9	-12.58	0.00463	0.0054858
Q96CW1	-7.57	0.00158	0.00215431
Q96D31	-14.28	0.000839	0.00125775
Q96DC8	-12.64	1.15e-28	5.71e-27
Q96DM3	-12.57	3.93e-12	4.46e-11
Q96DU3	13.83	0.000143	0.000288277
Q96DX5	-11.81	0.000531	0.000850944
Q96EG1	-12.66	2.36e-05	6.18e-05
Q96EM0	-13.86	2.2e-11	2.22e-10
Q96EP5	-13.61	3.86e-18	4.74e-17
Q96EU7	-13.61	3.67e-10	2.46e-09
Q96F07	-12.65	2.61e-07	1.07e-06
Q96F10	-1.23	0.000119	0.000246167
Q96FL8	-9.08	0.000256	0.000460037
Q96FL9	-13.19	2.89e-27	9.24e-26
Q96FN4	-11.43	1.81e-07	7.68e-07
Q96FN5	-2.09	8.68e-05	0.000187101
Q96FQ6	-1.24	0.0131	0.0140667
Q96FW1	-1.19	2.39e-05	6.25e-05
Q96FX2	1.88	0.00188	0.00250931
Q96FZ7	-1.55	7.86e-06	2.39e-05
Q96GD0	-1.86	0.00991	0.0109239
Q96GK7	-1.15	0.0467	0.0468666
Q96H20	-12.89	0.000445	0.000730227
Q96HN2	-1.67	0.000322	0.000558427
Q96HY6	-11.94	4.95e-05	0.000117025
Q96I99	-1.32	0.00137	0.00189969
Q96ID5	-15.31	0.00146	0.00200691
Q96IJ6	-1.17	0.00127	0.00178349
Q96IX5	-13.94	7.44e-06	2.28e-05
Q96IY4	-1.78	1.56e-06	5.49e-06
Q96J02	-1.12	0.0233	0.0241291
Q96J84	-1.39	0.0255	0.0262784
Q96JA1	-11.98	0.000775	0.00117433
Q96JB2	-12.02	9.7e-06	2.88e-05
Q96JB5	-12.05	2.23e-11	2.22e-10
Q96JG6	-11.77	3.91e-23	5.76e-22
Q96JI7	-1.91	0.000277	0.000491151
Q96JP2	-12.5	3.11e-10	2.14e-09
Q96JP9	-8.15	0.00303	0.00379237
Q96JQ0	-1.71	5.64e-05	0.000130415
Q96K21	-1.94	2.54e-05	6.58e-05
Q96K76	-13.43	0.000546	0.000869479
Q96KG7	-11.82	0.00058	0.000916704
Q96KN1	-13.26	6.5e-08	3.06e-07
Q96KP1	-12.78	1.63e-07	7e-07
Q96KP4	-1.43	0.00137	0.00189969
Q96KR4	-1.99	0.000727	0.00111157
Q96KS0	1.08	0.00199	0.00263805
Q96L92	-13.16	3.1e-05	7.82e-05
Q96LA6	-13.2	6.46e-05	0.000146303
Q96LB3	-11.71	8.24e-13	9.89e-12
Q96LD4	-7.2	0.00712	0.00807337
Q96LJ7	-13.49	2.02e-32	3.65e-30
Q96MM7	-1.76	0.000126	0.000259165
Q96N66	-13.08	1.39e-28	6.4e-27
Q96N67	-10.4	1.13e-09	7.01e-09
Q96NA2	-10.61	4.09e-07	1.62e-06
Q96NR8	-12.92	1.31e-28	6.26e-27
Q96NT5	-12.63	0.000211	0.000393411
Q96NY7	-13.1	2.51e-09	1.48e-08
Q96P48	-10.99	8.71e-27	2.32e-25
Q96P63	-1.97	0.00225	0.00293056
Q96PK6	-12.12	4.15e-09	2.41e-08
Q96PU5	-1.22	0.0237	0.0245233
Q96PY5	-12.65	2.53e-06	8.63e-06
Q96QA5	-13.99	0.00085	0.00127123
Q96QE2	-13.42	0.000284	0.000501107
Q96QK1	-1.48	4.2e-05	0.000101377
Q96RM1	-9.99	0.00575	0.00667232
Q96RQ3	-13.59	6.5e-08	3.06e-07
Q96RU3	-11.71	1.21e-10	9.49e-10
Q96RW7	-1.76	0.000402	0.00066789
Q96S37	-1.32	0.0182	0.0191293
Q96S44	-11.64	0.000363	0.000616029
Q96SB4	-12.55	0.000512	0.000825722
Q96SJ8	-13.87	2.31e-10	1.66e-09
Q96SM3	-1.02	0.00316	0.00393756
Q96SU4	-13.55	1.43e-05	4.05e-05
Q96T51	-12.87	3.26e-25	6.4e-24
Q96T66	-15.67	0.000371	0.000624998
Q96T76	-12.03	3.88e-23	5.75e-22
Q99075	-7.45	0.00396	0.00476555
Q99424	-12.48	4.92e-08	2.38e-07
Q99447	-13.65	0.000862	0.00128463
Q99460	-2.39	0.00688	0.00781874
Q99466	1.14	0.000535	0.000856271
Q99569	-11.18	1.92e-10	1.4e-09
Q9UQB3	-11.18	1.92e-10	1.4e-09
Q99611	-12.5	4.94e-05	0.000116898
Q99615	-12.63	2.64e-29	1.67e-27
Q99623	-3.81	0.00161	0.00219286
Q99627	-12.41	7.83e-24	1.27e-22
Q99643	-13.51	6.93e-08	3.24e-07
Q99674	13.06	3.65e-05	9.04e-05
Q99685	-12.02	0.00033	0.000568795
Q99698	13	5.55e-05	0.000128805
[truncated: 534 more rows]
