# Supplementary material for: Immune suppression in the early stage of COVID-19 disease
Source: Nat Commun. 2020 Nov 17;11:5859. doi: 10.1038/s41467-020-19706-9 (PMC7673112; doi:10.1038/s41467-020-19706-9)
Supplement: Supplementary file 8 — Supplementary Data 5 [file 41467_2020_19706_MOESM8_ESM.xls]

## Sheet: Supplementary data 5
Supplementary Data 5. Differential protein abundance in COVID-19 patients compared to healthy donors
	Log2Foldchange	pvalue	FDR
A0A075B6H9	1.21	0.0159	0.0172301
A0A075B6I0	4.23	0.000134	0.000391238
A0A075B6I1	15.36	5.16e-05	0.000185201
A0A075B6I4	-1.48	0.0124	0.0135942
A0A075B6I9	17.1	3.36e-10	8.08e-09
A0A075B6K2	15.46	1.66e-20	8.5e-19
A0A075B6S2	-1.2	0.00797	0.00923144
A0A087WW87	1.12	0.03	0.0309332
P01614	1.12	0.03	0.0309332
A0A0A0MRZ9	12.04	5.71e-06	3.19e-05
A0A0A0MS14	8.21	0.00221	0.00331647
A0A0A0MT36	2.11	0.00199	0.00303072
A0A0B4J1U7	2.14	0.00194	0.00296659
A0A0B4J1V2	1.42	0.000606	0.00121724
A0A0B4J1V6	2.02	0.00324	0.00446938
A0A0B4J1Y8	1.26	0.00482	0.00611039
A0A0B4J1Y9	2.4	0.0456	0.0457624
A0A0B4J1Z2	14.39	0.000277	0.000677178
A0A0C4DH25	1.92	0.0216	0.0227507
A0A0C4DH31	12.65	0.000147	0.000419415
A0A0C4DH33	8.4	0.000353	0.000815227
A0A0C4DH41	1.52	0.000545	0.00111879
P01824	1.52	0.000545	0.00111879
P01825	1.52	0.000545	0.00111879
P06331	1.52	0.000545	0.00111879
P0DP06	1.52	0.000545	0.00111879
P0DP08	1.52	0.000545	0.00111879
A0A0C4DH67	13.27	0.000189	0.000512026
A0A0C4DH68	1.11	0.000681	0.00132978
A0A0G2JS06	15.87	8.57e-05	0.000275954
A1A5D9	-2.02	3.39e-05	0.000132198
A1KZ92	-12.89	0.000418	0.000927335
A2A3N6	12.48	0.000434	0.000959055
A2RU67	-11.29	1.47e-09	2.57e-08
A5D8T8	-12.1	0.00112	0.00196917
Q6UXF7	-12.1	0.00112	0.00196917
Q8NCF0	-12.1	0.00112	0.00196917
A6NDB9	13.81	3.03e-05	0.000120665
A6NGN9	-1.13	0.00014	0.000406649
A6NIH7	12.66	0.000478	0.00102611
A6NL88	-2.16	4.68e-05	0.000172365
A8MVW5	-13.81	0.000144	0.000412947
B1AKI9	-13.67	9.82e-09	1.42e-07
B3EWG3	12.85	0.00305	0.00428063
B3EWG5	12.85	0.00309	0.00432063
B3EWG6	12.85	0.00307	0.00430335
O00142	15.29	0.00119	0.0020538
O00144	-1.13	0.00362	0.00489765
O00160	1.07	0.0298	0.0308116
O00170	-13.39	0.00584	0.00713075
O00194	-1.26	0.00842	0.00967313
O00204	-13.48	0.0018	0.00279807
O00244	1.38	0.00444	0.00577149
O00253	1.48	1.96e-05	8.63e-05
O00308	-13	0.00111	0.00196385
O00322	-1.93	0.00097	0.00175472
O00337	-2.53	4.28e-07	4.04e-06
O00451	-2.21	2.25e-06	1.52e-05
O00459	11.94	1.24e-06	9.38e-06
O00526	-1.66	0.00435	0.0056939
O00567	11.38	0.001	0.00179745
O00592	-1.25	0.0267	0.0278619
O00622	-1.05	0.00265	0.00384369
O00754	1.07	0.0394	0.0398956
O14520	2.61	0.000201	0.000530508
O14594	-1.26	0.0043	0.00564814
O14633	-15.7	1.21e-09	2.2e-08
Q5T7P3	-15.7	1.21e-09	2.2e-08
Q5TA79	-15.7	1.21e-09	2.2e-08
Q5TA81	-15.7	1.21e-09	2.2e-08
Q5TA82	-15.7	1.21e-09	2.2e-08
O14678	-1.22	0.00138	0.00229728
O14786	-1.11	0.00194	0.00296659
O14791	-2.51	0.00292	0.00414463
O14798	-13.73	7.91e-05	0.000260229
O14807	1.82	0.000133	0.000390341
O14907	-14.87	0.000529	0.00110609
O14917	-1.13	0.000602	0.00121152
O14960	-1.45	0.00525	0.00654508
O14972	-11.99	0.000129	0.000381583
O14979	13.71	0.000509	0.00108031
O15063	-1.56	3.03e-06	1.93e-05
O15127	-1.09	0.0181	0.019372
O15197	-1.1	0.00278	0.00399625
O15204	-1.55	0.0121	0.0133041
O15254	-11.75	1.78e-05	8.02e-05
O15264	-13.65	8.93e-05	0.000286727
O15296	-14.1	0.000382	0.000866749
O15335	-11.29	0.00323	0.00446104
O15357	11.8	1.15e-05	5.73e-05
O15372	-2.35	5.43e-05	0.000191837
O15393	-1.33	0.00425	0.00560205
O15444	-15.66	2.61e-10	6.84e-09
O15455	13.45	4.29e-05	0.000160626
O43150	12.25	2.37e-05	0.000100792
O43169	-13.01	0.00143	0.00234929
O43291	-1.82	1e-06	7.72e-06
O43405	1.36	0.00506	0.00635583
O43427	12.38	2.51e-07	2.64e-06
O43491	-13.36	8.53e-05	0.000275453
O43493	-1.13	0.00617	0.00746895
O43508	12.56	0.00029	0.000696866
O43556	1.3	0.00539	0.00668265
O43581	-12.86	0.000545	0.00111879
O43583	11.65	0.00282	0.00404859
O43617	13.26	1.8e-09	3.07e-08
O43684	-13.5	1.87e-05	8.33e-05
O43790	12.82	0.000106	0.000327293
O43809	-2.37	0.00512	0.00641138
O43815	12.08	0.000197	0.000522398
O43847	-11.74	0.00357	0.00483581
O43865	13.25	0.000448	0.000980381
O60240	13.67	0.00035	0.000809959
O60242	-12.68	3.37e-10	8.08e-09
O60291	-12.4	1.95e-05	8.62e-05
O60308	-1.3	0.00473	0.00605075
O60518	11.54	8.47e-05	0.000274301
O60609	-13.94	4.94e-10	1.05e-08
O60645	-2.79	0.00668	0.00800889
O60896	-13.68	1.09e-10	3.15e-09
O60927	-11.37	0.00066	0.00130039
O60936	-4.32	0.0043	0.00564814
O60939	-13.4	5.02e-06	2.9e-05
O75015	-1.41	0.00928	0.0105429
O75022	1.35	0.00648	0.00778567
O75051	-1.05	0.0226	0.0237374
O75074	-2.29	0.00298	0.00421388
O75093	-15.16	0.000891	0.00164886
O75094	-2.85	0.000147	0.000419415
O75095	-1.32	0.00134	0.00224729
O75144	-2.15	0.000192	0.0005152
O75154	-12.04	5.09e-06	2.93e-05
O75190	-13.42	0.00171	0.00269912
O75251	-13.65	0.00755	0.00886338
O75339	-1.8	0.00113	0.00198366
O75368	1.18	0.00288	0.00410336
O75394	-13.48	4.28e-25	6.03e-23
O75462	-13.67	0.000305	0.000725179
O75477	-11.89	4.55e-06	2.71e-05
O75531	1.38	0.000902	0.00166648
O75533	12.14	0.00265	0.00384369
O75607	-10.23	6.21e-07	5.43e-06
O75631	-1.24	0.00411	0.00544938
O75663	13.93	0.000112	0.000341146
O75688	11.54	3.37e-06	2.08e-05
O75746	-13.35	4.83e-06	2.84e-05
O75832	-12.11	0.00118	0.00203966
O75841	-1.22	0.013	0.0142105
O75882	-1.58	4.81e-06	2.84e-05
O75923	12.83	2.34e-09	3.88e-08
O76062	-12.62	1.17e-09	2.2e-08
O76094	-12.25	0.00111	0.00196385
O94769	-12.14	0.00245	0.00361407
O94813	-2.28	7.16e-06	3.88e-05
O94819	12.8	7.61e-07	6.33e-06
O94907	-11.79	0.000739	0.00141161
O95155	-12.61	0.00488	0.00616565
O95159	-3.12	0.0017	0.00269087
O95169	-13.22	0.000512	0.0010826
O95260	-11.88	0.00456	0.00589349
O95274	-1.2	0.00371	0.00499542
O95279	-16.35	0.00165	0.00263392
O95294	11.77	0.00029	0.000696866
O95297	-1.26	0.0016	0.00257232
O95361	-12.44	0.000101	0.00031531
O95388	-2.33	0.000134	0.000391238
O95428	-1.18	0.00288	0.00410336
O95436	13.21	1.52e-10	4.08e-09
O95450	14.68	1.83e-13	7.11e-12
O95460	-2.91	0.000855	0.0016033
O95470	-12.33	0.00167	0.0026471
O95633	-1.57	0.000223	0.000571184
O95715	-12.09	5.29e-11	1.66e-09
O95741	-12.18	0.00452	0.00585522
O95793	-1.79	0.00828	0.00955124
O95837	-2.07	0.00108	0.00192589
O95848	-12.36	3.32e-08	4.35e-07
O95857	-13.69	3.5e-07	3.49e-06
O95867	-13.31	0.000222	0.000569918
O95980	1.25	0.0112	0.0123507
O96011	1.04	0.00346	0.00471514
O96019	13.2	1.29e-06	9.63e-06
P00403	-1.3	0.0181	0.019372
P00451	-12.6	1.58e-26	2.54e-24
P00488	3.14	2.42e-05	0.000101766
P00734	1.4	0.00477	0.00607434
P00915	2.16	0.00519	0.00648462
P01009	1.26	2.9e-05	0.00011631
P01011	1.06	0.00607	0.00736371
P01127	-2.97	4.91e-06	2.85e-05
P01130	-1.84	0.000614	0.00122474
P01133	-1.14	0.00549	0.0067694
P01137	-1.96	0.0103	0.0115274
P01236	-1.26	0.0462	0.0462821
P01266	-1.63	0.00143	0.00234929
P01303	-13.94	1.4e-05	6.74e-05
P01589	-11.44	0.000148	0.000420141
P01700	1.73	5.48e-05	0.000192398
P01703	1.75	0.0104	0.0116278
P01705	8.56	0.000516	0.00108293
P01706	2.87	0.000257	0.000640794
P01709	1.53	0.000631	0.001252
P01714	1.61	0.00302	0.00424911
P01715	14.8	4.29e-05	0.000160626
P01717	1.73	0.00133	0.00224052
P01743	14.28	1.35e-06	9.94e-06
P01780	1.63	0.000197	0.000522398
P01892	-12.66	0.0014	0.00232029
P01903	1.78	4.1e-05	0.000155579
P01911	17.49	1.78e-08	2.48e-07
P01920	-14.1	7.78e-08	9.43e-07
P02461	1.64	3.07e-06	1.94e-05
P02462	-1.43	0.00315	0.00437737
P02724	-12.97	1.33e-10	3.66e-09
P02741	10.36	0.000159	0.000446865
P02745	12.78	3.62e-07	3.58e-06
P02750	1.93	0.0231	0.0242399
P02792	1.5	0.00465	0.0059892
P02794	1.32	0.00178	0.00278619
P02814	-3.22	7.22e-05	0.000240738
P03915	-11.86	9.52e-08	1.12e-06
P04279	-15.88	0.000462	0.0010013
P04430	1.22	0.0293	0.0303503
P04632	1.1	0.00865	0.00988697
P04733	-1.19	0.0313	0.032156
P04839	12.64	9.58e-05	0.000303277
P04908	1.6	0.0155	0.0168128
Q7L7L0	1.6	0.0155	0.0168128
P05067	-1.44	1.47e-06	1.04e-05
P05386	-1.2	0.0167	0.018045
P05387	1.67	0.00771	0.00896715
P05408	-2.29	3.09e-08	4.1e-07
P05451	1.29	0.0148	0.0161311
P06127	-14.9	0.00023	0.000585124
P06213	-13.49	5.7e-05	0.000198269
P06310	7.15	0.00308	0.004312
P06454	-2.94	0.00215	0.00323505
P06727	-1.28	0.0259	0.0270773
P06730	-13.21	0.000555	0.00113313
P06731	1.31	0.0133	0.0145243
P06732	-1.31	0.0024	0.00355895
P06858	-1	0.00766	0.00895521
P06899	1.33	0.0107	0.011869
P23527	1.33	0.0107	0.011869
P33778	1.33	0.0107	0.011869
Q16778	1.33	0.0107	0.011869
Q8N257	1.33	0.0107	0.011869
P07195	1.06	7.11e-05	0.000237774
P07225	1.1	0.00475	0.00605571
P07288	-4.97	0.00147	0.00239753
P07311	-13.51	1.47e-05	6.93e-05
P07451	-14.63	0.000325	0.000769485
P07477	13.81	0.000215	0.000558306
P07686	1.03	0.00131	0.0022201
P07737	1.12	0.00278	0.00399625
P07858	1.61	0.000994	0.00179132
P07919	14.74	1.33e-06	9.86e-06
P07998	-2.51	6.67e-05	0.000225063
P08254	-11.76	0.00026	0.000646843
P08294	-1.1	0.0176	0.0189087
P08637	-1.16	0.0061	0.00739215
P08670	1.28	0.0175	0.0188372
P08F94	-1.16	0.000157	0.000442348
P09012	-11.16	0.0029	0.00412144
P09234	-13.61	3.15e-06	1.98e-05
P09493	-11.92	0.0075	0.00881387
P09758	-1.27	3.65e-05	0.000140779
P09874	11.15	7.92e-05	0.000260229
P09923	1.72	0.00111	0.00196385
P0C7U0	-1.13	0.00384	0.00513976
P0CF74	-13.85	0.00077	0.00145847
P0DJI8	2.93	0.000346	0.000807333
P0DME0	13.94	3.42e-06	2.08e-05
Q01105	13.94	3.42e-06	2.08e-05
P0DMQ5	-1.1	0.000746	0.00142257
P10124	1.41	4.07e-05	0.000154963
P10314	14.09	5.05e-05	0.000181832
P30459	14.09	5.05e-05	0.000181832
P10412	1.57	0.00413	0.00546304
P10606	-1.03	0.0351	0.0358313
P10619	1.24	0.00275	0.00396323
P10809	1	0.01	0.0112475
P10912	-1.17	0.0111	0.0122524
P11362	-2.14	1.28e-05	6.27e-05
P11441	-13.22	9.83e-05	0.000309453
P11498	-1.26	0.00759	0.00889182
P12004	12.47	2.59e-05	0.000107314
P12104	14.25	4.51e-05	0.000167196
P12107	-13.09	0.00429	0.00564814
P12273	-1.98	0.012	0.013207
P12319	-16.79	7.32e-05	0.000243352
P12694	-13.41	0.00323	0.00446104
P13164	14.44	8.76e-06	4.55e-05
Q01628	14.44	8.76e-06	4.55e-05
Q01629	14.44	8.76e-06	4.55e-05
P13385	1.14	0.0194	0.0206262
P13500	-12.58	0.000282	0.000686423
P13598	-1.19	0.00067	0.00131288
P13637	-14.58	0.00159	0.00256356
P13640	1.26	0.00858	0.00981691
P13671	1.14	0.00705	0.00838117
P13726	-1.23	0.0269	0.0280447
P13746	14.35	4.9e-05	0.000178139
P13796	1.72	0.000737	0.00141018
P13987	-1.08	1.24e-05	6.1e-05
P14151	-1.15	0.00465	0.0059892
P14207	1.44	0.0373	0.0379054
P14209	-2.81	0.0126	0.0138
P14555	-1.94	0.0489	0.0489
P14621	11.76	5.71e-06	3.19e-05
P14854	1.7	0.0459	0.0460225
P15151	-1.62	0.00125	0.00213447
P15153	2.24	0.0172	0.0185319
P15309	-1.66	0.00564	0.00692405
P16070	-1.12	0.00213	0.00321784
P16234	-1.92	0.00482	0.00611039
P16401	1.65	0.000284	0.000689802
P16403	-11.11	1.62e-21	9.13e-20
P16871	-12.72	0.000106	0.000327293
P17050	1.9	3.44e-05	0.000133686
P17213	7.78	0.000961	0.00174123
P17301	-11.52	0.00771	0.00896715
P17342	-1.22	0.00142	0.0023431
P18054	-14.44	0.000491	0.00104604
P18065	-1.22	0.00271	0.00392063
P18077	-13.45	1.98e-05	8.68e-05
P18084	-12.72	9.27e-05	0.000295121
P18564	-11.87	1.58e-06	1.1e-05
P18827	-2.4	0.00034	0.000798292
P18850	-15.53	0.0021	0.00317678
P19086	-13.2	1.82e-07	2.05e-06
P19320	1.7	0.00628	0.00756958
P19397	12.47	0.000194	0.000516875
P19525	-11.74	0.00222	0.00332705
P20042	-1.03	0.00388	0.00518099
P20061	-12.2	0.000183	0.000500585
P20151	-15.02	0.00013	0.000383534
P20160	2.71	0.0195	0.020713
P20337	-12.88	0.000339	0.000798292
P20591	-1.25	0.0103	0.0115274
P20594	-13.01	0.00178	0.00278619
P20774	1.57	0.00039	0.00087906
P20851	-1.15	0.000129	0.000381583
P20916	-1.22	0.00507	0.00635583
P21128	-1.16	0.00081	0.00152399
P21554	-11.8	5.23e-07	4.78e-06
P21757	-2.13	0.00275	0.00396323
P21860	-12.18	2.31e-05	9.9e-05
P21953	13.36	1.77e-05	8.01e-05
P22004	-1.57	0.00943	0.010681
P22105	-1.37	0.00744	0.00876163
P22830	1.43	0.00586	0.00714742
P23083	1.98	0.00116	0.00202059
P23229	-14.39	8.62e-08	1.03e-06
P23327	-13.29	3.3e-06	2.04e-05
P23458	-1.22	0.0303	0.0311855
P23610	-1.21	0.00704	0.00837812
P23743	-1.23	0.000611	0.00122092
P24043	-1.58	9.58e-07	7.5e-06
P24158	2.69	0.011	0.0121658
P24530	-4.31	0.000272	0.000667852
P24593	-1.27	0.00268	0.00388221
P25025	-13	0.000104	0.000323779
P25205	-1.4	0.03	0.0309332
P25686	-11.24	1.21e-05	6.01e-05
P25774	1	0.000357	0.0008211
P26447	1.02	0.038	0.0385473
P26583	1.2	0.0378	0.0383789
P26885	14.43	8.11e-05	0.000264927
P26951	-12.69	1.15e-17	4.98e-16
P26992	-1.5	0.000108	0.000331651
P27658	-13.91	0.00145	0.00237177
P28065	13.58	0.000208	0.000546424
P28325	-1.75	0.00182	0.00282138
P28827	-1.17	0.00345	0.0047072
P28906	-12.15	7.22e-21	3.87e-19
P28907	-13.99	0.00162	0.00259338
P29323	-1.46	0.00133	0.00224052
P29400	-1.44	0.000995	0.00179132
P30049	15.79	3.65e-10	8.23e-09
P30203	-13.09	6.37e-30	2.39e-27
P30504	-13.86	0.0035	0.00475814
P30531	-13.87	1.09e-17	4.91e-16
P30740	2.4	0.0327	0.0334722
P30838	-1.01	0.00018	0.000493577
P31146	2.15	0.000165	0.000460285
P31431	-3.03	4.29e-07	4.04e-06
P31942	14.27	2.76e-05	0.000113108
P31943	14.11	0.000631	0.001252
P32241	-11.7	1.77e-22	1.11e-20
P32321	-11.16	0.0003	0.000717834
P33241	14.18	2.74e-10	6.94e-09
P33908	-1.19	0.00526	0.0065503
P34925	-13.31	2.9e-05	0.00011631
P35080	1.05	0.00118	0.00203966
P35240	-11.98	1.46e-05	6.91e-05
P35326	17.27	0.00286	0.00409038
P35499	-13.81	1.19e-15	4.79e-14
P35590	-12.72	4.3e-07	4.04e-06
P35858	-1.27	0.00348	0.00473667
P35968	-1.19	0.00837	0.0096255
P36269	-1.5	0.000788	0.00148508
P36507	-13.8	0.00327	0.00449974
P36543	1.11	0.000277	0.000677178
P36896	-1.13	0.000415	0.000922495
P36897	-1.2	0.0218	0.0229185
P36957	-1.07	0.0101	0.0113261
P36980	1.45	0.00961	0.0108631
P37173	-1.08	0.00485	0.00614152
P38919	12.38	3.01e-06	1.93e-05
P40197	-1.27	0.00224	0.00334368
P40855	-12.81	0.00064	0.0012654
P41145	-12.37	3.73e-32	4.2e-29
P41218	1.78	0.00494	0.00622749
P41236	-1.1	0.0194	0.0206262
Q6NXS1	-1.1	0.0194	0.0206262
P41732	11.79	0.000875	0.00163266
P42574	12.04	4.85e-05	0.000176892
P42768	13.44	0.000457	0.000994284
P42892	-12.78	0.000175	0.000482213
P43115	-16.34	9.07e-05	0.000290395
P45983	11.57	7.63e-05	0.00025217
P46060	13.88	0.00061	0.00122092
P46734	1.11	0.0211	0.0222865
P46937	-3.36	0.00575	0.00702847
P46977	-12.99	0.00624	0.00752942
P47224	13.78	2.54e-05	0.00010563
P48039	15.08	7.57e-07	6.33e-06
P48059	12.89	8.97e-07	7.12e-06
P48307	-11.83	0.000163	0.000455834
P48357	-14.94	1.45e-05	6.9e-05
P48426	-11.36	6.59e-05	0.000223703
P48634	-13.53	3.61e-10	8.23e-09
P48729	-1.13	0.00171	0.00269912
P48960	-13.32	0.000286	0.000693166
P49137	13.77	0.000401	0.000894905
P49221	-13.69	4.68e-08	5.99e-07
P49247	-3.03	0.00442	0.00575877
P49281	-2.08	0.00685	0.00818658
P49356	-12.33	0.00471	0.00603887
P49407	-11.91	0.00475	0.00605571
P49447	13.02	0.000871	0.00162789
P49756	1.1	0.00186	0.00287547
P49767	-13.98	2.31e-05	9.9e-05
P49773	1.43	8.45e-05	0.000274301
P49841	-1.46	0.0201	0.0212901
P49913	1.51	0.000685	0.00133333
P50443	-12.56	6.39e-05	0.000217569
P50454	-13.3	0.000148	0.000420141
P50583	-13.69	0.000235	0.000593823
P50591	-1.61	0.00133	0.00224052
P50607	13.62	1.36e-05	6.64e-05
P51511	-1.83	0.00155	0.00250624
P51608	12.32	5.45e-06	3.07e-05
P51654	-1.1	0.00913	0.0104145
P51674	13.66	0.000345	0.000807333
P51688	1.51	0.00636	0.00765782
P51693	-1.48	0.00915	0.0104162
P51993	-1.28	0.00174	0.0027388
P52294	-12.87	0.000205	0.000539801
P52594	12.25	8.65e-09	1.27e-07
P52597	1.03	0.00289	0.00411241
P52630	-11.37	0.000112	0.000341146
P52735	13.17	0.000174	0.000480632
P52848	10.97	3.92e-09	6.22e-08
P52961	-12.4	1.05e-05	5.4e-05
P53582	-12.1	7.8e-24	6.76e-22
P53680	-13.49	0.00731	0.00862656
P53801	-1.23	0.00129	0.0021895
P53985	-14.5	7.7e-07	6.33e-06
P53999	14.18	0.000565	0.00114938
P54707	-13.77	0.000511	0.00108251
P54803	1.32	0.0186	0.0198882
P54826	-1.39	0.000949	0.00172504
P55107	-16.43	5.22e-05	0.000186169
P55283	-2.25	0.00337	0.00462043
P55285	-1.06	0.0302	0.031111
P55291	-1.17	0.0295	0.0305294
P55899	-1.1	0.00352	0.00477957
P56159	-15.92	2.94e-06	1.89e-05
P57088	-1.54	0.0166	0.0179541
P57737	12.73	0.000362	0.000829215
P57772	-12.7	0.00525	0.00654508
P59666	1.9	0.000357	0.0008211
P60468	-14.11	0.000727	0.00139533
P60891	1.67	0.0178	0.0190872
P61254	-1.25	0.0031	0.00432389
P61326	12.85	3.19e-06	1.99e-05
Q96A72	12.85	3.19e-06	1.99e-05
P61604	1.06	0.000399	0.000893982
P61626	1.61	0.0275	0.0286437
P62310	-13.14	0.00182	0.00282138
P62316	13.1	0.000515	0.00108285
P62633	-1.05	0.00232	0.00344939
P62805	2.2	0.000383	0.000866749
P63208	1.04	0.00301	0.00424565
P63279	13.36	1.61e-05	7.41e-05
P78325	11.62	0.000399	0.000893982
P78329	-12.29	0.00622	0.0075214
P78368	-12.19	9.24e-08	1.1e-06
P78369	-12.92	8.03e-06	4.27e-05
P78423	-1.89	0.02	0.0212041
P78536	13.77	1.38e-09	2.47e-08
P78539	1.82	0.0016	0.00257232
P78560	-12.18	0.00453	0.00586143
P80162	14.25	5.76e-07	5.08e-06
P80303	-1.15	0.000925	0.00169233
P80511	2.44	0.00199	0.00303072
P82909	13.22	6.04e-05	0.000206902
P82979	14.04	8.43e-07	6.83e-06
P82987	3.25	2.06e-06	1.4e-05
P83436	-10.05	0.000142	0.00040825
P83731	-12.7	0.0038	0.00510441
P86790	1.48	0.00853	0.00976962
P86791	1.48	0.00853	0.00976962
P98095	-1.11	0.00192	0.00294801
P98196	-12.2	0.000107	0.000329478
Q00013	13.35	0.000233	0.000590092
Q00536	1.73	1.44e-05	6.88e-05
Q01433	13.34	1.39e-06	1.01e-05
Q01844	-11.59	0.00532	0.00660313
Q01995	-1.74	0.00985	0.0111121
Q02156	-11.25	0.00021	0.000549118
Q02383	-15.93	1.11e-05	5.56e-05
Q02543	-1.33	0.00575	0.00702847
Q03013	-15.65	0.000526	0.00110186
Q03403	-1.84	0.0203	0.0214818
Q03405	1.3	0.0216	0.0227507
Q04771	1.02	0.0153	0.01666
Q04837	13.58	0.000361	0.000828609
Q05086	13.61	0.000486	0.00103932
Q05193	13.76	5.2e-05	0.000186044
Q05315	12.29	0.000121	0.000364618
Q05397	12.47	5.36e-09	8.27e-08
Q05707	-1.1	0.00924	0.0105081
Q06323	1.12	0.0218	0.0229185
Q07954	-2.08	1.46e-06	1.04e-05
Q08209	-13.58	0.0015	0.00243588
Q08334	-1.12	0.00287	0.00409948
Q08495	13.44	8.42e-05	0.000274258
Q09028	-2.89	0.00507	0.00635583
Q16576	-2.2	0.00559	0.00687015
Q0VF96	12.31	8.48e-09	1.26e-07
Q10469	-12.57	2.3e-08	3.12e-07
Q12866	-1.13	0.00223	0.0033376
Q12891	-13.45	0.000948	0.00172504
Q12959	-12.59	0.000618	0.00123054
Q13103	-1.48	0.0214	0.0225822
Q13113	1.99	1.67e-06	1.15e-05
Q13145	-1.76	0.00796	0.00922934
Q13183	1.04	0.0408	0.0412022
Q13185	14.31	1.5e-23	1.21e-21
Q13201	-3.03	3.17e-07	3.19e-06
Q13214	-12.94	9.26e-05	0.000295121
Q13231	12.98	3.06e-07	3.14e-06
Q13261	-13.75	2.71e-07	2.82e-06
Q13409	13.54	1.46e-06	1.04e-05
Q13449	-1.35	0.0101	0.0113261
Q13477	-1.65	0.00693	0.00827342
Q13478	-12.13	0.000194	0.000516875
Q13488	-13.05	0.00115	0.0020125
Q13496	12.17	1.87e-05	8.33e-05
Q13501	-1.4	0.00719	0.00850276
Q13508	-2.05	0.000383	0.000866749
Q13510	1.35	0.00248	0.00365354
Q13519	13.79	6.89e-07	5.88e-06
Q13522	10.83	0.00138	0.00229728
Q13526	-11.6	8.02e-05	0.000262748
Q13546	13.21	9.91e-06	5.12e-05
Q13572	-10.94	5.85e-17	2.44e-15
Q13642	-12.3	2.08e-07	2.28e-06
Q13705	-1.4	2.96e-05	0.000118295
Q13790	-1.62	0.00816	0.00944181
Q13825	12.81	3.09e-19	1.45e-17
Q13873	-1.25	0.000944	0.0017215
Q14012	-11.3	0.00436	0.00570037
Q14142	-1.35	0.000261	0.000647901
Q14156	-12.47	0.00122	0.00209595
Q14157	-12.13	3.15e-07	3.19e-06
Q14213	-13.33	9.47e-07	7.46e-06
Q14247	-1.31	0.0245	0.0256612
Q14432	-13.82	4.82e-28	1.09e-25
Q14574	-1.13	0.00134	0.00224729
Q14623	-13.13	9.96e-05	0.000312672
Q14626	-11.93	7.33e-10	1.48e-08
Q14689	-11.63	0.000349	0.000809959
Q14738	-12.49	0.00215	0.00323505
Q14916	12.12	7.22e-08	8.84e-07
Q14982	-1.45	0.000405	0.000902045
Q14CZ8	-14.05	0.000688	0.00133686
Q15018	13.32	0.000491	0.00104604
Q15036	-1.04	0.000141	0.00040825
Q15041	-13.32	0.00151	0.00244859
Q15080	13.31	2.49e-06	1.67e-05
Q15109	-15.3	2.84e-23	2.13e-21
Q15111	-1.2	0.0453	0.0455019
Q15121	-11.73	0.000114	0.000345371
Q15139	-11.52	0.000186	0.000507559
Q15165	-14.32	0.00022	0.000566073
Q15198	-13.74	0.00059	0.0011895
Q15223	-1.04	0.00265	0.00384369
Q15274	1.19	0.00167	0.0026471
Q15276	-12.25	0.00238	0.00353394
Q15303	-1.01	0.00286	0.00409038
Q15323	-2.09	0.00316	0.00438586
Q15389	-13.31	2.02e-05	8.82e-05
Q15393	-2	0.000118	0.000356531
Q15436	-1.29	0.0478	0.0478425
Q15517	-1.51	0.00495	0.00623313
Q15637	-12.58	2.43e-07	2.61e-06
Q15654	-12.7	0.00243	0.00359398
Q15738	-13.18	2.9e-05	0.00011631
Q15746	-1.3	0.0045	0.00583602
Q15762	-13.27	4.33e-05	0.000161586
Q15773	-12.26	2.8e-05	0.000113921
Q15785	-12.36	0.00469	0.00602008
Q15813	-12.28	0.00575	0.00702847
Q15847	1.29	0.00435	0.0056939
Q15942	1.65	0.00313	0.00435495
Q16134	-11.6	0.0155	0.0168128
Q16348	-1.05	0.0111	0.0122524
Q16394	-13.35	5.29e-07	4.78e-06
Q16586	-2.81	1.09e-05	5.53e-05
Q16620	-1.12	0.000364	0.000832105
Q16625	13.71	0.000153	0.000433244
Q16658	-1.21	0.0342	0.0349442
Q16661	2.13	0.00354	0.00480094
Q16799	12.17	0.000327	0.000772597
Q16819	-2.69	0.00101	0.00181253
Q16832	-1.31	0.00542	0.00671246
Q16881	1.06	0.000446	0.000979809
Q1KMD3	-12.73	0.00444	0.00577149
Q1MSJ5	-13.05	0.000493	0.00104832
Q29718	1.05	0.00393	0.00524155
Q2M2I5	-15.17	0.00125	0.00213447
Q2UY09	-1.53	0.000188	0.000510545
Q3MIR4	-13.82	5.3e-07	4.78e-06
Q3MJ13	-14.32	0.000706	0.00136477
Q3ZCQ8	-10.23	0.00157	0.00253494
Q4G0F5	-12.36	0.00023	0.000585124
Q4G0I0	-14.36	9.75e-11	2.89e-09
Q4G0T1	14.37	2.64e-05	0.000108587
Q4ZHG4	-13.05	4.02e-12	1.51e-10
Q53EL6	-13.3	0.000166	0.000461931
Q53FZ2	-12.55	0.00933	0.010589
Q53HC0	-12.47	0.000442	0.000972918
Q562E7	11.97	0.00472	0.00604482
Q562R1	1.08	0.0287	0.029811
Q56VL3	-11.58	0.0012	0.00206789
Q59EK9	-1.8	0.0356	0.0363088
Q5FWE3	-1.36	0.00137	0.00228739
Q5T440	-12.87	0.00331	0.00454923
Q5T5C0	-12.29	0.00034	0.000798292
Q5VT79	-1.38	0.00974	0.010999
Q5VUB5	-1.28	0.00671	0.00803631
Q5VV63	-12.04	1.64e-22	1.11e-20
Q5VYY1	-13.25	0.000218	0.0005635
Q5Y7A7	2.66	2.25e-05	9.72e-05
Q641Q3	-1.8	3.63e-05	0.000140585
Q68CP4	13.63	0.00035	0.000809959
Q68D91	-13.13	0.00139	0.00230711
Q69YZ2	-13.57	0.00915	0.0104162
Q6AZY7	-12.76	1.2e-24	1.35e-22
Q6B0K9	-1.85	0.00259	0.00377611
Q6DD88	-13.01	1.72e-05	7.85e-05
Q6DKI7	-1.37	0.00719	0.00850276
Q6ICL3	13.72	6.28e-05	0.000214472
Q6IQ23	-11.94	0.0105	0.0117163
Q6ISS4	-1.51	0.0291	0.0301708
Q6IWH7	-12.32	7.08e-05	0.000237475
Q6NUJ1	-2.91	0.00699	0.00833622
Q6NUK1	-12.58	0.0018	0.00279807
Q6NVV3	-15.27	1.63e-11	5.57e-10
Q6NW40	-12.63	7.77e-06	4.17e-05
Q6P179	-2.28	0.00595	0.00723371
Q6P1N9	12.63	5.63e-05	0.00019644
Q6P2Q9	-12.36	0.00029	0.000696866
Q6P996	-12.7	0.00766	0.00895521
Q6PCB6	-13.24	6.13e-06	3.37e-05
Q6PIF6	1.06	0.00172	0.00271111
Q6PIU2	-12.28	0.000114	0.000345371
Q6Q788	-1.88	6.29e-07	5.45e-06
Q6QNY1	-13.25	0.000142	0.00040825
Q6UW68	-12.34	4.19e-05	0.000158461
Q6UWH4	-13.97	1.1e-06	8.38e-06
Q6UWL2	-13.18	0.000439	0.000968205
Q6UX71	-1.11	0.00851	0.00976657
Q6UXB3	-2.01	2.52e-06	1.68e-05
Q6UXB4	-1.96	0.0397	0.0401633
Q6UXD5	-1.31	0.00144	0.00236227
Q6UXF1	-11.91	0.000481	0.00103058
Q6UXG3	-1.33	0.0419	0.0422751
Q6UXH0	-14.65	2.77e-27	5.2e-25
Q6UXH9	-12.9	0.000569	0.00115543
Q6UXZ4	-13.04	0.00139	0.00230711
Q6WRI0	-11.84	0.000663	0.00130402
Q6X4U4	-12.47	8.58e-06	4.52e-05
Q6YHK3	-1.44	0.00767	0.00895761
Q6ZMH5	-1.22	0.00118	0.00203966
Q6ZMI3	12.34	2.73e-07	2.82e-06
Q6ZMP0	-2.63	0.00756	0.00886589
Q6ZMR5	14.01	9.34e-05	0.000296512
Q6ZR08	-1.19	0.00469	0.00602008
Q6ZS30	-9.68	2.11e-09	3.55e-08
Q6ZSJ9	-1.74	0.00302	0.00424911
Q6ZSS7	-12.04	4.37e-06	2.62e-05
Q6ZUM4	-1.46	0.00591	0.00719284
Q6ZVN8	1.29	0.0363	0.0369892
Q70J99	12.81	0.000728	0.00139533
Q70SY1	-3.2	0.00227	0.00338398
Q76M96	-13.31	1.37e-05	6.66e-05
Q76N89	-13.44	0.000105	0.000325992
Q7KYR7	-14.3	0.000127	0.000378648
Q7L014	-11.29	0.000253	0.00063222
Q7L7X3	-1	0.0256	0.0267885
Q7L985	-13.35	0.000644	0.00127108
Q7RTS7	-1.51	0.0401	0.0405316
Q7RTV5	-12.2	0.00117	0.00203173
Q7Z3B4	12	3.69e-24	3.47e-22
Q7Z3E5	-11.87	0.00219	0.00329084
Q7Z4P5	1.14	0.00437	0.00570682
Q7Z4R8	-2.13	5.29e-05	0.000187833
Q7Z4S6	-1.02	0.0165	0.0178631
Q7Z6A9	-1.47	0.00413	0.00546304
Q7Z7G0	-1.74	2.65e-06	1.74e-05
Q7Z7K0	12.93	1.49e-06	1.05e-05
Q7Z7M8	2.99	0.0178	0.0190872
Q86SJ2	-1.47	0.000542	0.00111879
Q86SU0	-15.51	3.53e-10	8.23e-09
Q86SX6	-12.15	0.000172	0.000476275
Q86T13	-1.2	0.000305	0.000725179
Q86T26	-1.42	0.043	0.0433074
Q86TD4	-2.96	0.000347	0.000807994
Q86TU7	-11.3	8.35e-06	4.42e-05
Q86UP2	11.96	4.46e-05	0.000165888
Q86UW8	-12.29	0.00368	0.0049669
Q86UX7	12.69	1.24e-05	6.1e-05
Q86V81	13.72	0.000448	0.000980381
Q86V85	-1.28	0.0176	0.0189087
Q86V88	13.97	0.000137	0.000398964
Q86VP1	10.74	0.00344	0.00469925
Q86WA9	13.19	1.51e-06	1.06e-05
Q86WR0	-12.34	0.00143	0.00234929
Q86Y38	-1.85	1.08e-06	8.28e-06
Q86YW5	8.52	0.000925	0.00169233
Q8IUL8	-1.51	0.0391	0.0396274
Q8IUZ5	-13.17	0.00556	0.00684074
Q8IV36	-13.89	5.04e-05	0.000181832
Q8IVN3	-3.78	0.000769	0.00145847
Q8IVY1	-13.34	5.77e-07	5.08e-06
Q8IWB7	11.93	0.00059	0.0011895
Q8IWU2	-12.96	0.00326	0.00449147
Q8IWU5	-2.88	1.48e-09	2.57e-08
Q8IWV2	-12.73	0.00414	0.00546985
Q8IY17	-14.47	3.07e-05	0.0001214
Q8IY22	-11.83	0.00191	0.00294067
Q8IYB7	-12.94	0.00206	0.00312046
Q8IYJ3	-12.62	3.06e-05	0.0001214
Q8IZF2	-1.11	0.0048	0.00609876
Q8IZP9	-14	6.36e-10	1.33e-08
Q8N0X4	12.94	5.81e-05	0.00019963
Q8N149	-12.94	0.00386	0.0051604
Q8N163	-11.99	2.42e-05	0.000101766
Q8N1F7	-13.37	0.00729	0.00861198
Q8N2G4	-12.86	0.000669	0.00131288
Q8N2K0	-13.08	3.67e-07	3.6e-06
Q8N2U0	-1.08	0.0263	0.02747
Q8N386	-1.13	0.00638	0.0076737
Q8N3J6	-1.21	0.000269	0.000661928
Q8N3Z0	-13.56	2.13e-05	9.27e-05
Q8N441	-13.32	7.97e-07	6.51e-06
Q8N4A0	-12.13	0.00165	0.00263392
Q8N4F0	-3.2	0.00263	0.00382947
Q8N5K1	13.61	0.000463	0.00100154
Q8N729	-11.59	3.3e-05	0.000129135
Q8N8V4	-13.24	0.00125	0.00213447
Q8NAC3	-13.32	6.64e-05	0.000224723
Q8NBF6	-14.08	0.000538	0.00111879
Q8NBI6	-12.94	0.000466	0.00100417
Q8NBJ9	11.7	0.000554	0.00113313
Q8NBL3	-13.75	0.000457	0.000994284
Q8NBP7	-14.11	0.00104	0.0018634
Q8NBQ5	-12.36	0.00383	0.00513247
Q8NC54	-14.77	3.94e-10	8.54e-09
Q8NCA5	-12.91	0.00486	0.00614727
Q8NCC3	1.59	0.000882	0.00164029
Q8NCH0	-13.51	7.91e-06	4.22e-05
Q8NCW6	-12.47	0.00116	0.00202059
Q8ND94	-13.54	0.000244	0.000612445
Q8NDA2	-1.67	3.96e-06	2.4e-05
Q8NE01	-1.04	0.0244	0.0255803
Q8NE62	-13.95	0.000156	0.000440632
Q8NE71	-1.7	0.00738	0.00870006
Q8NES3	-1.34	0.00272	0.00393005
Q8NFH8	-11.67	0.00492	0.00620923
Q8NFT2	-14.28	4.21e-07	4.04e-06
Q8NFT8	-1.38	0.0065	0.00780138
Q8NFU3	1.06	0.000133	0.000390341
Q8NFZ8	-1.2	0.00532	0.00660313
Q8TAF3	-12.89	6.73e-06	3.68e-05
Q8TAM6	-13.51	2.77e-10	6.94e-09
Q8TB73	-13.02	1.81e-05	8.13e-05
Q8TB96	-1.04	0.0325	0.0332977
Q8TBJ4	-12.45	1.67e-06	1.15e-05
Q8TD46	-13.17	1.75e-05	7.95e-05
Q8TD55	12.52	0.000198	0.000523817
Q8TDB6	13.98	3.96e-22	2.35e-20
Q8TDR0	-11.3	0.00285	0.00408645
Q8TDX7	11.68	0.00202	0.00306398
Q8TDY8	-1.24	0.000178	0.000489283
Q8TEB7	-12.07	1.89e-05	8.39e-05
Q8TER0	-1.17	0.00082	0.00154023
Q8TEU8	-11.82	5.46e-08	6.84e-07
Q8WTU2	-12.99	0.000574	0.00116349
Q8WTX7	-1.16	0.00116	0.00202059
Q8WTX9	-1.51	0.00474	0.00605571
Q8WUA8	-1.16	0.00825	0.00952638
Q8WUY1	-12.77	0.00711	0.00843471
Q8WV92	-1.12	0.019	0.0202775
Q8WVQ1	-1.03	0.000475	0.00102161
Q8WWA1	-5.45	0.0011	0.00195536
Q8WXF1	-13.23	0.000213	0.00055439
Q8WXG9	-12.61	2.42e-07	2.61e-06
Q8WY91	-1.46	0.00424	0.00559541
Q8WYA0	-12.64	4.88e-06	2.85e-05
Q92482	-13.24	0.00154	0.00249365
Q92484	1.09	0.0148	0.0161311
Q92522	-1.99	0.0107	0.011869
Q92544	13.53	0.000701	0.00135743
Q92563	-1.49	1.6e-05	7.39e-05
Q92572	12.32	0.000719	0.00138752
Q92630	-1.26	0.0308	0.0316712
Q92752	-1.21	0.000887	0.00164416
Q92845	-12.86	0.00091	0.00167577
Q92903	-11.1	5.77e-05	0.000199472
Q92945	1.34	0.000127	0.000378648
Q93038	-12.69	1.07e-07	1.24e-06
Q93070	-2.72	0.00408	0.00541597
Q93091	1.64	0.0105	0.0117163
Q93100	11.64	0.000727	0.00139533
Q969I3	-12.5	1.1e-05	5.53e-05
Q969T9	-13.46	0.00295	0.0041767
Q969Z4	-1.58	2.61e-05	0.000107746
Q96A26	-13.31	0.0032	0.00443047
Q96A49	12.09	0.00193	0.00295933
Q96AE4	9.51	0.000244	0.000612445
Q96AM1	-1.62	0.000142	0.00040825
Q96AQ6	13.76	3.66e-05	0.000140779
Q96AT9	8.31	0.00056	0.00114127
Q96AX1	12.8	0.000917	0.0016859
Q96BJ8	1.81	0.0423	0.0426405
Q96BQ1	6.37	0.0046	0.00593837
Q96BY9	-2.01	0.00303	0.00425787
Q96C24	-12.75	8.77e-07	7.01e-06
Q96D31	-14.28	0.00215	0.00323505
Q96DE0	13.08	1.53e-05	7.15e-05
Q96DR8	-2.72	4.05e-05	0.000154724
Q96EK6	-1.71	0.0204	0.0215674
Q96EP5	-13.61	0.00514	0.00642928
Q96FE5	-1.44	2.89e-06	1.87e-05
Q96FL9	-13.19	0.00224	0.00334368
Q96FN4	-11.43	0.00186	0.00287547
Q96FN5	-1.07	0.000877	0.00163368
Q96GE6	13.48	7.07e-06	3.85e-05
Q96GP6	-1.42	0.00466	0.00599523
Q96HA4	-15.03	5.9e-06	3.28e-05
Q96HL8	13.03	1e-06	7.72e-06
Q96HP8	13.17	0.000194	0.000516875
Q96ID5	-15.31	4.39e-11	1.46e-09
Q96J84	-1.28	0.00836	0.00962382
Q96JA1	-1	0.007	0.00833932
Q96JB2	-12.02	0.000191	0.000514969
Q96JB6	10.13	0.00117	0.00203173
Q96JG6	-11.77	0.000919	0.00168683
Q96KG7	-11.82	1.54e-05	7.17e-05
Q96LA6	-13.2	7.32e-10	1.48e-08
Q96LJ7	-13.49	0.000995	0.00179132
Q96MM7	-1.02	0.0334	0.0341577
Q96MU8	-1.08	0.00142	0.0023431
Q96N66	-13.08	0.00145	0.00237177
Q96NA2	-10.61	3.89e-05	0.000149117
Q96NR8	-12.92	0.00161	0.00258104
Q96NT5	-12.63	0.00142	0.0023431
Q96P48	-10.99	0.00446	0.00579081
Q96PK6	-12.12	2.73e-06	1.78e-05
Q96RP9	12.59	0.000449	0.000980665
Q96RQ9	11.67	5e-07	4.62e-06
Q96RU3	1.28	0.000229	0.000585124
Q96RW7	-1.3	0.0191	0.0203649
Q96S44	-11.64	1.21e-08	1.73e-07
Q96SB4	-12.55	2.5e-05	0.000104352
Q96SJ8	-13.87	2.69e-29	7.58e-27
Q96T51	-12.87	0.00129	0.0021895
Q96T66	-15.67	0.000282	0.000686423
Q99075	-13.74	6.98e-05	0.00023482
Q99417	12.29	5.65e-09	8.6e-08
Q99424	-12.48	5.74e-05	0.000199046
Q99439	7.92	0.00195	0.00297785
Q99459	1.26	0.00175	0.0027507
Q99500	-12.82	4.71e-07	4.39e-06
Q99614	13.23	1.39e-05	6.72e-05
Q99674	13.8	2.4e-05	0.000101684
Q99698	12.64	0.00022	0.000566073
Q99712	-12.26	3.26e-05	0.000128462
Q99757	14.09	3.89e-10	8.54e-09
Q99835	-1.1	9.61e-05	0.000303375
Q99836	12.01	3.63e-08	4.7e-07
Q99941	-1.07	0.000465	0.00100394
Q99952	-11.59	5.34e-07	4.78e-06
Q9BQ51	-1.35	0.0109	0.0120671
Q9BQB4	-14.5	3.74e-07	3.63e-06
Q9BQE4	-12.84	1.29e-06	9.63e-06
Q9BRN9	-12.46	2.63e-06	1.73e-05
Q9BRP4	-15.21	0.000192	0.0005152
Q9BSJ2	10.65	0.00108	0.00192589
Q9BTE1	-11.22	0.000401	0.000894905
Q9BTN0	-3.08	0.00402	0.00534893
Q9BTV4	-13.26	1.6e-05	7.39e-05
Q9BUF5	-13.36	0.000296	0.00070977
Q9BUJ2	-12.48	0.0123	0.0135108
Q9BUN1	-12.65	0.00017	0.000471897
Q9BV36	-13.57	0.0015	0.00243588
Q9BV86	-11.66	0.0101	0.0113261
Q9BX59	-13.74	0.000162	0.000454164
Q9BX97	13.42	2.43e-05	0.000101807
Q9BXB1	11.87	0.000265	0.000654945
Q9BXJ3	-15	2.7e-08	3.62e-07
Q9BXP2	11.43	5.3e-06	3e-05
Q9BXR0	-13.54	0.00135	0.0022607
Q9BXV9	11.51	3.29e-20	1.61e-18
Q9BXW6	12.73	0.000781	0.00147435
Q9BXW7	-12.16	0.000112	0.000341146
Q9BY14	-11.63	7.68e-07	6.33e-06
Q9BY44	-11.73	0.00191	0.00294067
Q9BY79	-11.57	1.92e-07	2.14e-06
Q9BYV1	-12.91	0.000887	0.00164416
Q9BZ11	-12.67	2.82e-05	0.000114322
Q9BZ29	-13	0.00179	0.00279022
Q9BZJ0	-13.19	9.32e-11	2.84e-09
Q9BZL6	-12.8	0.000233	0.000590092
Q9BZM4	-1.07	0.00499	0.00627648
Q9BZM5	8.64	0.00179	0.00279022
Q9BZZ5	-11.08	0.0124	0.0135942
Q9C037	7.58	0.000538	0.00111879
Q9C0C4	-12.85	7.34e-06	3.96e-05
Q9C0I1	-11.73	0.000422	0.000934369
Q9H013	-2.44	0.00948	0.0107269
Q9H0A8	11.24	0.000726	0.00139533
Q9H0M0	-13.12	0.00829	0.009553
Q9H0X4	-1.42	0.00201	0.00305293
Q9H159	-1.27	0.00556	0.00684074
Q9H1E5	-12.55	0.00573	0.00702689
Q9H1U4	-6.14	0.000212	0.000553065
Q9H227	-13.37	0.000267	0.000658444
Q9H299	1.42	0.00122	0.00209595
Q9H2A7	-2.77	4.84e-05	0.000176892
Q9H2X0	-10.53	1.71e-06	1.17e-05
Q9H305	-1.5	0.00039	0.00087906
Q9H3P7	-11.98	1.1e-05	5.53e-05
Q9H3S4	12.02	1.64e-05	7.51e-05
Q9H3T2	-12.38	1.49e-05	7e-05
Q9H446	13.51	6.45e-07	5.55e-06
Q9H4A9	-11.54	9.01e-12	3.28e-10
Q9H5V8	-11.2	0.00021	0.000549118
Q9H6A0	12.41	5.81e-05	0.00019963
Q9H772	-14.93	9.28e-25	1.16e-22
Q9H7D7	-11.99	0.0077	0.00896715
Q9H7F0	-11.79	0.0071	0.00843172
Q9H7M9	-12.16	7.21e-07	6.11e-06
Q9H7P6	-2.03	0.00401	0.00534193
Q9H8L6	-1.11	0.0077	0.00896715
Q9H8Y8	12.77	0.000324	0.000768733
Q9H977	14.56	0.000123	0.000369656
Q9H9H4	-1.28	0.00137	0.00228739
Q9H9P2	-1.07	0.0366	0.0372612
Q9HA65	-12.9	2.77e-05	0.000113108
Q9HB21	-12.1	0.00134	0.00224729
Q9HB40	1.1	0.0446	0.0448387
Q9HBB8	-1.48	0.00405	0.00538249
Q9HBE5	-13.44	6.53e-09	9.81e-08
Q9HBK9	12.15	1.43e-05	6.86e-05
Q9HBW9	-15.64	1.19e-10	3.35e-09
Q9HCB6	-13.58	0.0025	0.0036782
Q9HCH3	-1.23	0.0315	0.032332
Q9HCM3	-1.21	0.00548	0.00676447
Q9HCU0	-1.17	0.00301	0.00424565
Q9HD20	1.08	0.00871	0.00994546
Q9HD40	-12.73	0.00125	0.00213447
Q9HDC9	1.27	0.0118	0.0129996
Q9NNW7	-11.95	0.00439	0.00572631
Q9NNX6	-1.53	0.0169	0.0182261
Q9NP55	2.52	0.00258	0.0037664
Q9NPA0	-1.35	0.00777	0.00902762
Q9NPB8	14.6	0.000263	0.000651431
Q9NPF0	-3.94	1.57e-11	5.53e-10
Q9NPH0	-12.19	5.29e-06	3e-05
Q9NQ30	-11.01	2.85e-09	4.66e-08
Q9NQ40	-12.73	0.000554	0.00113313
Q9NQ76	-1.54	0.000636	0.00125971
Q9NQ79	-1.34	0.00187	0.00288697
Q9NR28	12.99	2.02e-07	2.23e-06
Q9NR33	11.44	1.1e-05	5.53e-05
Q9NRB3	-13.39	1.75e-22	1.11e-20
Q9NRM0	-1.73	0.00988	0.0111348
Q9NRN5	-12.19	1.64e-08	2.31e-07
Q9NRP0	-13.15	0.00126	0.00214829
Q9NRR5	12.97	1.8e-07	2.05e-06
Q9NRY5	-12.01	0.000692	0.00134231
Q9NS69	-1.34	0.00258	0.0037664
Q9NSD5	12.15	5.55e-05	0.00019425
Q9NTU7	-14.32	1.43e-06	1.03e-05
Q9NUM4	2.02	0.0168	0.0181356
Q9NV70	-12.63	0.00176	0.00276256
Q9NVH1	-1.09	0.0431	0.0433694
Q9NWH9	10.99	5.07e-09	7.94e-08
Q9NWV8	11.83	0.000216	0.000559614
Q9NX57	-13.13	0.000755	0.00143488
Q9NX63	1.23	0.00383	0.00513247
Q9NXA8	-13.53	0.0068	0.00813546
Q9NY12	-13.69	0.00112	0.00196917
Q9NY47	-14.2	2.51e-07	2.64e-06
Q9NY72	-2.04	5.18e-06	2.96e-05
Q9NZH6	12.64	6.06e-08	7.51e-07
Q9NZN1	-12.74	0.000514	0.00108276
Q9P0J1	-9.88	0.00717	0.00849694
Q9P0T7	-15.12	1.07e-05	5.48e-05
Q9P0V9	-11.18	0.00147	0.00239753
Q9P0Z9	12.81	2.16e-05	9.36e-05
Q9P121	-1.6	0.00046	0.000998882
Q9P1F3	1.14	0.0281	0.0292147
Q9P1Z2	-11.12	6.13e-06	3.37e-05
Q9P253	-12.67	0.000775	0.00146548
Q9P260	-1.5	5.3e-05	0.000187833
Q9P289	-12.8	4.74e-05	0.000174006
Q9P2K2	-12.67	0.00179	0.00279022
Q9UBB6	-11.4	0.000187	0.000509056
Q9UBD6	-1.11	0.00624	0.00752942
Q9UBG0	-1.34	0.000236	0.000595016
Q9UBI1	11.2	0.000957	0.00173678
Q9UBM7	-1.81	2.35e-05	0.00010032
Q9UBR2	1.06	0.00791	0.00918081
Q9UBS8	-12.76	1.39e-06	1.01e-05
Q9UBU3	-12.88	0.00192	0.00294801
Q9UBV2	-1.41	0.00293	0.0041536
Q9UBX7	-1.33	0.0317	0.0325076
Q9UEF7	-1.01	0.0279	0.0290335
Q9UEW3	-1.31	0.00257	0.00376154
Q9UFN0	1.09	0.0108	0.0119681
Q9UFP1	-3.44	0.00545	0.00673481
Q9UG01	-11.84	0.00531	0.00660313
Q9UGM3	1.15	0.0199	0.021118
Q9UHB9	-13.24	0.00231	0.00343906
Q9UHD2	-12.24	0.00128	0.00217909
Q9UHL4	1.3	0.00114	0.0019981
Q9UID3	-12.16	0.00311	0.00433247
Q9UJ14	-12.85	3.22e-24	3.3e-22
Q9UJC3	-1.23	0.000908	0.00167482
Q9UJW0	-13.07	0.0031	0.00432389
Q9UJW2	-2.51	4.2e-06	2.53e-05
Q9UJY1	13.16	0.00255	0.00374199
Q9UK23	-1.16	0.01	0.0112475
Q9UK41	-1.05	0.00589	0.00717625
Q9UKB5	-13.67	5.09e-30	2.39e-27
Q9UKG9	-1.16	0.00166	0.00264614
Q9UKW4	-13.32	0.00109	0.00194065
Q9UKX2	7.89	0.000607	0.00121724
Q9UKY0	-1.34	0.00943	0.010681
Q9UL12	-11.79	2.95e-09	4.75e-08
Q9UL18	10.75	0.00201	0.00305293
Q9UL46	1.24	0.00132	0.00223369
Q9UL54	-13.14	0.000128	0.000380623
Q9ULB1	-1.2	0.00431	0.00565468
Q9ULI3	-1.07	7.63e-05	0.00025217
Q9ULK6	-1.36	0.029	0.0300948
Q9ULR3	-12.34	0.00544	0.00672983
Q9ULV1	-1.4	0.00257	0.00376154
Q9ULW8	2.84	2.59e-06	1.72e-05
Q9UM21	-11.37	0.000304	0.000725179
Q9UM22	1.07	0.00478	0.0060802
Q9UM47	-3.01	2.22e-08	3.05e-07
Q9UMD9	-2.27	0.00819	0.0094668
Q9UMS4	-13.86	0.000671	0.00131288
Q9UMX5	1.1	0.000379	0.000862895
Q9UNF1	-12.89	3.3e-05	0.000129135
Q9UNN8	-1.16	0.0037	0.00498792
Q9UP38	-1.02	0.0129	0.0141149
Q9UPY8	13.33	0.00029	0.000696866
Q9UQ52	-12.04	0.00245	0.00361407
Q9UQ53	-11.95	0.00337	0.00462043
Q9Y223	-13.14	0.000101	0.00031531
Q9Y241	-13.77	0.00338	0.0046285
Q9Y274	-1.23	0.000754	0.00143488
Q9Y287	-1.37	0.00106	0.00189622
Q9Y296	-1.2	0.00372	0.00500291
Q9Y2B1	-11.95	4.7e-11	1.51e-09
Q9Y2D4	-12.1	4.59e-06	2.72e-05
Q9Y2D5	-11.36	0.00161	0.00258104
Q9Y2H0	-11.47	0.000252	0.00063112
Q9Y2J8	2.05	0.0154	0.0167527
Q9Y2R0	-12.47	0.00086	0.00161
Q9Y337	12.87	0.000374	0.000853235
Q9Y3D6	1.03	0.00366	0.00494583
Q9Y3I1	-12.94	0.000126	0.000377665
Q9Y3Q0	-12.41	4.66e-05	0.000172191
Q9Y3U8	-14.4	0.00167	0.0026471
Q9Y4D7	-1.45	0.00748	0.00879954
Q9Y4K1	1.89	0.0369	0.0375328
Q9Y508	12.12	0.000397	0.000893052
Q9Y547	1.32	0.00319	0.00442205
Q9Y570	-12	8.75e-07	7.01e-06
Q9Y5E2	-12.78	0.000191	0.000514969
Q9Y5E8	-12.27	1.65e-07	1.9e-06
Q9Y5E9	-11.33	0.00167	0.0026471
Q9Y5F3	-12.94	5.47e-05	0.000192398
Q9Y5G2	-13.33	0.000346	0.000807333
Q9Y5G6	-12.63	0.000514	0.00108276
Q9Y5M8	-12.39	0.00342	0.0046776
Q9Y646	1.06	0.00252	0.00370279
Q9Y696	1.14	0.000579	0.00117151
Q9Y6D5	-12.9	0.00243	0.00359398
Q9Y6E2	-12.95	4.28e-05	0.000160626
Q9Y6G5	-13.01	5.33e-08	6.75e-07
Q9Y6K9	-10.78	0.006	0.00728664
Q9Y6M5	-2.73	0.000682	0.00132978
Q9Y6Q1	-12.12	0.00149	0.00242663
Q9Y6Q5	-12.97	0.000939	0.00171516
Q9Y6R7	-1.74	0.019	0.0202775
