# Supplementary material for: Immune suppression in the early stage of COVID-19 disease
Source: Nat Commun. 2020 Nov 17;11:5859. doi: 10.1038/s41467-020-19706-9 (PMC7673112; doi:10.1038/s41467-020-19706-9)
Supplement: Supplementary file 9 — Supplementary Data 6 [file 41467_2020_19706_MOESM9_ESM.xlsx]

## Sheet: 145_diffgene
Supplementary Data 6. 145 protein list in Figure 2b
id	Cov_Health	Dis_Health	fold	compare	up	down	compare
P06310	512	142.025	3.605	3.605	1	1	2
P01717	10.5561	3.31728	3.18215	3.18215	1	1	2
O43405	6.40856	2.56685	2.49666	2.49666	1	1	2
P13640	5.31474	2.39496	2.21914	2.21914	1	1	2
Q9C037	413.001	191.341	2.15846	2.15846	1	1	2
Q16661	9.44794	4.37717	2.15846	2.15846	1	1	2
P14207	5.57897	2.71321	2.05623	2.05623	1	1	2
P02741	461.44	1024	0.450625	0.450625	1	1	2
P0DJI8	2.73208	7.6211	0.358489	0.358489	1	1	2
Q5Y7A7	2.17347	6.32033	0.343885	0.343885	1	1	2
P17213	34.2968	219.793	0.156041	0.156041	1	1	2
P01892	2.12874	0.000154511	13777.2	13777.2	1	0	1
P16403	3.89062	0.000452436	8599.28	8599.28	1	0	1
P01589	2.31338	0.000359929	6427.31	6427.31	1	0	1
P46937	2.51403	0.0973956	25.8125	25.8125	1	0	1
Q70SY1	2.51403	0.108819	23.1029	23.1029	1	0	1
P49247	2.56685	0.122428	20.9663	20.9663	1	0	1
P13385	0.00439476	2.20381	0.00199416	501.463	0	1	1
P15153	0.00430432	4.72397	0.000911165	1097.5	0	1	1
Q00536	0.000804288	3.31728	0.000242454	4124.49	0	1	1
P52597	0.000263484	2.04202	0.000129031	7750.1	0	1	1
Q96RU3	0.000298496	2.42839	0.000122919	8135.41	0	1	1
O14807	0.000399366	3.53081	0.000113109	8841.04	0	1	1
O96011	0.000194223	2.05623	9.44559e-05	10587	0	1	1
P86790	0.000209611	2.78949	7.51431e-05	13307.9	0	1	1
P86791	0.000209611	2.78949	7.51431e-05	13307.9	0	1	1
Q96BJ8	0.000258061	3.50642	7.35967e-05	13587.6	0	1	1
Q9Y4K1	0.000263484	3.70635	7.10897e-05	14066.7	0	1	1
P22830	0.000173834	2.69447	6.45153e-05	15500.2	0	1	1
P46734	0.000131742	2.15846	6.10352e-05	16384	0	1	1
Q6PIF6	0.000117912	2.08493	5.65544e-05	17682.1	0	1	1
Q9Y2J8	0.000199683	4.14106	4.82203e-05	20738.2	0	1	1
Q9UFN0	9.8467e-05	2.12874	4.6256e-05	21618.8	0	1	1
P82987	0.000399366	9.51366	4.19782e-05	23821.9	0	1	1
Q9ULW8	0.000177487	7.1602	2.4788e-05	40342.1	0	1	1
Q9HD20	1.32835e-05	2.11404	6.2835e-06	159147	0	1	1
Q14432	0.45376	6.91457e-05	6562.36	0.000152384	0	0	0
P0CF74	0.281265	6.77227e-05	4153.18	0.00024078	0	0	0
P54707	0.230047	7.15842e-05	3213.66	0.000311172	0	0	0
P25025	0.351111	0.00012207	2876.3	0.000347668	0	0	0
P04279	0.0371627	1.65823e-05	2241.11	0.000446207	0	0	0
Q15109	0.00433426	2.4788e-05	174.853	0.00571908	0	0	0
Q7KYR7	0.00442533	4.9576e-05	89.2636	0.0112028	0	0	0
P28907	0.00501338	6.14597e-05	81.5719	0.0122591	0	0	0
Q9NY47	0.0041577	5.31342e-05	78.249	0.0127797	0	0	0
Q99075	0.00571908	7.30883e-05	78.249	0.0127797	0	0	0
Q9Y2R0	0.0126914	0.000176261	72.0037	0.0138882	0	0	0
P34925	0.00670754	9.8467e-05	68.1197	0.01468	0	0	0
Q86UW8	0.0118415	0.000199683	59.3016	0.0168629	0	0	0
Q9HBW9	0.000976562	1.95835e-05	49.8665	0.0200535	0	0	0
Q6UXF1	0.0117597	0.000259856	45.2548	0.0220971	0	0	0
O14798	0.00312918	7.35967e-05	42.5179	0.0235195	0	0	0
P50583	0.00306478	7.56658e-05	40.5042	0.0246888	0	0	0
Q9NPF0	0.423373	0.0651541	6.49802	0.153893	0	0	0
P01127	0.332171	0.127627	2.60268	0.384219	0	0	0
Q9UM47	0.260616	0.124137	2.09943	0.476319	0	0	0
Q96FN5	0.234881	0.476319	0.493116	2.02792	0	0	0
Q5VUB5	0.20166	0.411796	0.48971	2.04202	0	0	0
Q6B0K9	0.134904	0.277392	0.486327	2.05623	0	0	0
Q9ULB1	0.20166	0.435275	0.463294	2.15846	0	0	0
P35858	0.192109	0.41466	0.463294	2.15846	0	0	0
P55899	0.210224	0.466516	0.450625	2.21914	0	0	0
O00526	0.132127	0.316439	0.417544	2.39496	0	0	0
P15309	0.11744	0.316439	0.371131	2.69447	0	0	0
O00194	0.138696	0.417544	0.332171	3.01049	0	0	0
P06858	0.160428	0.5	0.320856	3.11666	0	0	0
P06727	0.0915054	0.411796	0.222211	4.50023	0	0	0
Q7RTS7	0.0712977	0.351111	0.203063	4.92458	0	0	0
O95837	0.0480273	0.238159	0.20166	4.95883	0	0	0
Q8WTX9	0.0445016	0.351111	0.126745	7.88986	0	0	0
P14209	0.00533609	0.142595	0.0374212	26.7228	0	0	0
Q9BTN0	0.00369554	0.118257	0.03125	32	0	0	0
Q92522	0.00708999	0.251739	0.0281641	35.5062	0	0	0
Q9NPA0	0.0067542	0.392292	0.0172173	58.0812	0	0	0
A0A075B6I4	0.00564035	0.358489	0.0157337	63.5579	0	0	0
O43809	0.00270529	0.193446	0.0139848	71.5064	0	0	0
Q96AM1	0.00418662	0.325335	0.0128686	77.7085	0	0	0
Q9H013	0.00176025	0.184284	0.00955188	104.691	0	0	0
P28325	0.00250669	0.297302	0.00843147	118.603	0	0	0
Q8WWA1	0.000172634	0.0228763	0.00754638	132.514	0	0	0
Q5FWE3	0.00274306	0.389582	0.00704102	142.025	0	0	0
O75841	0.00298097	0.429283	0.00694408	144.007	0	0	0
O60936	0.000276583	0.0500669	0.00552427	181.019	0	0	0
Q12866	0.00219738	0.456916	0.00480916	207.937	0	0	0
Q9H7P6	0.000302663	0.244855	0.00123609	809.002	0	0	0
O95793	0.000300572	0.289172	0.00103942	962.071	0	0	0
O60645	0.000117912	0.144586	0.000815516	1226.22	0	0	0
P49841	0.000284359	0.363493	0.000782295	1278.29	0	0	0
O00451	0.000164457	0.216134	0.000760903	1314.23	0	0	0
O60308	0.000218512	0.406126	0.00053804	1858.6	0	0	0
P55283	0.000105534	0.210224	0.000502009	1992	0	0	0
P62633	0.00024078	0.482968	0.000498541	2005.85	0	0	0
Q96JA1	0.000247549	0.5	0.000495097	2019.8	0	0	0
P01137	0.000126375	0.257028	0.000491677	2033.85	0	0	0
Q96BY9	0.000121227	0.248273	0.000488281	2048	0	0	0
Q8WTX7	0.000199683	0.447513	0.000446207	2241.11	0	0	0
A1A5D9	0.000109256	0.246558	0.000443125	2256.7	0	0	0
Q6P179	8.81304e-05	0.205898	0.00042803	2336.28	0	0	0
Q7Z4S6	0.000206725	0.493116	0.000419221	2385.37	0	0	0
Q9UJC3	0.000173834	0.426317	0.000407758	2452.44	0	0	0
Q6ZUM4	0.000142179	0.363493	0.000391147	2556.58	0	0	0
P23743	0.000162193	0.426317	0.000380451	2628.46	0	0	0
Q92630	0.000156668	0.417544	0.000375214	2665.15	0	0	0
P13726	0.000158855	0.426317	0.000372622	2683.69	0	0	0
Q15436	0.000145167	0.408951	0.000354974	2817.11	0	0	0
Q13501	0.000132658	0.378929	0.000350087	2856.44	0	0	0
P49281	8.05364e-05	0.236514	0.000340514	2936.74	0	0	0
P01236	0.000142179	0.417544	0.000340514	2936.74	0	0	0
Q9P260	0.000117912	0.353553	0.000333506	2998.45	0	0	0
Q8NE71	0.000101939	0.307786	0.000331202	3019.3	0	0	0
Q9UKG9	0.000145167	0.447513	0.000324386	3082.75	0	0	0
Q01995	9.38034e-05	0.29937	0.000313336	3191.46	0	0	0
P51511	8.75217e-05	0.281265	0.000311172	3213.66	0	0	0
Q9NRM0	9.31555e-05	0.301452	0.000309023	3236.01	0	0	0
P11498	0.000128139	0.417544	0.000306888	3258.52	0	0	0
O14678	0.000122919	0.429283	0.000286337	3492.39	0	0	0
P23610	0.000121227	0.432269	0.000280444	3565.78	0	0	0
P51993	0.000102649	0.411796	0.000249271	4011.71	0	0	0
Q641Q3	7.0111e-05	0.287175	0.000244141	4096	0	0	0
Q02543	9.51129e-05	0.397768	0.000239116	4182.07	0	0	0
Q15036	0.000102649	0.486327	0.000211069	4737.79	0	0	0
P50591	6.58709e-05	0.327598	0.000201072	4973.34	0	0	0
P22004	6.54159e-05	0.336808	0.000194223	5148.73	0	0	0
Q9Y6M5	2.84739e-05	0.150726	0.000188912	5293.48	0	0	0
Q8WY91	6.77227e-05	0.363493	0.000186311	5367.37	0	0	0
Q9NVH1	8.51284e-05	0.469761	0.000181216	5518.27	0	0	0
P30838	8.63167e-05	0.496546	0.000173834	5752.61	0	0	0
P20042	8.22286e-05	0.48971	0.000167913	5955.47	0	0	0
Q15393	4.02682e-05	0.25	0.000161073	6208.38	0	0	0
P06732	6.31876e-05	0.403321	0.000156668	6382.92	0	0	0
Q86T26	5.85488e-05	0.373712	0.000156668	6382.92	0	0	0
Q8WUA8	6.7255e-05	0.447513	0.000150286	6653.97	0	0	0
P57088	5.06176e-05	0.343885	0.000147193	6793.79	0	0	0
Q9UBM7	4.14003e-05	0.285191	0.000145167	6888.62	0	0	0
Q9Y296	5.06176e-05	0.435275	0.000116289	8599.28	0	0	0
P01266	3.62917e-05	0.323088	0.000112328	8902.53	0	0	0
P61254	4.65777e-05	0.420448	0.000110781	9026.81	0	0	0
Q5VT79	4.25642e-05	0.384219	0.000110781	9026.81	0	0	0
Q9H305	3.20348e-05	0.353553	9.06081e-05	11036.5	0	0	0
Q59EK9	2.5134e-05	0.287175	8.75217e-05	11425.7	0	0	0
O75631	3.15938e-05	0.423373	7.4624e-05	13400.5	0	0	0
O15063	2.32889e-05	0.339151	6.86681e-05	14562.8	0	0	0
Q15323	1.22234e-05	0.234881	5.20407e-05	19215.7	0	0	0
Q6Q788	1.35627e-05	0.271684	4.99208e-05	20031.7	0	0	0
P00403	1.4739e-05	0.406126	3.62917e-05	27554.5	0	0	0
