# Supplementary material for: Immune suppression in the early stage of COVID-19 disease
Source: Nat Commun. 2020 Nov 17;11:5859. doi: 10.1038/s41467-020-19706-9 (PMC7673112; doi:10.1038/s41467-020-19706-9)
Supplement: Supplementary file 10 — Supplementary Data 7 [file 41467_2020_19706_MOESM10_ESM.xlsx]

## Sheet: Sheet1
Supplementary Data 7. The significantly changed 1986 proteins specific in COVID-19 patients
	Cov-1	Cov-10	Cov-11	Cov-2	Cov-3	Cov-5	Cov-8	Cov-Y12	Cov-Y1	Cov-Y2	Cov-Y36	Cov-Y43	Cov-Y5	Cov-Y8	Health-1	Health-10	Health-11	Health-2	Health-3	Health-4	Health-6	Health-7	Health-8	Health-9	Dis-10	Dis-11	Dis-12	Dis-13	Dis-1	Dis-2	Dis-3	Dis-4	Dis-5	Dis-6	Dis-7	Dis-8	Dis-9
A0A024RBG1	-8.72478	-8.78629	-7.10203	-5.78679	-8.10395	-4.54818	-6.96578	-7.65303	-7.923	-7.33945	-7.01425	-7.55315	-7.97737	-3.95936	-6.40527	-5.55308	-6.1358	-5.33703	-2.79616	-3.45665	-8.67773	-5.28108	-5.64448	-6.2734	-6.24595	-6.43459	-6.2015	-6.44951	-7.67172	-6.46051	-5.57636	-9.30776	-9.81425	-6.22303	-6.76447	-6.03615	-6.62619
A0A075B6I4	-19.0819	-3.64945	-5.22894	-4.91233	-19.0819	-2.35921	-19.0819	-3.02104	-19.0819	-19.0819	-19.0819	-1.27475	-19.0819	-2.96608	-3.58856	-4.6418	-5.22452	-4.42574	-3.94308	-3.05528	-5.81518	-7.89027	-4.7332	-5.22812	-19.0819	-19.0819	-4.45337	-19.0819	-3.81892	-2.88196	-6.16771	-5.46578	-19.0819	-19.0819	-4.869	-6.15984	-19.0819
A0A075B6K4	-1.22382	-0.0515912	-3.7416	-1.53264	-0.497145	0.792243	-1.32904	0.130033	0.313255	-0.968275	0.248065	-0.407228	0.45249	2.84962	-2.23975	-0.697965	-1.93561	-0.993451	-0.6213	-0.00583509	-1.01256	-3.29864	-4.9341	-2.25189	-1.91044	-0.447081	0.757319	0.0429844	1.92442	-0.665327	-0.13396	-1.75948	-2.57528	-1.98046	-2.15019	-1.94953	-1.13171
A0A075B6K5	-4.06891	-0.0351684	-0.850137	-4.31059	-3.30596	-0.264773	-4.26206	1.23375	-0.928017	-3.72215	-1.36058	-1.48382	-1.18268	-0.242967	-2.14353	-2.90679	-4.97949	-2.86753	-3.48448	-3.56075	-3.29272	-3.75204	-1.34253	-4.28258	-1.71377	-4.08057	-3.17668	-1.94676	1.93758	-3.22178	-4.38418	-2.27388	-2.65001	-1.48246	-3.79124	-3.68509	-0.575713
A0A075B6Q5	-3.50753	-4.9838	-3.32407	-1.22585	-2.54437	-1.06095	-1.22169	-2.09345	-1.45036	-0.731529	-1.45467	-2.03171	-1.24091	-1.73924	-4.76222	-4.01633	-2.6426	-4.54408	0.222459	-3.88593	-4.07687	-4.61617	-3.82295	-3.06845	-2.68292	-1.87736	-3.93206	0.612059	-4.46909	-3.99546	-3.27308	-3.05649	-3.65289	-5.55907	-0.746267	-3.4404	-3.26736
A0A075B6S5	-0.473823	-4.34484	-1.92846	-3.04838	-3.37022	-3.05448	-2.48524	-3.13725	-1.624	-3.36264	-3.32204	-2.31822	-2.88867	-2.78304	-2.98758	-2.58985	-6.68946	-2.39767	-3.27057	-3.74018	-4.24277	-4.87529	-4.53796	-4.20032	-3.81284	-2.59994	-3.20352	-4.04178	-2.97672	-3.80852	-2.96206	-4.13865	-3.8347	-3.0601	-4.62103	-3.7091	-2.41637
A0A087WSY6	-1.37558	0.844222	-0.659369	0.754673	-0.360558	0.875939	1.58566	-4.40485	1.75148	0.454899	-0.761435	-0.730775	-0.437493	0.197653	0.552409	-0.421899	-1.72293	-2.16506	-1.24325	-1.74224	-2.11108	-2.99118	-0.500346	-2.39032	-1.29622	0.771501	0.0315596	-0.561995	0.646891	-1.25824	-0.988055	-1.00625	-2.51787	-0.870608	0.594737	-0.686783	-0.800858
A0A087WSZ0	-5.8554	-6.32889	-6.87261	-3.85018	-4.95154	-4.38595	-4.64022	-5.41844	-3.29188	-4.95827	-6.28175	-4.21248	-5.17669	-5.10291	-6.01488	-5.68027	-6.56081	-5.12708	-5.66438	-4.64051	-6.05917	-6.15757	-6.78959	-7.40303	-6.11641	-4.94558	-5.55911	-3.29867	-3.74346	-5.79644	-6.21859	-6.34165	-5.42067	-6.23614	-5.47699	-8.58044	-3.59548
A0A0B4J1X8	-1.49554	-1.90615	-19.0819	-19.0819	-2.11198	0.286114	-19.0819	-4.8722	-19.0819	-19.0819	-4.23342	-2.7058	-19.0819	-19.0819	-0.550393	-3.39438	-2.64614	-2.14115	-1.74971	-1.77202	-2.28264	-2.24289	-2.07737	-2.12301	-2.07595	-1.11749	-1.46224	-1.15543	-3.0291	-3.26258	-1.15861	-1.21044	-0.729402	-0.0941517	-1.01211	-0.757398	-0.55726
A0A0C4DH72	-1.02186	-0.313708	0.390195	-2.84419	-1.58512	-0.871467	-1.2064	0.509993	-0.249453	-0.0441142	-3.70477	-0.906313	-1.02156	0.993405	-2.15974	-1.96375	-4.55816	-2.58406	0.827485	-2.15853	-2.70194	-5.15419	-1.08452	-4.4116	-1.66567	-1.86754	-1.92612	-2.46785	-2.28642	-3.19782	-2.92112	-1.31993	-3.44122	-2.54768	-2.58864	-3.52583	-1.00843
A0A0J9YXX1	-2.32979	-4.35126	-3.79672	-4.54323	-4.18168	-2.12788	-4.10161	-2.7281	-4.06369	-2.91775	-2.99585	-2.83839	-2.36929	-3.29222	-4.40259	-5.3515	-5.31205	-4.13113	-2.30551	-4.04427	-4.02756	-4.10169	-4.22154	-5.13131	-4.17015	-4.04072	-3.65171	-4.16672	-3.57501	-2.95634	-4.14428	-2.54349	-4.38282	-1.88316	-1.93974	-4.22115	-4.98563
A0A140G945	-6.27249	-5.82238	-4.49219	-7.38352	-7.90368	-6.6125	-6.64887	-3.72298	-7.19153	-7.48984	-6.28609	-6.69338	-5.95684	-4.31184	-4.43466	-3.66456	-6.11893	-4.20289	-3.90591	-4.54389	-3.99444	-4.53495	-5.04654	-4.31654	-4.00527	-5.25529	-3.08828	-3.96123	-5.48567	-4.54497	-6.81678	-5.60788	-2.53608	-5.26995	-5.21488	-5.39832	-3.18805
P02489	-6.27249	-5.82238	-4.49219	-7.38352	-7.90368	-6.6125	-6.64887	-3.72298	-7.19153	-7.48984	-6.28609	-6.69338	-5.95684	-4.31184	-4.43466	-3.66456	-6.11893	-4.20289	-3.90591	-4.54389	-3.99444	-4.53495	-5.04654	-4.31654	-4.00527	-5.25529	-3.08828	-3.96123	-5.48567	-4.54497	-6.81678	-5.60788	-2.53608	-5.26995	-5.21488	-5.39832	-3.18805
A0A5B9	-5.67485	-6.06359	-19.0819	-19.0819	-19.0819	-19.0819	-5.96039	-19.0819	-19.0819	-4.87348	-19.0819	-19.0819	-19.0819	-19.0819	-6.80674	-4.99348	-5.34368	-6.07065	-5.14666	-4.51784	-5.26608	-4.50645	-4.95897	-5.05307	-5.52151	-6.30612	-6.39803	-6.25928	-6.94728	-5.73607	-6.24159	-5.53468	-5.11968	-5.4986	-5.55498	-5.57578	-5.90175
P01850	-5.67485	-19.0819	-19.0819	-19.0819	-19.0819	-19.0819	-5.96039	-19.0819	-19.0819	-4.87348	-19.0819	-19.0819	-6.06095	-19.0819	-6.80674	-4.99348	-5.34368	-6.07065	-5.14666	-4.51784	-5.26608	-4.50645	-4.95897	-5.05307	-5.52151	-6.30612	-6.39803	-6.25928	-6.94728	-5.73607	-6.24159	-5.53468	-5.11968	-5.4986	-5.55498	-5.57578	-5.90175
P0DSE2	-5.67485	-19.0819	-19.0819	-19.0819	-19.0819	-5.28812	-5.96039	-19.0819	-19.0819	-4.87348	-19.0819	-19.0819	-19.0819	-19.0819	-6.80674	-4.99348	-5.34368	-6.07065	-5.14666	-4.51784	-5.26608	-4.50645	-4.95897	-5.05307	-5.52151	-6.30612	-6.39803	-6.25928	-6.94728	-5.73607	-6.24159	-5.53468	-5.11968	-5.4986	-5.55498	-5.57578	-5.90175
A0AVF1	-19.0819	-19.0819	-19.0819	-19.0819	-19.0819	-19.0819	-19.0819	-19.0819	-19.0819	-19.0819	-19.0819	-19.0819	-19.0819	-19.0819	-8.18972	-6.72245	-7.53802	-6.1976	-6.6416	-6.20282	-6.10762	-7.50356	-7.64105	-7.46223	-6.57034	-6.75898	-6.43879	-7.3081	-7.99611	-6.7849	-7.24618	-6.55634	-6.67017	-7.44763	-6.0248	-8.07423	-6.23468
A0AVT1	-10.5895	-19.0819	-19.0819	-19.0819	-19.0819	-4.01645	-7.15398	-19.0819	-19.0819	-19.0819	-10.5964	-8.45142	-19.0819	-19.0819	-7.32764	-6.85074	-7.46614	-5.81086	-5.01662	-5.89442	-5.71419	-7.14439	-3.97818	-7.52202	-5.76338	-4.91199	-6.05404	-5.70306	-7.39117	-6.17164	-8.08714	-5.89268	-5.88363	-5.95085	-6.76914	-6.34835	-5.82013
A0MZ66	-9.40804	-9.79678	-19.0819	-19.0819	-19.0819	-6.26434	-19.0819	-19.0819	-19.0819	-19.0819	-19.0819	-19.0819	-8.29963	-19.0819	-7.10567	-6.18826	-7.38405	-5.85726	-8.84265	-6.67092	-6.50668	-5.52865	-6.89272	-8.27776	-5.78678	-5.91916	-6.1166	-5.95709	-7.15628	-5.94507	-5.96028	-4.77243	-5.55456	-5.9917	-6.01788	-5.9524	-5.43238
A0PJK1	-5.75107	-5.62656	-2.76505	-3.60257	-6.13326	-4.64985	-5.68288	-5.68234	-5.95232	-7.29318	-3.54978	-4.99212	-4.97322	-2.91083	-3.78435	-3.19299	-4.11053	-1.89271	-2.85415	-2.59521	-2.7793	-4.86215	-5.70336	-3.63641	-3.98395	-4.50958	-2.95506	-3.62359	-4.07038	-2.99188	-4.79589	-2.438	-4.09154	-3.08168	-3.52347	-4.23443	-1.15834
A1A5D9	-19.0819	-19.0819	-19.0819	-19.0819	-19.0819	-19.0819	-19.0819	-19.0819	-19.0819	-19.0819	-19.0819	-19.0819	-19.0819	-19.0819	-4.41341	-6.02826	-5.04706	-5.81221	-6.052	-8.27081	-5.73361	-6.20774	-4.6247	-6.12176	-7.18786	-8.66759	-7.63788	-8.44631	-9.13432	-7.92311	-7.93831	-6.52434	-8.05728	-7.71234	-8.19082	-6.44883	-8.08879
A1L0T0	-19.0819	-19.0819	-19.0819	-19.0819	-19.0819	-19.0819	-19.0819	-19.0819	-19.0819	-19.0819	-8.43469	-19.0819	-19.0819	-19.0819	-6.0577	-5.83528	-6.41801	-5.66851	-4.91925	-5.57183	-5.54064	-6.52783	-5.22538	-5.89488	-6.93184	-7.78972	-5.81114	-6.88906	-7.57707	-6.36586	-7.37389	-5.15406	-5.40384	-5.90395	-6.23456	-6.37319	-6.79743
A4D1P6	-8.98307	-19.0819	-19.0819	-8.76124	-19.0819	-19.0819	-19.0819	-19.0819	-19.0819	-7.23722	-19.0819	-19.0819	-6.61124	-19.0819	-6.49953	-6.15352	-7.43903	-6.19161	-6.09396	-6.27726	-6.11302	-5.98946	-6.44602	-7.0263	-5.90715	-8.02731	-6.30032	-7.20893	-7.89694	-6.82427	-6.70093	-6.712	-5.77432	-6.67583	-6.80001	-5.82961	-6.13432
A5YKK6	-5.76115	-3.02327	-2.68886	-4.68721	-3.38125	-2.91154	-5.41299	-3.94404	-0.987886	-3.93778	-6.32547	-3.136	-3.43116	-3.58983	-5.37654	-7.2523	-3.82124	-7.13517	-5.57439	-7.03978	-7.85763	-3.03586	-5.9795	-3.0141	-8.17962	-3.39143	-5.19212	-4.36085	-6.66234	-5.45113	-5.46634	-6.59036	-6.58112	-5.21365	-5.18897	-3.81059	-5.81164
A6NFA1	-8.91206	-19.0819	-19.0819	-19.0819	-19.0819	-6.54768	-19.0819	-19.0819	-19.0819	-5.46812	-19.0819	-8.49275	-19.0819	-9.20362	-4.91447	-4.59184	-5.71372	-5.02971	-4.26271	-6.05744	-4.17798	-5.61421	-5.75092	-4.78164	-6.35901	-5.94782	-5.00995	-4.86825	-6.65548	-5.44427	-6.59371	-6.91821	-5.05771	-4.88826	-4.90682	-4.99057	-6.83352
A8K0Z3	-19.0819	-19.0819	-5.60621	-19.0819	-19.0819	-6.459	-19.0819	-19.0819	-19.0819	-19.0819	-19.0819	-8.08926	-8.63762	-19.0819	-6.55118	-6.64201	-7.09711	-6.18654	-6.08699	-6.04054	-6.06588	-6.81505	-6.95804	-6.95831	-6.24747	-6.31017	-5.91498	-6.63177	-7.54729	-6.33608	-5.93853	-6.59078	-5.94952	-6.69978	-6.41125	-6.34341	-6.296
C4AMC7	-8.25152	-19.0819	-5.60621	-19.0819	-19.0819	-6.459	-19.0819	-19.0819	-19.0819	-19.0819	-19.0819	-19.0819	-8.63762	-19.0819	-6.55118	-6.64201	-7.09711	-6.18654	-6.08699	-6.04054	-6.06588	-6.81505	-6.95804	-6.95831	-6.24747	-6.31017	-5.91498	-6.63177	-7.54729	-6.33608	-5.93853	-6.59078	-5.94952	-6.69978	-6.41125	-6.34341	-6.296
Q6VEQ5	-8.25152	-19.0819	-5.60621	-19.0819	-19.0819	-6.459	-19.0819	-19.0819	-19.0819	-19.0819	-19.0819	-19.0819	-8.63762	-19.0819	-6.55118	-6.64201	-7.09711	-6.18654	-6.08699	-6.04054	-6.06588	-6.81505	-6.95804	-6.95831	-6.24747	-6.31017	-5.91498	-6.63177	-7.54729	-6.33608	-5.93853	-6.59078	-5.94952	-6.69978	-6.41125	-6.34341	-6.296
B1AK53	-19.0819	-19.0819	-6.69665	-19.0819	-19.0819	-19.0819	-19.0819	-19.0819	-19.0819	-19.0819	-4.46736	-19.0819	-19.0819	-19.0819	-6.07971	-6.13771	-6.84451	-5.91765	-6.23175	-6.06727	-6.37766	-6.0372	-6.28908	-6.74075	-6.78333	-5.80762	-5.91068	-6.01403	-7.55649	-6.34528	-6.36048	-6.47083	-5.15539	-6.48638	-6.47556	-6.07187	-6.71092
B2RUZ4	-19.0819	-19.0819	-19.0819	-19.0819	-19.0819	-19.0819	-19.0819	-19.0819	-19.0819	-6.90969	-5.82922	-19.0819	-19.0819	-19.0819	-6.3164	-6.61666	-6.3748	-6.45815	-7.43989	-5.60278	-7.11329	-4.72231	-7.40167	-5.52302	-5.02365	-5.56008	-6.45544	-6.60947	-6.88962	-5.06509	-6.01922	-6.1702	-4.94113	-5.53967	-5.15962	-4.81142	-6.29014
B5ME19	-7.37221	-5.2006	-5.7028	-8.25382	-19.0819	-5.34226	-8.84872	-19.0819	-9.39139	-19.0819	-19.0819	-6.17844	-19.0819	-19.0819	-5.62581	-5.75996	-6.55216	-5.02735	-4.23555	-4.83114	-4.86808	-5.41588	-3.38626	-6.30503	-4.12931	-6.48684	-4.90134	-6.69953	-6.39224	-5.07379	-5.90677	-3.96405	-4.05065	-4.48728	-5.21689	-5.97106	-5.36769
Q99613	-7.37221	-5.2006	-5.7028	-8.25382	-19.0819	-5.34226	-8.84872	-19.0819	-9.39139	-19.0819	-19.0819	-6.17844	-19.0819	-19.0819	-5.62581	-5.75996	-6.55216	-5.02735	-4.23555	-4.83114	-4.86808	-5.41588	-3.38626	-6.30503	-4.12931	-6.48684	-4.90134	-6.69953	-6.39224	-5.07379	-5.90677	-3.96405	-4.05065	-4.48728	-5.21689	-5.97106	-5.36769
K7EJ46	-8.37664	-19.0819	-8.47141	-5.29001	-19.0819	-19.0819	-19.0819	-19.0819	-19.0819	-7.32565	-6.74445	-8.21437	-7.92201	-5.5452	-7.05011	-6.90958	-6.93894	-5.61177	-4.54676	-5.82138	-7.22776	-7.1707	-8.36199	-7.35608	-5.82486	-6.30729	-5.56715	-5.86335	-7.54442	-7.45594	-6.77642	-7.09193	-6.37044	-6.09573	-4.82512	-7.66266	-6.11549
O00159	-5.80157	-5.32128	-5.44636	-2.51916	-7.0234	-3.67863	-5.56352	-5.55111	-7.60811	-6.11619	-4.78982	-4.27113	-6.56219	-4.41831	-4.25993	-3.84068	-4.05525	-4.14197	-3.46712	-2.81785	-3.21523	-3.99636	-3.16547	-3.92284	-3.27618	-4.32799	-4.47401	-4.27771	-6.36411	-3.73878	-4.75491	-3.10146	-3.56747	-3.33433	-3.22111	-4.31654	-3.71917
O00178	-19.0819	-19.0819	-19.0819	-19.0819	-19.0819	-19.0819	-19.0819	-19.0819	-19.0819	-19.0819	-19.0819	-19.0819	-19.0819	-19.0819	-5.98282	-6.17771	-7.36986	-5.72998	-6.98261	-4.60863	-5.46447	-5.97865	-5.12745	-6.26064	-5.41959	-6.00945	-6.44173	-6.55857	-7.36318	-6.03537	-6.05057	-5.82532	-7.10787	-5.6506	-5.91278	-6.0427	-5.81002
O00186	-19.0819	-19.0819	-19.0819	-8.69766	-19.0819	-19.0819	-19.0819	-19.0819	-19.0819	-19.0819	-19.0819	-8.75722	-6.66323	-8.24677	-5.65089	-6.9082	-6.39466	-5.59588	-5.37135	-5.62903	-6.50799	-6.25643	-5.67305	-6.40651	-6.80055	-8.13389	-7.18443	-7.01492	-7.70293	-6.49172	-6.50692	-6.26286	-5.16438	-5.15376	-6.33259	-7.20377	-6.6574
O00194	-7.74657	-19.0819	-7.84135	-5.88605	-19.0819	-7.09887	-4.71363	-19.0819	-19.0819	-8.07877	-5.81041	-19.0819	-4.97075	-19.0819	-5.53606	-6.26586	-4.56839	-4.06182	-5.04389	-2.6656	-4.5892	-6.49956	-5.18496	-5.40745	-7.47757	-6.35328	-7.01004	-5.6408	-7.59041	-6.3792	-6.47454	-5.53883	-6.54325	-6.13874	-3.49009	-7.71584	-6.00098
O00203	-7.50152	-19.0819	-19.0819	-4.9156	-19.0819	-19.0819	-19.0819	-19.0819	-8.93241	-19.0819	-19.0819	-7.8544	-19.0819	-19.0819	-6.61906	-5.97999	-6.42664	-6.21465	-6.66376	-5.58512	-6.21665	-6.47304	-4.83102	-6.98544	-6.80709	-6.12679	-6.20969	-6.01856	-7.36391	-6.1527	-7.10223	-5.30438	-5.92018	-4.67728	-6.26313	-5.77545	-6.27669
O00214	-6.47854	-19.0819	-19.0819	-6.70433	-19.0819	-7.09154	-19.0819	-19.0819	-8.74514	-6.88972	-19.0819	-7.49889	-8.2155	-19.0819	-6.67367	-6.32935	-6.07204	-7.52154	-6.93112	-6.19895	-5.77034	-7.03027	-6.3884	-5.4588	-6.75887	-6.83981	-6.37395	-6.28426	-7.84417	-6.27557	-7.02914	-5.70134	-6.56636	-6.13363	-6.4217	-6.6403	-7.43845
O00231	-8.58175	-6.85993	-6.9296	-7.47511	-7.81864	-6.23056	-8.27708	-7.36772	-7.6377	-8.09075	-6.31294	-6.13138	-6.71986	-7.01352	-5.66977	-5.98172	-6.38056	-5.38458	-5.33446	-4.81418	-5.71605	-4.90319	-4.45852	-6.61964	-5.32512	-5.6956	-5.17687	-6.11773	-5.51657	-6.48561	-6.29645	-4.08969	-3.41302	-4.97466	-5.06624	-5.08501	-5.61269
O00232	-10.8475	-7.90063	-6.72644	-7.48634	-8.60858	-6.50092	-8.65089	-8.15766	-8.42763	-7.84408	-7.51888	-7.34963	-7.67195	-7.80345	-5.61154	-6.07795	-6.53323	-5.12196	-5.86279	-4.83361	-5.66584	-5.51241	-4.50658	-6.39044	-5.13383	-5.62866	-5.72873	-6.98823	-7.00128	-5.67456	-6.9881	-4.94088	-4.34167	-5.41552	-5.56354	-6.01017	-5.54015
O00264	-2.57438	-3.16474	-5.00533	-3.89753	-2.16442	-4.0063	-3.99542	-2.38324	-4.14499	-4.51593	-4.6996	-2.60504	-4.86707	-3.52027	-3.59108	-3.26451	-2.7915	-1.97323	-3.23658	-1.84099	-2.78658	-3.44305	-1.18646	-2.3151	-2.97107	-3.49768	-2.92662	-4.46984	-3.51886	-4.30838	-2.92759	-2.84082	-3.13517	-2.94815	-3.3214	-2.96513	-2.80364
O00303	-19.0819	-19.0819	-6.86719	-6.55059	-19.0819	-5.83521	-19.0819	-19.0819	-19.0819	-19.0819	-19.0819	-19.0819	-6.99845	-19.0819	-5.74309	-6.29578	-8.38678	-6.69096	-5.4846	-5.64137	-5.56933	-5.5625	-3.82194	-6.65773	-5.58586	-6.10672	-5.76742	-6.25005	-6.85428	-5.64307	-5.65827	-4.25697	-4.57408	-4.94862	-5.5074	-6.2974	-5.18111
O00339	-19.0819	-19.0819	-19.0819	-4.00459	-7.86796	-19.0819	-19.0819	-5.15803	-19.0819	-7.45903	-5.76764	-7.05149	-7.59985	-7.50531	-7.27	-7.4207	-7.04424	-6.17577	-6.92285	-5.25971	-6.16687	-6.60923	-6.5854	-5.88038	-4.88939	-6.03973	-6.74523	-7.11542	-5.62006	-5.62901	-6.62668	-7.23199	-6.88023	-4.68282	-5.9215	-7.05296	-6.36517
O00442	-8.1707	-19.0819	-7.96529	-7.55744	-9.26739	-7.39673	-8.54378	-19.0819	-19.0819	-19.0819	-19.0819	-19.0819	-7.71002	-19.0819	-6.38019	-7.34471	-7.93975	-6.58464	-6.1486	-5.99546	-6.19385	-6.82652	-5.975	-7.17256	-5.58336	-6.84046	-6.18405	-5.85033	-7.5353	-7.0552	-7.10944	-5.5814	-5.98807	-6.019	-6.35177	-7.04175	-5.73015
O00451	-19.0819	-19.0819	-19.0819	-5.80519	-19.0819	-19.0819	-19.0819	-19.0819	-19.0819	-4.45833	-19.0819	-19.0819	-19.0819	-19.0819	-6.59682	-6.57926	-5.32017	-6.77153	-6.26555	-6.44886	-6.28461	-8.35215	-7.63112	-6.37498	-8.64423	-8.83287	-8.22822	-10.3268	-10.07	-8.0567	-8.87399	-10.1738	-8.47223	-8.62131	-8.72749	-7.83176	-10.4813
O00468	-0.980154	0.349214	-0.840141	-0.441772	0.788425	0.122145	1.32981	-0.0682621	-0.73827	-0.227265	0.720412	1.30884	0.1804	-2.09834	-1.16716	-0.609692	-1.18583	-1.32769	-2.14151	-1.01516	-0.236414	-2.52504	-1.34664	-1.77973	-0.860046	-0.00115676	-0.0593834	-0.710162	0.640129	-0.778045	-1.06428	-1.29788	-2.23182	-0.513829	0.0929869	-1.50183	0.273159
O00471	-19.0819	-19.0819	-19.0819	-19.0819	-19.0819	-19.0819	-19.0819	-19.0819	-19.0819	-19.0819	-19.0819	-19.0819	-19.0819	-19.0819	-6.42337	-6.57	-6.80675	-4.85618	-5.73952	-5.54719	-6.43451	-5.6988	-4.72639	-7.39291	-7.77163	-6.91297	-6.02434	-6.589	-9.54077	-5.74448	-6.97515	-5.48467	-5.5146	-5.65278	-5.85472	-6.38966	-6.36613
O00476	-19.0819	-19.0819	-19.0819	-19.0819	-19.0819	-19.0819	-19.0819	-19.0819	-19.0819	-19.0819	-19.0819	-19.0819	-19.0819	-19.0819	-6.33582	-6.62343	-7.03343	-6.23466	-6.13701	-6.32031	-7.62412	-6.47629	-6.54211	-6.51031	-5.81591	-5.29447	-7.33133	-6.02735	-7.38788	-7.49003	-6.19187	-6.40522	-5.71623	-6.15433	-6.04537	-6.20164	-4.87898
O00483	-19.0819	-19.0819	-19.0819	-5.34138	-19.0819	-5.08913	-19.0819	-19.0819	-19.0819	-19.0819	-19.0819	-19.0819	-19.0819	-19.0819	-4.3692	-3.81417	-4.51842	-2.77035	-3.9353	-2.98763	-3.01145	-3.32961	-3.43594	-3.94593	-5.29044	-3.7532	-4.05668	-3.36006	-4.99033	-3.77912	-6.19731	-3.4278	-3.20721	-3.13411	-3.81515	-6.37908	-3.68225
O00487	-19.0819	-19.0819	-19.0819	-7.06523	-19.0819	-19.0819	-7.02334	-19.0819	-19.0819	-7.72256	-7.81709	-19.0819	-8.1962	-19.0819	-4.60501	-7.68463	-7.15662	-7.85989	-7.59582	-7.42058	-7.05252	-4.41051	-5.1841	-7.59295	-7.33092	-5.9088	-6.95741	-6.27808	-8.94026	-5.96801	-8.0905	-5.61507	-5.25401	-5.37787	-5.86603	-6.05646	-6.10496
O00506	-19.0819	-19.0819	-19.0819	-6.32442	-19.0819	-7.5179	-19.0819	-19.0819	-19.0819	-19.0819	-19.0819	-19.0819	-19.0819	-19.0819	-7.40117	-7.33848	-9.72794	-6.30746	-7.05068	-5.569	-7.47229	-7.62297	-7.48217	-7.27719	-6.96025	-8.29559	-7.96186	-7.28647	-8.38602	-6.08232	-7.19002	-6.04452	-6.78825	-6.80162	-7.25659	-7.79306	-7.34049
O00515	-8.82214	-7.67333	-5.54905	-19.0819	-19.0819	-19.0819	-19.0819	-19.0819	-19.0819	-10.0694	-19.0819	-9.57492	-19.0819	-4.6378	-7.68472	-8.75575	-7.08415	-6.28538	-5.27251	-6.37103	-5.71155	-6.68091	-4.78748	-6.93976	-5.82898	-8.06894	-6.4138	-7.51811	-8.20612	-7.17551	-7.98872	-6.47364	-6.05356	-9.04558	-9.07977	-6.84175	-7.16059
O00522	-19.0819	-19.0819	-19.0819	-5.81435	-19.0819	-6.81962	-9.05864	-19.0819	-19.0819	-19.0819	-7.54048	-6.1068	-19.0819	-8.97712	-7.40289	-6.40209	-6.79778	-6.65358	-5.47492	-6.52873	-7.73373	-6.40139	-7.21688	-6.48899	-6.08559	-6.98166	-6.59401	-6.64095	-7.86304	-5.90892	-6.66703	-7.34425	-6.26526	-6.28074	-6.4667	-7.22617	-6.87342
O00526	-5.00742	-4.33382	-5.24878	-2.06921	-6.79341	-2.02622	-4.0419	-4.65501	-6.52801	-3.75879	-4.76104	-2.53913	-4.4625	-4.3008	-2.47971	-2.77194	-1.38157	-1.19604	-0.588501	-1.39975	-1.17088	-1.56315	-3.67868	-3.42069	-2.20278	-3.5398	-2.99416	-3.76908	-5.28411	-3.13772	-1.89381	-3.2773	-2.64116	-3.00114	-3.66295	-3.31645	-3.02751
O00534	-19.0819	-3.19805	-4.9549	-19.0819	-19.0819	-4.58463	-7.52558	-8.07855	-19.0819	-7.76497	-19.0819	-19.0819	-7.04842	-19.0819	-5.21313	-6.37217	-6.50575	-4.75446	-4.60229	-5.04593	-5.58064	-5.34788	-3.95674	-7.23575	-4.26345	-5.79149	-5.06883	-6.16596	-6.85397	-8.71694	-5.65796	-4.49985	-4.76116	-5.84383	-5.92691	-5.78959	-5.434
O00571	-8.54918	-8.2136	-5.38917	-6.82048	-8.92155	-6.75893	-8.19794	-8.47063	-8.74061	-8.47436	-8.30161	-7.68493	-8.18897	-8.11642	-6.50778	-6.55513	-7.38059	-5.79942	-5.5863	-5.56358	-5.60458	-5.65161	-3.55471	-6.88807	-5.65429	-7.20395	-5.44647	-6.84274	-6.62722	-5.79239	-6.85344	-4.38023	-4.99239	-5.20527	-5.91991	-6.94217	-6.01436
O00629	-19.0819	-19.0819	-19.0819	-7.45335	-19.0819	-5.83658	-19.0819	-19.0819	-19.0819	-19.0819	-7.1721	-19.0819	-8.06128	-19.0819	-6.30431	-7.09078	-6.85024	-6.18282	-5.05731	-4.73552	-6.97319	-7.86882	-4.4785	-6.1675	-5.67547	-7.51342	-5.64476	-6.52588	-7.21389	-6.00268	-6.70044	-4.92598	-4.70304	-5.60859	-6.31803	-7.07103	-6.27455
O00743	-19.0819	-19.0819	-7.23138	-19.0819	-19.0819	-19.0819	-19.0819	-19.0819	-19.0819	-19.0819	-9.05544	-19.0819	-19.0819	-19.0819	-7.30847	-5.82088	-6.9945	-6.02076	-6.09807	-4.93034	-6.61023	-6.7904	-5.35821	-6.84335	-6.13842	-6.30689	-6.20953	-6.18826	-7.52242	-6.31121	-7.04252	-5.66158	-5.5719	-6.07373	-6.57178	-6.30366	-6.09058
O14494	-19.0819	-19.0819	-19.0819	-4.37199	-19.0819	-19.0819	-19.0819	-19.0819	-6.7636	-19.0819	-5.42254	-19.0819	-6.23396	-19.0819	-5.05086	-4.91794	-5.86464	-2.27241	-4.70037	-3.23775	-4.71943	-5.87752	-5.10547	-7.46601	-5.24215	-5.09708	-4.88371	-5.68591	-6.35393	-5.14272	-5.15792	-5.8781	-4.40942	-5.55556	-4.72252	-4.99401	-5.3084
O14495	-19.0819	-19.0819	-6.69714	-6.38054	-6.13232	-5.04088	-19.0819	-19.0819	-19.0819	-19.0819	-4.9576	-5.03877	-19.0819	-19.0819	-5.26861	-4.94879	-5.80945	-5.12055	-4.91303	-5.09126	-4.55592	-5.77619	-5.31813	-5.28632	-5.02542	-5.25482	-5.31829	-6.37732	-6.49195	-5.28074	-5.57223	-5.0234	-4.3348	-4.10639	-5.19139	-5.42323	-5.32211
O14498	1.16557	-0.655945	0.0728516	-0.67291	-1.46232	0.336745	-0.266339	-1.37258	-0.188006	0.695752	-0.491533	0.330705	-0.679423	-1.53021	0.0176471	1.18056	0.150789	1.3644	0.785967	1.93822	1.52167	0.133466	-0.089931	1.32592	0.346822	0.347695	1.19841	0.29293	0.447543	0.128751	2.36585	0.765959	1.53594	1.04997	1.12348	1.50959	0.0748558
O14558	-5.59736	-19.0819	-6.70604	-19.0819	-4.85027	-19.0819	-19.0819	-2.27455	-19.0819	-6.94346	-19.0819	-19.0819	-19.0819	-4.62946	-6.86395	-7.15646	-7.63744	-7.28315	-5.18712	-6.0348	-7.06741	-7.23419	-7.05107	-8.4104	-6.77801	-7.58684	-8.76135	-7.3305	-4.50612	-6.99258	-7.25493	-6.69994	-7.05632	-8.16365	-6.86128	-6.91336	-6.32048
O14579	-19.0819	-19.0819	-19.0819	-19.0819	-19.0819	-19.0819	-19.0819	-19.0819	-19.0819	-19.0819	-19.0819	-7.03263	-19.0819	-19.0819	-6.57026	-6.53347	-7.1162	-6.31742	-5.88467	-5.76763	-6.39893	-8.16763	-4.8238	-7.55014	-6.10827	-7.35179	-6.13561	-7.54285	-7.5927	-6.64619	-6.55593	-5.43905	-5.56774	-5.64591	-6.23717	-7.33809	-6.14784
O14617	-19.0819	-19.0819	-19.0819	-19.0819	-19.0819	-19.0819	-19.0819	-19.0819	-19.0819	-19.0819	-8.00942	-19.0819	-19.0819	-19.0819	-6.27362	-6.25854	-6.98859	-6.43386	-6.09216	-5.86769	-6.42466	-7.13169	-5.4679	-7.55033	-6.67998	-7.09863	-6.80788	-7.04403	-7.89073	-6.67952	-6.69473	-5.89906	-5.77766	-5.67916	-6.68099	-7.98672	-6.72363
O14638	-6.36188	-6.22647	-5.63823	-6.42553	-6.78711	-6.18828	-6.06448	-6.18578	-6.60617	-7.03865	-5.68005	-5.52718	-5.64047	-5.62174	-5.29744	-4.93877	-6.17265	-3.76814	-3.67561	-4.74607	-3.84835	-5.85732	-5.21519	-5.08935	-4.18817	-4.55247	-4.99794	-5.24185	-6.22783	-5.66915	-5.88226	-6.24223	-3.66876	-4.2319	-5.66944	-4.81799	-5.5881
O14639	-19.0819	-19.0819	-6.6232	-19.0819	-19.0819	-5.04723	-19.0819	-19.0819	-19.0819	-19.0819	-19.0819	-19.0819	-19.0819	-19.0819	-7.90264	-6.10924	-6.69196	-5.89318	-5.4	-5.97883	-6.36133	-5.50672	-2.85875	-7.86239	-5.70037	-7.92264	-5.07715	-8.34763	-8.01273	-6.80152	-6.81672	-5.04986	-6.92007	-6.19065	-8.78648	-6.80885	-6.9672
O14678	-8.35506	-19.0819	-7.05159	-6.32929	-19.0819	-19.0819	-19.0819	-19.0819	-19.0819	-19.0819	-19.0819	-9.2088	-9.75716	-19.0819	-6.14075	-7.00086	-6.67214	-5.83665	-5.79025	-5.98825	-5.80931	-6.04036	-6.19536	-7.35772	-6.59815	-9.82471	-7.07758	-8.21819	-8.5478	-7.33659	-7.3518	-7.31127	-6.5128	-6.5756	-7.2053	-7.49936	-7.2992
O14744	-7.09712	-19.0819	-19.0819	-19.0819	-9.07415	-5.21391	-8.15904	-19.0819	-6.71006	-19.0819	-7.98446	-7.16923	-8.36357	-19.0819	-5.37606	-5.29998	-6.43661	-3.89232	-4.90551	-6.24778	-6.84149	-5.75333	-5.35598	-6.00549	-5.27737	-6.79919	-5.05804	-5.62662	-5.06458	-5.30867	-5.58519	-5.1837	-4.09633	-4.77661	-5.70164	-4.92557	-5.46602
O14798	-7.8145	-8.24992	-5.1198	-19.0819	-19.0819	-6.51552	-5.76746	-19.0819	-19.0819	-19.0819	-19.0819	-4.18557	-8.24728	-19.0819	-7.29973	-7.24878	-8.84939	-4.26511	-3.60165	-4.07932	-4.76023	-5.28236	-7.54511	-5.41703	-19.0819	-19.0819	-9.14685	-19.0819	-19.0819	-19.0819	-19.0819	-7.53657	-9.0193	-19.0819	-7.26231	-7.41359	-19.0819
O14807	-19.0819	-19.0819	-19.0819	-19.0819	-19.0819	-19.0819	-19.0819	-19.0819	-19.0819	-19.0819	-19.0819	-7.51355	-19.0819	-19.0819	-7.8007	-7.28371	-8.34663	-6.3275	-7.45021	-7.78453	-7.46926	-7.94339	-7.85531	-8.05446	-5.78414	-5.97279	-6.80117	-6.43897	-7.20991	-4.86021	-6.01391	-5.88531	-5.61214	-6.26644	-5.56356	-8.20734	-5.96222
O14817	-19.0819	-19.0819	-19.0819	-6.09914	-19.0819	-6.00415	-19.0819	-6.68535	-19.0819	-6.11828	-7.03191	-7.29876	-7.84712	-19.0819	-5.65664	-5.84624	-6.86115	-6.03453	-5.93688	-8.11159	-5.95594	-6.43006	-8.8386	-5.28839	-5.19146	-6.94181	-4.71463	-6.14554	-6.68515	-5.11846	-5.17844	-6.18488	-5.08738	-5.20017	-5.79876	-6.07775	-5.63962
O14818	-5.64626	-4.88062	-3.92395	-5.19849	-6.77287	-4.07197	-4.86172	-5.88881	-6.45821	-5.73026	-5.03046	-4.9408	-5.85604	-5.5346	-4.23049	-4.72346	-5.67307	-3.47403	-2.39817	-3.99017	-3.01026	-4.73019	-3.21852	-5.17064	-3.14989	-4.73501	-4.53263	-5.14363	-5.11018	-4.4084	-4.38354	-4.75906	-4.11456	-3.73502	-5.20259	-4.36937	-5.09912
O14841	-6.89186	-6.29184	-4.98014	-5.47766	-6.57322	-4.90717	-6.04128	-6.34526	-6.61523	-6.39992	-5.11034	-6.80945	-7.14206	-5.99105	-4.68793	-4.23001	-5.58581	-3.34556	-3.1475	-3.034	-3.92132	-4.43516	-3.82027	-4.09409	-3.5778	-4.68799	-4.37171	-4.55047	-4.48296	-5.20508	-5.52278	-3.69144	-2.29402	-3.23119	-3.96565	-3.82215	-4.21474
O14964	-6.53977	-19.0819	-19.0819	-6.24331	-19.0819	-6.95625	-7.1922	-7.98875	-19.0819	-19.0819	-7.05205	-19.0819	-19.0819	-5.46851	-6.23051	-6.14795	-6.49377	-4.9374	-5.86549	-5.37519	-5.33055	-5.98819	-5.64914	-5.80171	-5.24628	-6.42682	-5.41187	-5.86805	-6.89765	-5.68644	-5.70164	-5.51825	-5.31561	-5.41264	-5.94613	-5.94424	-5.12574
O14966	-5.92627	-6.31501	-5.54467	-5.0523	-7.02296	-5.53955	-7.32933	-6.57204	-6.84202	-5.76764	-6.44041	-7.35353	-6.31237	-6.21783	-4.51841	-4.55514	-5.80202	-4.24498	-5.34245	-4.78157	-4.79675	-4.77579	-4.9361	-4.79566	-4.03037	-4.58984	-4.68722	-4.49547	-5.83225	-4.62104	-6.08679	-5.27037	-4.58064	-4.38357	-3.65626	-5.32724	-3.10901
O14974	-8.95275	-6.17944	-19.0819	-8.73093	-6.69165	-19.0819	-7.28029	-19.0819	-19.0819	-7.46082	-19.0819	-19.0819	-19.0819	-19.0819	-7.45286	-6.80728	-6.79045	-6.59122	-7.10739	-8.1888	-7.05619	-4.91033	-5.71056	-6.47299	-4.18741	-6.01282	-5.86918	-6.56194	-6.34531	-6.03873	-4.99074	-5.05667	-5.56794	-6.15865	-7.47966	-7.78454	-7.09659
O14975	-19.0819	-6.2535	-19.0819	-19.0819	-19.0819	-5.48537	-5.86247	-19.0819	-7.83737	-19.0819	-19.0819	-19.0819	-7.30773	-19.0819	-5.65836	-6.37444	-6.97097	-5.29153	-7.25765	-6.31577	-6.48998	-7.14419	-8.56693	-6.50577	-5.00192	-5.38456	-7.3451	-8.58765	-7.28721	-9.71571	-8.36807	-4.35508	-4.80297	-6.6006	-5.84421	-5.92587	-6.34969
O14976	-19.0819	-19.0819	-19.0819	-19.0819	-19.0819	-6.51812	-19.0819	-19.0819	-19.0819	-19.0819	-19.0819	-19.0819	-19.0819	-19.0819	-6.83737	-6.7282	-7.34666	-6.54788	-6.45023	-6.63354	-7.16827	-5.80701	-5.07217	-7.0967	-6.25976	-8.00891	-5.79958	-6.62014	-7.30815	-6.09694	-6.11214	-5.62096	-5.01885	-5.62857	-6.34523	-6.30849	-6.26262
O14980	-19.0819	-19.0819	-19.0819	-19.0819	-19.0819	-19.0819	-19.0819	-19.0819	-19.0819	-19.0819	-19.0819	-19.0819	-19.0819	-19.0819	-6.60945	-8.09944	-7.34876	-6.63027	-5.59293	-6.44226	-6.20344	-5.65643	-5.35279	-7.46724	-6.67399	-6.46069	-6.05761	-7.47692	-7.69782	-6.48661	-6.50181	-5.31777	-5.28466	-5.62633	-6.76793	-6.68667	-6.65229
O15020	-19.0819	-19.0819	-19.0819	-7.29563	-19.0819	-19.0819	-19.0819	-19.0819	-7.45846	-8.53833	-5.36995	-8.04387	-19.0819	-19.0819	-9.44958	-7.4602	-7.11837	-7.82866	-6.12741	-6.51242	-6.36773	-6.37703	-4.57104	-7.85212	-6.67955	-7.84059	-6.42524	-5.94821	-8.18674	-7.12345	-5.59408	-6.04908	-7.16833	-6.24069	-6.97742	-7.52415	-7.2275
O15063	-4.33848	-19.0819	-5.55778	-4.00136	-19.0819	-3.53947	-19.0819	-19.0819	-19.0819	-19.0819	-6.15682	-5.98757	-19.0819	-19.0819	-3.71232	-3.67553	-4.25825	-2.523	-3.61392	-3.55129	-3.37029	-3.85501	-4.83903	-3.72899	-5.04184	-5.06088	-4.9974	-5.77961	-6.46761	-5.25641	-4.68932	-6.62808	-4.30753	-5.01893	-5.79184	-5.99743	-5.42208
O15066	-19.0819	-19.0819	-19.0819	-19.0819	-19.0819	-6.58687	-19.0819	-19.0819	-19.0819	-19.0819	-19.0819	-19.0819	-19.0819	-19.0819	-6.4782	-6.74771	-7.39212	-6.03117	-5.79642	-6.31816	-6.25724	-6.40897	-7.60849	-6.54005	-7.00953	-6.22009	-7.27528	-8.31322	-8.43531	-7.2241	-8.64945	-7.34847	-6.63049	-5.67519	-7.3373	-6.41889	-5.66392
O15067	-7.33151	-5.88952	-19.0819	-5.67204	-19.0819	-19.0819	-8.89847	-19.0819	-19.0819	-19.0819	-19.0819	-8.36313	-19.0819	-19.0819	-6.46913	-6.64582	-8.20494	-6.60717	-6.05809	-7.09267	-6.08701	-7.12058	-6.28079	-6.73533	-5.87021	-6.84601	-6.38275	-6.55485	-7.35647	-6.14526	-6.30977	-5.8749	-5.7587	-5.79515	-6.92588	-5.49052	-7.79006
O15111	-19.0819	-19.0819	-19.0819	-19.0819	-19.0819	-19.0819	-19.0819	-19.0819	-19.0819	-19.0819	-19.0819	-19.0819	-19.0819	-19.0819	-8.79145	-8.75466	-9.33738	-6.43598	-8.44096	-6.86425	-8.46002	-8.93414	-9.9617	-9.5113	-6.14561	-9.13826	-8.97773	-9.4873	-9.32508	-8.11387	-8.12907	-6.77375	-5.68129	-7.81387	-7.98257	-8.1212	-8.69323
O15126	-19.0819	-19.0819	-6.39996	-8.65615	-19.0819	-19.0819	-19.0819	-19.0819	-19.0819	-19.0819	-19.0819	-19.0819	-19.0819	-19.0819	-7.94257	-7.73562	-8.41058	-6.48666	-6.69431	-6.51247	-6.31843	-7.0538	-6.02351	-7.18896	-6.54793	-7.27098	-19.0819	-19.0819	-19.0819	-7.29689	-19.0819	-6.47656	-5.97085	-6.60812	-6.58304	-19.0819	-19.0819
O15144	-5.12843	-5.26244	-4.12212	-5.57639	-6.33627	-3.84619	-6.23464	-5.88535	-6.07975	-6.8647	-6.0834	-5.3994	-5.70545	-3.56103	-4.04191	-3.76088	-4.87039	-3.49411	-2.8461	-3.01553	-3.41714	-4.00494	-2.2654	-4.32239	-2.16346	-4.19701	-3.25833	-5.02321	-5.02575	-3.68006	-3.88684	-1.97412	-1.75135	-2.29642	-4.15151	-3.32053	-3.70856
O15194	-7.44231	-7.20638	-6.91242	-5.27687	-8.31697	-5.65387	-7.19072	-7.46341	-8.04263	-7.14984	-6.57011	-5.90963	-7.65228	-7.1092	-5.46461	-5.53839	-6.04656	-4.77202	-6.31201	-4.62241	-4.79031	-5.80815	-7.15266	-6.28155	-5.56643	-5.58731	-5.47825	-6.07075	-6.79029	-4.76207	-6.41191	-5.40991	-4.69474	-4.99892	-5.20703	-5.17925	-5.96804
O15212	-6.29201	-19.0819	-6.8246	-6.11054	-5.90441	-6.13147	-7.47324	-19.0819	-19.0819	-19.0819	-7.10716	-19.0819	-19.0819	-19.0819	-7.57548	-6.31331	-7.36653	-6.07752	-5.67305	-8.95123	-6.48917	-7.66602	-6.14464	-7.66036	-5.72519	-6.07513	-6.39929	-6.6539	-7.19436	-5.98315	-5.54588	-5.35603	-4.83893	-5.50166	-6.39309	-5.99048	-7.44994
O15229	-19.0819	-6.76387	-19.0819	-6.01004	-19.0819	-19.0819	-19.0819	-19.0819	-19.0819	-19.0819	-19.0819	-19.0819	-19.0819	-19.0819	-4.30072	-5.24198	-5.8454	-4.20811	-5.08838	-3.64952	-4.62065	-5.65371	-6.82486	-5.44914	-5.26314	-6.15231	-5.21869	-6.0009	-6.68891	-5.4777	-5.04095	-6.22141	-3.12946	-6.20017	-5.3464	-4.62374	-5.64338
O15243	-19.0819	-19.0819	-19.0819	-6.91319	-19.0819	-19.0819	-19.0819	-19.0819	-19.0819	-19.0819	-19.0819	-19.0819	-19.0819	-19.0819	-7.20941	-6.97666	-7.55938	-6.99157	-6.40917	-6.84626	-6.35636	-7.42969	-7.06806	-6.78016	-6.95571	-7.15708	-6.91761	-7.67445	-8.38783	-7.17662	-7.09328	-7.37444	-7.1066	-7.19701	-6.84237	-7.73356	-6.60313
O15244	-6.28954	-5.72897	-6.24094	-4.75036	-6.43692	-3.77511	-5.00307	-5.986	-6.25597	-5.67242	-5.1512	-5.43797	-5.76451	-5.63179	-5.16816	-3.24917	-4.73885	-2.46976	-5.00904	-3.28531	-3.96326	-4.80128	-5.70171	-3.68694	-3.71453	-4.13332	-4.94592	-4.82584	-5.57499	-3.44045	-5.2026	-5.40428	-3.53436	-2.15156	-4.47502	-4.43495	-4.71665
O15258	-19.0819	-19.0819	-8.5532	-19.0819	-19.0819	-7.24668	-19.0819	-19.0819	-19.0819	-19.0819	-19.0819	-19.0819	-19.0819	-19.0819	-6.00955	-7.18476	-6.61389	-7.86916	-5.45464	-5.90076	-5.79739	-5.68338	-5.0798	-7.25256	-7.32873	-7.77602	-6.54689	-7.23853	-7.97112	-6.75991	-7.42155	-5.44931	-6.0469	-6.32098	-7.02711	-6.76724	-5.88267
O15305	-19.0819	-5.74277	-5.22271	-6.25044	-19.0819	-5.26176	-19.0819	-7.47478	-19.0819	-19.0819	-6.836	-6.66675	-6.22781	-19.0819	-5.69669	-4.70626	-7.07427	-5.19078	-5.15036	-4.52857	-4.46341	-5.37901	-3.31634	-5.59385	-4.25647	-5.39998	-4.15346	-5.13865	-7.04834	-5.48582	-5.32065	-4.63729	-3.94278	-4.42529	-4.71442	-5.45797	-4.26339
O15371	-19.0819	-19.0819	-19.0819	-7.50007	-19.0819	-5.85393	-8.09498	-19.0819	-19.0819	-5.0324	-19.0819	-19.0819	-19.0819	-19.0819	-5.52388	-5.78483	-5.72207	-5.49352	-5.17339	-5.41699	-5.22363	-4.28937	-4.58406	-5.47339	-4.60622	-5.78461	-5.07285	-6.66898	-6.4609	-5.2497	-5.2649	-4.53553	-4.74655	-5.68112	-5.85578	-5.03184	-5.33764
O15382	-8.1084	-5.11434	-3.12403	-7.02228	-19.0819	-19.0819	-6.42511	-19.0819	-9.02414	-19.0819	-19.0819	-19.0819	-19.0819	-4.7111	-6.93206	-7.18458	-7.47799	-5.88009	-6.93347	-6.76486	-6.40608	-5.99021	-6.98667	-8.52304	-5.86662	-7.59092	-5.1665	-8.11784	-8.04913	-7.16011	-6.85312	-6.59024	-6.68819	-5.91149	-6.70662	-10.3917	-6.62687
O15439	-19.0819	-19.0819	-19.0819	-19.0819	-19.0819	-19.0819	-19.0819	-19.0819	-19.0819	-19.0819	-19.0819	-19.0819	-19.0819	-19.0819	-7.89529	-6.81492	-9.15623	-5.93093	-6.50122	-4.18655	-6.05273	-6.9944	-6.90632	-8.36382	-5.89875	-8.34277	-6.9289	-7.67797	-8.23586	-7.02465	-7.01102	-6.24727	-6.66752	-6.00321	-6.89335	-8.62524	-5.72804
O15484	-6.85064	-6.3081	-5.25697	-4.03321	-8.02661	-5.58211	-6.74795	-6.85574	-8.24636	-6.54217	-6.32408	-4.38246	-6.98374	-5.34313	-4.51535	-4.51321	-5.17008	-4.05194	-3.67109	-3.28364	-4.44211	-5.23348	-4.55338	-5.0429	-4.76937	-5.29569	-4.48533	-5.57843	-6.23046	-4.70137	-4.9393	-5.19094	-4.35561	-4.23314	-5.01186	-6.68594	-5.03838
O15498	-7.66846	-19.0819	-19.0819	-6.12508	-19.0819	-19.0819	-7.44937	-19.0819	-19.0819	-19.0819	-19.0819	-19.0819	-8.05456	-19.0819	-6.86457	-6.52657	-7.41051	-6.69152	-7.14415	-5.41633	-5.18268	-6.36774	-7.21025	-7.11958	-6.82609	-6.57403	-6.72367	-6.33721	-7.85942	-6.64821	-6.66341	-5.97313	-6.16211	-6.49051	-6.56684	-6.04509	-7.29687
O15533	-9.41543	-9.80417	-19.0819	-19.0819	-19.0819	-19.0819	-9.15812	-6.66896	-19.0819	-19.0819	-19.0819	-8.07186	-19.0819	-19.0819	-6.13597	-6.09918	-6.6819	-6.34853	-5.52061	-5.96878	-6.12921	-5.36295	-5.18291	-6.62966	-7.79878	-5.8324	-6.06085	-6.38152	-7.06952	-5.85831	-5.74647	-4.37396	-5.61107	-5.21985	-6.49992	-5.86565	-5.79167
O15551	-19.0819	-19.0819	-19.0819	-4.92416	-19.0819	-19.0819	-19.0819	-19.0819	-6.92822	-6.34468	-19.0819	-19.0819	-6.12293	-19.0819	-6.70406	-4.88186	-5.40241	-4.66581	-4.56816	-4.75146	-4.58722	-4.69504	-4.97327	-5.23184	-5.46014	-5.20652	-6.1526	-5.13021	-6.88591	-5.6747	-5.68991	-6.26567	-5.58251	-5.43723	-4.78064	-6.2652	-5.43915
O43143	-19.0819	-19.0819	-19.0819	-19.0819	-19.0819	-19.0819	-19.0819	-19.0819	-19.0819	-19.0819	-19.0819	-8.41445	-19.0819	-19.0819	-8.33197	-6.96784	-8.30453	-7.11382	-6.93179	-7.21046	-7.28793	-7.38025	-5.86523	-7.38947	-7.60401	-7.27198	-7.26204	-8.43519	-8.50911	-7.2979	-7.3131	-6.21057	-6.91134	-6.46457	-7.1666	-7.30523	-6.5567
O43155	-4.65572	-5.92445	-4.61989	-4.29267	-5.81692	-4.74333	-5.20722	-5.31569	-5.1128	-4.18108	-4.34961	-4.50765	-5.51819	-5.50148	-3.01754	-2.47196	-3.84182	-2.75559	-1.28654	-2.46929	-1.98383	-3.33599	-3.18139	-2.83974	-3.61415	-3.63572	-2.68242	-4.85122	-5.51089	-4.70282	-3.4443	-2.9437	-2.1292	-3.09098	-2.9141	-2.78237	-3.71884
O43175	-4.92228	-4.98979	-5.83652	-4.10873	-5.31914	-4.82231	-5.26863	-4.74172	-6.71059	-5.95451	-4.86641	-6.3465	-5.14137	-5.69403	-2.80559	-3.43916	-4.20506	-2.66434	-2.96554	-2.22226	-2.91289	-3.21008	-0.828589	-3.08782	-3.55634	-4.14939	-2.79293	-3.37109	-6.59711	-4.47622	-4.97538	-2.3657	-1.58211	-3.90446	-2.34543	-2.7054	-2.80758
O43237	-5.61982	-5.90884	-4.00676	-7.69371	-5.59445	-6.19714	-19.0819	-19.0819	-19.0819	-19.0819	-19.0819	-19.0819	-19.0819	-8.2071	-6.93303	-6.03696	-7.47559	-4.88422	-5.26077	-3.90331	-6.79202	-5.31337	-4.27579	-6.0968	-5.26878	-5.98897	-5.47757	-6.27588	-6.96389	-5.75268	-5.97798	-5.14451	-4.64837	-5.45661	-5.8389	-5.77629	-6.07269
O43242	-19.0819	-19.0819	-19.0819	-8.61577	-11.9968	-5.47914	-19.0819	-11.5459	-19.0819	-19.0819	-10.9072	-5.55061	-7.38919	-19.0819	-5.71287	-6.502	-5.56946	-5.36201	-5.81725	-5.03228	-5.51758	-5.42424	-4.13874	-5.42771	-4.46591	-5.6751	-5.57195	-6.42229	-5.81694	-5.35619	-6.11363	-4.40738	-3.75182	-4.85732	-5.46899	-5.29613	-5.59256
O43324	-19.0819	-19.0819	-19.0819	-19.0819	-19.0819	-19.0819	-19.0819	-19.0819	-19.0819	-19.0819	-19.0819	-19.0819	-19.0819	-19.0819	-6.983	-7.11999	-7.93276	-6.5159	-7.0039	-6.44563	-7.78208	-7.29947	-7.45842	-6.985	-6.41975	-8.33688	-6.94294	-7.84771	-8.26545	-7.05424	-7.06944	-6.71886	-5.91601	-6.5486	-7.8892	-7.37748	-6.94383
O43390	-5.0565	-19.0819	-4.76939	-6.0259	-19.0819	-5.861	-6.15544	-19.0819	-19.0819	-19.0819	-19.0819	-19.0819	-19.0819	-19.0819	-5.57584	-5.52417	-5.59993	-5.32549	-5.36003	-5.57135	-5.17517	-5.07673	-3.30467	-6.08082	-5.05434	-6.27799	-5.05286	-6.19615	-7.06989	-5.85868	-5.84168	-5.08835	-5.58062	-5.65414	-7.61416	-5.86601	-6.20756
O43405	-1.81799	0.664645	-0.303578	-1.64512	1.15906	0.177924	-0.922285	-0.854571	-0.876438	-0.387726	-0.343742	-4.77421	-0.477382	-0.500362	-1.54499	-3.20257	-1.84475	-3.14418	-6.22538	-5.64027	-3.67613	-1.82822	-5.49859	-1.83294	-3.03125	-0.931827	-1.90047	-1.80866	-0.00674275	-3.31862	-0.564953	-2.4811	-2.54339	-0.982917	-2.08987	-0.197157	-0.268115
O43488	-3.76096	-4.54013	-3.45982	-4.07751	-5.08497	-3.10721	-4.8554	-2.06939	-5.44469	-4.901	-4.67523	-4.0921	-4.54369	-3.27918	-3.00055	-2.9001	-3.81299	-3.20447	-2.74747	-2.99788	-2.5144	-3.33594	-1.956	-2.27514	-1.93421	-2.83054	-2.45169	-2.7424	-4.48184	-3.17821	-3.49344	-2.4336	-0.504138	-1.84983	-2.53082	-2.46513	-2.94964
O43490	-4.09983	-4.85163	-3.86134	-1.81135	-4.22163	-3.89032	-3.57409	-4.37237	-4.65769	-3.06479	-1.88768	-2.51049	-4.1127	-4.85543	-2.5654	-2.43292	-2.60766	-2.60993	-2.32439	-2.18539	-2.15957	-2.65028	-3.43381	-2.41844	-3.21623	-2.93262	-1.48246	-2.82183	-4.25158	-3.01395	-2.91524	-3.52445	-2.5775	-3.20866	-2.38205	-2.6613	-4.32519
O43505	-2.08055	-3.80237	-7.01266	-2.23494	-4.46587	-2.48716	-2.91786	-3.50453	-3.037	-2.11449	-2.5698	-3.64855	-5.24657	-2.24662	-0.789603	-1.00156	-1.72661	-1.77063	-2.01547	-1.20975	-1.45811	-2.07898	-1.41129	-0.234967	-1.86162	-1.3329	-1.72953	-2.46596	-2.68197	-1.61221	-0.497802	-1.61848	-0.467123	-1.05186	-1.61123	0.276676	-3.57544
O43520	-19.0819	-2.79109	-8.3596	-6.01224	-19.0819	-19.0819	-7.53484	-19.0819	-19.0819	-7.85638	-19.0819	-6.31845	-19.0819	-8.55638	-5.8311	-5.85618	-6.43891	-5.34214	-4.53555	-4.92565	-5.66539	-6.32083	-6.17723	-6.60085	-6.16354	-6.35218	-6.12899	-6.9013	-7.58931	-5.79946	-8.77437	-6.1125	-6.97995	-6.06385	-6.09357	-6.38543	-7.45928
O43592	-19.0819	-19.0819	-19.0819	-19.0819	-19.0819	-19.0819	-19.0819	-19.0819	-19.0819	-19.0819	-19.0819	-19.0819	-19.0819	-19.0819	-8.23434	-7.1404	-7.72312	-7.4755	-6.82669	-6.27975	-6.84575	-6.53378	-5.23493	-7.81752	-7.03681	-7.22601	-6.49595	-6.79411	-8.46258	-7.25137	-7.26657	-5.55004	-6.86425	-7.19265	-7.23794	-7.48727	-7.41705
O43633	-2.74706	-4.68766	-3.78762	-2.1807	-4.18774	-3.44558	-4.30686	-4.33861	-4.99955	-3.21466	-2.98434	-2.68428	-4.92911	-4.62409	-2.60292	-2.67792	-2.53747	-2.56385	-0.695507	-2.34089	-1.79534	-2.80842	-2.68767	-2.05862	-2.45067	-2.61985	-2.01382	-3.24834	-4.63958	-1.99399	-2.51189	-3.04118	-2.29874	-2.66349	-2.73767	-2.2672	-4.06758
O43653	-1.95341	-2.69697	-1.37028	-2.0864	-3.40491	-3.58641	-0.673506	-2.95399	-3.14214	-0.359289	-3.24785	-2.20091	-3.12412	-6.63277	-19.0819	-2.61101	-19.0819	-19.0819	-1.90126	-19.0819	-19.0819	-19.0819	-19.0819	-10.0284	-3.52082	-19.0819	-3.14514	-6.39101	-10.8328	-4.66799	-19.0819	-19.0819	-9.23501	-19.0819	-19.0819	-19.0819	-19.0819
O43676	-19.0819	-19.0819	-19.0819	-19.0819	-19.0819	-19.0819	-19.0819	-19.0819	-19.0819	-19.0819	-19.0819	-19.0819	-19.0819	-19.0819	-5.69328	-5.61696	-5.04013	-5.34561	-5.41452	-5.11136	-4.94712	-4.314	-4.53793	-4.39945	-4.73128	-4.91993	-4.68684	-4.48417	-6.15706	-4.94585	-4.96105	-4.74048	-5.5615	-5.05089	-5.08806	-4.95318	-4.19204
O43678	-8.31974	-7.8152	-19.0819	-6.1982	-5.91117	-19.0819	-6.29453	-19.0819	-19.0819	-8.65193	-19.0819	-19.0819	-19.0819	-19.0819	-6.80077	-6.76205	-7.65437	-7.21464	-6.73822	-6.63358	-6.47126	-6.29042	-4.89889	-6.71637	-6.17221	-6.74917	-6.73044	-5.89622	-7.77911	-6.5679	-7.21295	-5.67478	-6.47549	-6.33042	-6.81034	-5.05368	-6.27791
O43681	-5.38484	-6.02087	-3.57679	-4.87782	-5.0233	-4.21351	-4.89718	-5.58628	-6.40325	-6.4992	-5.57784	-4.63493	-4.86921	-5.23207	-3.90865	-3.7672	-4.53214	-3.57089	-4.06661	-2.95335	-3.57858	-3.35927	-2.59398	-3.16458	-2.46319	-3.58356	-3.09921	-3.4471	-3.94471	-3.73352	-4.0049	-2.79504	-1.53767	-2.38529	-3.51842	-3.27111	-3.03497
O43707	-4.94139	-4.59407	-3.6041	-5.38527	-4.80056	-2.35823	-5.08169	-2.64691	-5.64612	-5.49325	-4.5023	-3.74685	-5.24745	-3.93912	-4.41631	-3.3505	-4.40637	-2.80005	-2.74419	-2.88621	-3.30636	-3.48489	-0.590471	-4.43031	-2.11336	-3.24145	-2.09416	-4.13854	-4.08093	-4.29683	-4.01721	-1.05803	-2.28792	-2.27788	-3.1208	-3.62389	-2.81114
O43708	-7.27831	-5.37703	-7.01343	-7.19822	-19.0819	-19.0819	-19.0819	-19.0819	-19.0819	-19.0819	-19.0819	-19.0819	-19.0819	-7.71161	-8.48948	-6.58244	-7.28509	-7.28195	-6.38866	-6.35055	-6.2123	-8.21419	-5.91137	-7.5794	-7.13296	-7.80762	-7.29552	-7.34856	-8.39869	-7.18748	-7.11131	-6.98608	-6.74382	-7.54201	-6.79898	-9.25736	-7.06158
O43747	-7.48089	-4.80159	-19.0819	-5.80793	-8.04575	-19.0819	-19.0819	-8.12666	-19.0819	-7.81308	-19.0819	-19.0819	-6.03399	-19.0819	-5.62038	-6.26477	-4.2794	-5.25647	-3.97457	-4.84454	-5.25366	-5.70435	-4.81974	-6.45386	-5.36892	-5.86683	-5.80425	-6.21683	-6.70618	-7.42153	-5.42677	-4.67379	-4.98261	-6.2032	-5.08531	-5.307	-5.52261
O43760	-6.55523	-6.69846	-6.40449	-6.08789	-7.4064	-5.92299	-7.60201	-6.95548	-6.65809	-6.24299	-7.08677	-5.45622	-6.69582	-6.60128	-4.96785	-5.47485	-4.57939	-4.71501	-4.61736	-4.80066	-4.84206	-3.56018	-6.96313	-4.35662	-4.68256	-4.78529	-5.4153	-5.89184	-6.09731	-4.8861	-4.90131	-5.715	-3.84696	-4.64862	-3.92269	-4.89343	-4.19721
O43765	-6.38431	-19.0819	-5.5822	-7.09206	-19.0819	-6.92716	-7.30271	-7.95966	-19.0819	-19.0819	-19.0819	-6.83166	-7.23912	-19.0819	-6.28257	-6.41931	-6.69897	-5.6275	-5.80255	-5.4688	-6.31483	-6.067	-6.30361	-5.84525	-5.65169	-6.33571	-5.40178	-6.00142	-7.09875	-6.14481	-5.03007	-5.70775	-5.39969	-5.99548	-6.05995	-6.47688	-5.7896
O43776	-6.47859	-5.86338	-5.5017	-5.85536	-6.6451	-4.85597	-6.30452	-5.22102	-6.3492	-7.19537	-6.03116	-5.17639	-6.01228	-5.83998	-5.66903	-5.05345	-6.42862	-4.4329	-4.43797	-4.09162	-4.10836	-4.85828	-4.10769	-5.81354	-4.66099	-6.48513	-4.94693	-5.37371	-5.69835	-5.04812	-5.75446	-4.92605	-5.11142	-4.77611	-5.06052	-7.59681	-5.49657
O43795	-6.91417	-6.63779	-6.34383	-4.36014	-7.34574	-4.88262	-6.85878	-6.89482	-7.16479	-6.89167	-5.65402	-6.72532	-6.4319	-6.54061	-5.26647	-4.11107	-5.72561	-4.31731	-5.68576	-5.07347	-4.96335	-4.97576	-4.82053	-5.67153	-4.83248	-5.28865	-4.37757	-4.71856	-6.64493	-4.9605	-4.98966	-3.77586	-5.12691	-4.75854	-3.86182	-4.99587	-4.45922
O43809	-8.03091	-4.95958	-6.32648	-19.0819	-19.0819	-19.0819	-10.6557	-5.23616	-19.0819	-19.0819	-19.0819	-19.0819	-10.6687	-4.36524	-6.416	-6.37921	-6.96194	-6.16316	-5.12726	-6.3091	-5.78949	-7.0919	-4.99794	-7.35576	-5.71903	-8.67419	-5.82827	-19.0819	-19.0819	-19.0819	-8.71531	-6.5212	-6.29566	-7.31982	-19.0819	-19.0819	-19.0819
O43813	-6.85026	-7.05104	-6.75708	-4.98058	-6.90664	-6.95746	-6.55797	-7.30807	-7.57804	-6.9945	-6.66929	-6.50004	-7.32041	-6.95386	-6.00328	-5.64374	-5.25859	-4.76959	-5.15119	-4.50516	-4.92615	-6.01272	-4.77529	-5.50005	-5.43246	-6.14068	-6.09246	-5.14121	-6.61068	-5.79138	-5.78611	-5.99647	-5.14844	-5.23684	-5.50516	-5.40089	-5.59811
O43895	-4.20802	-5.03499	-3.50781	-2.76675	-5.59977	-3.5557	-4.67257	-1.39774	-5.52582	-3.80713	-3.62313	-2.66807	-5.13557	-4.20508	-1.93562	-1.3201	-2.5673	-1.26352	-1.01699	-1.21334	-1.97275	-1.84243	-2.60061	-1.43635	-1.42139	-1.45736	-1.93793	-2.8118	-4.67145	-2.87533	-2.50392	-3.18437	-1.43485	-1.75531	-2.54043	-1.68729	-2.41122
O43920	-8.04889	-5.83381	-19.0819	-5.07769	-19.0819	-19.0819	-4.58538	-19.0819	-5.46311	-19.0819	-8.05588	-7.88663	-6.3211	-19.0819	-5.36269	-6.53808	-2.37808	-6.33078	-4.7191	-6.65136	-5.58235	-3.64412	-5.9684	-6.6381	-6.29206	-4.95844	-6.39273	-6.98036	-7.38415	-3.69097	-6.31902	-5.1791	-7.58687	-2.35597	-7.14694	-3.54407	-6.21863
O60243	-7.79695	-19.0819	-19.0819	-5.88352	-7.34871	-19.0819	-5.8541	-19.0819	-19.0819	-19.0819	-19.0819	-7.63468	-19.0819	-19.0819	-4.48142	-7.39705	-6.35925	-5.30516	-5.00556	-4.92488	-5.22657	-4.67206	-7.73178	-5.88731	-5.44836	-5.637	-7.03565	-6.18612	-6.87413	-5.66292	-5.67812	-7.41433	-5.27636	-3.73857	-5.28504	-5.64242	-6.20057
O60256	-6.64329	-19.0819	-19.0819	-19.0819	-7.07383	-19.0819	-19.0819	-19.0819	-19.0819	-19.0819	-19.0819	-19.0819	-19.0819	-19.0819	-5.85834	-5.03942	-5.62214	-4.82336	-6.23556	-4.90902	-6.35462	-4.92531	-5.09492	-5.07103	-4.57748	-6.32234	-5.9813	-5.92692	-6.67626	-6.24084	-6.03487	-5.27838	-4.23453	-5.213	-5.63369	-5.38926	-5.25747
O60262	-6.89835	-6.2364	-5.94243	-3.84114	-7.02678	-4.55872	-6.81559	-6.49342	-6.68541	-5.05108	-5.85465	-5.8187	-6.23376	-6.13921	-4.71946	-5.06397	-4.73594	-3.54996	-4.96947	-4.07355	-3.23595	-4.69073	-6.37702	-4.04978	-5.57827	-5.38746	-4.40598	-5.61486	-6.35517	-4.16578	-4.93007	-4.6697	-4.90189	-5.09344	-5.06693	-4.63698	-5.47852
O60271	-5.50148	-7.00276	-5.06571	-4.94878	-6.78545	-5.63718	-6.06184	-6.33453	-6.6045	-5.93879	-6.29092	-6.88832	-6.75978	-4.79405	-4.61838	-4.53302	-3.9646	-4.7076	-3.56089	-4.37034	-4.61273	-5.10078	-4.17107	-4.35102	-3.01441	-4.75584	-3.96687	-4.42581	-5.22402	-4.72316	-4.15807	-4.88513	-2.35868	-3.29998	-3.59246	-4.15314	-3.00334
O60282	-7.16556	-6.63163	-5.13659	-5.82385	-7.10943	-6.8624	-7.0135	-6.88866	-7.15864	-6.57509	-6.24988	-7.25794	-5.84654	-6.53445	-5.46159	-5.83658	-5.00055	-4.85408	-5.45253	-2.73332	-4.64038	-4.48351	-3.54724	-4.97737	-4.58179	-4.58597	-5.11142	-5.08225	-5.87177	-4.74624	-5.83806	-3.79178	-3.81444	-5.34473	-3.87326	-4.71826	-4.50264
O60308	-19.0819	-6.82198	-19.0819	-7.47419	-19.0819	-19.0819	-19.0819	-19.0819	-19.0819	-9.38967	-19.0819	-8.38254	-9.44358	-19.0819	-6.62588	-8.95272	-7.98488	-7.54569	-6.09499	-5.79271	-6.88966	-6.94521	-6.82743	-7.48549	-8.03269	-8.22134	-7.98824	-8.44371	-9.45846	-8.24725	-8.87587	-8.73032	-7.27728	-8.00977	-8.11595	-7.60811	-11.9644
O60313	-19.0819	-19.0819	-19.0819	-19.0819	-19.0819	-19.0819	-19.0819	-19.0819	-19.0819	-19.0819	-5.35962	-19.0819	-19.0819	-19.0819	-7.95695	-7.92016	-8.50288	-7.646	-9.02233	-7.78976	-7.62923	-8.0337	-5.74277	-8.68514	-6.69667	-7.45243	-7.37663	-8.06515	-8.68956	-7.47835	-7.49355	-6.69746	-6.73216	-7.72229	-7.0231	-9.16575	-7.64403
O60343	-19.0819	-19.0819	-19.0819	-19.0819	-19.0819	-19.0819	-19.0819	-19.0819	-19.0819	-19.0819	-19.0819	-19.0819	-19.0819	-19.0819	-5.50144	-6.76422	-6.04737	-5.48917	-5.15094	-4.46724	-5.17	-5.10212	-5.49505	-5.58793	-5.80967	-7.17093	-4.9019	-6.54743	-7.23544	-6.02423	-6.03943	-6.34136	-5.52025	-5.78675	-5.87547	-6.93983	-6.18991
O60346	-19.0819	-19.0819	-19.0819	-6.69601	-19.0819	-19.0819	-7.29092	-19.0819	-19.0819	-19.0819	-6.78894	-6.47382	-19.0819	-19.0819	-8.27691	-7.29264	-8.21327	-7.41449	-6.38406	-8.20658	-6.74527	-7.81002	-7.72194	-8.1322	-6.70093	-7.23748	-5.89123	-7.33213	-8.29019	-4.8078	-6.68236	-8.02994	-7.21414	-7.4893	-7.24247	-7.08631	-7.24466
O60443	-19.0819	-19.0819	-19.0819	-9.60267	-19.0819	-19.0819	-19.0819	-19.0819	-19.0819	-19.0819	-19.0819	-19.0819	-14.0481	-19.0819	-5.51108	-4.42623	-6.05701	-5.4716	-5.16059	-5.34389	-5.17964	-5.40502	-5.56569	-6.52627	-5.16752	-7.11526	-5.4141	-4.84002	-7.11974	-5.90853	-6.11106	-5.66966	-6.02462	-5.58893	-5.77723	-5.95434	-6.30694
O60487	-4.96156	-4.68951	-3.93342	-5.45783	-7.06545	-5.58203	-6.8993	-6.61453	-6.8845	-6.88083	-6.33769	-7.32917	-7.16234	-5.26136	-5.4493	-5.32136	-5.51803	-4.9075	-4.09173	-4.29151	-4.52422	-5.17468	-4.44003	-5.60429	-6.94328	-5.58675	-5.60165	-6.25454	-6.94255	-4.13903	-4.87677	-8.07695	-5.15954	-5.49386	-6.0001	-5.31437	-6.82632
O60488	-7.6622	-19.0819	-6.67672	-5.49887	-19.0819	-7.27547	-8.03527	-19.0819	-19.0819	-4.25434	-5.1616	-19.0819	-19.0819	-19.0819	-5.85262	-5.49624	-6.14515	-6.98361	-6.1576	-5.75864	-5.75234	-4.85385	-5.91817	-5.53946	-5.17923	-5.64849	-6.25337	-4.31862	-4.67393	-6.46226	-6.6077	-4.85068	-5.62275	-6.04996	-4.99754	-5.14168	-5.06915
O60493	-7.07541	-19.0819	-19.0819	-6.64663	-6.39266	-5.69299	-19.0819	-7.82091	-19.0819	-19.0819	-6.03702	-7.01288	-7.56124	-19.0819	-6.00908	-5.31873	-6.14587	-5.10658	-4.23609	-4.79988	-5.41234	-6.42331	-4.20871	-5.80536	-4.89893	-6.6216	-5.82784	-6.11537	-7.06018	-4.69721	-5.81875	-5.32851	-5.51473	-6.06631	-6.10224	-5.9032	-5.05545
O60500	-10.0723	-7.97194	-7.67798	-7.36138	-8.67989	-6.75337	-7.98435	-8.22897	-8.49895	-6.28245	-10.7864	-6.26749	-7.9693	-7.87476	-5.50871	-5.93553	-6.00575	-6.90841	-6.11078	-7.10772	-6.61711	-6.71639	-7.12391	-6.51547	-8.52737	-5.66646	-7.60356	-6.04394	-8.20451	-8.74562	-7.82033	-6.79191	-6.11947	-6.90369	-6.6826	-6.02372	-7.15898
O60502	-19.0819	-6.29634	-6.07748	-7.42061	-8.80089	-19.0819	-19.0819	-19.0819	-19.0819	-19.0819	-19.0819	-7.54194	-19.0819	-19.0819	-6.60506	-7.00828	-7.151	-6.4178	-6.25702	-6.43543	-6.32462	-6.3522	-5.36857	-6.1938	-6.56834	-7.07444	-7.00533	-6.559	-7.99411	-6.7829	-6.79811	-6.28652	-5.78609	-6.54543	-7.44649	-6.79024	-6.94858
O60512	-5.03646	-7.66585	-5.86429	-6.78684	-5.66615	-5.74596	-6.65186	-6.8012	-7.07118	-5.46725	-6.49406	-6.4391	-6.54154	-6.447	-6.24329	-5.5895	-4.79297	-5.4076	-5.60348	-4.00754	-5.38238	-4.85507	-6.37955	-4.90771	-6.91571	-5.77986	-6.05281	-6.32898	-7.01699	-5.90126	-5.53672	-5.53036	-5.01321	-5.33691	-5.84419	-4.79723	-6.58388
O60547	-9.2024	-19.0819	-5.625	-19.0819	-19.0819	-5.79798	-6.76602	-19.0819	-10.1181	-19.0819	-19.0819	-7.51324	-7.2877	-19.0819	-5.66208	-5.86396	-6.75809	-5.15726	-6.04199	-5.06572	-5.56931	-7.2104	-5.18034	-6.57847	-5.80307	-6.5955	-5.36543	-5.96019	-7.01573	-5.80453	-6.7877	-4.86471	-4.40439	-5.56705	-5.41751	-5.90466	-6.17735
O60568	-6.84099	-6.51944	-6.13244	-5.16038	-7.06574	-4.30715	-5.80252	-6.68343	-7.22017	-6.36986	-5.17427	-6.22402	-6.6832	-6.32922	-3.96051	-3.73406	-4.83576	-5.55257	-5.55333	-5.33482	-4.09914	-5.12826	-5.12204	-3.61078	-5.47377	-4.33992	-3.98666	-5.58033	-5.59196	-5.49186	-5.58121	-4.19442	-3.79423	-4.30274	-4.09723	-3.71766	-4.51443
O60610	-7.91476	-6.10955	-7.93475	-19.0819	-19.0819	-9.84046	-10.6003	-19.0819	-19.0819	-10.5594	-19.0819	-6.9284	-7.64468	-19.0819	-6.58544	-7.36516	-7.95211	-6.30469	-6.43869	-7.43464	-7.07491	-6.34974	-5.04845	-5.94489	-5.88027	-6.02162	-5.7717	-6.97413	-5.54217	-5.7733	-7.36389	-4.89966	-4.95034	-5.62639	-6.2543	-6.3369	-5.30808
O60613	-4.37969	-5.92529	-6.21584	-4.49608	-5.68344	-3.83645	-5.65377	-6.18232	-6.87178	-6.72099	-5.35586	-5.68317	-6.21198	-6.673	-5.00134	-4.14604	-5.55734	-3.78839	-3.3656	-3.1214	-2.98391	-5.37319	-4.24615	-4.12976	-4.77263	-5.03105	-4.5988	-5.95762	-5.77353	-3.23568	-3.77989	-4.59732	-6.32775	-4.80901	-4.97751	-3.85605	-5.24983
O60645	-6.54427	-19.0819	-19.0819	-19.0819	-19.0819	-19.0819	-19.0819	-19.0819	-19.0819	-19.0819	-19.0819	-19.0819	-19.0819	-19.0819	-6.40023	-5.58336	-8.43723	-6.38469	-5.64362	-5.41115	-5.68208	-6.65753	-4.97733	-8.14547	-4.82583	-19.0819	-7.32706	-19.0819	-8.82781	-19.0819	-19.0819	-7.0316	-7.23004	-7.37712	-5.64881	-19.0819	-19.0819
O60656	-19.0819	-19.0819	-19.0819	-5.9463	-19.0819	-19.0819	-8.4868	-19.0819	-19.0819	-19.0819	-19.0819	-19.0819	-19.0819	-19.0819	-5.10044	-6.83378	-4.76702	-3.66113	-4.85061	-5.0924	-5.76568	-5.06404	-6.00418	-3.8515	-7.40562	-5.63435	-6.58279	-5.18748	-6.62961	-5.4184	-5.4336	-5.09049	-3.87391	-6.67405	-5.33714	-4.89868	-4.93427
O60658	-7.60197	-19.0819	-19.0819	-5.77461	-19.0819	-19.0819	-19.0819	-8.35312	-19.0819	-7.58826	-19.0819	-19.0819	-8.09345	-19.0819	-5.32084	-6.19681	-6.25131	-7.5522	-5.87943	-6.02828	-5.90033	-6.62746	-6.28638	-6.51359	-7.39415	-7.65016	-6.38514	-6.74037	-8.05111	-6.8399	-6.56343	-6.71612	-6.13399	-6.87982	-6.88422	-6.77358	-7.00558
O60684	-19.0819	-19.0819	-19.0819	-8.43839	-19.0819	-19.0819	-19.0819	-19.0819	-19.0819	-19.0819	-19.0819	-19.0819	-19.0819	-19.0819	-6.56166	-6.37136	-6.95409	-6.15531	-7.41456	-6.69508	-4.41134	-5.52726	-4.4882	-6.43096	-9.71004	-5.99817	-5.76508	-8.69105	-7.2353	-6.02409	-10.2121	-5.29902	-4.9758	-5.40265	-5.89279	-5.64153	-9.22946
O60704	-5.44854	-3.26568	-4.89309	-5.14265	-3.28869	-3.96812	-4.91454	-3.38747	-3.71469	-5.56786	-5.15099	-4.40165	-6.29577	-5.27545	-4.35954	-4.32387	-3.31793	-3.31766	-3.81123	-3.86023	-4.17058	-3.44939	-3.89336	-2.84734	-5.47644	-4.5169	-4.28963	-4.94987	-3.56648	-4.18948	-2.76342	-4.61565	-3.90569	-4.52887	-3.51909	-3.29452	-4.64194
O60716	-6.87581	-19.0819	-6.1397	-7.15526	-19.0819	-5.64866	-19.0819	-19.0819	-8.29283	-19.0819	-7.14774	-6.42276	-19.0819	-7.66865	-6.51192	-6.17391	-5.91504	-5.71758	-4.46963	-5.2615	-5.1166	-4.31796	-2.93979	-3.83846	-5.6682	-7.11966	-4.7259	-6.3997	-7.61337	-5.87962	-7.62078	-3.63924	-4.62457	-4.80993	-6.04514	-6.2909	-5.81716
O60749	-7.47729	-19.0819	-19.0819	-6.06196	-19.0819	-6.14469	-7.3489	-8.12306	-19.0819	-19.0819	-19.0819	-7.31503	-6.78156	-19.0819	-6.35907	-6.35413	-6.47523	-6.3818	-5.59113	-6.23148	-6.0667	-6.53601	-5.63575	-5.85522	-5.15476	-6.385	-4.95633	-6.37904	-6.41345	-5.87466	-7.66333	-4.74928	-3.97891	-4.23605	-5.04345	-4.63672	-5.35495
O60763	-7.38075	-6.54913	-5.18632	-6.46939	-7.56895	-6.32738	-8.37977	-4.64771	-7.33422	-7.85476	-7.41413	-6.97001	-7.53696	-4.10966	-6.5085	-6.5962	-6.44234	-5.69327	-4.80278	-6.02819	-5.84893	-5.04802	-3.9981	-6.2934	-4.9393	-6.19421	-5.2609	-6.57152	-6.65293	-6.00746	-6.40721	-3.44882	-4.59403	-4.27804	-5.66712	-6.00626	-5.87945
O60784	-6.91206	-5.22846	-3.51649	-4.86659	-4.75326	-4.69682	-6.71102	-5.80957	-6.07954	-5.57553	-5.77538	-5.83877	-6.64951	-4.43178	-5.04325	-4.63269	-5.68122	-4.0168	-3.0372	-4.71007	-3.74745	-4.75915	-2.38758	-4.85156	-3.84083	-5.44794	-3.93052	-4.8866	-4.84757	-4.06838	-4.47703	-3.47088	-4.38248	-4.10934	-4.33449	-5.46538	-4.27459
O60814	-5.0437	-19.0819	-6.20886	-19.0819	-19.0819	-5.72736	-4.88329	-19.0819	-19.0819	-6.34843	-19.0819	-5.05486	-5.4565	-19.0819	-4.31597	-5.10787	-5.69059	-4.89181	-4.79416	-4.97747	-5.74655	-4.24671	-5.19927	-5.44211	-3.33632	-3.78867	-4.29982	-5.08204	-5.77004	-4.55883	-5.10519	-2.37196	-4.61502	-4.29783	-5.94328	-4.56617	-4.7518
P57053	-5.0437	-19.0819	-6.20886	-19.0819	-19.0819	-5.72736	-4.88329	-19.0819	-19.0819	-6.34843	-19.0819	-5.05486	-5.4565	-19.0819	-4.31597	-5.10787	-5.69059	-4.89181	-4.79416	-4.97747	-5.74655	-4.24671	-5.19927	-5.44211	-3.33632	-3.78867	-4.29982	-5.08204	-5.77004	-4.55883	-5.10519	-2.37196	-4.61502	-4.29783	-5.94328	-4.56617	-4.7518
P58876	-5.0437	-19.0819	-19.0819	-19.0819	-19.0819	-5.72736	-4.88329	-6.75985	-19.0819	-6.34843	-19.0819	-5.05486	-5.4565	-19.0819	-4.31597	-5.10787	-5.69059	-4.89181	-4.79416	-4.97747	-5.74655	-4.24671	-5.19927	-5.44211	-3.33632	-3.78867	-4.29982	-5.08204	-5.77004	-4.55883	-5.10519	-2.37196	-4.61502	-4.29783	-5.94328	-4.56617	-4.7518
P62807	-5.0437	-19.0819	-19.0819	-19.0819	-19.0819	-5.72736	-4.88329	-19.0819	-19.0819	-6.34843	-6.12108	-5.05486	-5.4565	-19.0819	-4.31597	-5.10787	-5.69059	-4.89181	-4.79416	-4.97747	-5.74655	-4.24671	-5.19927	-5.44211	-3.33632	-3.78867	-4.29982	-5.08204	-5.77004	-4.55883	-5.10519	-2.37196	-4.61502	-4.29783	-5.94328	-4.56617	-4.7518
Q5QNW6	-5.0437	-19.0819	-19.0819	-19.0819	-19.0819	-5.72736	-4.88329	-19.0819	-19.0819	-6.34843	-6.12108	-5.05486	-5.4565	-19.0819	-4.31597	-5.10787	-5.69059	-4.89181	-4.79416	-4.97747	-5.74655	-4.24671	-5.19927	-5.44211	-3.33632	-3.78867	-4.29982	-5.08204	-5.77004	-4.55883	-5.10519	-2.37196	-4.61502	-4.29783	-5.94328	-4.56617	-4.7518
Q93079	-5.0437	-19.0819	-19.0819	-19.0819	-19.0819	-5.72736	-4.88329	-19.0819	-19.0819	-6.34843	-6.12108	-5.05486	-5.4565	-19.0819	-4.31597	-5.10787	-5.69059	-4.89181	-4.79416	-4.97747	-5.74655	-4.24671	-5.19927	-5.44211	-3.33632	-3.78867	-4.29982	-5.08204	-5.77004	-4.55883	-5.10519	-2.37196	-4.61502	-4.29783	-5.94328	-4.56617	-4.7518
Q99877	-5.0437	-19.0819	-19.0819	-19.0819	-19.0819	-5.72736	-4.88329	-19.0819	-19.0819	-6.34843	-6.12108	-5.05486	-5.4565	-19.0819	-4.31597	-5.10787	-5.69059	-4.89181	-4.79416	-4.97747	-5.74655	-4.24671	-5.19927	-5.44211	-3.33632	-3.78867	-4.29982	-5.08204	-5.77004	-4.55883	-5.10519	-2.37196	-4.61502	-4.29783	-5.94328	-4.56617	-4.7518
Q99879	-5.0437	-19.0819	-19.0819	-5.89226	-19.0819	-5.72736	-4.88329	-19.0819	-19.0819	-6.34843	-19.0819	-5.05486	-5.4565	-19.0819	-4.31597	-5.10787	-5.69059	-4.89181	-4.79416	-4.97747	-5.74655	-4.24671	-5.19927	-5.44211	-3.33632	-3.78867	-4.29982	-5.08204	-5.77004	-4.55883	-5.10519	-2.37196	-4.61502	-4.29783	-5.94328	-4.56617	-4.7518
Q99880	-5.0437	-19.0819	-19.0819	-19.0819	-19.0819	-5.72736	-4.88329	-19.0819	-19.0819	-6.34843	-6.12108	-5.05486	-5.4565	-19.0819	-4.31597	-5.10787	-5.69059	-4.89181	-4.79416	-4.97747	-5.74655	-4.24671	-5.19927	-5.44211	-3.33632	-3.78867	-4.29982	-5.08204	-5.77004	-4.55883	-5.10519	-2.37196	-4.61502	-4.29783	-5.94328	-4.56617	-4.7518
O60825	-19.0819	-19.0819	-19.0819	-6.44712	-19.0819	-19.0819	-19.0819	-8.22343	-19.0819	-7.90985	-5.25719	-6.59202	-5.85471	-19.0819	-5.74815	-5.53719	-7.47008	-5.65687	-6.27023	-5.23079	-5.9055	-5.88454	-4.71201	-5.67956	-5.43772	-5.94013	-5.05442	-5.51786	-6.07984	-5.2165	-5.2317	-4.93974	-4.29253	-5.23233	-5.40113	-5.22383	-4.63881
O60826	-19.0819	-19.0819	-19.0819	-19.0819	-19.0819	-19.0819	-19.0819	-19.0819	-19.0819	-19.0819	-19.0819	-19.0819	-19.0819	-19.0819	-7.68763	-7.66529	-8.23357	-8.45255	-7.33714	-7.52044	-6.58128	-7.81602	-7.70002	-7.88622	-7.73508	-7.92373	-8.38503	-8.47284	-9.16085	-7.94964	-7.96485	-6.72077	-6.84588	-7.28431	-7.85974	-7.95697	-8.46152
O60841	-19.0819	-19.0819	-19.0819	-6.76485	-19.0819	-19.0819	-19.0819	-19.0819	-19.0819	-19.0819	-19.0819	-7.37819	-19.0819	-19.0819	-6.1547	-7.21966	-6.70063	-5.995	-5.48469	-5.90001	-6.12941	-5.55414	-4.85728	-6.52581	-5.94767	-6.34774	-6.57421	-7.17749	-7.58487	-6.37366	-6.38886	-6.09257	-5.83364	-5.74428	-6.27881	-6.38099	-6.9576
O60844	-8.35757	-19.0819	-6.25074	-6.48245	-19.0819	-19.0819	-6.39582	-19.0819	-19.0819	-7.80933	-19.0819	-8.19531	-19.0819	-19.0819	-4.4366	-3.99868	-4.59281	-4.59795	-6.95433	-5.52508	-5.2081	-5.66229	-6.63331	-5.13243	-5.15223	-5.35331	-6.76686	-5.84257	-6.69973	-5.48852	-5.60911	-5.28713	-5.11371	-7.47012	-5.1799	-5.3369	-6.25206
O60869	-6.96518	-9.99717	-5.83065	-7.00865	-8.89068	-7.40727	-8.30067	-8.43976	-8.70974	-8.89326	-6.93618	-9.40699	-8.1801	-8.08556	-7.58988	-7.04518	-7.6086	-7.02237	-6.73148	-7.86647	-6.25461	-7.02377	-6.49393	-7.89161	-6.13169	-6.47712	-6.63582	-8.80437	-8.10604	-6.89483	-6.73288	-6.50018	-6.95648	-7.36394	-7.15163	-7.05161	-6.90545
O60879	-19.0819	-19.0819	-19.0819	-19.0819	-19.0819	-19.0819	-19.0819	-5.69064	-19.0819	-19.0819	-19.0819	-19.0819	-19.0819	-19.0819	-5.6963	-5.28553	-6.24224	-5.08186	-5.4039	-5.89042	-4.88663	-6.91126	-5.63328	-6.90997	-4.53533	-5.89533	-5.92331	-7.80854	-7.13245	-5.92124	-6.70839	-6.19304	-4.65764	-5.57286	-6.18823	-5.83848	-5.06356
O60936	-10.326	-10.7148	-6.28711	-19.0819	-19.0819	-19.0819	-9.59561	-6.34574	-19.0819	-19.0819	-9.79392	-19.0819	-19.0819	-19.0819	-8.91252	-7.66952	-8.01367	-7.21489	-6.91257	-7.30054	-7.1363	-6.82046	-6.71188	-9.58236	-11.3528	-19.0819	-7.25056	-19.0819	-19.0819	-19.0819	-19.0819	-8.2185	-6.90049	-7.35441	-7.35889	-11.5746	-19.0819
O75071	-2.23844	-3.40723	-5.10861	-2.13951	-1.4852	-3.34668	-2.49806	-6.18232	-3.54927	-3.05571	-3.16721	-2.97925	-4.18177	-3.31005	-1.99226	-1.95931	-2.14068	-2.21589	-1.74296	-3.11545	-2.27167	-2.89047	-2.82942	-1.90524	-3.65751	-1.85361	-2.08138	-2.63345	-3.27975	-2.10926	-1.35166	-4.46892	-3.37945	-4.64998	-3.62309	-2.56741	-2.99744
O75083	-5.14817	-4.16451	-4.69845	-3.832	-3.24476	-4.47803	-4.83215	-3.58114	-4.95867	-6.36344	-5.58411	-5.15171	-4.42722	-5.24569	-2.49632	-3.24928	-3.35216	-4.16304	-4.26407	-3.76072	-3.56115	-2.21662	-1.88741	-2.73343	-3.05253	-2.89084	-3.38782	-3.09114	-4.39145	-4.50476	-4.3984	-1.78507	-2.06053	-2.41513	-3.0101	-2.20586	-2.61434
O75110	-19.0819	-19.0819	-7.2316	-5.97456	-19.0819	-19.0819	-7.5099	-19.0819	-19.0819	-19.0819	-19.0819	-19.0819	-6.54635	-19.0819	-5.86665	-6.51235	-6.41259	-4.38171	-6.65619	-2.49217	-4.89719	-7.23503	-6.60795	-5.42802	-6.08111	-19.0819	-19.0819	-6.81723	-4.01722	-19.0819	-19.0819	-5.94921	-5.90911	-19.0819	-4.38995	-19.0819	-6.17857
O75116	-19.0819	-19.0819	-19.0819	-19.0819	-6.74843	-19.0819	-19.0819	-19.0819	-19.0819	-19.0819	-19.0819	-19.0819	-19.0819	-19.0819	-6.20963	-6.614	-7.36636	-5.71472	-5.85914	-5.6988	-5.95997	-6.35232	-5.73859	-6.23244	-6.84097	-7.77679	-6.7949	-7.57873	-8.26674	-7.23327	-6.50129	-5.88824	-6.66897	-6.31991	-6.94294	-8.84613	-7.22121
O75131	-5.93206	-4.40178	-3.87607	-3.87511	-6.21522	-4.9319	-5.6222	-5.89489	-6.38415	-5.66038	-5.58359	-4.45524	-5.67665	-2.79454	-4.07995	-3.81997	-3.17046	-3.49426	-4.33414	-4.28899	-3.16074	-3.8082	-4.05606	-2.36647	-2.88763	-3.32454	-2.90331	-3.22926	-5.62019	-3.53825	-4.46461	-3.18546	-2.70344	-3.47017	-3.76165	-3.51176	-3.38625
O75146	-19.0819	-19.0819	-5.61302	-6.129	-19.0819	-19.0819	-19.0819	-19.0819	-7.26657	-19.0819	-19.0819	-5.96655	-19.0819	-6.56821	-6.33459	-7.57403	-7.47151	-5.66538	-5.42583	-6.29777	-6.11228	-4.80492	-4.30748	-6.61018	-5.94984	-7.05622	-6.68349	-6.53293	-7.37561	-6.47963	-6.1796	-5.79114	-5.31025	-4.90044	-6.85161	-5.10843	-6.98894
O75153	-9.81834	-8.4227	-8.12873	-7.81213	-9.13064	-7.64723	-6.72453	-8.67973	-8.0237	-8.36615	-7.182	-8.23895	-9.91663	-8.32552	-6.72188	-6.56487	-8.37394	-6.38975	-6.33423	-6.4754	-8.06381	-6.20667	-5.59841	-6.42411	-6.43157	-6.84761	-7.06002	-7.35671	-8.39634	-3.94001	-9.71755	-5.8344	-5.33108	-6.23549	-6.34901	-6.91305	-6.60053
O75165	-9.89196	-10.2807	-5.82374	-7.94231	-19.0819	-19.0819	-10.265	-19.0819	-19.0819	-19.0819	-6.78456	-8.98716	-19.0819	-19.0819	-8.3639	-8.16304	-8.12504	-6.95255	-7.17018	-6.53052	-6.16173	-7.62458	-6.40125	-7.68428	-6.24175	-7.20505	-7.1603	-7.99244	-7.3978	-6.79226	-7.25758	-5.47591	-5.47667	-5.84356	-7.3974	-7.51126	-6.48112
O75191	-6.28766	-8.13432	-19.0819	-7.52375	-19.0819	-6.54479	-19.0819	-19.0819	-19.0819	-19.0819	-19.0819	-6.36738	-19.0819	-19.0819	-6.42146	-3.85782	-6.91875	-4.10857	-4.57145	-4.94591	-4.78166	-5.48967	-5.16771	-5.1359	-5.35291	-5.75775	-7.77498	-7.59708	-6.99488	-5.78367	-5.24428	-6.14367	-4.05835	-5.19361	-5.90678	-5.56368	-6.2678
O75306	-19.0819	-19.0819	-19.0819	-19.0819	-19.0819	-19.0819	-19.0819	-19.0819	-19.0819	-19.0819	-19.0819	-19.0819	-6.74011	-19.0819	-5.39772	-5.32776	-6.03071	-4.98322	-5.34384	-6.07953	-4.4813	-4.99951	-3.90206	-5.32375	-4.43938	-7.44101	-5.15971	-5.45778	-6.08515	-4.87394	-4.88914	-3.99397	-4.42918	-4.22474	-5.17901	-5.06531	-4.03296
O75326	-7.1527	-5.75577	-5.46181	-5.14521	-6.46372	-4.53734	-6.5967	-6.0128	-5.82887	-5.52849	-4.85321	-5.39846	-6.00453	-5.65859	-4.59701	-3.88971	-4.43074	-3.17556	-3.40604	-4.44236	-3.24477	-4.15616	-5.03092	-3.62396	-5.66804	-4.68792	-4.87181	-6.63168	-5.96148	-4.75027	-4.55756	-4.5236	-4.36371	-4.09916	-4.07948	-4.83158	-6.08922
O75340	-3.82689	-3.10703	-2.29793	-2.57364	-5.6903	-3.36689	-4.56389	-3.35164	-4.89532	-3.77381	-3.29518	-2.01098	-4.25493	-2.6697	-3.31629	-2.24467	-1.96178	-0.224561	-1.16431	-0.727637	-0.828745	-2.44361	-1.16351	-1.2991	-0.283191	-2.5301	-0.631334	-2.55527	-3.54569	-1.6934	-2.91258	-2.45275	-1.25579	-1.84244	-2.8002	-2.94242	-3.15205
O75342	-19.0819	-19.0819	-19.0819	-7.30436	-8.81529	-19.0819	-8.22444	-19.0819	-19.0819	-6.21146	-19.0819	-6.12406	-8.23747	-19.0819	-5.35403	-5.51609	-6.2932	-3.87532	-4.70483	-5.17143	-5.00719	-4.34932	-3.6625	-6.60766	-5.33286	-5.62466	-6.11699	-6.07063	-5.52516	-5.54742	-4.40914	-4.49895	-5.01933	-6.13144	-5.86817	-6.09662	-5.61684
O75351	-3.64549	-5.40398	-3.63695	-2.80537	-5.33561	-4.70476	-4.76912	-4.88469	-7.04703	-3.71834	-4.12355	-3.11939	-6.04922	-4.96751	-3.59537	-3.95765	-2.80731	-2.9893	-2.18412	-2.09622	-2.54501	-2.97314	-2.10264	-2.92422	-4.63982	-4.13945	-3.34201	-4.0367	-5.54158	-3.04645	-3.94531	-3.45154	-2.97335	-3.45824	-3.86109	-3.03374	-4.77227
O75352	-19.0819	-19.0819	-19.0819	-7.54905	-19.0819	-19.0819	-19.0819	-19.0819	-19.0819	-19.0819	-19.0819	-19.0819	-19.0819	-19.0819	-6.58273	-7.32783	-7.51002	-5.26898	-4.91955	-5.95088	-5.22085	-5.7917	-4.3494	-6.61847	-7.17679	-7.62019	-5.33649	-6.66979	-7.3578	-6.14659	-7.61876	-4.39144	-5.22038	-5.5416	-6.18113	-7.55107	-5.32184
O75354	-5.63668	-5.28714	-4.66473	-5.17729	-6.75826	-4.62174	-7.8993	-6.30734	-7.58399	-5.80871	-5.69389	-5.74091	-6.74912	-6.87225	-4.62891	-4.92752	-5.70539	-4.35472	-3.59192	-3.95016	-4.16044	-5.12216	-5.16965	-4.44724	-4.15936	-5.15585	-4.72935	-6.55318	-6.19459	-3.65412	-4.28134	-5.71609	-4.67013	-4.74093	-4.44899	-4.06825	-5.91554
O75367	-6.48938	-6.49355	-5.25563	-6.10485	-6.62655	-6.22754	-8.61485	-6.85725	-5.42849	-5.44538	-7.55715	-6.67131	-5.92334	-6.50304	-5.11079	-5.96088	-5.35459	-6.56795	-4.49869	-6.14918	-5.12559	-2.77463	-3.4688	-4.39049	-4.93555	-5.25445	-4.66148	-5.72881	-5.6128	-6.00728	-5.02439	-2.34802	-4.01634	-4.20707	-5.02317	-4.3341	-4.62479
O75396	-7.72669	-19.0819	-19.0819	-19.0819	-19.0819	-19.0819	-19.0819	-19.0819	-19.0819	-19.0819	-19.0819	-19.0819	-7.64257	-19.0819	-6.55122	-6.25103	-6.77099	-5.2213	-5.336	-5.5193	-5.37178	-5.50772	-4.36406	-5.14499	-19.0819	-4.81169	-5.26881	-6.05102	-19.0819	-19.0819	-19.0819	-3.84246	-4.66693	-4.85427	-5.35961	-19.0819	-19.0819
O75431	-19.0819	-19.0819	-19.0819	-19.0819	-19.0819	-19.0819	-19.0819	-19.0819	-19.0819	-19.0819	-19.0819	-19.0819	-19.0819	-19.0819	-7.20536	-7.91692	-7.75129	-7.17699	-6.68136	-7.03817	-6.87393	-7.34805	-6.96565	-7.22817	-6.24584	-7.33564	-7.0421	-7.88476	-8.57277	-7.36156	-7.44082	-7.35318	-7.6656	-7.12408	-7.23026	-7.36889	-6.61124
O75436	-6.09178	-4.41401	-6.52556	-5.4905	-7.52747	-6.64647	-6.80386	-7.07655	-8.21263	-8.70452	-6.43777	-7.06905	-6.74516	-6.72234	-6.16253	-6.35332	-6.64257	-5.21416	-4.73284	-4.83586	-5.21154	-5.99495	-3.74975	-6.51962	-4.98518	-6.21926	-4.99426	-6.13843	-7.11781	-6.11452	-5.93254	-4.44596	-4.99855	-4.71682	-5.17831	-5.92423	-5.15625
O75493	-7.95745	-7.04703	-7.25683	-6.30281	-7.75498	-5.65427	-7.31231	-7.30406	-7.23769	-6.355	-6.81259	-6.49603	-10.0326	-6.63515	-6.33722	-5.22844	-6.17281	-5.26883	-4.48694	-5.53876	-5.08424	-5.11134	-6.43074	-5.21191	-5.50239	-5.59819	-5.92833	-6.74749	-6.92816	-5.81618	-5.73215	-5.07903	-4.45729	-5.34198	-6.25871	-4.70782	-6.71851
O75508	-19.0819	-19.0819	-19.0819	-19.0819	-19.0819	-6.61376	-19.0819	-19.0819	-19.0819	-19.0819	-19.0819	-7.2053	-19.0819	-19.0819	-8.21621	-4.51747	-7.90351	-7.25295	-7.1181	-6.06616	-6.92306	-7.50027	-7.41219	-7.38038	-7.48373	-8.31589	-8.61132	-8.22149	-8.9095	-7.69829	-7.71349	-6.00074	-6.46126	-7.55498	-5.98338	-7.61722	-8.00398
O75509	-6.47813	-6.37984	-5.70799	-5.76928	-5.33095	-6.42357	-6.0723	-6.63687	-6.90685	-6.77533	-5.99809	-5.82884	-6.3772	-6.28266	-19.0819	-6.10885	-19.0819	-19.0819	-19.0819	-5.75098	-19.0819	-5.68354	-5.65708	-19.0819	-19.0819	-5.61884	-6.01193	-19.0819	-3.72406	-19.0819	-19.0819	-19.0819	-19.0819	-19.0819	-19.0819	-19.0819	-5.94895
O75521	-5.49602	-7.11462	-19.0819	-6.35459	-19.0819	-19.0819	-19.0819	-19.0819	-19.0819	-19.0819	-6.73287	-19.0819	-19.0819	-19.0819	-6.61911	-5.90543	-6.48815	-5.34425	-5.59173	-5.77503	-5.13053	-7.05327	-5.99683	-5.96503	-5.60525	-6.27926	-5.40565	-6.20323	-7.51639	-6.30518	-7.87093	-6.14256	-6.27723	-5.59169	-6.61771	-6.51189	-5.44208
O75534	-7.9835	-19.0819	-19.0819	-19.0819	-19.0819	-8.75808	-19.0819	-19.0819	-19.0819	-19.0819	-19.0819	-19.0819	-19.0819	-19.0819	-5.82512	-6.13502	-6.88082	-5.57228	-4.93293	-5.23929	-5.94184	-5.68727	-4.28085	-6.26275	-4.76275	-6.58393	-5.751	-6.40099	-6.90781	-5.46627	-5.71181	-5.49521	-4.76823	-4.96521	-6.31191	-6.09336	-5.81841
O75631	-19.0819	-19.0819	-5.41196	-5.49526	-7.31417	-5.33424	-6.59056	-19.0819	-19.0819	-6.45821	-19.0819	-19.0819	-19.0819	-19.0819	-4.79397	-4.87162	-2.99368	-3.17276	-4.39397	-3.62852	-3.86266	-3.52927	-4.72037	-5.64045	-5.73208	-6.06543	-5.66092	-5.89498	-6.58299	-5.37178	-2.85436	-5.17039	-5.49534	-5.0642	-5.24048	-5.12348	-5.03963
O75781	-6.43832	-8.55773	-4.85622	-5.95906	-19.0819	-19.0819	-19.0819	-19.0819	-19.0819	-7.86374	-19.0819	-8.00672	-19.0819	-19.0819	-6.71725	-6.52897	-7.12127	-5.90973	-6.22484	-6.40814	-6.45594	-6.72767	-6.62995	-6.3325	-5.67122	-7.11763	-6.06198	-7.068	-4.19003	-6.5448	-6.56	-7.95725	-5.25427	-6.47276	-6.61725	-6.36692	-6.93166
O75821	-19.0819	-19.0819	-5.41774	-19.0819	-19.0819	-6.87171	-7.63151	-19.0819	-19.0819	-19.0819	-19.0819	-19.0819	-19.0819	-5.52661	-7.83441	-6.69289	-8.29281	-6.57439	-5.07335	-6.46832	-5.5808	-6.00591	-4.18877	-6.2967	-5.39094	-5.92207	-5.25562	-6.47118	-7.15919	-5.94798	-5.96319	-5.29562	-5.56142	-6.83437	-5.88273	-5.95531	-6.18893
O75841	-19.0819	-19.0819	-6.58725	-7.37054	-19.0819	-6.60865	-8.47958	-19.0819	-19.0819	-5.59963	-19.0819	-5.69417	-8.4926	-19.0819	-7.11496	-6.10076	-5.06593	-4.96799	-4.94934	-5.32519	-5.45952	-3.93273	-6.30612	-5.62992	-6.42811	-6.61675	-5.54261	-7.16587	-7.85388	-6.64267	-5.07869	-6.57153	-4.70954	-7.35386	-6.87428	-6.60055	-7.03987
O75844	-19.0819	-19.0819	-19.0819	-4.33675	-19.0819	-19.0819	-19.0819	-19.0819	-19.0819	-19.0819	-4.98315	-19.0819	-19.0819	-19.0819	-4.37068	-5.37521	-5.15003	-7.22729	-4.99171	-7.03917	-5.01077	-5.21884	-5.77962	-5.29843	-6.46517	-4.53914	-4.84614	-6.24778	-6.31636	-5.10515	-4.62612	-4.719	-3.58012	-5.63743	-5.72362	-3.83973	-5.48277
O75874	-3.88416	-3.67778	-3.31175	-4.13763	-5.77278	-3.26252	-3.36618	-4.15388	-5.81375	-4.11979	-3.3464	-4.26465	-3.57095	-0.901343	-2.60051	-2.31817	-3.06387	-0.956708	-2.22822	-0.200761	-0.90976	-2.82563	-1.86822	-2.89534	-1.85326	-3.25451	-2.91742	-3.17403	-4.84335	-3.11179	-1.7361	-2.89707	-1.17105	-2.6618	-2.01927	-2.42859	-3.44598
O75891	-3.23186	-3.71807	-4.59885	-4.36721	-6.79641	-3.18388	-5.31241	-2.43403	-4.71899	-4.40217	-4.49465	-3.46413	-4.35961	-4.94142	-2.11634	-2.52208	-3.49253	-2.69637	-2.67512	-2.92725	-2.59374	-2.53115	-2.7475	-1.85644	-1.13979	-2.10614	-1.69129	-2.28028	-3.68995	-3.65749	-3.48549	-2.37155	0.0758295	-1.38133	-2.02638	-1.2084	-1.63765
O75915	-19.0819	-19.0819	-19.0819	-19.0819	-19.0819	-19.0819	-19.0819	-19.0819	-19.0819	-19.0819	-19.0819	-19.0819	-19.0819	-19.0819	-5.58265	-4.91819	-4.70425	-3.67735	-3.55356	-3.64468	-5.08869	-4.301	-2.39963	-5.01726	-4.48008	-5.16803	-4.77156	-5.94672	-5.07058	-4.76514	-5.46475	-3.69022	-4.25087	-4.47575	-5.31297	-6.83238	-4.94192
O75947	-5.94317	-19.0819	-6.34702	-6.03042	-4.66759	-19.0819	-5.34383	-19.0819	-19.0819	-19.0819	-19.0819	-19.0819	-19.0819	-19.0819	-5.38904	-6.16848	-4.77212	-4.59523	-5.29973	-3.9631	-4.80347	-3.52764	-4.07597	-4.61298	-3.97288	-5.73445	-3.19765	-4.06206	-5.39865	-4.18744	-4.20264	-3.18336	-4.23943	-4.62467	-4.05614	-6.10919	-3.02939
O75964	-19.0819	-19.0819	-19.0819	-5.01389	-19.0819	-19.0819	-19.0819	-19.0819	-19.0819	-19.0819	-19.0819	-19.0819	-19.0819	-19.0819	-4.06718	-4.50259	-3.60825	-6.42509	-3.1928	-3.37611	-3.87197	-2.57252	-3.21441	-3.10579	-5.70183	-5.19277	-2.1846	-2.85938	-4.77529	-3.56408	-3.57929	-3.3516	-3.1887	-3.73776	-3.16855	-4.75316	-2.28172
O75970	-7.34424	-19.0819	-9.17047	-7.33075	-19.0819	-19.0819	-9.44877	-19.0819	-19.0819	-19.0819	-19.0819	-19.0819	-19.0819	-19.0819	-6.67484	-6.42741	-7.22077	-6.66874	-3.33917	-5.9438	-3.67388	-7.08719	-8.48903	-7.04839	-7.72282	-5.91497	-7.26685	-9.82342	-9.14859	-7.93738	-3.69911	-8.59529	-5.28501	-7.6999	-7.97454	-7.94471	-8.74136
O76027	-19.0819	-19.0819	-19.0819	-19.0819	-19.0819	-5.14133	-19.0819	-19.0819	-19.0819	-19.0819	-7.89322	-5.52202	-8.27233	-19.0819	-6.38069	-8.30579	-6.25264	-5.46655	-5.18899	-7.47566	-6.69248	-4.91221	-3.57058	-6.83357	-5.36389	-6.7179	-5.29459	-5.83978	-6.52779	-5.31658	-5.24307	-4.09613	-4.61199	-4.97555	-8.3108	-5.38387	-5.42468
O76036	-19.0819	-4.86715	-19.0819	-19.0819	-19.0819	-4.1707	-6.8228	-19.0819	-6.14539	-19.0819	-5.61216	-5.16312	-6.83583	-19.0819	-6.16973	-6.23868	-6.71566	-5.54673	-5.81924	-5.71275	-6.36607	-6.31242	-6.22434	-6.19254	-5.77856	-6.4369	-7.62651	-6.25181	-4.99733	-6.46282	-6.94662	-7.1561	-6.07625	-5.36683	-6.64854	-6.47015	-6.62849
O76041	-19.0819	-6.11686	-4.52553	-6.23163	-6.84837	-19.0819	-19.0819	-2.08184	-19.0819	-19.0819	-19.0819	-6.29119	-19.0819	-19.0819	-5.72852	-5.69173	-6.27445	-5.8464	-4.67285	-6.06034	-5.39708	-5.87121	-4.78727	-5.75132	-5.24508	-6.14377	-6.16395	-6.69289	-7.3809	-6.30082	-6.18489	-5.8481	-5.14032	-5.42624	-6.23509	-6.93573	-6.33537
O76054	-19.0819	-19.0819	-19.0819	-19.0819	-19.0819	-19.0819	-19.0819	-19.0819	-19.0819	-19.0819	-19.0819	-19.0819	-19.0819	-19.0819	-6.74071	-7.86264	-7.28664	-5.24575	-6.39021	-3.94563	-6.54103	-6.44075	-6.79532	-6.97132	-7.60951	-6.95141	-6.71832	-7.34005	-8.18854	-6.97733	-7.68725	-6.77593	-9.78827	-5.74553	-4.92961	-6.98466	-7.14301
O76082	-19.0819	-19.0819	-19.0819	-8.36631	-19.0819	-19.0819	-19.0819	-9.23391	-19.0819	-19.0819	-19.0819	-19.0819	-8.86336	-6.03064	-8.2607	-8.02772	-8.22	-3.33649	-7.08468	-7.14953	-7.34263	-7.81675	-9.11419	-7.69687	-7.13655	-7.37411	-7.08656	-7.16441	-8.56232	-7.35111	-7.36631	-6.36877	-7.12853	-7.70173	-8.07814	-7.35844	-5.76603
O94760	-2.10391	-3.6226	-2.66006	-2.67765	-2.76879	-3.48731	-3.0616	0.514932	-3.31996	-3.09097	-4.04548	-3.70066	-3.75694	-1.30681	-1.73346	-1.78314	-2.14556	-2.22088	-1.03363	-1.09946	-1.70548	-1.1514	-2.36027	-1.08155	-1.83714	-1.75003	-1.81206	-1.36636	-3.38758	-0.835181	-0.905567	-1.80843	-0.398471	-1.1423	-1.86432	-0.562529	-2.1636
O94804	-19.0819	-19.0819	-5.39171	-19.0819	-19.0819	-19.0819	-19.0819	-19.0819	-19.0819	-19.0819	-19.0819	-19.0819	-19.0819	-19.0819	-10.3968	-6.4638	-7.51881	-6.24775	-5.77637	-7.36614	-4.33475	-6.12667	-6.55521	-6.5234	-7.83916	-6.80366	-6.57057	-7.35278	-6.61204	-7.07566	-8.13948	-6.47279	-5.91442	-5.38846	-6.69828	-9.66552	-6.99526
O94832	-7.78359	-7.36862	-8.47767	-4.49275	-6.13834	-5.60577	-6.35904	-7.22191	-7.49189	-6.90834	-6.01579	-6.5839	-8.50607	-6.8677	-5.59911	-5.36159	-5.84322	-4.41155	-4.5847	-4.40177	-4.70849	-5.46579	-5.541	-4.2783	-6.26362	-5.93704	-5.26409	-6.90602	-7.13536	-4.9968	-6.03665	-5.20029	-5.44787	-5.975	-5.09661	-6.01214	-6.05203
O94886	-6.16669	-6.78298	-6.75929	-5.16746	-7.49092	-6.00751	-5.88108	-7.04001	-7.30998	-8.5754	-6.67212	-5.34952	-7.68815	-6.6858	-5.596	-5.25766	-5.6553	-5.18523	-6.4836	-5.36557	-6.31981	-6.75317	-6.18253	-5.50785	-5.04527	-5.79242	-5.70244	-4.95472	-5.94775	-5.00037	-6.16229	-4.85653	-4.53824	-4.31513	-4.67185	-5.40666	-4.65313
O94903	-6.76597	-5.56539	-6.14192	-6.00754	-6.41273	-5.35692	-6.48969	-6.69291	-7.14187	-6.31306	-5.95496	-5.88488	-7.16858	-6.3387	-5.09618	-5.25673	-5.7533	-5.22993	-5.26331	-4.94696	-4.56339	-5.34216	-5.4879	-4.72701	-4.9579	-5.17148	-4.89256	-5.04239	-6.07885	-5.04019	-5.70433	-4.59166	-3.33717	-4.46474	-4.76498	-4.06941	-5.00524
O94905	-6.08501	-8.32547	-19.0819	-7.7149	-19.0819	-6.69673	-19.0819	-19.0819	-19.0819	-19.0819	-19.0819	-19.0819	-19.0819	-19.0819	-6.65066	-6.32346	-6.10113	-5.30879	-5.36561	-6.75479	-5.41175	-5.03089	-4.4289	-5.5228	-8.36345	-6.585	-5.56712	-6.12439	-6.85681	-5.6456	-7.23075	-4.3821	-5.09998	-5.40812	-6.08116	-5.45601	-5.68228
O94925	-19.0819	-19.0819	-19.0819	-6.89914	-19.0819	-19.0819	-19.0819	-19.0819	-19.0819	-19.0819	-19.0819	-19.0819	-19.0819	-19.0819	-6.15791	-5.80256	-5.68582	-5.82826	-0.188867	-6.52603	-4.43502	-4.12451	-6.26492	-5.41661	-4.98862	-5.17726	-4.90932	-4.94543	-6.41439	-4.07275	-5.21838	-6.04289	-5.44189	-5.00141	-5.31491	-5.21051	-4.02229
O94979	-7.90734	-8.69878	-6.8886	-7.39427	-9.00403	-8.502	-8.28041	-4.38036	-8.82308	-8.23953	-7.91433	-9.44344	-8.29344	-8.1989	-4.79243	-6.02469	-9.81325	-5.18557	-5.24353	-6.52835	-5.70559	-6.17478	-3.63418	-6.41521	-4.98306	-6.97624	-4.99145	-6.82161	-6.88178	-5.67057	-6.05397	-4.6417	-4.70559	-5.4331	-6.18524	-6.89831	-5.40613
O95163	-19.0819	-19.0819	-19.0819	-19.0819	-19.0819	-19.0819	-19.0819	-19.0819	-19.0819	-19.0819	-19.0819	-8.14073	-19.0819	-19.0819	-4.858	-6.88686	-6.95477	-6.14778	-7.00353	-3.30507	-6.51825	-8.46774	-4.88116	-6.43164	-6.78459	-8.10146	-7.29381	-7.75443	-8.44244	-7.23123	-7.24643	-7.48031	-6.47111	-6.57379	-7.01187	-8.03126	-7.39691
O95164	-5.91464	-19.0819	-19.0819	-5.28102	-19.0819	-19.0819	-6.47346	-19.0819	-19.0819	-8.41158	-19.0819	-6.24681	-8.46549	-19.0819	-4.7277	-4.69091	-5.14508	-7.02354	-6.54965	-4.56051	-4.39627	-4.87039	-4.20065	-4.75051	-5.03325	-5.31634	-4.4478	-6.06814	-6.45902	-5.24781	-5.26301	-5.24031	-4.86125	-5.01033	-4.81358	-5.25514	-5.23817
O95168	-19.0819	-8.21863	-7.92467	-7.24531	-19.0819	-5.87848	-19.0819	-19.0819	-19.0819	-19.0819	-19.0819	-6.7721	-19.0819	-19.0819	-5.30682	-4.63911	-6.04901	-4.34446	-6.40066	-5.70432	-4.07699	-5.47874	-3.47337	-5.29624	-6.91228	-8.39057	-4.04719	-5.26007	-6.46365	-5.25244	-5.26765	-4.65487	-4.86674	-5.0339	-5.12028	-7.08994	-4.60399
O95182	-6.69543	-8.30542	-5.31276	-8.63959	-19.0819	-19.0819	-19.0819	-19.0819	-19.0819	-19.0819	-8.86841	-8.08976	-19.0819	-19.0819	-6.96495	-7.33356	-7.91628	-7.11751	-7.41459	-8.14882	-7.03891	-7.20343	-8.28104	-7.01967	-7.78193	-7.30088	-6.02547	-7.31265	-8.00065	-6.78945	-6.80465	-5.95492	-6.40288	-6.55197	-6.94635	-6.79678	-6.07844
O95202	-9.97745	-19.0819	-6.76763	-6.34539	-19.0819	-7.91995	-19.0819	-19.0819	-19.0819	-19.0819	-9.98444	-19.0819	-19.0819	-6.80318	-6.72377	-6.68698	-7.2697	-5.91496	-7.7049	-7.5284	-6.39234	-6.67897	-5.87917	-7.55068	-6.63889	-6.82754	-7.15081	-9.63589	-8.06467	-6.85346	-6.86866	-6.18603	-6.42346	-6.61598	-7.27231	-6.86079	-6.17338
O95219	-6.86181	-7.0743	-6.9141	-6.68376	-7.9585	-6.26036	-7.23489	-7.50758	-7.77755	-7.19401	-6.36821	-7.19922	-8.09286	-7.41051	-5.96218	-5.55221	-7.82779	-5.5544	-6.29699	-5.58152	-6.06755	-6.03483	-5.74052	-5.91937	-5.83738	-6.17986	-5.89397	-6.38969	-7.10469	-6.15142	-6.96811	-5.71055	-4.05864	-4.83086	-5.4421	-5.88258	-5.52784
O95299	-19.0819	-19.0819	-19.0819	-19.0819	-19.0819	-19.0819	-19.0819	-19.0819	-19.0819	-19.0819	-19.0819	-19.0819	-19.0819	-19.0819	-6.51552	-6.06922	-6.60522	-4.7666	-4.59689	-6.44141	-5.64652	-5.48376	-4.19946	-5.47497	-6.37459	-5.44083	-5.53704	-5.89205	-6.67796	-5.46675	-5.48195	-5.00295	-5.4178	-5.32601	-5.33545	-4.83862	-5.26111
O95340	-19.0819	-19.0819	-19.0819	-7.05014	-19.0819	-19.0819	-19.0819	-19.0819	-19.0819	-19.0819	-19.0819	-19.0819	-7.74256	-19.0819	-7.47405	-8.37056	-5.88882	-6.80942	-6.05136	-5.85928	-6.54995	-5.40409	-3.84282	-5.77779	-6.40546	-7.11154	-6.51645	-6.07076	-7.88047	-6.66926	-6.68446	-6.14492	-5.6316	-6.43178	-6.53796	-7.13056	-7.98012
O95342	-6.66604	-19.0819	-19.0819	-6.09656	-19.0819	-19.0819	-6.86114	-19.0819	-7.58178	-19.0819	-19.0819	-19.0819	-19.0819	-19.0819	-5.87637	-7.88874	-4.66044	-6.5967	-5.52588	-5.70918	-5.54494	-3.43359	-7.95735	-4.20782	-6.86982	-8.58119	-7.5522	-7.60759	-8.29559	-6.35891	-6.19146	-6.88299	-6.69782	-7.75219	-6.27214	-3.27948	-8.06007
O95352	-19.0819	-19.0819	-19.0819	-19.0819	-19.0819	-19.0819	-19.0819	-19.0819	-19.0819	-19.0819	-19.0819	-19.0819	-19.0819	-19.0819	-5.887	-5.85021	-6.32567	-6.69562	-5.65239	-5.71981	-5.55557	-5.55881	-4.71374	-6.87345	-6.33966	-5.72604	-7.11405	-9.09569	-7.76543	-6.55422	-6.56942	-5.19379	-5.5613	-7.92011	-6.16016	-6.88306	-6.7199
O95359	-8.41148	-8.7576	-6.02384	-8.4766	-19.0819	-8.3117	-7.67308	-19.0819	-19.0819	-19.0819	-19.0819	-19.0819	-19.0819	-19.0819	-7.3621	-7.12742	-7.71014	-8.04822	-6.81372	-6.23967	-6.83277	-6.70032	-6.16715	-7.82546	-7.00272	-7.72341	-8.8727	-8.27253	-8.96053	-7.74933	-7.56344	-6.86153	-7.38578	-8.8718	-7.59537	-13.0852	-7.915
O95373	-19.0819	-8.44435	-8.05336	-19.0819	-19.0819	-7.63858	-19.0819	-19.0819	-9.47006	-19.0819	-6.78638	-7.42407	-8.94041	-8.84587	-7.87612	-8.46569	-9.1274	-6.48231	-6.83008	-5.61803	-6.85837	-6.87172	-5.79637	-6.83937	-5.5905	-7.72642	-6.46484	-7.2159	-8.6099	-6.86473	-7.28559	-5.86787	-5.18478	-5.27025	-7.19789	-7.51815	-7.18654
O95394	-6.95605	-6.84969	-7.74541	-6.73423	-8.05274	-7.12327	-6.46223	-7.60182	-7.8718	-7.28825	-7.39313	-7.3587	-6.85538	-6.07779	-6.25575	-7.06204	-5.5193	-5.19584	-6.35771	-3.66395	-4.50106	-6.94198	-5.35799	-7.08861	-6.53329	-6.44918	-7.00093	-6.13807	-7.4885	-5.53668	-6.78479	-6.25915	-5.91243	-5.67342	-5.11336	-6.26325	-6.41064
O95433	-7.72146	-7.45739	-19.0819	-7.49963	-19.0819	-6.46018	-19.0819	-8.36723	-19.0819	-19.0819	-19.0819	-7.18406	-7.43045	-19.0819	-7.27869	-6.9233	-7.36719	-6.845	-6.0631	-6.33706	-6.48982	-7.83224	-5.58896	-6.59693	-5.26967	-6.28805	-5.70047	-7.17234	-5.5293	-6.05382	-6.81525	-5.80215	-4.67559	-5.73841	-5.70858	-7.79722	-5.66677
O95445	-3.17541	-1.78934	-1.10048	-4.18161	-2.18813	-3.57546	-3.75814	0.0904515	-3.60941	-3.51331	-2.96591	-2.43442	-2.58672	-0.495532	-4.56366	-3.83992	-6.04844	-3.72013	-2.94993	-4.28249	-3.6515	-5.09777	-2.89564	-4.7785	-3.33118	-4.5143	-2.74946	-2.48439	-6.04965	-3.03179	-4.62241	-5.51089	-5.1434	-4.3526	-3.58256	-4.90755	-3.4166
O95456	-19.0819	-4.11902	-19.0819	-19.0819	-7.65252	-19.0819	-8.65304	-19.0819	-19.0819	-8.61216	-8.00297	-19.0819	-19.0819	-19.0819	-7.04959	-7.0128	-7.59552	-6.60251	-6.69909	-6.77318	-7.1396	-8.41909	-5.1901	-8.1257	-7.20555	-7.39419	-5.92506	-9.1367	-8.63132	-7.42011	-7.32126	-7.34257	-6.68981	-7.18263	-7.68158	-7.61683	-5.91064
O95479	-19.0819	-19.0819	-19.0819	-19.0819	-19.0819	-7.76732	-19.0819	-19.0819	-19.0819	-19.0819	-19.0819	-19.0819	-19.0819	-19.0819	-7.61875	-7.2146	-7.79732	-6.99855	-6.5707	-7.63508	-6.93637	-6.63051	-5.81098	-7.27419	-6.79363	-8.06139	-7.17416	-7.41206	-8.2194	-7.00819	-7.00458	-5.45551	-6.12787	-6.77072	-7.17933	-7.01553	-7.93748
O95571	-19.0819	-2.50353	-19.0819	-3.65971	-19.0819	-3.86091	-4.62072	-4.89341	-19.0819	-3.76268	-2.98884	-19.0819	-19.0819	-19.0819	-3.42335	-2.85866	-4.35219	-3.04421	-3.2313	-3.01814	-2.51555	-3.38183	-2.1201	-3.82696	-3.69882	-4.47295	-2.52961	-2.4809	-3.93102	-2.91185	-2.24653	-3.74487	-2.96711	-3.14513	-4.48023	-3.82872	-3.46568
O95630	-5.77637	-6.42515	-5.15623	-4.53682	-7.48281	-6.86803	-5.28556	-6.68218	-6.95215	-7.26755	-5.80287	-5.97788	-6.90406	-6.32797	-5.39372	-4.73736	-5.81337	-5.10555	-4.30162	-4.8569	-4.25012	-5.49593	-6.69461	-4.67201	-6.00213	-5.46367	-4.78144	-5.59498	-6.85767	-5.79472	-7.04095	-5.41489	-5.29072	-5.45853	-5.09175	-6.13813	-5.25989
O95678	-7.01158	-5.24182	-4.99645	-4.67984	-4.93109	-5.64502	-2.89499	-5.54744	-5.81741	-5.23386	-5.37194	-5.39906	-3.24188	-5.19323	-3.37337	-3.59947	-3.50185	-3.62968	-4.50227	-3.20618	-4.01527	-2.91404	-3.35019	-2.99872	-2.57957	-4.2768	-4.22242	-3.22887	-4.12464	-6.73316	-4.11271	-2.34803	-1.70644	-0.593933	-2.73751	-3.86921	-1.82614
O95716	-19.0819	-19.0819	-19.0819	-5.23319	-6.5519	-19.0819	-4.76542	-19.0819	-19.0819	-19.0819	-19.0819	-19.0819	-5.84132	-19.0819	-5.18483	-5.4614	-5.81704	-5.20804	-6.61057	-3.64084	-5.22993	-6.5115	-6.62966	-5.82656	-6.06036	-6.58508	-6.01592	-5.67949	-7.48614	-6.27493	-6.29013	-5.26237	-6.99473	-7.43153	-3.95647	-6.53867	-6.22296
O95721	-8.66813	-9.90682	-19.0819	-19.0819	-19.0819	-19.0819	-19.0819	-19.0819	-10.4338	-8.37915	-19.0819	-19.0819	-7.04289	-19.0819	-8.92859	-7.27026	-7.85298	-7.05421	-7.35927	-7.13986	-5.91626	-7.42976	-6.27307	-7.35012	-5.85566	-6.24158	-9.19137	-6.96755	-7.47871	-7.60596	-6.13866	-5.92564	-5.80849	-5.93278	-6.24376	-6.35111	-6.43318
O95747	-5.38875	-5.43585	-4.845	-4.25996	-5.7451	-4.47883	-5.39011	-5.69288	-6.77333	-6.99006	-6.72881	-6.16375	-6.34248	-3.84684	-4.95886	-4.51331	-5.77674	-4.08342	-3.69147	-3.92367	-4.01385	-5.3297	-4.59213	-5.14636	-3.65905	-4.3988	-4.062	-4.3455	-4.46353	-4.12931	-5.02105	-3.37438	-3.67944	-3.46241	-4.22035	-4.51414	-4.77969
O95757	-4.56368	-7.7829	-8.66408	-19.0819	-19.0819	-19.0819	-8.94238	-19.0819	-19.0819	-19.0819	-19.0819	-19.0819	-8.0291	-19.0819	-6.15388	-7.42576	-6.69982	-6.13941	-5.80339	-5.98669	-7.26782	-4.58021	-4.78847	-5.77505	-6.20004	-6.92665	-6.99309	-6.22646	-7.0873	-5.87609	-5.89129	-4.74531	-5.29565	-5.19011	-6.06042	-5.65324	-6.23816
O95782	-10.7763	-6.47073	-6.74353	-5.79273	-7.74544	-6.32873	-7.23932	-7.29452	-7.56449	-6.98094	-5.87432	-6.42272	-7.70209	-6.94031	-5.75666	-8.20337	-5.45171	-6.68467	-5.56728	-6.33353	-6.27586	-5.19933	-5.68925	-5.92287	-9.27551	-5.75227	-5.77856	-5.89971	-5.35735	-5.73987	-6.27874	-4.90964	-4.96015	-5.03063	-6.06226	-5.70987	-6.01857
O95786	-19.0819	-19.0819	-19.0819	-19.0819	-19.0819	-19.0819	-19.0819	-19.0819	-19.0819	-19.0819	-19.0819	-19.0819	-6.96827	-19.0819	-7.21152	-6.10013	-6.68285	-8.38081	-5.78643	-5.96973	-5.66482	-6.27961	-6.02256	-6.15972	-12.8634	-6.63081	-6.39771	-7.17992	-7.86793	-6.65672	-6.67193	-5.31773	-6.29509	-5.64184	-6.73246	-6.66405	-6.58612
O95793	-19.0819	-19.0819	-7.0294	-8.48812	-19.0819	-7.77631	-19.0819	-19.0819	-19.0819	-19.0819	-7.58241	-8.54768	-19.0819	-7.36023	-7.09093	-7.31925	-7.90198	-7.1032	-7.81312	-8.52248	-7.02461	-7.39133	-7.41517	-7.37435	-7.16197	-5.57524	-8.12137	-19.0819	-19.0819	-19.0819	-19.0819	-7.66677	-7.78301	-19.0819	-19.0819	-9.01426	-9.17261
O95816	-19.0819	-19.0819	-19.0819	-19.0819	-19.0819	-19.0819	-19.0819	-19.0819	-19.0819	-19.0819	-19.0819	-19.0819	-19.0819	-19.0819	-6.03414	-6.07753	-6.27662	-4.78149	-5.12961	-3.84522	-4.94394	-6.45813	-5.7853	-6.76472	-4.3331	-5.49492	-5.70846	-5.7778	-6.46581	-5.2546	-5.2698	-5.88476	-4.35794	-4.90616	-5.1233	-5.9547	-4.9301
O95825	-8.85991	-19.0819	-19.0819	-7.41521	-19.0819	-19.0819	-19.0819	-19.0819	-19.0819	-19.0819	-19.0819	-19.0819	-19.0819	-19.0819	-7.05701	-7.2725	-7.60294	-6.80416	-6.70651	-7.4634	-7.48677	-6.44624	-5.82622	-7.02955	-6.19591	-6.34093	-6.17509	-6.50212	-7.57806	-6.36685	-6.02005	-6.52682	-5.87592	-5.6219	-6.34724	-6.48181	-6.49019
O95833	-19.0819	-5.09945	-5.0229	-6.81171	-19.0819	-5.10791	-19.0819	-19.0819	-19.0819	-19.0819	-19.0819	-19.0819	-7.41964	-19.0819	-6.02986	-5.84391	-5.67071	-6.20199	-2.38072	-5.06162	-5.80573	-3.58068	-0.978985	-6.15143	-4.70252	-5.62248	-4.00772	-5.55851	-6.24651	-5.63395	-5.17929	-2.68928	-4.12977	-4.3688	-5.62351	-5.73906	-5.20098
O95837	-6.03289	-19.0819	-19.0819	-5.59875	-9.41925	-5.51012	-19.0819	-19.0819	-19.0819	-8.65475	-7.94159	-19.0819	-8.70866	-5.30094	-7.67944	-6.32905	-4.80747	-5.19571	-3.89142	-3.22026	-4.64619	-4.73008	-4.51882	-3.97649	-7.13935	-7.55603	-6.03994	-7.41465	-8.18333	-4.42577	-6.36666	-5.78485	-7.14789	-6.76378	-6.60561	-6.26438	-6.76302
O95841	-5.17702	-6.43803	-6.62787	-5.302	-6.77421	-4.77313	-6.16392	-6.32329	-6.59326	-5.90464	-5.32287	-7.08104	-7.61771	-5.96908	-5.0202	-5.23059	-4.72708	-4.92189	-4.84688	-5.51022	-4.53047	-4.86981	-5.39153	-4.38877	-5.53142	-5.44327	-5.32733	-9.15767	-5.23591	-5.80735	-4.42498	-4.35773	-4.52383	-4.81861	-5.54068	-3.8026	-6.43554
O95865	-1.79866	-2.99018	-3.54017	-2.19205	-2.30796	-1.63485	-2.32261	-0.647111	-2.17891	-2.65609	-1.28352	-2.51683	-2.7746	-1.57157	-1.36374	-0.460323	-1.56923	-0.630139	-0.155726	0.561283	-1.17989	-2.03869	-0.72081	0.25461	-1.08446	0.0634352	-0.682607	-2.20042	-1.86269	0.281019	0.377265	-1.60266	0.0917447	-0.740302	-0.765768	0.614465	-0.608057
O95881	-19.0819	-5.78136	-6.44311	-19.0819	-19.0819	-19.0819	-19.0819	-19.0819	-19.0819	-19.0819	-19.0819	-19.0819	-19.0819	-19.0819	-7.32418	-6.51734	-7.87012	-7.07134	-7.08089	-7.15699	-6.99275	-7.79321	-5.6552	-7.34699	-6.99749	-7.17729	-6.97031	-7.74414	-8.42326	-8.7959	-7.90558	-5.86076	-6.09798	-6.94905	-7.08075	-7.21938	-7.37773
O95954	-4.92518	-3.62383	-4.19018	-4.35115	-6.58023	-3.82638	-5.58749	-3.77573	-4.68291	-4.97166	-4.60647	-4.38069	-4.86428	-4.99804	-1.90784	-2.55569	-4.49367	-2.27765	-1.86138	-2.18765	-2.41588	-4.04437	-2.54027	-1.26737	-0.75476	-1.67095	-2.03095	-2.98214	-3.94237	-3.44651	-2.47916	-2.62768	0.946686	-1.45191	-1.68066	-1.4853	-2.12939
O95994	-19.0819	-19.0819	-19.0819	-19.0819	-19.0819	-5.17994	-7.15636	-19.0819	-19.0819	-19.0819	-5.67512	-19.0819	-5.94017	-7.07484	-5.93404	-4.22988	-6.39553	-3.4412	-5.04801	-3.74801	-4.7857	-4.40936	-3.81629	-4.24479	-4.85341	-5.73475	-5.34401	-5.59117	-6.27918	-5.06797	-5.19141	-4.36897	-4.52604	-4.83049	-4.87942	-5.0753	-5.23365
O96000	-19.0819	-19.0819	-19.0819	-5.37087	-19.0819	-5.61125	-19.0819	-19.0819	-19.0819	-19.0819	-19.0819	-19.0819	-19.0819	-19.0819	-5.32896	-5.48997	-6.13703	-4.59857	-5.30817	-4.40822	-4.66685	-5.74568	-4.1656	-5.1315	-5.57798	-6.7497	-4.64438	-5.57651	-6.66218	-5.45097	-6.90343	-5.24958	-5.17439	-5.04274	-4.8362	-7.02924	-4.43181
O96011	-19.0819	-19.0819	-19.0819	-5.49976	-19.0819	-19.0819	-19.0819	-19.0819	-19.0819	-19.0819	-19.0819	-6.81602	-19.0819	-19.0819	-6.26871	-6.94448	-8.03528	-6.42638	-6.3212	-6.65517	-7.21123	-7.34618	-5.95426	-6.84516	-6.84317	-6.08387	-5.43409	-6.2163	-6.90431	-5.6931	-5.7083	-4.69995	-3.80048	-5.45562	-6.65279	-5.13863	-5.85878
P00167	-5.05513	-3.53153	-4.19046	-6.39864	-4.41507	-5.42069	-5.09183	-3.5679	-5.90185	-6.81526	-4.25584	-5.0152	-5.20032	-3.21984	-4.63546	-5.23492	-4.18064	-3.60818	-4.02526	-4.49567	-3.70211	-3.48203	-3.90026	-3.31581	-4.22528	-4.81776	-4.17851	-4.88016	-4.88463	-4.68771	-3.72377	-3.98575	-3.7527	-4.11491	-5.16294	-4.40393	-4.40951
P00338	-0.743874	0.528783	-0.707143	-1.30709	-1.50269	-0.969704	-2.06506	-4.11887	-2.09391	-2.47963	-1.20891	-0.684945	-1.37689	-1.26297	-0.120269	-0.228078	-1.82027	-0.438063	0.369698	-0.463097	0.0899482	-0.678422	0.378894	0.176058	0.727177	-0.278671	0.271815	0.533291	-1.51768	0.0484335	0.338131	1.12015	0.960835	0.824559	-0.133721	0.789009	-0.216174
P00367	-6.23076	-6.28131	-4.79115	-4.9234	-6.98926	-5.08541	-6.84468	-6.53834	-6.80831	-6.22476	-6.36413	-5.7303	-6.27867	-6.18413	-4.7657	-5.39606	-5.13785	-4.09338	-5.1301	-4.16069	-4.31702	-4.21245	-3.89401	-4.35041	-4.33017	-5.0874	-3.77126	-3.6207	-6.59359	-4.53533	-5.66408	-4.4385	-3.47476	-4.28852	-3.30569	-4.95112	-3.12614
P00387	-7.5911	-19.0819	-5.565	-6.62652	-19.0819	-6.36167	-19.0819	-19.0819	-19.0819	-19.0819	-19.0819	-7.42883	-19.0819	-19.0819	-5.79325	-5.91465	-5.16279	-4.40398	-5.38771	-5.58188	-6.36854	-5.75735	-4.48317	-4.82087	-6.34483	-5.95196	-4.97545	-5.44513	-6.67291	-6.29515	-6.67059	-4.45252	-4.93821	-5.08229	-5.4817	-5.82613	-5.43045
P00403	-5.9805	-19.0819	-19.0819	-4.27547	-19.0819	-7.44645	-6.68548	-19.0819	-8.74892	-19.0819	-19.0819	-19.0819	-19.0819	-19.0819	-2.98788	-4.31516	-3.19631	-2.68391	-3.56598	-3.63688	-2.56228	-2.23172	-2.33348	-3.07552	-5.75014	-5.60441	-4.07503	-3.85584	-6.67728	-4.33404	-4.34925	-2.18923	-2.67768	-4.82728	-2.6375	-4.6213	-3.33475
P00414	-7.84528	-19.0819	-19.0819	-6.22971	-8.94197	-5.20927	-19.0819	-19.0819	-19.0819	-19.0819	-19.0819	-19.0819	-19.0819	-5.55089	-5.20466	-5.98225	-5.61822	-4.63246	-5.3362	-5.55384	-3.59926	-5.79567	-4.20937	-5.63971	-5.85513	-6.91865	-4.33502	-5.64133	-6.90434	-7.43606	-6.08489	-4.4874	-5.68313	-3.7778	-7.97117	-6.12971	-8.97668
P00439	-8.40101	-19.0819	-6.82317	-6.12281	-19.0819	-6.28082	-19.0819	-19.0819	-19.0819	-8.73321	-8.408	-5.45897	-7.31257	-19.0819	-4.25538	-4.21029	-6.07492	-4.43712	-5.33236	-5.39064	-4.39976	-4.93636	-5.67966	-4.15349	-3.88961	-4.75309	-5.26063	-5.31937	-6.15361	-5.3288	-5.84846	-5.81941	-2.82075	-5.59781	-4.97385	-4.58382	-4.95769
P00558	-2.03093	-1.16622	-0.111698	-1.17536	-3.48213	-1.07526	-2.48816	-1.66365	-3.02631	-3.39238	-2.47684	-1.07011	-2.39081	-0.0994766	-1.52088	-0.79134	-2.32681	0.245659	-0.0959409	0.299935	0.0481304	-1.15849	0.274971	-0.928593	0.181567	-0.95048	-0.0969253	-0.871398	-2.61687	-0.426534	-0.42169	0.00951391	0.234105	0.114551	-0.910287	-0.206417	-0.661575
P00736	-5.16767	-5.37059	-5.58175	-5.16774	-6.17101	-3.50428	-5.29396	-5.73132	-6.33321	-5.40624	-5.13186	-5.19639	-5.47165	-3.32073	-4.17291	-3.46544	-4.9122	-4.18143	-3.67639	-4.33054	-3.20952	-5.5958	-5.95292	-3.67564	-3.75773	-5.56973	-3.51108	-5.84375	-4.87768	-4.82804	-5.88851	-5.1465	-4.39307	-4.10063	-4.91511	-4.78998	-5.18248
P00739	-5.05945	-5.37962	-7.71912	-4.76905	-6.08757	-5.61517	-5.36395	-5.63665	-3.087	-4.78623	-4.99787	-4.82861	-5.37698	-3.07335	-8.8573	-8.03412	-6.88866	-7.91901	-6.2291	-7.47274	-6.19944	-7.20744	-7.37847	-7.34667	-4.29394	-6.75374	-7.78227	-7.30286	-6.32912	-8.18662	-6.79486	-6.74756	-6.2416	-5.62304	-6.64836	-8.35191	-6.94534
P00749	-2.23847	-2.38998	-2.67742	-1.99416	-5.80674	0.90268	-3.46068	-2.62262	-2.64145	-0.656806	-0.408712	-1.69917	-2.94109	-3.46534	0.347782	0.893963	0.791824	0.327119	3.13087	0.215612	1.43671	-0.0297557	-0.243842	1.3385	0.286947	0.176809	0.217873	-1.82462	-2.70175	-0.692269	-0.088997	-0.33104	0.463552	-0.267363	-0.173652	0.448259	-2.08689
P00750	-7.2745	-6.8961	-3.99544	-6.28553	-7.60405	-5.29745	-6.22748	-7.15313	-7.4231	-7.74935	-5.18307	-13.5004	-6.96674	-6.79892	-5.66918	-4.71326	-5.95291	-4.74646	-5.74072	-5.55378	-4.6065	-6.1916	-4.96454	-5.29183	-5.67479	-6.81398	-5.8924	-5.60699	-7.00078	-5.78957	-8.74985	-5.39917	-5.40301	-6.07882	-4.57303	-5.64791	-5.22591
P00918	-2.86265	-2.99185	-2.77238	-3.48334	-5.03104	-1.96017	-3.23437	-3.82281	-3.94824	-3.93612	-3.90986	-1.82117	-4.0875	-2.77981	-2.08931	-1.86882	-2.03536	-2.85428	-3.19345	-2.16645	-2.69838	-1.17232	-2.6441	-1.5233	-1.61813	-2.59892	-1.37576	-1.41466	-3.24476	-2.01713	-2.75636	-1.64535	-1.28784	-1.38548	-1.69422	-0.466333	-1.75237
P00966	-2.24358	-2.58703	-2.66891	-2.68515	-2.83796	-1.51127	-3.22843	-2.72436	-4.00848	-3.3622	-2.51764	-1.36652	-2.34043	-3.60684	0.432218	0.192827	-1.83627	-0.286161	-0.723682	-1.26332	0.101164	-0.349427	-1.09642	0.475911	0.0921131	-0.73175	-0.557682	-0.824538	-2.93739	-1.31205	-1.51535	-0.993772	1.96106	0.213047	-0.0304695	-0.134699	-0.613909
P01008	-1.04411	0.0531259	-1.23211	-1.52023	-1.19908	0.96315	-2.32328	1.16433	1.14302	-2.66635	0.261291	1.2411	0.0394295	-0.0917713	-1.8121	-1.01612	-2.22674	-1.51412	-0.456283	-1.2217	-0.550834	-1.78265	-1.32231	-1.49832	0.483382	-1.47573	-1.91119	-2.37868	0.462201	-0.511619	-1.23041	-0.188236	-1.40549	-0.0279334	-1.81645	-0.965197	0.733842
P01019	-0.938246	0.372061	-2.43112	-1.43856	0.423855	0.0411507	-0.395101	-2.06665	1.24263	-1.69587	0.524417	0.890575	0.63383	0.476555	-1.29816	-0.149517	-2.45155	-1.96627	-3.50796	-1.19189	-1.17556	-1.79754	-1.47055	-1.94526	-1.01416	-0.902388	-0.737379	-0.627148	0.236672	-1.85935	-1.01354	-0.600975	-2.06974	-1.07443	-1.59564	-0.83659	1.11062
P01024	-1.71149	1.20525	-0.655404	-1.95753	-3.22318	0.066557	-2.36064	-1.71782	-1.28877	-2.44386	-0.52454	-1.64996	-0.539869	-1.47618	-0.765813	0.64218	-1.58724	-0.0483621	0.560115	0.274906	1.4657	-1.41621	-0.111354	0.353959	2.20936	-0.916441	-0.307873	-0.630127	2.95827	-0.425505	-0.820126	1.79226	0.835413	1.98241	-0.712672	-0.422492	0.972421
P01111	-4.39445	-4.32165	-4.25854	-2.99343	-4.76542	-4.03135	-4.8324	-4.37351	-6.66595	-4.69242	-3.91929	-3.39485	-4.78701	-4.95999	-3.68299	-3.39334	-3.08254	-2.48923	-3.24044	-3.82193	-2.62764	-2.64501	-2.80219	-2.3331	-3.3268	-3.54538	-3.15128	-3.29828	-3.66866	-2.75059	-3.60977	-2.50941	-2.44762	-2.39009	-2.88925	-2.8303	-3.53452
P01112	-6.24699	-19.0819	-6.00231	-4.83534	-19.0819	-5.60308	-19.0819	-19.0819	-19.0819	-19.0819	-7.07358	-4.89896	-7.45269	-7.35815	-5.05225	-4.85347	-5.52806	-4.84849	-4.68621	-4.51996	-3.94942	-4.07195	-3.8091	-3.83975	-4.76089	-5.35974	-4.99437	-5.82953	-6.43055	-4.58309	-5.35005	-5.10995	-4.79953	-4.65701	-5.17998	-4.17503	-4.93966
P01116	-5.80837	-6.22897	-6.98175	-6.3017	-6.93691	-5.38531	-6.2133	-6.486	-6.75597	-7.97034	-5.84722	-5.36921	-7.59891	-5.32125	-6.07586	-5.52092	-5.99949	-5.20071	-5.06168	-5.17712	-5.18093	-5.67389	-4.74479	-4.99866	-5.8683	-4.78389	-4.63216	-5.61149	-6.59966	-4.05176	-5.52827	-5.46416	-4.87156	-4.91632	-5.19762	-5.39056	-5.23586
P01127	-0.01147	-2.21029	-1.29047	-3.70823	-1.42235	-2.66614	-3.64542	-2.8196	-4.11311	-2.34738	-4.57608	-2.83913	-3.31533	-4.31413	-3.20723	-1.24475	-1.12397	-0.785738	0.466203	-0.505555	-1.50742	-1.23248	-2.69349	-1.26543	-4.15471	-4.24753	-4.2129	-5.62669	-2.02425	-2.6253	-3.55983	-4.62512	-2.47887	-4.6238	-5.06036	-4.17888	-5.13981
P01137	-19.0819	-19.0819	-19.0819	-6.1758	-19.0819	-19.0819	-6.7707	-19.0819	-6.52345	-5.49112	-19.0819	-19.0819	-6.63136	-19.0819	-5.99721	-5.43806	-6.23951	-9.81366	-5.66965	-8.77763	-7.08705	-6.18613	-6.07475	-5.44478	-19.0819	-6.31021	-7.62901	-8.08736	-19.0819	-19.0819	-19.0819	-7.68663	-19.0819	-6.12637	-7.10602	-5.14926	-19.0819
P01178	-4.91947	-1.82046	-4.39253	-4.18271	-3.32622	-4.66099	-4.67083	-3.04714	-5.11407	-5.12229	-6.31252	-4.02023	-4.68385	-4.58931	-5.99883	-5.96204	-4.94314	-5.74599	-5.65148	-5.83164	-6.33611	-6.13838	-7.79195	-4.4919	-4.92535	-5.37242	-4.40837	-5.66311	-1.02023	-4.40929	-5.93308	-4.93852	-4.75335	-4.90243	-6.44348	-5.45457	-3.80283
P01210	-6.69572	-8.2927	-7.23756	-6.68017	-7.44683	-8.44052	-7.27508	-7.54777	-6.54635	-4.07097	-6.90899	-7.76024	-7.2881	-7.19356	-19.0819	-19.0819	-19.0819	-8.28469	-19.0819	-19.0819	-5.4565	-19.0819	-19.0819	-19.0819	-19.0819	-19.0819	-19.0819	-19.0819	-5.89398	-19.0819	-19.0819	-19.0819	-19.0819	-19.0819	-19.0819	-19.0819	-6.98178
P01236	-8.08923	-19.0819	-19.0819	-19.0819	-19.0819	-19.0819	-19.0819	-4.9079	-19.0819	-19.0819	-19.0819	-7.92696	-19.0819	-7.17173	-9.91066	-6.46072	-7.57523	-4.26175	-6.11994	-5.09338	-6.139	-6.56726	-6.01793	-6.81252	-5.78098	-8.41088	-7.29506	-8.70752	-8.76528	-7.55407	-7.56927	-6.44688	-6.71928	-7.06677	-8.30573	-7.5614	-8.1599
P01266	-3.8902	-4.01623	-19.0819	-5.14335	-19.0819	-19.0819	-19.0819	-19.0819	-19.0819	-19.0819	-19.0819	-5.00577	-19.0819	-5.65674	-4.42033	-6.434	-4.72796	-4.16749	-4.06984	-4.25314	-4.0889	-4.56302	-5.08818	-4.02544	-6.17194	-5.96989	-5.50214	-5.93823	-7.20702	-3.34432	-6.05122	-5.79441	-5.60925	-6.01857	-5.86451	-6.00314	-6.16149
P01589	-5.23403	-6.83185	-4.83897	-8.84979	-7.19627	-5.69498	-5.82684	-6.31911	-6.99745	-6.4139	-7.21478	-7.49614	-6.45016	-6.37327	-8.45269	-8.44646	-8.14744	-6.49333	-7.25972	-6.25361	-6.79738	-7.74419	-7.65611	-7.62431	-19.0819	-19.0819	-8.12106	-9.14617	-19.0819	-7.02038	-19.0819	-19.0819	-19.0819	-10.018	-19.0819	-19.0819	-10.4212
P01593	2.34673	2.85181	1.72341	3.00433	1.48204	2.05638	1.83935	-1.82031	2.47292	3.5524	2.29082	-0.235046	4.52966	-0.281856	1.36466	2.33247	-0.537303	0.593037	-0.894108	-0.0857885	1.6035	-1.44369	1.83789	-0.843042	0.510565	1.75895	1.17189	2.17255	2.89076	0.848252	2.52102	-0.429645	-1.08411	0.452897	0.456639	-1.06617	2.38837
P01594	2.34673	2.85181	1.72341	3.00433	1.48204	2.05638	1.83935	-1.82031	2.47292	3.5524	2.29082	-0.235046	4.52966	-0.281856	1.36466	2.33247	-0.537303	0.593037	-0.894108	-0.0857885	1.6035	-1.44369	1.83789	-0.843042	0.510565	1.75895	1.17189	2.17255	2.89076	0.848252	2.52102	-0.429645	-1.08411	0.452897	0.456639	-1.06617	2.38837
P01599	-4.22488	-3.12937	-5.69157	-3.56448	-1.98211	-2.06561	-3.97637	-4.24906	-2.74221	-3.46254	-3.61028	-4.07159	-4.74343	-3.89485	-5.42224	-3.56044	-7.45024	-5.16939	-5.33548	-4.71324	-3.57179	-6.03437	-3.77868	-6.89102	-3.12338	-5.83586	-3.95327	-5.20186	-6.14172	-4.63349	-4.1411	-5.2926	-4.51978	-3.9807	-4.92472	-4.73262	-3.54566
P01601	-1.37187	-2.84077	-3.11281	-3.79539	-4.43649	-3.20184	-2.90023	-3.6638	-3.93377	-3.35023	-3.02502	-2.85577	-3.40413	-3.30959	-19.0819	-4.98258	-5.59914	-2.30299	-19.0819	-19.0819	-4.96269	-19.0819	-19.0819	-19.0819	-19.0819	-3.66427	-5.84035	-19.0819	-19.0819	-4.02808	-19.0819	-19.0819	-19.0819	-19.0819	-19.0819	-19.0819	-3.84615
P01624	-0.60471	-0.703014	-1.57543	-0.32234	0.951116	-2.01806	1.97436	-2.45322	0.551931	2.65507	-1.92498	-3.17189	0.537836	-4.72272	0.948804	-1.85109	-2.69781	-4.1085	-3.6743	-3.27059	-4.95875	-0.981468	-3.89268	-3.82442	-4.12805	-0.572374	-0.932998	0.555614	-2.9005	-1.26971	-4.8612	-4.61927	-5.88766	-3.74488	-0.970075	-2.58577	-0.944943
P01717	-4.2959	-0.714969	0.0547875	-2.65495	-2.62065	-0.0638338	-2.90991	1.51678	-0.390519	-3.20835	1.07388	-0.0566518	-0.335389	1.72468	-4.10409	-3.09229	-4.91678	-2.67977	-3.33274	-2.64555	-5.48648	-4.45244	-3.41525	-5.00726	-1.30597	-2.91788	-2.03006	0.200499	0.497876	-2.14056	-2.46079	-2.32817	-3.00171	-1.69454	-1.21224	-5.26955	-0.147598
P01766	-3.70542	-2.07012	-2.60728	-2.96172	-4.00449	-4.3862	-1.5096	-2.84832	-2.64385	-2.12988	-1.41238	-4.36446	-3.53404	-2.80407	-2.10987	-4.93832	-3.96589	-3.76937	-3.67171	-4.72554	-3.69077	-4.1649	-4.29711	-3.68227	-3.37991	-4.08545	-2.50526	-3.15307	-2.65303	-3.59447	-3.60967	-3.39307	-3.20791	-3.35699	-3.46317	-4.12722	-3.94391
P01892	-5.23574	-5.34187	-5.33051	-6.27506	-6.33243	-4.84901	-6.2075	-1.9731	-5.15604	-6.23833	-5.55851	-5.07347	-5.62184	-2.86983	-6.50499	-5.4428	-7.05093	-6.72161	-6.28989	-6.3378	-4.93285	-7.54437	-5.30661	-6.5278	-19.0819	-19.0819	-4.96347	-19.0819	-7.64578	-5.00118	-19.0819	-19.0819	-19.0819	-19.0819	-19.0819	-6.4419	-6.16747
P02144	-3.09109	-1.6969	-3.18586	-2.86926	-4.18778	-2.7727	-3.46416	0.435916	-3.94159	-3.42328	-4.05369	-5.88033	-3.75461	-0.345658	-5.60662	-4.6546	-6.25387	-3.63044	-6.00675	-4.63526	-5.55536	-6.71153	-5.06404	-5.62943	-5.14869	-5.54418	-5.31109	-7.23697	-3.20794	-6.48187	-5.48691	-4.58575	-5.18354	-5.52281	-6.72098	-6.83827	-2.35291
P02511	-2.95698	-2.06918	-2.23925	-4.26715	-4.11391	-2.32662	-5.13672	-1.71025	-4.52768	-3.73023	-2.20435	-2.89174	-2.96553	-1.20986	-1.83385	-1.58593	-2.82212	-1.6997	-0.504591	-1.65193	-1.2299	-1.81981	0.114785	-1.36343	0.604485	-1.42492	-0.658988	-0.54109	-1.19914	-1.81341	-1.326	-1.48674	1.30405	0.388437	-1.26236	-0.833911	0.681305
P02533	-1.02007	-0.373355	-0.705081	-1.22775	-1.36992	1.10523	-0.29843	-4.00424	1.05802	0.92546	-1.10955	0.745334	0.505539	-4.37258	0.939143	1.05653	1.01875	0.703438	1.24919	-1.33734	-1.04508	2.33108	2.25853	-0.145736	0.933962	0.678228	1.50366	-1.14455	-0.0234732	0.606068	1.80449	2.37468	1.36353	1.55045	1.34875	1.01571	0.883383
P02538	-1.30958	-0.596713	0.0362822	-1.66735	-1.6976	1.17756	-1.46109	-3.96294	-0.243981	0.142381	-2.41963	0.210681	-0.49287	-1.23446	0.0963946	0.662934	0.978373	1.7464	2.43874	0.579618	-0.559025	2.17728	3.44122	-0.031325	0.913891	-0.21645	1.583	-1.90081	-0.448227	0.681352	1.33047	2.30146	0.795766	0.663568	0.813551	0.0971342	-0.196457
P02545	-4.46652	-4.47943	-3.0213	-5.84882	-4.30091	-3.67831	-4.48995	-1.74482	-4.8542	-6.01828	-4.1692	-3.6891	-3.58824	-4.10707	-3.82184	-3.59823	-4.23996	-2.76863	-1.73624	-3.80675	-2.20931	-2.69437	-1.14403	-3.71572	-2.36279	-4.42844	-3.09042	-4.8339	-5.60796	-4.92775	-3.97353	-2.55365	-3.15936	-3.23588	-4.00823	-4.65028	-3.75738
P02549	-19.0819	-19.0819	-19.0819	-19.0819	-19.0819	-4.68252	-19.0819	-19.0819	-19.0819	-19.0819	-19.0819	-5.92925	-19.0819	-19.0819	-6.38892	-6.35213	-6.08868	-8.79197	-6.53657	-4.36718	-6.05748	-6.53161	-6.44353	-6.41172	-6.52627	-6.31764	-4.7131	-6.86676	-4.91638	-6.34356	-6.35876	-6.14217	-5.957	-5.59669	-6.21226	-6.50135	-8.40922
P02647	0.703561	-0.0741411	-1.39859	0.341007	-0.979524	0.488568	-1.71143	0.213017	-1.68989	-2.27296	-0.99032	-1.14318	-0.351924	-0.625422	1.4337	2.58958	0.842679	1.85052	1.79437	1.41231	2.34113	0.492659	0.778558	1.3895	2.79992	0.965112	-0.0111747	-0.137806	0.961596	0.974072	1.34826	1.82128	2.24174	2.24829	-0.193097	1.05996	-0.389465
P02649	-2.12192	-3.18719	-3.7934	-0.889358	-1.83008	-2.00991	-1.4646	-0.492278	-2.37058	-0.612665	-2.19156	-2.07258	-2.64311	-0.282372	0.483917	0.290941	0.675401	-0.486933	-0.448281	-0.483365	0.40891	0.364014	-2.24599	0.395722	-0.285285	-0.534921	-0.662209	-2.11742	-2.84981	-1.5801	-1.03188	-0.28322	0.760863	-0.389908	-0.105615	0.604599	-1.64974
P02656	-1.03697	-1.58632	-2.93458	-0.828964	-0.422276	-1.22879	-2.8759	-2.65387	-4.24825	-2.99145	-2.92986	-3.19421	-3.99315	-1.24543	-0.810976	0.0442696	-0.918432	0.698961	-4.23904	-2.63478	0.560013	-1.07838	-0.862143	-0.973166	-0.458699	0.305799	-2.15101	-1.44468	-0.346046	-2.59823	-0.498578	0.714627	1.18668	-1.96361	-1.32575	-0.375426	0.346866
P02686	-19.0819	-6.87341	-5.63397	-6.26284	-19.0819	-5.62521	-19.0819	-19.0819	-19.0819	-6.58291	-5.92665	-4.87354	-19.0819	-19.0819	-8.04877	-5.56445	-5.53875	-5.95343	-5.25075	-4.71081	-5.11175	-4.7358	-6.57411	-6.87525	-5.87257	-6.43662	-6.33287	-6.65898	-7.34698	-5.06769	-5.80665	-5.86647	-5.79955	-5.76153	-6.30424	-6.76244	-6.30145
P02730	-19.0819	-19.0819	-19.0819	-7.79541	-19.0819	-6.46234	-19.0819	-19.0819	-19.0819	-8.46861	-8.14341	-19.0819	-19.0819	-19.0819	-5.64889	-7.03726	-3.03495	-5.6907	-5.21887	-5.49618	-6.27473	-3.48916	-6.76312	-7.5819	-3.54057	-7.40889	-7.24116	-8.00146	-1.67186	-8.19491	-6.52291	-2.62741	-6.88941	-2.0135	-7.24688	-2.95216	-4.30343
P02741	-4.36181	-4.76735	-4.79929	-5.21212	-5.80121	-4.46456	-4.34397	-5.35029	-5.62026	-7.40776	-5.03949	-4.8865	-4.97141	-3.99512	-5.17858	-3.95487	-19.0819	-19.0819	-8.28396	-8.46727	-19.0819	-19.0819	-19.0819	-6.18589	-2.37155	-5.36859	-3.37856	-5.3081	-3.41195	-5.36032	-3.65277	-3.07669	-3.25101	-1.67302	-3.96701	-7.02427	-2.56972
P02747	-7.08059	-6.31853	-6.02457	-5.73674	-6.60351	-4.89591	-7.57163	-6.57556	-6.84554	-6.26199	-6.31082	-5.10938	-5.29705	-6.22135	-5.44395	-4.62923	-4.76148	-3.67687	-5.97471	-4.98072	-3.32672	-4.95885	-5.44277	-5.31151	-2.10253	-5.43011	-5.0876	-6.75771	-5.48188	-4.84909	-5.16163	-3.04593	-3.30079	-3.00542	-4.84646	-5.66004	-4.89665
P02760	5.64912	5.8941	5.25125	5.04036	6.30738	4.01573	6.077	4.91695	4.94499	5.55484	4.04176	4.10346	5.68769	3.10006	4.84312	0.932291	5.41272	2.3362	3.673	3.88956	3.7244	3.44553	2.27712	5.01925	1.70546	4.39315	3.97483	5.06599	5.13798	4.34462	4.26973	2.96458	3.27466	3.60111	3.76793	2.90523	4.78002
P02763	1.48852	2.02185	2.62125	2.35669	2.66334	4.78464	2.68588	-0.212973	4.57684	2.8373	2.12666	4.55343	4.0552	4.03701	1.14365	1.17808	0.224982	2.47715	-0.647992	2.49933	1.72302	0.912145	1.45059	0.516244	3.0941	0.626447	1.29018	2.69134	2.81549	2.16899	1.52944	1.04534	-1.11108	2.70309	2.67892	0.0775366	3.41827
P02775	-6.77819	-19.0819	-6.797	-6.55636	-19.0819	-19.0819	-19.0819	-4.48246	-19.0819	-19.0819	-19.0819	-19.0819	-19.0819	-4.50192	-5.70342	-7.15294	-6.1948	-5.49098	-5.47008	-5.65338	-5.5702	-5.5199	-7.10536	-7.24268	-5.22169	-6.17024	-7.27564	-5.67886	-6.64746	-5.31582	-5.45145	-4.86389	-5.35663	-5.19877	-5.30495	-5.44358	-5.60193
P02788	-4.28112	-2.7961	1.23032	-4.32324	-5.78096	-2.76582	-0.754088	-3.90669	-2.70475	-0.826679	1.02217	-0.262111	-1.87038	-4.66897	1.49774	0.0379527	-1.9143	-0.522572	-2.13678	-0.777069	-0.139145	-2.31184	0.67517	-0.363391	1.15371	0.952662	-2.11962	-1.24026	2.98143	-1.29305	-1.29226	3.2413	1.09444	1.50194	3.20128	-0.322005	0.647572
P03905	-19.0819	-19.0819	-19.0819	-7.24751	-19.0819	-7.66458	-19.0819	-19.0819	-19.0819	-19.0819	-19.0819	-19.0819	-19.0819	-19.0819	-5.82211	-6.06677	-6.23551	-5.10288	-5.83236	-6.59002	-5.5103	-6.16479	-4.7989	-6.08889	-7.32354	-9.30976	-5.90527	-6.30563	-7.11284	-5.90163	-5.91683	-5.26411	-5.13531	-5.0552	-5.90028	-6.55115	-5.59837
P03950	-4.97032	-5.50456	-3.65618	-4.32358	-6.31521	-4.13775	-4.58437	-5.37176	-6.49075	-5.26464	-4.24361	-5.53829	-4.82547	-5.01755	-2.83907	-1.5327	-2.8581	-0.711439	-3.85469	-1.84115	-1.32192	-3.6521	-3.44687	-2.44608	-3.06312	-3.08726	-2.92155	-4.47755	-5.31477	-4.8879	-4.05974	-2.3136	-2.43963	-3.79557	-3.27932	-3.26994	-3.6365
P04003	-3.68915	-3.72521	-3.2664	-5.92198	-5.48796	-4.48412	-4.19413	-3.70503	-4.46951	-5.39425	-2.7783	-4.26995	-4.59055	-4.11261	-5.04492	-4.86415	-6.73945	-6.26725	-6.09713	-5.22398	-4.71997	-4.95094	-6.15385	-7.01592	-2.8368	-5.14588	-4.96169	-7.59513	-4.6816	-4.19038	-3.53387	-4.12723	-4.46829	-4.3746	-9.50325	-5.59341	-5.84817
P04049	-6.06282	-19.0819	-7.03076	-6.71415	-19.0819	-19.0819	-19.0819	-19.0819	-19.0819	-19.0819	-19.0819	-6.54894	-19.0819	-5.8547	-6.31739	-5.74635	-6.86373	-5.65893	-5.63884	-6.16743	-5.27589	-6.13203	-5.99595	-7.288	-5.79987	-6.25871	-5.84082	-6.38706	-7.22564	-6.11133	-6.02964	-6.07122	-5.14617	-5.40967	-5.5819	-6.3423	-6.09949
P04085	-4.6513	-7.49428	-6.21444	-7.47142	-6.89634	-5.74394	-6.48181	-6.76543	-7.0354	-7.40968	-6.12665	-5.9574	-5.92212	-6.41122	-4.80838	-4.77626	-5.1676	-4.20353	-3.83595	-4.10246	-4.1238	-6.23656	-4.67628	-5.00954	-5.05534	-5.25376	-4.35516	-11.3134	-6.49088	-4.6414	-2.24802	-5.44597	-5.50697	-5.08927	-5.5401	-4.83216	-5.44535
P04118	-3.20524	-5.11074	-2.45265	-5.32705	-1.01263	-4.55156	-2.30589	-1.90424	-2.12051	-1.77044	-5.88091	-2.52226	-3.63495	-4.75405	-5.43096	-6.12119	-3.56746	-3.39284	-5.66011	-3.60998	-5.77739	-3.29118	-5.82799	-6.74999	-6.11852	-2.69068	-6.35313	-5.28287	-7.68987	-6.78272	-4.65319	-4.46047	-1.60656	-4.24288	-5.81817	-1.57542	-5.03027
P04196	-4.31398	-2.2244	-0.77268	-2.73428	-2.71345	-2.85594	-3.58613	-1.34111	-3.99621	-3.46535	-1.92889	-2.89403	-3.71443	-1.82228	-1.91581	-1.29267	-2.16747	-1.18387	-2.29787	-1.54463	-0.208994	-2.9845	-1.58456	-2.26937	0.304285	-1.37576	-3.38109	-3.11397	-1.87146	-1.65276	-2.21427	-0.601737	-1.7234	-0.430435	-2.80678	-1.94062	-1.20336
P04217	0.561574	0.424351	0.375749	-1.22014	0.417699	0.799254	0.862126	0.990701	1.85307	0.645653	1.44536	1.62441	2.17689	0.708631	0.185841	-0.235451	-0.464286	-1.15837	-1.20424	-0.125068	-1.58151	-1.32763	-0.266683	-0.515279	0.298212	-0.30879	-0.984662	0.402453	-0.340227	-1.99463	0.400083	0.728434	-0.478568	0.458001	1.09313	-0.346895	-0.00276804
P04264	-0.419981	-1.70612	-0.326138	0.764651	-0.344163	2.00095	0.38882	-4.90126	2.11918	2.02721	-0.791263	1.56046	1.22417	-1.8205	1.33297	2.01442	2.31167	2.18479	1.82377	1.1714	-0.00744137	3.35883	2.30454	1.21732	1.71759	1.51325	1.01673	-0.617236	1.62851	1.5458	2.4342	2.32704	2.30791	1.94484	1.8486	2.28229	1.54627
P04279	-8.40494	-8.00853	-8.54339	-7.58322	-8.71647	-7.23306	-7.99286	-8.26555	-8.53553	-7.84019	-5.01972	-7.45752	-5.65855	-7.91134	-3.07231	-6.45759	-0.761972	-5.21862	-5.00546	-3.15891	-1.77344	-3.33632	-3.24825	-0.668435	-19.0819	-4.18127	-19.0819	-4.87037	-19.0819	-19.0819	-19.0819	-5.35747	-7.81958	-19.0819	-3.18915	-19.0819	-8.37182
P04406	0.455783	-0.958709	-0.0129185	0.314559	0.437268	-1.1069	-0.614751	-1.89745	-0.821604	0.587307	-1.26615	-1.79052	-0.449295	-0.810111	1.16117	0.788177	0.726587	-0.334311	-0.210309	-1.39444	-0.154009	2.11446	0.546479	1.74935	-0.640464	1.12617	0.234417	1.42744	-0.140515	-1.26813	0.810559	1.43728	1.76072	-0.116325	0.608723	2.56689	1.19494
P04424	-6.3303	-4.81495	-4.77414	-6.31874	-6.77387	-5.86539	-6.77076	-5.92929	-5.74996	-5.47111	-5.96448	-5.12125	-5.53241	-3.15629	-4.68226	-4.44195	-5.093	-5.23183	-4.00974	-6.28361	-4.40885	-4.60167	-4.18287	-3.49359	-3.68468	-4.60287	-3.52493	-3.51834	-5.78917	-5.00567	-3.94441	-4.56506	-1.75341	-3.24179	-4.0222	-3.21352	-3.95764
P04792	-1.01273	0.587703	0.966353	-2.18791	-3.43757	0.176755	-2.27933	0.500559	-2.54566	-2.28969	-2.41814	-2.25966	-2.27544	1.08325	-0.461872	-0.568211	-0.805344	-0.408223	2.06198	0.376972	0.0676352	0.450334	3.12946	-0.566377	1.28794	0.219175	1.40962	-0.460941	-1.76031	-0.568144	-0.0195295	2.07926	1.48566	1.00721	-0.168443	0.423235	-0.0804512
P04843	-7.91428	-6.79379	-5.55318	-7.24887	-6.46363	-4.13258	-6.77812	-4.49602	-9.76952	-8.36401	-6.36547	-6.24278	-6.79115	-6.74472	-5.81668	-5.26507	-6.41475	-3.46135	-4.23389	-4.30309	-4.44079	-4.66109	-2.19985	-5.79123	-5.03473	-5.89721	-4.46032	-5.66821	-4.80282	-6.41191	-5.44569	-3.31025	-4.20616	-4.16799	-4.87226	-6.18624	-4.38977
P05023	-3.77082	-5.58718	-2.93927	-3.31043	-5.79831	-2.398	-5.13926	-4.41718	-6.15415	-5.5544	-3.66996	-4.53613	-5.53689	-4.12246	-3.28662	-1.79264	-2.90479	-1.42853	-3.30453	-1.93545	-2.85375	-2.51637	-3.54469	-2.04279	-2.31944	-3.11524	-3.01266	-3.191	-4.44584	-2.95674	-3.59063	-2.39096	-2.25872	-0.693235	-3.10086	-2.60248	-1.65774
P05062	1.07799	-0.570739	-2.1778	-1.15063	-1.65257	-1.59487	-1.3175	-0.323714	-0.671534	-0.179576	0.0806123	0.0896243	0.2101	-2.72818	1.07953	0.884455	0.0869147	-0.385983	-1.41858	-0.823159	-0.438904	1.7901	0.784587	1.72759	1.63604	1.01356	0.999056	1.63891	-0.918297	0.528351	1.09505	0.288661	2.62681	1.86833	1.08305	1.81789	0.911153
P05091	-4.51409	-4.76427	-5.16094	-4.11468	-6.07471	-7.01424	-5.73869	-5.71194	-7.72756	-5.39836	-5.07316	-6.6526	-5.82506	-5.18993	-4.17164	-5.52805	-6.12497	-3.51869	-4.35434	-4.80279	-4.60439	-3.73772	-3.58848	-3.94095	-4.10305	-4.2192	-1.78414	-3.83504	-6.15777	-6.47489	-6.84696	-5.90351	-5.85033	-5.92913	-5.12512	-5.84212	-4.67634
P05141	-19.0819	-19.0819	-19.0819	-4.92456	-6.42095	-19.0819	-19.0819	-19.0819	-19.0819	-19.0819	-19.0819	-19.0819	-19.0819	-19.0819	-4.48232	-5.16336	-4.76067	-3.32061	-3.38776	-3.87554	-4.09063	-4.03789	-3.08881	-5.2972	-5.31411	-5.01471	-4.0289	-4.6805	-5.83181	-4.6206	-5.85212	-3.20394	-4.53246	-4.38312	-3.92627	-4.92285	-3.31722
P05154	-1.31983	-1.53318	-1.81974	0.517336	-3.50658	1.33835	-1.20243	-2.46189	-1.61259	0.461397	1.41801	0.830113	-1.39253	-1.15898	0.919877	1.73771	1.01841	2.2279	1.52874	1.08896	1.90983	1.36658	0.399631	2.15235	2.04677	1.95094	1.68793	-0.686337	-0.373775	0.136806	1.33777	2.46932	1.76638	2.15099	2.16271	2.42086	1.83258
P05156	-1.61419	-1.47268	-0.441388	-1.6143	-2.37232	-0.579952	-1.53968	-2.2403	-1.53838	-0.11568	-0.178049	-0.789386	-1.43737	-0.394202	-0.882992	-0.285116	-0.557703	-0.199667	0.68687	-0.342542	0.441993	-0.877777	-0.897226	0.18866	-0.525822	-0.233629	0.208151	-1.33222	-1.89473	-1.38223	-0.95637	0.634621	-0.253865	-0.69082	-0.354732	-0.102515	-0.187366
P05161	-5.46798	1.80939	-4.13164	-6.51159	-2.55377	-1.23444	-2.93146	-4.18556	-0.901065	-7.26547	-3.09091	-1.46544	-2.55096	-2.26417	-8.20232	-7.04182	-9.18687	-5.69035	-4.83561	-4.96865	-7.35345	-5.93216	-4.21312	-7.34411	-5.09276	-7.41706	-4.53148	-5.81257	-6.03121	-3.36904	-6.73961	-4.66077	-6.39393	-3.51792	-5.04849	-6.93376	-5.91765
P05162	-6.40841	-19.0819	-6.62953	-6.39465	-6.67474	-19.0819	-7.79813	-8.07082	-8.34079	-19.0819	-7.13887	-19.0819	-19.0819	-19.0819	-5.82393	-5.5616	-6.65167	-6.57255	-6.22978	-5.61806	-6.07431	-7.0377	-6.16035	-5.88031	-4.81228	-4.8753	-5.3683	-5.02798	-6.26169	-5.10604	-5.58256	-5.92547	-3.86415	-5.66083	-5.88262	-4.7982	-6.52484
P05166	-6.40507	-19.0819	-19.0819	-5.53169	-6.07551	-7.64684	-5.85386	-19.0819	-19.0819	-19.0819	-8.04056	-19.0819	-8.41967	-19.0819	-4.86498	-6.32356	-5.93503	-5.3094	-6.33408	-5.7839	-5.47846	-4.78575	-5.57426	-4.92784	-4.8832	-5.7357	-4.49936	-4.82144	-5.91982	-6.08168	-5.24843	-5.18135	-5.21021	-4.7512	-5.38007	-5.61258	-4.64814
P05198	-9.03274	-19.0819	-6.99286	-7.41482	-19.0819	-6.20002	-8.32848	-19.0819	-19.0819	-19.0819	-19.0819	-19.0819	-7.11566	-9.3243	-6.13391	-6.8293	-6.67984	-5.57852	-6.46222	-5.72174	-6.09775	-5.52432	-5.19684	-6.58254	-5.38337	-5.5769	-5.3487	-6.12602	-6.81402	-5.60281	-5.61802	-4.89091	-4.61269	-6.17192	-7.33972	-5.84037	-5.23718
P05388	-5.75397	-5.65672	-4.70858	-6.61906	-7.14435	-4.90792	-6.14491	-6.54894	-6.81891	-6.23536	-6.585	-7.23675	-7.00744	-6.19473	-5.30739	-5.1948	-5.89867	-4.52212	-3.21246	-4.71186	-3.9416	-4.05703	-1.61308	-5.33226	-4.23065	-5.88037	-3.54382	-5.97202	-6.39811	-5.08595	-5.05898	-3.23889	-4.34364	-4.25405	-5.06956	-5.31599	-4.87942
P05413	-1.26268	-0.236565	-0.754564	-2.75875	-1.49995	-2.96543	-2.71865	-0.11048	-2.56892	-3.17453	-1.97303	-3.90136	-1.40311	0.491503	-2.58305	-2.87952	-3.01328	-3.24104	-2.57545	-3.15162	-2.49973	-2.76476	-3.43424	-2.26403	-2.73765	-2.20808	-3.36899	-1.92131	-0.925067	-1.58489	-2.90567	-3.16646	-3.07289	-2.68979	-2.45578	-1.94616	-1.76496
P05452	1.27688	-0.974248	-0.0929743	1.5621	-0.962172	0.0888465	-0.465724	-2.01744	-0.6477	0.441887	1.03096	-0.395484	-1.0051	0.461592	0.604973	1.16938	0.579141	1.38539	1.50131	1.80119	1.7622	1.22467	0.62312	1.77092	0.570737	0.595215	0.344011	-1.56614	-1.61959	0.918051	1.46631	-0.389343	2.32732	0.71663	0.17189	1.8335	-0.278362
P05783	-5.07838	-3.66323	-5.94436	-4.60945	-4.63461	-3.184	-3.76048	-4.60253	-4.5281	-7.15567	-5.82352	-4.37754	-3.16524	-5.19402	-2.72126	-2.91079	-2.29056	-3.13372	-3.32066	-2.99118	-2.20248	-0.738372	-2.8195	-2.46029	-2.28941	-3.7505	-2.83398	-3.46867	-4.44315	-6.79895	-2.65644	-1.0847	-1.00053	-0.502094	-1.95823	-2.65665	-1.85135
P05787	-3.05927	-2.71754	-4.10905	-3.74746	-2.77513	-1.80528	-2.264	-3.9233	-3.9248	-4.72714	-3.69833	-3.45261	-2.26928	-1.25156	-2.52894	-2.10539	-1.8049	-1.2201	-1.58556	-1.91502	-0.171126	-0.826896	-0.727877	-1.76588	-1.32502	-2.89533	-0.35272	-2.35532	-4.52962	-4.09265	-2.3932	-0.0209863	0.040762	-0.0298783	-1.4777	-2.37498	-0.368791
P06310	-5.44195	-4.00837	-5.11796	-6.6146	-4.24496	-3.7141	-5.16976	-1.71186	-5.01656	-4.43302	-4.10781	-3.93856	-4.01948	-4.39238	-4.56734	-19.0819	-7.5462	-6.17862	-5.221	-19.0819	-19.0819	-19.0819	-7.05488	-19.0819	-7.29996	-5.51774	-5.84053	-6.62274	-5.92943	-5.85258	-5.83617	-6.16739	-6.91938	-6.37984	-6.56224	-5.88005	-6.26522
P06312	2.69863	2.09868	2.85863	2.27468	0.101173	2.94314	2.52566	-1.82683	3.40858	2.50479	1.39499	3.02237	1.23642	2.38941	1.63344	-0.546771	-0.151478	1.49624	1.57073	2.16737	1.55928	-1.02845	1.37335	-0.689382	1.17926	1.89702	1.75676	0.00334391	2.05006	1.75048	1.97663	1.10921	-0.473157	1.17938	1.32647	-0.115988	1.71353
P06396	1.2911	2.67176	2.38562	1.79847	3.40509	2.10559	2.83531	1.39552	2.82852	2.1506	2.66466	2.97508	2.51054	2.24955	2.15285	2.27947	1.68661	2.32969	0.941698	0.876047	2.0699	0.157232	0.73455	0.850007	2.11475	2.67079	1.27075	2.1219	1.98068	2.03284	1.79815	1.50996	0.892673	2.27949	2.42017	1.39444	2.48375
P06576	-4.11806	-3.45418	-5.01422	-3.50735	-4.5196	-3.38973	-3.71778	-3.8729	-6.83595	-6.6547	-5.60078	-4.90861	-5.97591	-3.9875	-2.71367	-3.05436	-3.07525	-2.56644	-2.84722	-3.5223	-1.79427	-1.5084	-1.39332	-2.31076	-1.52906	-2.55158	-0.941467	-0.956757	-3.82693	-4.93866	-4.45277	-1.34227	-1.57404	-1.85266	-1.83057	-1.93605	-0.995665
P06702	-1.47107	-2.46533	-0.798617	-2.76789	-5.44988	1.30938	-2.53888	-2.73999	-3.47407	-2.4938	-0.778721	0.156307	-4.44983	1.82512	0.120497	-1.47375	-0.562342	-1.40872	1.88206	-1.27186	-1.36685	1.59337	3.26039	-1.4575	2.11692	1.47541	1.59764	-1.95823	0.212623	1.8085	0.565662	2.80215	2.1023	1.99952	0.960307	0.203933	-2.57247
P06727	-3.10571	-4.51288	-4.37864	-2.39481	-3.23734	-3.94663	-4.98948	-1.00287	-4.07289	-2.88455	-2.57993	-3.16322	-3.11091	-1.60056	0.150671	0.656627	0.331356	0.876118	-2.10363	0.295194	1.01124	0.00856328	0.184493	0.788906	0.166833	-1.08766	-2.4824	-1.1458	-0.96408	-2.40472	-0.794876	0.347638	1.26396	-2.03728	-1.26024	-0.0888768	-0.0603108
P06732	-19.0819	-5.46503	-19.0819	-19.0819	-6.17933	-19.0819	-19.0819	-19.0819	-19.0819	-19.0819	-6.91734	-19.0819	-19.0819	-7.20191	-5.21086	-4.75259	-5.75679	-4.95802	-4.86037	-5.04367	-4.77266	-6.35398	-5.26547	-5.9033	-6.16825	-7.2942	-6.24829	-7.0305	-6.27676	-3.79192	-6.5225	-6.44215	-7.97972	-6.92801	-6.376	-6.51463	-6.29929
P06733	-1.04046	0.404863	0.283073	-0.823467	-2.25818	-0.256683	-1.59112	-1.19044	-1.47745	-1.73506	-1.10991	-0.652333	-1.78741	-0.443983	-0.0883089	-0.107983	-0.769032	0.0912897	0.389234	-0.0221617	0.407428	0.242395	0.92208	-0.0807153	0.63682	-0.391679	0.688811	0.356479	-1.66195	0.379887	-0.730841	1.10567	0.814207	0.631156	0.117619	0.399485	-0.188944
P06737	-5.05941	-6.15175	-6.09737	-19.0819	-19.0819	-6.40481	-19.0819	-8.59468	-19.0819	-19.0819	-19.0819	-7.78665	-19.0819	-19.0819	-6.01755	-7.6804	-7.89446	-6.39227	-4.64014	-5.65735	-6.38697	-6.9337	-3.49663	-6.63291	-6.1688	-6.49168	-5.82886	-6.67394	-6.35549	-6.15073	-6.26684	-2.55579	-4.1809	-5.03735	-6.71329	-6.2238	-6.31641
P06744	-4.69469	-3.92834	-2.89172	-3.00444	-5.09405	-2.98578	-4.06477	-3.74475	-3.915	-4.83964	-4.92036	-3.57882	-4.01618	-3.54453	-2.07335	-2.62378	-3.84814	-2.65145	-2.84658	-2.81839	-2.23408	-3.09211	-2.10283	-3.01377	-2.16638	-2.89305	-2.66634	-3.16898	-3.53202	-2.92852	-3.55697	-0.65605	-1.61483	-1.8005	-2.25747	-2.05245	-2.40268
P06756	-7.11968	-6.82248	-5.1675	-5.22179	-5.18329	-4.79969	-7.28078	-6.77727	-9.26359	-6.98538	-5.88873	-5.57417	-7.50568	-6.42306	-6.05593	-4.3597	-6.48385	-4.44468	-5.11142	-4.65865	-3.98017	-6.07659	-5.75862	-6.0897	-5.66209	-7.47077	-5.82046	-7.47748	-3.93284	-7.21784	-6.76899	-4.76089	-5.58235	-5.90292	-5.40302	-6.88245	-5.50517
P06858	-6.71611	-5.60219	-5.76145	-4.92345	-6.55753	-4.67121	-6.83493	-6.31244	-7.67363	-6.30535	-5.2061	-5.50441	-6.3531	-5.95823	-4.01505	-3.09401	-4.11808	-3.15308	-3.4866	-3.49956	-2.86455	-4.92595	-4.20335	-2.97836	-3.91505	-4.93254	-4.042	-5.31632	-4.50317	-4.49429	-4.7295	-6.00598	-4.33013	-3.59557	-3.42057	-4.20116	-4.81503
P07099	-19.0819	-19.0819	-19.0819	-7.42095	-19.0819	-19.0819	-19.0819	-19.0819	-19.0819	-19.0819	-19.0819	-19.0819	-19.0819	-19.0819	-6.78969	-6.40229	-6.9741	-4.69792	-6.08859	-6.87375	-5.34778	-7.09509	-4.78589	-6.47289	-4.7645	-5.94289	-5.14907	-7.31814	-6.58918	-4.89617	-5.39318	-5.17658	-4.80384	-4.24375	-5.99577	-7.17849	-5.24772
P07148	0.603775	0.27149	-0.0926663	-1.13955	2.21931	-3.09595	-1.36026	-2.80797	-0.352267	-1.18262	1.93378	0.312039	0.842848	2.20151	-0.673694	-0.931617	-1.95393	-2.03803	-1.08176	-2.87821	-1.50648	-1.09724	-2.35542	-1.35189	-1.25568	-0.79384	-0.806955	0.472037	1.71152	-0.445522	-1.28628	-1.53116	0.787715	-1.43778	-0.765982	-0.0639826	0.153692
P07204	-1.23706	-3.4858	-3.39142	-0.974233	-2.91124	-2.34516	-2.77847	-2.13097	-4.1753	-2.65216	-1.54575	-2.05562	-2.6918	-3.36582	-1.16808	-1.4139	-2.18703	-1.62993	0.428561	-0.504085	-2.29686	-1.66495	-1.63803	-1.36865	-2.50657	-2.25997	-1.7682	-2.04725	-5.25795	-0.608767	-1.13148	-4.38027	-2.35426	-2.98934	-2.18758	-2.36649	-3.86083
P07306	-3.72613	-2.02158	-2.55416	-5.28623	-1.90793	-4.5995	-2.98604	-1.40473	-4.81394	-3.52129	-4.87027	-3.81763	-3.61359	-2.60539	-3.43001	-4.03552	-4.57148	-4.51651	-3.65613	-5.23832	-4.88796	-5.39441	-4.80848	-4.86827	-5.0778	-4.71576	-3.21981	-4.63645	-4.24184	-4.1328	-5.88282	-6.22435	-5.40144	-5.38416	-5.52166	-6.18319	-3.68141
P07320	-19.0819	-7.47323	-19.0819	-6.11074	-19.0819	-4.75334	-7.45757	-19.0819	-19.0819	-5.35026	-4.74257	-4.35522	-19.0819	-7.37605	-5.44993	-5.1047	-5.64027	-4.51248	-5.80918	-4.97429	-5.80249	-4.90366	-5.0069	-5.38623	-5.14345	-4.52898	-4.11647	-5.45913	-5.95868	-3.14228	-6.02813	-5.21041	-4.11561	-4.26547	-6.0029	-4.95263	-4.74648
P07355	-1.77154	-3.54244	-1.23625	-3.54592	-4.90678	-2.24413	-2.52662	-2.27924	-4.34	-2.7599	-2.59421	-3.42809	-3.98597	-1.4613	-2.16527	-2.51418	-2.3976	-1.20404	-0.133863	-1.72809	-0.93853	-1.21732	0.85738	-3.49186	0.0993723	-1.94815	0.131543	-2.87442	-2.84544	-1.2458	-1.32247	0.527234	-1.13324	-0.621858	-1.41987	-1.79116	-1.1971
P07359	-3.63233	0.665628	-1.68587	-4.35159	-3.75434	-0.777647	-2.57069	-1.67018	-1.13269	-5.92325	0.803093	-0.2606	-1.13379	-2.03496	-2.23877	-1.45312	-6.13086	-3.67529	-4.69902	-2.5489	-3.082	-3.55613	-1.88929	-6.10997	-1.75786	-5.73499	-5.28454	-0.851098	-3.91033	-4.07743	-4.28689	-3.10018	-6.35622	-1.4312	-2.51859	-5.05274	-1.73458
P07384	-5.18743	-3.75663	-3.66869	-4.23976	-5.74623	-2.78086	-4.82936	-5.10206	-5.25825	-5.19574	-4.81096	-4.04358	-5.27665	-2.75772	-3.73325	-3.71382	-4.19185	-3.41529	-2.25596	-3.07106	-2.93778	-3.35576	-1.45798	-4.14703	-3.21065	-3.38182	-2.64426	-4.66212	-4.96649	-4.69807	-4.57398	-1.17211	-2.45474	-3.16608	-3.79335	-3.10752	-3.64973
P07478	-6.39001	0.0499251	-0.836572	-4.97158	-2.04144	-1.8412	-4.25427	-0.0420818	-2.31959	-5.81307	-1.97495	-1.23963	-3.15567	-2.59651	-5.18317	-4.18964	-6.66917	-4.09674	-5.24689	-4.73205	-5.56523	-6.27927	-4.76355	-6.62122	-4.11058	-4.26759	-4.122	-2.46768	-0.0577819	-4.88011	-4.97672	-4.26938	-4.9663	-3.27617	-5.07701	-5.94293	-1.79529
P07602	0.733833	-0.649383	1.0535	-1.58323	0.360707	-1.91143	-0.786193	-0.344094	-2.13019	-0.88091	0.765727	-3.41807	-0.801482	0.62188	-1.83344	-4.13995	-0.805189	-2.62608	-3.27574	-2.90594	-1.37837	-0.981385	-3.20911	-1.76208	-1.6814	-2.26928	-1.23806	-0.267365	-2.92788	-1.17336	-2.07692	-1.54092	-2.45753	-1.93582	-1.49359	-1.2835	-0.503834
P07741	-3.69107	-3.57423	-4.2244	-3.78044	-4.23853	-4.55739	-4.69943	-4.09263	-6.32094	-4.57899	-4.71649	-5.03948	-4.33964	-1.67977	-3.05434	-3.30069	-3.36185	-3.30748	-3.38984	-2.04052	-3.3668	-2.20068	-1.67754	-2.06004	-3.8665	-3.61085	-2.81202	-3.36437	-4.60641	-2.87839	-3.55275	-2.3825	-1.16125	-2.87604	-2.86297	-2.59267	-3.43627
P07900	-4.66461	-4.26592	-4.17242	-4.05205	-5.44946	-3.15088	-4.26922	-3.56579	-5.73636	-3.99861	-4.20585	-3.50351	-3.97512	-2.75869	-2.68808	-2.72731	-3.94864	-1.94585	-2.82731	-1.87116	-1.8952	-3.01778	-1.33957	-3.49332	-2.06183	-3.24142	-1.93777	-3.43668	-4.20651	-3.65581	-3.92024	-2.1885	-1.41984	-2.10107	-2.57498	-2.16844	-2.15141
P07902	-19.0819	-19.0819	-19.0819	-19.0819	-19.0819	-19.0819	-19.0819	-2.42847	-19.0819	-19.0819	-19.0819	-19.0819	-19.0819	-19.0819	-5.55679	-7.1782	-6.10273	-5.30395	-3.47058	-5.3896	-1.61287	-5.69645	-5.61445	-6.24337	-4.49059	-5.6874	-4.59554	-6.81076	-6.43217	-5.22096	-5.23616	-5.01956	-4.15948	-5.6139	-5.08966	-6.58934	-4.7075
P07947	-5.71596	-7.19971	-4.98846	-3.97608	-6.35414	-5.73269	-5.80009	-6.11223	-6.97025	-5.14842	-6.54654	-4.94782	-5.85257	-5.89907	-4.30737	-4.68442	-4.52449	-4.58399	-3.51243	-5.14695	-4.03652	-3.65647	-5.56282	-4.03229	-5.35247	-4.54058	-4.33274	-4.96881	-6.77963	-4.90229	-4.57131	-4.25644	-3.41592	-5.10484	-3.75098	-4.13312	-4.36937
P07988	-4.83768	-5.33077	-4.41842	-4.61585	-5.93437	-5.49665	-6.24767	0.0611362	-5.75342	-5.16987	-4.84467	-4.14327	-6.28121	-2.96881	-7.66979	-7.08849	-7.38553	-6.67907	-5.13724	-5.24573	-4.82465	-6.98229	-6.89421	-6.8624	-5.31229	-8.23274	-5.26785	-6.05006	-6.61488	-5.50323	-5.5088	-5.32546	-5.14029	-5.28938	-7.17734	-5.53419	-6.93496
P07996	-3.44729	-3.08259	-2.37033	-1.68066	-2.94668	-2.63761	-3.04823	-3.13586	-2.99201	-1.88878	-2.91017	-2.48721	-3.00858	-4.00287	-1.95325	-1.04081	-2.85862	-1.39832	-0.963711	-1.37355	-0.275174	-2.36706	-2.0299	-1.58112	-1.47138	-2.13421	-1.63838	-3.36418	-2.74318	-2.87474	-1.41903	-1.21577	-1.67281	-1.55748	-1.30349	-1.98771	-2.64152
P08034	-19.0819	-19.0819	-19.0819	-19.0819	-19.0819	-19.0819	-19.0819	-19.0819	-19.0819	-19.0819	-19.0819	-19.0819	-19.0819	-19.0819	-6.58037	-6.56991	-5.06797	-4.46212	-5.96149	-4.429	-6.68523	-6.43263	-6.54319	-6.33479	-4.71961	-6.83103	-6.74112	-7.10627	-7.79428	-6.58307	-6.59827	-6.38168	-4.53244	-6.34559	-6.84485	-5.93139	-6.74875
P08133	-4.85709	-5.74608	-3.27041	-3.22411	-5.76444	-3.2841	-4.55377	-3.8394	-6.19211	-5.529	-5.50062	-3.465	-4.61151	-4.12453	-1.83683	-1.88241	-2.80351	-0.752495	-1.60743	-1.22221	-1.54749	-2.4613	-2.34144	-1.66622	-1.68551	-1.39422	-1.82783	-2.46018	-3.65883	-2.10613	-3.97187	-0.555802	0.141474	-1.29366	-2.20898	-1.52202	-1.50715
P08183	-3.69013	-6.08009	-4.57533	-1.42445	-5.99515	-3.98962	-3.9713	-4.76921	-5.08514	-3.53736	-4.0859	-2.69211	-4.61958	-4.415	-2.66104	-2.40602	-2.49602	-1.83087	-2.39848	-1.46597	-2.29584	-2.26133	-4.25937	-2.89289	-1.21815	-1.3811	-2.18415	-2.85833	-4.47404	-1.85312	-2.45631	-2.34932	-0.824446	-1.3607	-1.9197	-1.03482	-2.62699
P08185	-1.76388	0.863788	-0.677245	-1.22048	-2.41937	0.293964	-0.689776	-3.1573	0.558097	-2.81322	0.369113	0.263769	0.238477	-0.678154	-0.300023	-0.493025	-2.64325	-2.39732	-2.01886	-2.20038	-2.2102	-3.488	-1.34078	-2.24919	-0.0186899	-0.915667	-2.05025	0.549672	-0.872639	-2.58155	-0.558856	-1.65892	-3.32781	-0.76732	-0.365269	-1.05028	-1.1527
P08195	-2.02294	-2.0744	-2.92105	-1.85011	-4.33902	-1.95033	-2.55144	-3.03169	-2.51569	-2.87943	-2.21148	-1.87061	-2.00654	-2.58767	-1.69818	-0.821921	-2.27124	-0.636884	-0.890877	-0.746614	-0.530865	-2.4935	-2.18112	-1.11381	-1.1859	-1.12068	-1.3586	-0.498208	-3.38861	-0.604264	-0.536359	-2.01812	-0.97016	-0.554957	-1.46591	-1.48006	-2.18322
P08237	-6.46575	-6.51315	-6.256	-6.47168	-7.46839	-5.40729	-7.88245	-7.06373	-7.3337	-6.94554	-7.90504	-5.82842	-6.60381	-7.6772	-4.87478	-4.56724	-6.9486	-4.63182	-4.55754	-4.60165	-4.19791	-5.18301	-4.96348	-5.25118	-3.73271	-5.97694	-4.68557	-5.62916	-6.32527	-5.80201	-6.1244	-4.96962	-3.32366	-4.34913	-4.76991	-5.04009	-4.65849
P08238	-4.07985	-5.4912	-4.32125	-3.982	-4.29088	-3.60845	-4.44949	-1.92269	-5.08688	-4.097	-4.32996	-3.87782	-4.07287	-3.02028	-3.23567	-3.67942	-3.52008	-2.87098	-3.10777	-2.59128	-2.4078	-2.62896	-2.04257	-3.78532	-2.89319	-3.22921	-2.58447	-2.83718	-3.45433	-3.8768	-3.99642	-2.1246	-2.51665	-2.54951	-2.79359	-2.64412	-2.90652
P08473	-1.55048	-2.46236	-0.918676	0.209588	-4.2344	-1.58249	-3.55093	-3.13494	-3.87592	-1.98574	-1.93337	-1.73407	-2.61346	-1.63924	0.490559	0.304404	-0.48632	0.58578	-0.353381	0.440036	0.45427	-0.801454	-1.02731	0.251181	0.149768	-0.476049	-0.831422	-1.10779	-3.87006	-0.872195	-0.947113	-0.759151	1.33278	-0.029766	-0.490572	-0.598464	-1.15936
P08493	-3.68514	-4.33696	-5.43497	-4.49109	-4.56925	-5.54766	-4.3213	-2.80493	-5.19226	-2.87753	-2.39774	-4.01496	-5.34284	-2.62277	-1.34202	-0.685702	-1.17704	-3.73875	-6.18402	-4.69297	-2.05685	-3.51832	-2.44289	-1.08063	-2.20838	-1.31069	-2.21518	-2.83831	-0.328556	-5.44768	-2.17371	-0.662621	-0.178034	-3.70766	-2.45337	-0.920435	-3.80493
P08559	-5.71712	-6.1456	-5.79938	-4.92971	-19.0819	-5.33515	-8.1214	-19.0819	-8.66406	-19.0819	-19.0819	-19.0819	-19.0819	-19.0819	-4.95395	-4.88654	-5.37552	-4.70933	-4.4545	-5.34635	-4.52195	-4.11929	-3.84809	-4.69364	-4.94628	-6.11435	-4.4062	-4.41502	-5.97732	-4.76611	-4.78131	-4.21749	-4.9456	-5.00774	-4.50863	-4.88192	-3.56675
P08574	-19.0819	-19.0819	-19.0819	-6.10832	-19.0819	-19.0819	-19.0819	-19.0819	-19.0819	-19.0819	-19.0819	-19.0819	-19.0819	-4.93829	-6.27649	-6.27704	-6.76365	-4.00434	-5.194	-4.6937	-5.18501	-5.98023	-4.96079	-6.66975	-6.18063	-5.7117	-5.19789	-5.51819	-6.94883	-5.73762	-5.75282	-5.53623	-7.08402	-5.52112	-5.42092	-7.1361	-4.83544
P08575	-7.54544	-19.0819	-3.60771	-19.0819	-19.0819	-5.24243	-19.0819	-19.0819	-19.0819	-19.0819	-19.0819	-19.0819	-7.93154	-19.0819	-8.74268	-5.42484	-7.89974	-7.10097	-7.00332	-7.26353	-7.02238	-6.84424	-6.71394	-9.69244	-8.51102	-8.83055	-8.46657	-9.24878	-8.38048	-8.72558	-9.38505	-4.60694	-5.75281	-7.57719	-8.81104	-8.73291	-9.86621
P08603	-5.00464	-4.00861	-3.44603	-4.81502	-3.8589	-2.5102	-4.9898	-3.63161	-4.63454	-4.36025	-3.34321	-3.32485	-3.67457	-3.69946	-3.55785	-2.52939	-3.37717	-2.00975	-2.61366	-2.00963	-2.0683	-3.17215	-3.1496	-2.49307	-1.16009	-3.20021	-3.51775	-3.83538	-2.64815	-3.38375	-3.69739	-1.19729	-1.82798	-1.58959	-2.91585	-2.86368	-2.42152
P08708	-7.27958	-8.91415	-6.29882	-7.90505	-8.40317	-6.91975	-7.591	-7.95225	-8.22222	-7.63867	-7.31347	-7.14421	-7.99197	-7.59804	-6.03521	-7.67924	-6.58115	-6.04911	-4.67385	-5.88179	-5.88268	-5.18097	-4.56984	-6.04438	-6.06278	-6.25142	-5.59058	-6.80054	-7.48855	-7.17569	-8.17888	-5.05144	-5.15408	-6.22947	-6.519	-5.32493	-6.44302
P08727	-3.6731	-2.28349	-2.91019	-3.86799	-3.46215	-2.78688	-2.03145	-4.37176	-3.74656	-3.80759	-1.63981	-3.7337	-1.98005	-4.34371	-1.42113	-2.20615	-1.79334	-1.26616	-2.08025	-3.26033	-0.538089	-0.0645311	-0.286858	-1.36685	-1.41117	-2.38589	-0.625803	-2.30933	-4.05278	-3.61256	-1.24597	0.704759	0.131537	0.111747	-0.804907	-2.14905	-0.101154
P08729	-6.166	-3.97246	-5.36435	-5.91281	-6.37723	-3.96964	-5.0352	-2.92379	-6.1339	-6.50397	-5.8991	-4.98358	-3.77415	-3.19619	-4.19994	-4.04792	-3.86608	-2.62726	-3.1329	-4.08731	-1.26257	-3.04047	-2.60043	-4.14772	-4.40372	-5.02002	-3.51826	-4.91984	-5.8943	-5.37585	-4.31202	-2.447	-1.62979	-1.03227	-3.66438	-4.02405	-2.21344
P08754	-5.45844	-3.94196	-5.07655	-2.21938	-6.24057	-4.75715	-4.85803	-5.78965	-6.22368	-5.07064	-5.72319	-5.00061	-5.73448	-5.43544	-3.36313	-3.30715	-3.70074	-3.39118	-3.57578	-4.13954	-3.41342	-3.12849	-3.40323	-3.35497	-4.16092	-3.54288	-4.07165	-4.11369	-5.68117	-3.73163	-4.7847	-3.56907	-3.09592	-3.60508	-4.2364	-3.6107	-4.27799
P08758	-2.87429	-2.79375	-1.55122	-0.938774	-3.67043	-0.695907	-2.30054	-3.66487	-3.28897	-3.06011	-1.81106	-1.60219	-2.70528	-1.78546	-0.663214	-0.288247	-0.373144	0.938193	-0.448519	0.617578	0.543837	-0.54453	-0.118846	-0.121706	-0.226421	-0.423956	0.0794995	-0.376352	-2.17001	-0.467647	-1.4669	0.100613	-0.238934	0.184567	0.166919	-0.27328	0.392195
P09110	-7.70751	-6.19704	-5.38837	-6.90476	-7.74759	-6.5124	-7.31349	-7.58618	-7.85616	-9.23367	-9.09315	-6.77815	-7.36902	-6.04458	-6.77699	-6.61619	-6.50069	-5.04935	-5.28667	-5.6703	-5.35008	-6.05286	-3.58274	-5.92504	-6.44534	-6.44497	-5.07074	-7.19834	-7.24118	-5.99098	-6.08524	-4.23115	-5.05962	-5.58057	-6.44456	-6.17686	-5.69783
P09210	-0.95501	-2.88708	-1.94684	-1.76234	-3.0222	-0.63121	-2.77724	-2.63861	-2.96997	-2.06822	-1.86867	-1.62662	-1.06932	-2.57438	-0.0385515	-0.549871	-2.13579	0.0637764	0.403054	-0.864049	0.343825	-0.676615	-0.934421	0.639944	1.13091	0.454867	-1.48986	-1.03841	-3.68581	-0.156116	0.508877	-0.555426	2.49378	-0.249753	0.19411	0.0605326	-0.406685
P09228	-19.0819	-19.0819	-19.0819	-19.0819	-19.0819	-3.93172	-5.25898	-19.0819	-3.96848	-3.94747	-4.89289	-3.12016	-5.03231	-19.0819	-3.63405	-3.571	-4.69132	-4.13085	-4.31256	-4.2165	-4.05225	-5.03152	-4.4383	-5.27434	-5.14625	-4.1449	-5.02451	-5.35499	-3.9943	-6.01099	-3.862	-5.31934	-4.95961	-4.84469	-3.20629	-4.62583	-3.32446
P09326	-5.06452	-5.12771	-5.31008	-5.37813	-6.55766	-6.97781	-5.91958	-6.24572	-6.5712	-6.32952	-8.7453	-5.43769	-6.96256	-5.89151	-19.0819	-8.14412	-19.0819	-7.4038	-19.0819	-7.20704	-19.0819	-19.0819	-7.97788	-19.0819	-19.0819	-19.0819	-19.0819	-19.0819	-19.0819	-19.0819	-19.0819	-19.0819	-19.0819	-19.0819	-19.0819	-19.0819	-7.95405
P09327	-4.20454	-5.86173	-4.3534	-5.53621	-5.84305	-4.92082	-6.57447	-4.47985	-6.38873	-6.87496	-6.0591	-5.66853	-6.31352	-4.95012	-4.22596	-4.00411	-5.87675	-3.5504	-3.88888	-4.09995	-3.28111	-5.03759	-5.13096	-4.56907	-2.63625	-4.26454	-3.49972	-4.63842	-4.11395	-4.46908	-4.90854	-3.90005	-2.8446	-3.12101	-4.6954	-4.41774	-2.9195
P09467	-0.863369	-1.32433	-1.61912	-2.15088	-1.81675	-1.68896	-3.12479	-0.00676427	-2.94919	-2.66418	-1.78837	-1.9124	-2.24463	0.537787	-1.14672	-0.840164	-2.31548	-0.447953	-0.259374	-0.627391	-0.341389	-0.361235	-0.69001	-0.568979	0.18256	-0.658666	-1.27213	-1.43045	-2.3181	-0.0498645	-1.07001	-1.45845	1.31137	0.220327	-0.68203	-0.640605	-0.84077
P09525	-5.4054	-2.66692	-4.37894	-3.94072	-5.60282	-3.40087	-3.96229	-3.21289	-5.03533	-4.54296	-4.81476	-3.72598	-4.08877	-2.3948	-3.1366	-2.75277	-3.04283	-1.55784	-3.62788	-3.48076	-2.04376	-2.52518	-2.66047	-2.27862	-2.50337	-2.37503	-1.64155	-2.62871	-4.6223	-3.50062	-4.05997	-2.68614	-1.83613	-2.39273	-3.57669	-2.62337	-2.51428
P09543	-6.0568	-7.44269	-6.06563	-3.30022	-5.53648	-4.04789	-7.14006	-6.30674	-6.22705	-5.99317	-5.29612	-5.75243	-6.09077	-4.67984	-3.89673	-3.99739	-3.97663	-3.62691	-3.53715	-3.55589	-4.06238	-3.8705	-3.67087	-3.07015	-2.96711	-3.97575	-2.93205	-4.27041	-5.30808	-3.16625	-4.43633	-3.76477	-2.82229	-2.73239	-3.30757	-3.79461	-3.03805
P09601	-19.0819	-19.0819	-9.38504	-19.0819	-19.0819	-6.02083	-9.66334	-5.41516	-19.0819	-19.0819	-4.54146	-7.60996	-19.0819	-19.0819	-8.01639	-6.90034	-7.45554	-6.13175	-4.51125	-8.14978	-6.57817	-4.50727	-3.29996	-7.71584	-5.74894	-5.93759	-5.57332	-6.48671	-7.17471	-8.07265	-5.97871	-5.38666	-6.5843	-5.55693	-7.07184	-5.97084	-6.12918
P09669	-5.82392	-6.37983	-19.0819	-19.0819	-19.0819	-6.92087	-19.0819	-19.0819	-19.0819	-19.0819	-19.0819	-19.0819	-19.0819	-7.59915	-7.96955	-6.90835	-6.3344	-4.78344	-6.28322	-5.62127	-5.15536	-5.61396	-4.69111	-6.38909	-6.44507	-6.15556	-6.35034	-6.3155	-7.39268	-6.18147	-6.19668	-5.1428	-6.0383	-5.94399	-6.05017	-6.1888	-4.31621
P09960	-4.95207	-3.62865	-4.25973	-4.81069	-6.82798	-4.22506	-5.10984	-4.66287	-5.32185	-5.7317	-4.95455	-4.11887	-4.83779	-4.31265	-3.83133	-3.91271	-4.84552	-4.0189	-3.63635	-3.56428	-2.83355	-3.15724	-1.77604	-3.86455	-3.24183	-3.87372	-3.45267	-4.0586	-4.01387	-3.68931	-2.91894	-1.09727	-2.17744	-2.49771	-3.6661	-2.78015	-4.00673
P0C870	-8.67039	-19.0819	-19.0819	-8.44857	-19.0819	-5.57307	-7.98458	-19.0819	-19.0819	-19.0819	-19.0819	-7.22688	-19.0819	-19.0819	-5.55717	-6.31556	-7.39266	-5.0648	-5.20668	-4.73107	-5.08936	-7.72548	-4.40324	-7.00189	-5.84338	-6.54117	-6.19728	-7.11392	-7.80192	-6.59071	-5.70227	-6.71512	-6.53305	-6.0194	-6.48343	-7.35609	-7.00501
P0CF74	-6.87033	-5.88178	-6.96511	-6.17445	-6.75509	-6.48361	-7.99333	-7.5161	-8.63333	-7.20253	-4.35108	-7.41883	-8.60958	-7.16189	-5.31341	-4.19828	-5.85935	-6.72815	-4.96292	-5.14622	-4.98198	-5.4561	-3.54361	-6.93854	-19.0819	-7.90529	-6.18742	-7.47045	-19.0819	-19.0819	-7.18556	-19.0819	-4.32734	-19.0819	-7.7999	-19.0819	-19.0819
P0DJI8	-6.52278	-2.65405	-4.59991	-4.28331	-7.69031	-4.39239	-4.99216	-0.674165	-4.4872	-5.24228	-2.39187	-5.78649	-2.95805	-0.256555	-5.37674	-6.02092	-6.57494	-5.81095	-5.67852	-5.71638	-5.69757	-6.35446	-5.97631	-6.05181	-1.84725	-3.99728	-3.12264	-1.77917	1.70491	-2.96057	-6.25834	-2.83883	-5.59936	-1.7422	-3.41746	-5.61368	-0.658284
P0DMV8	-2.79107	-1.34632	-1.51361	-1.3669	-5.01644	-0.873408	-2.85298	-2.82839	-3.76998	-3.44252	-2.73177	-1.36438	-2.63321	-2.06807	-1.24377	-1.28195	-2.40526	-0.390378	0.109709	-0.514676	-0.178305	-0.750498	-0.0182417	-1.86282	-0.346789	-1.30541	0.143859	-1.52419	-3.60876	-0.892757	-1.94241	0.486208	0.799308	-0.482293	-0.951577	-1.19997	-1.67033
P0DMV9	-2.79107	-1.34632	-1.51361	-1.3669	-5.01644	-0.873408	-2.85298	-2.82839	-3.76998	-3.44252	-2.73177	-1.36438	-2.63321	-2.06807	-1.24377	-1.28195	-2.40526	-0.390378	0.109709	-0.514676	-0.178305	-0.750498	-0.0182417	-1.86282	-0.346789	-1.30541	0.143859	-1.52419	-3.60876	-0.892757	-1.94241	0.486208	0.799308	-0.482293	-0.951577	-1.19997	-1.67033
P0DN76	-19.0819	-19.0819	-19.0819	-7.85689	-19.0819	-19.0819	-8.86691	-19.0819	-19.0819	-19.0819	-19.0819	-8.01719	-19.0819	-8.7854	-8.39789	-6.65231	-7.53369	-5.83227	-5.49119	-6.15711	-5.1671	-6.93212	-4.51297	-6.56361	-6.41348	-7.73379	-5.79111	-7.33218	-7.23646	-6.47975	-7.57255	-4.71601	-5.51999	-5.02734	-7.10745	-8.24931	-6.51097
Q01081	-19.0819	-19.0819	-8.58861	-7.85689	-19.0819	-19.0819	-8.86691	-19.0819	-19.0819	-19.0819	-19.0819	-8.01719	-19.0819	-19.0819	-8.39789	-6.65231	-7.53369	-5.83227	-5.49119	-6.15711	-5.1671	-6.93212	-4.51297	-6.56361	-6.41348	-7.73379	-5.79111	-7.33218	-7.23646	-6.47975	-7.57255	-4.71601	-5.51999	-5.02734	-7.10745	-8.24931	-6.51097
P0DOX7	2.65236	2.42768	2.44574	1.47373	2.99428	2.71897	2.9359	1.68316	3.50391	3.04602	2.12052	2.82211	2.77893	2.21057	1.94581	1.78044	2.30156	2.60488	1.07621	2.29265	1.41991	1.47321	1.32536	1.57277	1.54557	2.05198	2.76296	2.43483	2.25492	2.05572	1.25077	1.56282	1.42463	2.18072	2.58024	2.18579	3.08422
P10586	-4.14532	-5.07095	-3.75239	-3.41999	-4.94386	-4.83293	-4.91446	-3.27102	-5.46343	-4.67184	-4.22091	-4.11816	-5.4538	-4.57199	-3.52548	-3.90638	-4.04105	-2.99158	-2.71113	-2.85648	-3.0514	-4.41948	-4.50383	-3.68535	-4.171	-4.03363	-3.90616	-5.5306	-4.4866	-3.08353	-3.689	-4.24887	-4.1847	-3.77925	-3.95636	-3.57787	-4.38376
P10620	-19.0819	-19.0819	-19.0819	-6.77153	-19.0819	-19.0819	-19.0819	-19.0819	-19.0819	-19.0819	-19.0819	-19.0819	-19.0819	-19.0819	-5.92284	-6.19809	-5.65795	-5.59879	-6.80614	-5.40895	-6.00205	-5.11192	-5.4238	-5.37026	-5.45664	-5.78612	-6.00801	-6.47678	-6.88241	-5.6712	-6.0485	-4.61546	-3.86393	-4.96464	-5.45128	-5.34544	-5.93131
P10644	-7.21615	-5.02055	-5.54908	-7.29775	-8.31284	-6.9214	-7.58922	-4.67585	-8.13189	-8.38633	-10.8072	-7.05388	-7.60225	-4.47578	-5.64804	-4.74085	-6.07829	-5.0523	-4.41869	-5.80837	-3.48388	-4.99276	-5.8036	-5.69489	-3.38378	-5.55697	-5.36604	-8.09763	-5.31523	-5.8327	-5.53005	-4.4549	-4.80061	-5.14105	-5.31857	-6.23634	-5.89656
P10721	-3.9524	-3.655	-5.01535	-5.20767	-4.78084	-4.99177	-4.96962	-5.4619	-5.52446	-5.14833	-5.41867	-5.05226	-5.40252	-3.96191	-5.78624	-5.54719	-5.02882	-3.64632	-3.71023	-3.88185	-3.21368	-3.27195	-3.95843	-3.889	-4.22339	-5.33597	-4.13331	-6.37114	-6.10717	-3.46863	-4.76089	-6.45923	-4.56542	-4.44659	-4.95136	-4.42698	-5.96844
P11047	-2.79935	-3.17714	-5.35399	-2.61507	-4.24726	-4.22441	-3.45829	-4.59566	-5.00451	-4.47663	-4.33842	-4.3128	-5.18932	-2.6627	-2.04897	-2.86267	-3.04798	-3.84629	-2.82599	-3.2441	-3.3353	-2.82072	-4.07308	-2.8062	-3.83921	-3.7081	-4.0681	-4.03742	-5.98149	-3.33417	-3.77793	-5.19352	-3.67446	-4.05122	-3.68831	-3.49052	-4.97287
P11142	-1.78835	-3.36204	-0.80894	-1.56646	-4.49889	-2.49379	-3.03719	-4.55184	-3.35308	-2.36609	-3.91892	-2.55066	-3.04135	-2.80305	-1.36021	-1.94591	-1.80023	-1.63591	-2.49731	-0.654594	-2.41773	-0.803529	0.486798	-1.30813	-0.739551	-1.33177	-0.899298	-1.41222	-2.88037	-1.83359	-1.63657	0.603805	0.427744	-1.69312	-1.95101	-0.372895	-1.84091
P11166	-19.0819	-19.0819	-19.0819	-19.0819	-19.0819	-19.0819	-19.0819	-19.0819	-19.0819	-19.0819	-19.0819	-19.0819	-19.0819	-19.0819	-5.24341	-5.41158	-4.40092	-5.55955	-5.62532	-5.28118	-5.11971	-4.82926	-5.47372	-5.48721	-4.76244	-4.48265	-4.24955	-5.03177	-4.42701	-4.50856	-4.52377	-4.30717	-4.122	-4.05312	-5.7113	-4.09261	-4.95005
P11168	-5.94218	-6.53408	-19.0819	-19.0819	-7.13938	-19.0819	-19.0819	-19.0819	-19.0819	-7.58223	-5.49563	-7.08777	-6.34624	-19.0819	-5.14564	-4.83321	-4.69961	-4.12212	-4.89073	-4.04874	-5.0882	-5.20451	-6.78605	-4.36646	-5.29147	-5.11353	-5.3088	-6.08663	-6.71724	-7.35882	-5.52123	-7.40676	-5.06426	-4.34534	-5.29362	-5.74022	-5.15541
P11171	-6.30157	-6.30801	-19.0819	-19.0819	-6.73857	-19.0819	-19.0819	-19.0819	-19.0819	-19.0819	-19.0819	-19.0819	-19.0819	-19.0819	-5.49342	-5.45663	-6.03936	-5.24058	-5.14293	-5.32623	-2.41743	-6.022	-4.34927	-5.86059	-8.17935	-5.34097	-5.10787	-5.89009	-5.90169	-5.36688	-5.38209	-4.17887	-3.43817	-6.4632	-5.23559	-6.66893	-5.53256
P11172	-19.0819	-6.40521	-19.0819	-6.88066	-19.0819	-19.0819	-19.0819	-19.0819	-9.00197	-8.41843	-19.0819	-19.0819	-19.0819	-19.0819	-5.4301	-6.46282	-7.03416	-5.65433	-5.22242	-5.5238	-5.49489	-5.83841	-4.9969	-5.88336	-5.72614	-6.90782	-6.64485	-7.09846	-7.36578	-6.15457	-7.98365	-5.59994	-4.30497	-5.91709	-5.78391	-6.16941	-6.1303
P11177	-19.0819	-19.0819	-19.0819	-19.0819	-19.0819	-5.16217	-19.0819	-19.0819	-19.0819	-19.0819	-19.0819	-19.0819	-19.0819	-19.0819	-5.46793	-5.32624	-5.94844	-4.8461	-5.18855	-5.16589	-4.56566	-4.62215	-5.1562	-4.89593	-5.00872	-7.68246	-5.0674	-4.9006	-6.46697	-5.25576	-5.27096	-4.78915	-5.06829	-5.05151	-5.00893	-5.87747	-4.14611
P11182	-19.0819	-19.0819	-6.32215	-19.0819	-8.32725	-19.0819	-19.0819	-19.0819	-19.0819	-19.0819	-6.40232	-19.0819	-7.61666	-19.0819	-6.87014	-6.69266	-5.96399	-7.4807	-6.51965	-6.70295	-6.69462	-7.01283	-6.29834	-8.0859	-6.5063	-6.9926	-6.18739	-6.01923	-7.68357	-6.47236	-6.48756	-7.10083	-6.11223	-6.13989	-6.01799	-6.90952	-5.62904
P11217	-6.84712	-3.6483	-3.70216	-6.01694	-6.47756	-4.10998	-6.65619	-6.02664	-6.4567	-5.71307	-5.26712	-5.35039	-5.62238	-5.67243	-4.44763	-4.6194	-4.93031	-3.78767	-4.10256	-3.80662	-4.40321	-4.92462	-2.59165	-5.32394	-3.92832	-4.43719	-3.60248	-4.81859	-4.79627	-4.52429	-4.68753	-1.78198	-3.23127	-3.65208	-3.87798	-5.3637	-4.54988
P11233	-6.29251	-4.9155	-5.7201	-5.46568	-6.93496	-4.29279	-6.31739	-6.40669	-7.06126	-6.90687	-5.25596	-5.25573	-6.73874	-6.05248	-4.28659	-5.09158	-5.39096	-4.96835	-4.45997	-4.02723	-4.75168	-4.88739	-5.46919	-4.65187	-3.4911	-5.58226	-5.03662	-4.40028	-5.85306	-4.40135	-4.62954	-4.68275	-4.28333	-4.46134	-4.27733	-5.14396	-4.39983
P11274	-8.89596	-7.9831	-6.80957	-7.01105	-19.0819	-19.0819	-9.26904	-19.0819	-19.0819	-7.85158	-19.0819	-6.07713	-19.0819	-9.18752	-8.26812	-7.15155	-7.02928	-5.83218	-5.59896	-5.13472	-6.10195	-6.54182	-6.06709	-5.44011	-6.1666	-7.30729	-6.54291	-6.82474	-7.76153	-5.83724	-6.94	-5.91292	-6.45567	-5.63806	-6.61069	-6.13509	-7.39698
P11277	-19.0819	-6.88233	-19.0819	-19.0819	-19.0819	-19.0819	-19.0819	-19.0819	-19.0819	-19.0819	-19.0819	-19.0819	-19.0819	-19.0819	-7.49705	-6.37479	-6.20802	-6.15874	-7.3141	-6.24439	-6.08015	-6.23484	-6.46619	-6.43439	-7.16757	-6.8158	-6.58271	-7.36492	-5.54219	-6.84172	-6.85692	-7.00109	-8.18952	-6.87547	-5.59394	-6.31766	-6.77918
P11279	0.16543	-2.17028	-3.14454	0.292532	-0.449465	-3.69494	-0.256321	-1.51141	-2.47468	-0.443793	-1.65378	-3.68947	-0.785446	-1.1572	-1.05933	-1.88686	-2.41247	-2.85298	-5.42204	-4.15795	-3.96548	-2.93719	-4.76611	-2.4735	-3.0687	-1.27921	-2.37412	0.134825	-3.75798	-3.85766	-2.57797	-2.57854	-1.81822	-3.30908	-1.63412	-1.21134	-0.724134
P11310	-5.81971	-4.475	-6.56176	-9.85079	-6.9164	-8.36989	-6.02345	-6.46548	-6.73546	-6.15191	-6.02699	-5.65745	-6.03522	-5.76997	-4.95617	-7.09797	-3.4742	-6.91301	-6.21941	-6.96621	-4.86364	-4.18118	-3.69258	-3.49791	-4.96551	-4.47039	-3.00862	-4.17337	-5.13147	-4.16292	-3.93546	-2.85791	-3.9024	-3.68278	-3.69552	-4.63649	-2.77883
P11413	-6.14134	-4.94366	-3.61796	-5.91944	-7.27757	-4.8424	-6.21465	-3.9333	-6.45194	-6.66255	-6.10915	-5.33295	-6.12725	-3.83139	-5.4113	-4.70079	-5.64932	-4.16706	-4.39553	-3.37945	-4.05608	-4.05969	-1.44999	-5.00235	-3.57823	-3.98889	-4.08006	-5.01172	-4.38115	-4.00687	-4.30022	-1.12351	-2.44752	-2.57738	-4.29948	-4.66338	-4.85577
P11498	-8.29499	-19.0819	-3.97033	-8.57287	-19.0819	-19.0819	-9.16778	-19.0819	-19.0819	-19.0819	-19.0819	-19.0819	-19.0819	-19.0819	-7.05006	-6.75168	-7.30275	-4.95837	-6.70563	-5.46093	-5.78055	-6.4299	-5.87834	-5.47185	-7.42955	-8.95919	-6.49436	-7.50017	-8.18109	-7.423	-7.41145	-6.51098	-5.94433	-6.48358	-6.83154	-7.59958	-6.52635
P11586	-5.75393	-4.22872	-4.52208	-4.78058	-6.84066	-3.97766	-6.05342	-3.49729	-5.82579	-6.37098	-5.73116	-4.5229	-5.25333	-5.61693	-3.23205	-2.99336	-5.11322	-2.77527	-2.65113	-2.94576	-2.60038	-3.45445	-2.71841	-3.61109	-1.66896	-2.98309	-2.66043	-3.18594	-4.62577	-3.1606	-3.6543	-3.2158	-1.57862	-2.2906	-3.15519	-3.04433	-2.89042
P11684	0.623859	3.53819	3.35301	0.201529	2.52286	3.00702	2.15431	5.12262	2.85492	-1.23839	2.80909	3.60344	2.84343	4.01268	0.23935	2.05667	0.356463	1.75734	-0.812966	1.80405	1.35202	-2.5343	2.8351	1.82994	2.28946	-0.0784615	-0.339174	2.26769	3.14946	1.55986	0.859201	1.41063	-0.838061	2.12286	1.61454	-1.43359	2.19446
P11908	-19.0819	-5.16811	-19.0819	-5.55126	-5.569	-19.0819	-6.14005	-19.0819	-19.0819	-19.0819	-19.0819	-7.02987	-7.57824	-19.0819	-5.73996	-5.96761	-6.55033	-7.7179	-5.65391	-5.83721	-7.07738	-5.58761	-6.38306	-5.54584	-6.14684	-5.46969	-4.51042	-4.91893	-6.70681	-6.61982	-5.51081	-5.66223	-7.37425	-5.25813	-4.42296	-5.50294	-4.98659
P12035	-3.29475	-5.56654	-2.09145	-3.93799	-4.14471	-1.41171	-5.67296	-3.6938	-3.00462	-1.87587	-3.957	-2.25121	-3.13462	-3.39911	-2.28405	-2.25532	-1.45649	-0.385731	0.725536	-0.943871	-2.33067	0.658395	0.680054	-3.49287	-1.54104	-3.17783	-1.04637	-3.07886	-2.18718	-2.27691	-0.387282	0.993063	-0.263618	0.101772	-2.20148	-2.73378	-4.00705
P12081	-6.01813	-5.82232	-6.18256	-5.86596	-7.18447	-5.55254	-7.66415	-6.73355	-8.13139	-6.41998	-6.53768	-5.42816	-6.54708	-6.37934	-5.26788	-5.6982	-5.73016	-4.60692	-5.2254	-4.37988	-4.82845	-4.82014	-3.51182	-5.09539	-5.82393	-5.12679	-5.12863	-6.34843	-6.51669	-5.57879	-6.37638	-3.7935	-4.04165	-5.89689	-4.99288	-5.23507	-5.10435
P12109	2.11083	0.50416	-1.00511	1.50574	0.273641	1.85574	0.592272	-0.0746611	-0.249587	-0.116487	0.227588	1.32899	-0.179956	0.902645	1.35931	1.51091	1.41953	1.66727	2.19144	2.22607	2.32532	1.32673	0.24883	1.95491	1.28448	1.12334	1.51553	0.552166	-1.16181	1.81242	1.00826	0.599107	1.68806	1.59034	1.09044	1.79202	-0.0368424
P12235	-6.59275	-19.0819	-5.57054	-6.37093	-19.0819	-5.52701	-19.0819	-19.0819	-19.0819	-19.0819	-19.0819	-19.0819	-19.0819	-4.79351	-5.30954	-4.94234	-5.5343	-3.72815	-4.18412	-3.79791	-4.30925	-4.50576	-3.93484	-5.44895	-5.37776	-7.29334	-4.33715	-5.57669	-6.26691	-5.0557	-5.0709	-4.86563	-4.67135	-4.46683	-4.80704	-7.87525	-4.0135
P12236	-5.07696	-8.64827	-3.76541	-3.85049	-7.37424	-3.55167	-4.44539	-4.71809	-4.98806	-4.40451	-4.07931	-3.91005	-4.45842	-3.2229	-2.87478	-3.09726	-3.16698	-1.74206	-2.35752	-2.72434	-3.25487	-2.05364	-0.67135	-2.75229	-2.98239	-4.34488	-1.93121	-2.12568	-4.00415	-3.9508	-4.33516	-1.4512	-2.08829	-2.01477	-2.28238	-4.24655	-1.48742
P12268	-12.1461	-5.01405	-12.2408	-5.507	-19.0819	-4.97133	-6.2547	-19.0819	-19.0819	-12.4782	-19.0819	-19.0819	-7.27869	-19.0819	-5.02203	-4.86044	-5.72538	-5.86642	-5.73429	-5.60435	-5.01244	-5.42855	-5.36605	-5.55143	-4.5579	-5.32945	-5.53306	-5.7602	-6.07316	-5.49333	-5.54648	-4.08667	-3.87486	-4.57053	-4.63976	-5.02573	-5.3236
P12270	-9.79784	-19.0819	-7.15863	-19.0819	-19.0819	-6.66103	-10.1709	-19.0819	-19.0819	-19.0819	-8.48665	-19.0819	-19.0819	-19.0819	-7.92252	-7.44147	-7.12724	-6.28257	-5.86633	-6.41412	-5.8805	-6.7714	-5.66933	-8.49537	-6.01742	-6.67159	-5.80166	-7.71542	-7.70521	-6.494	-8.03458	-5.10624	-6.10744	-5.83013	-6.84884	-8.05819	-6.06416
P12277	-3.1623	-3.75972	-2.96677	-1.01434	-3.4121	-1.15379	-2.60282	-2.54539	-4.20214	-4.09626	-3.10828	-2.55261	-2.72356	-3.60496	-3.08268	-1.99629	-1.79975	0.576816	-2.33433	0.632792	0.509507	-1.06594	-3.26303	-1.24931	-1.86606	-1.53654	-1.57719	-2.09924	-3.90399	-1.97968	-2.01468	-0.786922	-2.35019	-0.60863	0.0679607	-1.42385	-0.881859
P12429	-5.84146	-4.53341	-1.97769	-4.86916	-6.02785	-4.37255	-4.35171	-5.16171	-5.43168	-5.33021	-4.06343	-4.62864	-4.69389	-1.68595	-4.44802	-3.35344	-3.62191	-1.98337	-2.93808	-1.8048	-3.16045	-3.30274	-1.86744	-4.4246	-1.2702	-2.73774	-4.7346	-3.68151	-3.97656	-2.51279	-3.35779	0.246497	-1.853	-1.4185	-2.57587	-3.42658	-3.51854
P12532	-5.99933	-5.17842	-5.21561	-19.0819	-19.0819	-6.02948	-19.0819	-19.0819	-19.0819	-19.0819	-19.0819	-6.25394	-19.0819	-19.0819	-7.02232	-6.48223	-7.06495	-6.26618	-6.16853	-6.35183	-7.3375	-5.54635	-5.06423	-6.54182	-5.55832	-5.87183	-5.18858	-5.83921	-6.81874	-5.60753	-5.62273	-3.96132	-5.64712	-6.31429	-5.47623	-5.24552	-5.77321
P12814	-3.95393	-2.46677	-2.25346	-3.3066	-5.74716	-2.01299	-3.86342	-2.79221	-3.97064	-3.98212	-2.72908	-3.1183	-3.14685	-2.15004	-2.64007	-2.07112	-2.5018	-1.98765	-1.84213	-1.78135	-1.49587	-1.42061	-0.285039	-1.97518	-1.51364	-1.6309	-1.41017	-2.38633	-2.16231	-2.69911	-3.34485	0.491625	-0.599769	-0.558264	-1.58275	-1.68297	-1.82349
P13010	-19.0819	-19.0819	-6.30851	-19.0819	-19.0819	-6.63504	-19.0819	-19.0819	-19.0819	-19.0819	-7.02876	-5.36394	-6.3716	-19.0819	-5.56527	-5.52848	-7.9666	-6.77931	-5.96813	-6.54794	-4.88009	-4.52157	-3.17473	-4.83594	-5.07135	-5.02517	-4.76875	-7.1148	-6.2623	-5.05109	-5.06629	-3.27333	-4.66452	-4.3129	-5.39489	-5.51115	-4.98813
P13073	-4.4169	-5.90062	-3.86251	-6.4739	-5.95075	-5.12516	-5.98668	-6.15765	-6.42763	-6.7742	-5.51887	-5.34962	-7.56568	-1.79703	-4.25872	-4.1043	-3.4754	-4.16931	-3.60649	-5.68239	-4.14369	-2.67913	-2.01095	-3.40242	-5.58905	-6.995	-3.71477	-3.91279	-5.33476	-4.12355	-4.13875	-3.83696	-4.21508	-3.97662	-3.86777	-5.58167	-2.67999
P13385	-19.0819	-3.44653	-3.83126	-4.62571	-2.16111	-2.816	-19.0819	-19.0819	-5.76328	-19.0819	-4.32049	-19.0819	-19.0819	-19.0819	-4.50288	-3.43384	-5.399	-3.78274	-6.34716	-4.50018	-4.68556	-4.81006	-7.84952	-3.42102	-3.26592	-3.45095	-3.19343	-2.83322	-3.78747	-3.61823	-4.08673	-3.27909	-3.09392	-4.63191	-3.34919	-3.48782	-6.03724
P13639	-6.60602	-4.89379	-5.14847	-4.95464	-6.65039	-4.1757	-5.87745	-3.7271	-6.27268	-5.87942	-5.25264	-5.5026	-5.52753	-3.82083	-4.59631	-3.97006	-4.97972	-4.08623	-2.95571	-3.857	-3.16676	-3.64643	-1.71047	-3.91174	-3.59987	-4.5453	-2.9939	-4.01352	-5.10099	-4.7356	-4.3856	-2.77995	-2.98276	-3.18688	-3.72536	-4.60776	-3.5396
P13640	-4.26524	-4.56982	-4.29012	-6.42765	-2.99501	-7.67602	-4.56842	-4.84111	-5.46507	-3.64442	-4.20233	-4.03308	-3.537	-4.4869	-6.06751	-7.85058	-5.51116	-6.66701	-6.89265	-9.18617	-5.23932	-8.52495	-6.71053	-6.94266	-5.35695	-5.54559	-5.3125	-4.15014	-5.38877	-7.32715	-5.7748	-7.20638	-4.86844	-5.33403	-6.3819	-5.57884	-5.57082
P13645	-1.9888	-4.27299	-2.67231	-0.908058	-2.69879	1.01036	-2.51335	-2.24787	0.54615	0.947754	-1.73566	1.37146	-0.130493	-3.57331	0.0203216	0.713388	0.592143	1.68799	0.44897	0.467728	-1.60134	2.36326	1.58284	-0.27326	1.06658	0.699667	0.441691	-2.10183	0.7571	0.92513	2.31486	2.01944	1.89812	1.38253	1.18482	1.37963	0.780163
P13646	-2.83858	-0.877562	-2.66809	-1.29799	-5.08632	0.0123844	-3.23178	-1.88247	0.0447804	0.280088	-3.78095	-3.72031	-1.39719	-3.10201	0.84117	-0.0942148	1.71106	-0.807322	-0.34088	-2.02978	-1.22732	2.93316	0.36652	0.172186	-0.585534	0.123179	1.1496	-0.841792	-0.814986	-1.98563	0.777327	1.15252	0.625769	0.604345	0.618123	0.948296	-0.557319
P13647	-4.31156	-3.2483	-3.97357	-3.79112	-4.97008	-2.2903	-3.84469	-3.86437	-1.83515	-1.87514	-4.0823	-2.84115	-2.43291	-3.51016	-1.1658	-0.799048	-1.10258	-0.928341	-0.88363	-2.79024	-3.08358	0.513464	0.521217	-3.02258	-0.62629	-1.56861	-1.16719	-3.67709	-2.22096	-2.8276	0.915185	1.4821	0.428584	0.261786	-0.415895	-0.842631	-2.27713
P13686	-19.0819	-19.0819	-3.03692	-5.41796	-19.0819	-5.25306	-19.0819	-19.0819	-19.0819	-19.0819	-5.39388	-19.0819	-19.0819	-19.0819	-5.66783	-5.5594	-6.14212	-5.34335	-4.33101	-5.429	-5.12076	-6.43016	-5.42174	-5.94631	-4.46727	-5.87545	-4.69527	-6.06416	-7.0966	-5.54096	-6.39085	-5.72643	-5.93201	-4.55101	-4.15078	-5.54829	-4.00277
P13726	-19.0819	-19.0819	-8.90131	-7.33943	-19.0819	-6.92405	-19.0819	-19.0819	-19.0819	-19.0819	-19.0819	-19.0819	-19.0819	-19.0819	-7.78188	-6.5689	-7.15162	-6.35284	-6.25519	-5.90707	-6.27425	-10.0161	-6.00272	-6.62849	-7.25406	-7.66881	-7.43572	-9.25688	-8.90594	-7.69473	-6.93519	-8.35479	-8.25456	-7.45725	-7.24874	-7.70206	-7.86041
P13727	-0.657829	-2.00431	-3.19632	-1.33489	0.49883	-1.88037	0.472013	-2.98473	-2.31588	-1.47246	-1.526	-0.480003	-1.8542	-3.7018	-0.400409	-0.385409	0.0456768	0.324754	-2.80094	-1.33916	-0.531631	0.113033	-1.05592	0.856119	-3.86905	-0.284251	0.199087	-1.83917	-2.21372	-0.466615	0.148029	-2.83038	-1.24771	-2.00104	-0.897338	-0.945136	-2.45595
P13747	-19.0819	-19.0819	-7.44405	-19.0819	-19.0819	-5.41854	-7.49673	-19.0819	-8.26502	-19.0819	-19.0819	-19.0819	-19.0819	-0.995249	-6.96483	-6.87853	-7.51076	-6.76325	-7.0682	-6.12055	-6.63339	-7.10752	-5.95567	-8.20004	-8.85953	-9.28578	-6.19735	-8.16521	-8.85321	-7.64201	-7.65721	-5.50341	-7.49085	-7.2022	-7.24655	-7.90964	-7.80768
P13761	-4.55021	-4.96329	-3.31083	-4.77739	-6.09591	-4.89747	-5.37229	-5.64499	-5.91496	-5.73944	-4.63709	-5.04957	-5.46659	-5.29078	-19.0819	-19.0819	-19.0819	-6.07901	-19.0819	-19.0819	-19.0819	-19.0819	-19.0819	-19.0819	-5.27943	-19.0819	-4.53864	-19.0819	-4.29855	-6.49358	-19.0819	-5.30038	-19.0819	-19.0819	-19.0819	-19.0819	-19.0819
P13804	-7.65581	-7.45085	-6.15716	-6.08134	-6.94826	-4.16008	-8.00778	-7.44297	-7.71295	-8.28071	-6.58046	-7.54572	-7.73225	-5.76497	-5.37322	-5.32286	-5.2115	-4.08477	-5.00371	-4.81791	-4.68736	-4.42259	-3.71893	-4.49526	-5.22332	-6.41918	-4.43157	-5.46305	-6.37878	-5.16757	-7.5854	-3.9159	-4.13483	-5.08531	-5.03627	-5.81256	-4.30376
P13807	-19.0819	-19.0819	-19.0819	-19.0819	-19.0819	-19.0819	-19.0819	-19.0819	-19.0819	-19.0819	-19.0819	-19.0819	-19.0819	-19.0819	-7.67827	-7.08314	-6.31582	-6.395	-6.29528	-5.41029	-6.69857	-6.18022	-5.89118	-7.12773	-7.38973	-6.85491	-7.69376	-7.45058	-8.12359	-6.91238	-6.92758	-4.87065	-5.68259	-7.05889	-6.8368	-6.90487	-6.8247
P13861	-6.10974	-6.33627	-4.9822	-5.8031	-7.20376	-7.07303	-6.46944	-6.29278	-7.74015	-6.61591	-5.63975	-6.33376	-6.81999	-4.49424	-5.79183	-5.12853	-6.21183	-4.72589	-5.41219	-3.62934	-4.74541	-5.27522	-5.05912	-5.51308	-5.18917	-5.90047	-4.55965	-4.78971	-7.55328	-4.7377	-4.95123	-4.53547	-4.52316	-5.06391	-4.10447	-5.63835	-4.6734
P14174	0.112995	1.42446	0.427971	0.640781	-0.750466	-2.33496	-0.0912728	1.35972	-2.41071	-0.999461	-1.18844	-1.05744	-3.36556	0.868468	0.10206	0.855624	-0.734139	1.66875	1.2452	1.94862	1.54873	0.14451	1.45121	0.611911	0.305357	0.204452	1.04598	0.0738725	-0.200512	0.896416	1.28622	1.42173	1.65159	0.549549	0.553656	1.4926	-0.61607
P14207	-5.29296	-0.477319	-3.93818	-5.22866	-3.55796	-2.24107	-3.90336	-3.53297	-2.21511	-5.53582	-4.01095	-3.74276	-3.0558	-3.6252	-5.33391	-4.69027	-6.69772	-6.57706	-7.29382	-4.47149	-5.80669	-6.52127	-4.81815	-6.58869	-3.62146	-5.63851	-6.35354	-3.19169	-4.72534	-5.13133	-4.55205	-4.77626	-7.18973	-4.41311	-3.96522	-5.85368	-3.83911
P14209	-19.0819	-2.81288	-19.0819	-4.1932	-19.0819	-19.0819	-19.0819	-19.0819	-2.29507	-2.77177	-3.00788	-19.0819	-4.45815	-4.70659	-2.87738	-1.42223	-5.41464	-4.30155	-5.01121	-4.3872	-4.22296	-4.69708	-5.88336	-3.73872	-19.0819	-3.80296	-3.09187	-19.0819	-0.641522	-19.0819	-7.15663	-19.0819	-19.0819	-6.90395	-5.16866	-19.0819	-2.94729
P14317	-19.0819	-4.20003	-4.22995	-19.0819	-19.0819	-19.0819	-19.0819	-1.34363	-19.0819	-19.0819	-19.0819	-5.49113	-6.03949	-5.32441	-6.56148	-7.58735	-7.14892	-6.35014	-7.00885	-6.43579	-6.27155	-5.86802	-5.85466	-6.66853	-6.69237	-6.22464	-5.99154	-6.77375	-5.09083	-7.38528	-9.25292	-4.61853	-5.11212	-6.5286	-6.11925	-5.89317	-6.41623
P14384	-1.30115	-4.18106	-2.91075	-1.32255	-1.16323	-2.30897	-2.25465	-4.54085	-3.44706	-2.21866	-1.75138	-2.04084	-2.62225	-2.83626	-1.67726	-1.14008	-0.445538	-1.44121	-1.41654	-0.326399	-0.64291	-1.49039	-2.98974	-0.423661	-1.98277	-1.41005	-1.93957	-2.04006	-4.27487	-1.15906	-0.78306	-2.85995	-1.66199	-2.10641	-1.53134	-0.899249	-3.07043
P14406	-3.56576	-3.99856	-3.18081	-3.48672	-3.64264	-2.98384	-5.21963	-4.23339	-4.50337	-6.15413	-3.59461	-6.0592	-3.97372	-3.65828	-3.37449	-3.52572	-3.53942	-1.87842	-2.75175	-2.4058	-2.80983	-2.4053	-0.201013	-2.28682	-2.88844	-4.72399	-2.12461	-3.03081	-4.09363	-3.84641	-3.62986	-2.40242	-2.83169	-1.97129	-3.49893	-4.95727	-2.09134
P14550	-2.53375	-2.31505	-3.73099	-2.68887	-3.72424	-2.24144	-3.65543	-1.8462	-4.0347	-3.57664	-2.68149	-2.17074	-2.44931	-2.86405	-1.11881	-1.1884	-2.75385	-1.43778	-1.69952	-0.997604	-2.51898	-1.14215	-1.77993	-1.23531	-0.495589	-1.42507	-1.66186	-0.924528	-2.38645	-2.5245	-1.76935	-1.78737	-0.325524	-1.37168	-0.750639	-0.737607	-0.852584
P14625	-4.534	-3.47174	-5.62651	-4.80266	-4.77102	-3.27593	-4.67403	-4.8376	-5.53619	-4.42259	-4.50227	-3.13546	-2.34672	-4.48339	-2.61369	-2.79525	-2.96273	-3.28182	-3.65068	-3.51507	-2.65332	-3.00276	-0.988801	-2.30753	-4.10299	-2.66743	-1.49864	-3.34396	-5.71933	-3.56267	-4.9602	-1.7554	-3.04186	-2.33751	-2.47961	-2.94492	-2.36213
P14735	-6.92195	-7.31069	-8.82421	-6.92616	-8.01864	-5.91968	-6.30356	-7.56772	-9.25507	-7.33745	-6.92894	-6.4899	-7.22929	-7.21351	-4.347	-5.46944	-5.84816	-5.10279	-4.84793	-4.83338	-4.77304	-4.08915	-4.19478	-6.00042	-5.92175	-5.96254	-5.8353	-6.50692	-7.5007	-5.74268	-5.86021	-3.36655	-4.94708	-5.27571	-5.19233	-6.41986	-5.77805
P14868	-7.26432	-6.55116	-6.29461	-6.90405	-2.49451	-5.3527	-3.82407	-6.80819	-7.07816	-4.31582	-6.45751	-6.97217	-6.51204	-6.45398	-4.89313	-5.27024	-6.27445	-4.04929	-4.43406	-4.79646	-4.27103	-5.00673	-2.83997	-5.49017	-4.40352	-5.36683	-4.1107	-5.49258	-6.00006	-4.65424	-5.92463	-3.47858	-3.65197	-3.89739	-4.53819	-5.05695	-4.51412
P14923	-5.50811	-5.45711	-5.05254	-6.08172	-6.13811	-4.96084	-6.06007	-5.7006	-4.68925	-4.51456	-6.30779	-4.13101	-4.81089	-5.34639	-4.02195	-5.3211	-4.24638	-4.0445	-3.70291	-4.34561	-6.63122	-1.73157	-1.90402	-4.69177	-5.03761	-5.09455	-4.64737	-6.78821	-5.88459	-4.7224	-4.1507	-1.60049	-3.6498	-3.35165	-4.59439	-4.38485	-5.97253
P14927	-2.93561	-4.20968	-3.13034	-4.79794	-5.35091	-4.96114	-5.76795	-4.89999	-5.16996	-4.58641	-4.26121	-4.09195	-4.64032	-4.54578	-4.95768	-4.69972	-4.93387	-3.26972	-3.38828	-3.58611	-3.63794	-3.38295	-2.83237	-3.7293	-4.10719	-5.27251	-2.70045	-4.0326	-5.79409	-5.25037	-4.38441	-3.3506	-3.80007	-4.4114	-3.81556	-6.04912	-2.61761
P15085	-4.43899	-2.86712	-4.45831	-6.66047	-4.17515	-4.29682	-4.81207	-3.27365	-4.90165	-6.60529	-5.05989	-4.35634	-5.6619	-2.95131	-7.66819	-4.1002	-6.8009	-3.55641	-5.22012	-6.08777	-5.92353	-6.39766	-6.79163	-6.7186	-6.65877	-6.84741	-6.61432	-4.45082	-2.63053	-6.87333	-6.88853	-6.73199	-6.79992	-6.63585	-6.74203	-7.18803	-5.25426
P15086	-6.10708	-6.49582	-5.62764	-6.72934	-4.99089	-7.14789	-5.35192	-6.75285	-6.30638	-6.17746	-6.68274	-6.01045	-8.17197	-6.39864	-9.96235	-7.12684	-6.94727	-7.54418	-8.34876	-5.91403	-7.59117	-8.20286	-7.97721	-8.4366	-4.42502	-6.04356	-6.63035	-7.04617	-5.52961	-7.91898	-6.95809	-6.96126	-7.57266	-7.05213	-7.48725	-7.0058	-6.64089
P15090	-5.6897	-1.78624	-1.81768	-3.27038	-3.61556	-4.63581	-6.98141	-2.57344	-3.76482	-3.8244	-5.56641	-4.44082	-5.15111	-3.16366	-4.90515	-4.17619	-6.97462	-4.98057	-5.02693	-5.21023	-5.95756	-6.11568	-4.82898	-5.56022	-5.32272	-6.08806	-6.03748	-5.76157	-0.815218	-5.38302	-5.55249	-4.68014	-5.72614	-5.80161	-5.64036	-5.54462	-3.93747
P15153	-7.77828	-4.22678	-2.26181	-19.0819	-19.0819	-7.39155	-19.0819	-8.42405	-19.0819	-19.0819	-19.0819	-5.34036	-19.0819	-3.98502	-5.00099	-5.86173	-8.00128	-5.92133	-3.35	-6.37317	-4.32505	-6.59899	-3.71737	-6.01586	-3.70771	-3.1971	-6.6878	-6.35669	-3.64893	-3.66815	-3.21051	-0.467158	-2.40463	-2.33264	-5.32066	-4.78459	-3.59417
P15170	-6.85698	-19.0819	-19.0819	-19.0819	-5.68011	-19.0819	-8.4657	-19.0819	-19.0819	-7.02008	-19.0819	-7.93036	-8.13164	-19.0819	-5.55581	-5.91532	-6.51746	-7.52429	-5.62104	-6.33355	-6.02648	-5.97151	-6.41587	-5.0273	-6.22421	-6.45442	-5.04686	-4.81328	-6.9765	-5.68671	-7.11307	-4.90926	-5.46762	-5.08274	-5.7171	-5.95169	-5.06199
P15309	-0.816542	-2.1329	-1.32729	0.902686	-2.11504	-1.36758	1.07184	-1.8092	-2.65801	-1.17858	1.55817	-0.284455	2.44471	-1.01581	1.59207	1.81037	2.18238	3.07449	1.80464	4.05466	3.42834	-0.359156	0.600258	2.85942	0.405603	-0.0974541	-0.469296	2.15755	-2.70342	1.43778	1.5222	-1.42947	1.13619	-1.36774	2.42059	0.339709	-0.103907
P15313	-4.05389	-4.74167	-4.93919	-2.44157	-3.14786	-3.70421	-4.48109	-4.72244	-4.77545	-5.36771	-5.00564	-3.48844	-4.78143	-2.67394	-2.96515	-3.44167	-3.49666	-2.66961	-3.46005	-2.97043	-3.40623	-2.13783	-3.32862	-3.12096	-2.67013	-2.51933	-2.55619	-2.02452	-4.50699	-3.20602	-4.00609	-3.11066	-2.8658	-2.79037	-3.24577	-2.29932	-2.45467
P15428	-6.10445	-4.95065	-1.95157	-5.84857	-6.2814	-4.54911	-6.16764	-5.83048	-6.10045	-5.45584	-5.49202	-5.65176	-5.57081	-3.80021	-4.23414	-4.28284	-4.18299	-4.82358	-3.95242	-5.16527	-4.17773	-3.33318	-3.96666	-4.25931	-5.79329	-4.62292	-5.00571	-5.53146	-4.93966	-4.67723	-2.75878	-3.12982	-4.08959	-4.06023	-5.54774	-4.89298	-4.94162
P15586	0.561554	0.455885	1.83416	0.205192	1.74085	-1.30959	0.301542	0.686352	0.157326	1.01602	1.50829	-0.51343	1.54558	0.86172	0.263408	0.176827	-0.889199	-0.671122	0.00517965	-0.607625	-0.337302	-0.797203	-0.69765	-0.356898	-1.09459	-0.0547102	-0.145171	2.16758	-0.930677	-1.33808	-1.04176	-0.247813	-1.56706	-0.211319	1.31096	-0.180216	0.976749
P15692	-19.0819	-19.0819	-19.0819	-19.0819	-19.0819	-3.87853	-5.85904	-19.0819	-19.0819	-5.41854	-5.93763	-19.0819	-6.31674	-19.0819	-5.83489	-6.12976	-5.87799	-4.9691	-5.46491	-4.88368	-6.07727	-5.86787	-6.61144	-4.88018	-5.8561	-6.25571	-5.39312	-6.59386	-3.89457	-6.07066	-6.08586	-5.49975	-5.90351	-5.90361	-5.63927	-6.07799	-6.76247
P15880	-6.77472	-8.12809	-19.0819	-7.51753	-19.0819	-5.47939	-6.87276	-4.04378	-19.0819	-19.0819	-7.74634	-19.0819	-19.0819	-19.0819	-5.05125	-5.75715	-5.61091	-5.09001	-3.88331	-4.65846	-4.78895	-4.18213	-2.06901	-5.10716	-4.73723	-5.95333	-4.70003	-6.19057	-8.09365	-5.22598	-5.38898	-4.33988	-4.25637	-4.85444	-5.29202	-4.96904	-5.62396
P15924	-7.00842	-5.09477	-5.77517	-6.43758	-6.18258	-3.84071	-5.88077	-3.76694	-5.09388	-4.90714	-6.50818	-4.51018	-5.54796	-4.80953	-4.19473	-3.01471	-4.08372	-2.21507	-1.76383	-4.20386	-4.8296	-1.58243	0.297751	-5.31826	-3.50128	-4.98682	-2.86812	-6.31994	-4.80921	-4.13804	-2.52694	-1.19448	-3.38258	-2.83577	-3.88707	-4.51946	-4.91412
P16066	-6.28806	-5.66823	-6.41758	-5.96549	-7.30867	-5.22916	-5.78911	-6.77085	-6.98116	-6.72241	-5.84669	-5.60285	-8.23512	-6.41664	-6.47635	-6.03355	-5.11142	-5.15657	-3.53057	-4.29457	-4.72153	-4.04424	-5.27832	-5.17657	-5.20578	-5.93858	-4.66288	-7.31972	-6.39523	-5.3639	-3.44903	-6.10603	-4.75765	-5.18559	-4.90267	-4.44155	-6.76163
P16152	-2.91207	-1.93688	-2.91095	-2.05392	-3.3202	-1.90716	-3.46997	-0.763841	-3.76304	-2.96272	-2.4721	-2.39969	-3.09044	-2.65114	-2.45423	-1.54938	-3.02604	-1.51892	-1.64826	-1.43871	-0.783016	-1.74515	-1.38545	-1.05297	-1.48177	-2.47812	-1.33464	-1.84135	-3.5126	-1.89841	-2.51483	-1.52342	-0.733087	-1.46132	-1.31299	-1.47143	-1.7571
P16157	-19.0819	-19.0819	-19.0819	-19.0819	-19.0819	-19.0819	-19.0819	-19.0819	-19.0819	-19.0819	-19.0819	-19.0819	-19.0819	-19.0819	-5.39079	-5.354	-5.77446	-5.13795	-4.96297	-5.2236	-5.05935	-5.77378	-5.89114	-5.41359	-5.86843	-5.44213	-5.20904	-6.70243	-4.19127	-5.46805	-5.48325	-5.25184	-5.08149	-5.24171	-5.33675	-5.47538	-5.58765
P16219	-19.0819	-9.20995	-4.33002	-8.59938	-19.0819	-19.0819	-19.0819	-19.0819	-19.0819	-3.57305	-19.0819	-19.0819	-19.0819	-19.0819	-6.96183	-7.10677	-6.69452	-6.85546	-6.68271	-6.86602	-7.24557	-5.9571	-7.38937	-6.02837	-6.80756	-6.99621	-6.67809	-9.21243	-8.23333	-7.02212	-7.03733	-6.91108	-6.7297	-8.04528	-6.06813	-5.71656	-6.38202
P16298	-19.0819	-7.42537	-19.0819	-19.0819	-19.0819	-19.0819	-7.34097	-19.0819	-19.0819	-19.0819	-3.72772	-5.92665	-7.42273	-19.0819	-6.91242	-6.3217	-5.97451	-4.98088	-5.07808	-5.02902	-6.59773	-4.21006	-4.56097	-5.67672	-8.94274	-5.73743	-6.14802	-5.73787	-6.97456	-5.76335	-6.24103	-4.6839	-4.28511	-6.79734	-4.99905	-5.2008	-8.28381
P16333	-19.0819	-19.0819	-19.0819	-19.0819	-7.64204	-19.0819	-19.0819	-19.0819	-19.0819	-19.0819	-19.0819	-5.44364	-19.0819	-19.0819	-8.1423	-6.63213	-7.21486	-6.41608	-5.68485	-6.74953	-6.33749	-6.83259	-5.27698	-6.67105	-6.94123	-6.28635	-8.42659	-7.31272	-7.52348	-6.31227	-6.17392	-5.75295	-5.9028	-5.4265	-6.18097	-6.3196	-8.34577
P16402	-5.90741	-4.59389	-4.29992	-3.98332	-5.23154	-4.87364	-4.57822	-4.85092	-5.12089	-5.7171	-3.74636	-4.04288	-4.44891	-4.49671	-19.0819	-19.0819	-19.0819	-19.0819	-19.0819	-19.0819	-19.0819	-5.26233	-3.87791	-19.0819	-4.13271	-19.0819	-9.48442	-19.0819	-19.0819	-4.24579	-19.0819	-3.86997	-3.7918	-19.0819	-19.0819	-19.0819	-19.0819
P16403	-4.92558	0.3835	-4.04449	-6.12507	-7.18972	-8.1575	-6.10936	1.51416	-6.50037	-5.91682	-6.15582	-6.56137	-5.8335	-1.17921	-7.94158	-8.41554	-8.32106	-7.62051	-7.59109	-7.77439	-8.85341	-5.13121	-7.9962	-8.03601	-19.0819	-19.0819	-19.0819	-19.0819	-19.0819	-19.0819	-19.0819	-19.0819	-19.0819	-19.0819	-19.0819	-19.0819	-19.0819
P16435	-19.0819	-19.0819	-19.0819	-19.0819	-19.0819	-19.0819	-19.0819	-19.0819	-19.0819	-19.0819	-19.0819	-19.0819	-19.0819	-19.0819	-7.21549	-6.36301	-6.43825	-6.14696	-4.96958	-7.79883	-7.32729	-5.6605	-3.42606	-7.21238	-7.00287	-7.20847	-7.08836	-7.74063	-8.42864	-7.21743	-7.23263	-4.74334	-5.92392	-6.96319	-9.13485	-7.41109	-6.86397
P16442	-7.10788	-19.0819	-19.0819	-19.0819	-19.0819	-3.29096	-19.0819	-19.0819	-19.0819	-5.57036	-19.0819	-19.0819	-7.49398	-19.0819	-6.07826	-6.52855	-6.24482	-5.6309	-3.65357	-5.71655	-4.56951	-5.85506	-7.19417	-8.40719	-4.14243	-6.37918	-5.26657	-6.21444	-6.90245	-7.079	-6.25765	-4.69645	-4.909	-5.64095	-6.40693	-5.50814	-5.85692
P16444	-1.27369	-3.08325	-2.99201	-1.36443	-3.07457	-3.4074	-3.01624	-3.95183	-3.19954	-1.64115	-2.35668	-2.64192	-3.9626	-2.89582	0.180254	0.19147	0.345377	0.240189	-0.837843	-0.639616	-0.820761	-1.10146	-0.647615	0.0890686	-1.03046	0.293828	-0.227114	-0.625267	-3.93367	-0.691062	-1.6446	-1.93846	0.417591	-1.30939	-0.674085	-0.529932	-0.497662
P16615	-9.37286	-19.0819	-5.1635	-19.0819	-19.0819	-19.0819	-19.0819	-5.02122	-19.0819	-19.0819	-19.0819	-19.0819	-9.75896	-19.0819	-6.41829	-5.38383	-6.80334	-4.96137	-4.80888	-4.92202	-5.08918	-5.92921	-3.59347	-6.72432	-5.81812	-7.64046	-5.35211	-7.16546	-7.24389	-6.03268	-6.04788	-4.55442	-5.64612	-5.97005	-6.22295	-5.41716	-5.7871
P16662	-19.0819	-19.0819	-19.0819	-5.59706	-19.0819	-19.0819	-10.1298	-19.0819	-19.0819	-19.0819	-19.0819	-19.0819	-19.0819	-19.0819	-5.07912	-4.52528	-5.38819	-2.61938	-5.15925	-4.10441	-3.64262	-7.36111	-5.66747	-4.59029	-5.55761	-5.51471	-5.81612	-5.64022	-6.62061	-5.4094	-5.69161	-5.20801	-3.16338	-5.19195	-5.04792	-5.20319	-5.03659
P17081	-19.0819	-19.0819	-10.7492	-7.56629	-19.0819	-19.0819	-19.0819	-19.0819	-19.0819	-19.0819	-19.0819	-19.0819	-19.0819	-19.0819	-7.47925	-7.44246	-8.87919	-6.33594	-5.48286	-6.20953	-6.99265	-7.79582	-9.86743	-9.08552	-7.16488	-7.7738	-7.22879	-8.32292	-9.01093	-8.10222	-7.51448	-9.93928	-8.28533	-7.46299	-9.69995	-7.80705	-7.9654
P17213	-7.67888	-6.2917	-2.20802	-7.39853	-8.71704	-7.23363	-7.99343	-8.26612	-8.53609	-6.67451	-7.62734	-7.93046	-9.55349	-7.91191	-6.097	-6.65913	-19.0819	-19.0819	-5.58434	-19.0819	-19.0819	-19.0819	-4.2264	-6.71872	-4.63122	-5.91745	-4.69074	-5.47295	-5.38144	-5.06179	-6.43457	0.208443	-3.84896	-2.83518	-5.77651	-6.76242	-5.11543
P17540	-5.60045	-2.48005	-2.64895	-4.94791	-5.86991	-2.93293	-5.1463	-5.41899	-5.68896	-5.10541	-4.78021	-4.61095	-5.84755	-5.06478	-4.5379	-3.53849	-5.50033	-2.42027	-3.33935	-1.86085	-2.31073	-4.65842	-1.42946	-3.50198	-3.85434	-4.04299	-3.57148	-3.8803	-5.28011	-4.0689	-6.68329	-2.18737	-3.29299	-3.83142	-3.96013	-5.8568	-4.72433
P17568	-19.0819	-19.0819	-19.0819	-19.0819	-19.0819	-6.61022	-19.0819	-19.0819	-19.0819	-19.0819	-19.0819	-19.0819	-19.0819	-19.0819	-6.82131	-7.25429	-7.06711	-5.88455	-6.20562	-6.06048	-5.19476	-7.31403	-5.94557	-6.54398	-5.84404	-6.03269	-5.97476	-6.58181	-7.26981	-6.0586	-7.71348	-5.92687	-5.64809	-5.63763	-5.92731	-6.06594	-5.33548
P17612	-8.57632	-8.1455	-7.85154	-6.61633	-9.54774	-7.07149	-7.26763	-8.40253	-9.65448	-8.08896	-8.11637	-8.34904	-7.59988	-6.7564	-6.35222	-6.43453	-6.20175	-6.03121	-6.523	-5.02147	-6.04406	-6.02148	-6.0596	-6.1016	-6.28409	-6.48471	-5.86068	-5.7716	-7.32349	-4.62401	-7.44323	-4.54329	-5.4061	-5.71398	-5.50999	-6.13697	-6.26238
P17655	-6.09174	-4.42604	-5.81936	-4.89653	-5.74941	-4.50897	-5.67463	-5.73087	-5.90393	-5.33043	-5.86146	-5.45221	-5.4712	-4.83585	-4.97015	-4.44427	-5.39839	-4.10671	-3.6989	-3.82925	-4.46616	-4.59773	-2.85099	-4.46782	-4.19773	-4.65574	-3.29598	-4.70188	-7.40843	-4.62665	-5.14089	-3.31634	-4.24029	-5.46711	-5.91095	-4.29843	-4.54083
P17858	-5.32722	-5.54972	-5.28397	-5.2265	-6.274	-5.49676	-5.29803	-1.99813	-5.64983	-5.88772	-7.12891	-4.98987	-5.41746	-5.46887	-2.87992	-3.95358	-4.31514	-3.42673	-3.921	-4.41667	-3.25783	-2.74142	-3.2309	-3.12266	-3.61944	-3.64217	-3.72317	-4.44391	-6.06859	-4.98252	-4.91901	-2.72505	-1.12892	-2.62114	-3.53357	-2.56653	-3.63748
P17927	-7.29423	-5.69828	-5.68497	-4.16288	-6.98423	-2.61787	-6.27513	-3.17747	-4.39486	-5.72568	-4.20216	-4.74814	-6.4539	-5.6011	-2.91174	-2.22096	-2.81182	-1.52654	-2.94716	-2.13228	-0.897551	-3.4372	-3.11803	-3.37528	-3.07859	-4.17148	-3.35719	-5.78997	-5.14028	-5.08169	-4.63102	-2.84509	-2.89877	-2.0337	-2.38462	-3.9589	-3.45663
P17980	-6.50504	-6.39047	-4.559	-5.75144	-7.60103	-5.04922	-6.50517	-6.74358	-7.01355	-6.97391	-6.1048	-5.92675	-6.9072	-6.38937	-4.12704	-4.11911	-5.69814	-3.21255	-3.85642	-3.36239	-3.5906	-4.10743	-2.23974	-4.49168	-3.37934	-4.4373	-3.67535	-5.08369	-5.38859	-4.9667	-5.01335	-3.1118	-2.27231	-3.54889	-3.99662	-4.38585	-4.26827
P17987	-4.87827	-5.05831	-5.03715	-5.43812	-6.47972	-5.22523	-5.82125	-2.15742	-7.03654	-6.04002	-5.813	-6.11928	-6.02133	-4.32868	-3.65976	-3.89733	-5.09981	-3.90249	-3.50268	-3.37311	-3.23119	-3.96153	-2.04638	-3.71787	-3.01827	-4.37447	-3.44561	-4.38758	-5.33432	-4.55231	-3.91936	-2.62129	-1.73582	-2.85205	-3.4766	-3.186	-3.28192
P18085	-6.30282	-4.67914	-4.44587	-5.33006	-6.20048	-5.15107	-5.11732	-6.19059	-7.24441	-6.50939	-6.37501	-5.45038	-5.93093	-4.48066	-5.20612	-4.76187	-5.60136	-3.61088	-3.82628	-3.19992	-3.9691	-5.65034	-3.1792	-5.39701	-4.64299	-5.59761	-4.61955	-5.42305	-5.61681	-5.13409	-5.30221	-3.42717	-4.70198	-4.0967	-4.31344	-4.69738	-4.65783
P18124	-7.82545	-6.04569	-5.96748	-5.96125	-7.27976	-6.31196	-6.55615	-6.82884	-7.09882	-9.94118	-6.1866	-6.02081	-6.44712	-6.77773	-5.22722	-5.68342	-5.68521	-5.19279	-4.21263	-5.16869	-4.44984	-4.32519	-1.55629	-5.39885	-5.19686	-6.48041	-4.61465	-5.68919	-6.25744	-6.95508	-5.54884	-4.29157	-5.03334	-4.71543	-4.74199	-5.89584	-6.05185
P18433	-19.0819	-19.0819	-19.0819	-19.0819	-19.0819	-19.0819	-19.0819	-19.0819	-9.01776	-19.0819	-8.10901	-5.26685	-6.54135	-19.0819	-8.66197	-5.78532	-7.54457	-3.81936	-6.64814	-7.60254	-6.28354	-7.87833	-5.99628	-7.54561	-7.62729	-19.0819	-7.47117	-4.97701	-19.0819	-19.0819	-19.0819	-5.75332	-19.0819	-4.89099	-5.78989	-7.84918	-19.0819
P18621	-6.10707	-6.27166	-2.69973	-19.0819	-19.0819	-6.24092	-19.0819	-3.21251	-19.0819	-19.0819	-19.0819	-19.0819	-19.0819	-6.91921	-5.82368	-6.88698	-6.81362	-5.91548	-4.97358	-5.65648	-5.09195	-4.98684	-3.98876	-8.45387	-6.04687	-6.23552	-5.75647	-6.78464	-7.47265	-6.26144	-7.16664	-4.464	-5.9652	-6.12374	-6.01515	-5.55159	-6.59896
P18669	-2.57893	-3.09189	-2.76249	-4.31736	-5.56453	-2.77835	-4.38112	-4.08225	-4.49456	-4.49447	-4.50891	-3.6217	-4.18709	-1.78808	-3.18547	-2.98384	-3.82619	-1.98848	-1.80218	-1.81306	-1.61668	-2.15993	-0.987934	-3.1532	-1.93721	-3.01768	-2.41719	-3.31228	-4.92218	-2.51089	-2.32539	-1.33472	-1.52774	-2.22012	-3.02147	-2.2676	-3.35369
P19013	-1.88147	0.222408	-0.525753	-4.42806	-4.29988	-1.91381	-3.33153	-2.96958	-5.6872	-4.48383	-6.8424	-5.5481	-5.92264	-3.49475	-0.456562	-1.43289	0.201558	-2.22008	2.03691	-0.88246	-2.03258	1.73238	2.54129	-0.478134	-0.988561	-2.66937	-0.0541995	-0.706984	-1.73401	-2.49322	-2.87942	1.78603	1.00087	1.14952	-1.1135	-2.22729	-5.05993
P19338	-6.29496	-6.15204	-5.44399	-19.0819	-19.0819	-6.56566	-7.97962	-19.0819	-19.0819	-19.0819	-19.0819	-19.0819	-7.35006	-7.8981	-7.26665	-6.97934	-6.21456	-6.76329	-6.45225	-7.76217	-7.04554	-5.34906	-4.7051	-7.42303	-5.55861	-7.02362	-5.53879	-5.48063	-7.66122	-8.19969	-8.5883	-4.78361	-6.16984	-5.26001	-6.88016	-6.35826	-7.88929
P19367	-7.35577	-19.0819	-19.0819	-8.12473	-19.0819	-5.09638	-6.66374	-19.0819	-19.0819	-19.0819	-19.0819	-19.0819	-8.73265	-7.2966	-7.33964	-5.76347	-7.44499	-6.64622	-5.56896	-7.28173	-7.12433	-5.37697	-5.20232	-7.30378	-7.67464	-6.52845	-5.7013	-6.55619	-7.17152	-5.96031	-5.80381	-4.44208	-6.05582	-5.08838	-5.39615	-6.93543	-5.42552
P19404	-7.58815	-8.27048	-7.32042	-5.20058	-4.7482	-4.45462	-5.18743	-7.4745	-7.74448	-7.16093	-6.83572	-7.21828	-7.21484	-7.12029	-5.59519	-5.06656	-6.1826	-4.82221	-6.79715	-5.55502	-4.48722	-3.96715	-2.99012	-5.33072	-2.62618	-4.79862	-3.688	-4.066	-5.22861	-5.66796	-5.26134	-3.84224	-4.95522	-3.96502	-4.36547	-4.99717	-3.80312
P19440	0.0396831	-0.901206	-0.0514928	-0.355051	-1.54609	-0.226245	-0.977636	-1.17325	-1.96586	-0.528831	-0.677932	-2.08815	-1.11016	-0.711178	1.51039	1.06176	0.200609	0.655376	0.518896	-0.250748	1.24032	0.63044	0.0183428	1.02189	1.25945	1.02832	0.987399	0.564083	-1.65986	-0.466005	0.594384	-0.380251	1.20854	1.27375	0.568545	1.10584	0.700705
P19623	-19.0819	-6.10412	-6.39327	-19.0819	-5.76387	-19.0819	-19.0819	-19.0819	-19.0819	-19.0819	-19.0819	-19.0819	-19.0819	-19.0819	-6.72499	-6.6882	-7.27092	-8.53763	-6.93242	-6.5578	-6.39355	-6.36318	-4.19407	-6.74779	-6.54248	-7.87583	-6.49803	-6.58012	-7.96825	-6.75704	-6.77225	-6.08137	-6.98355	-6.20315	-6.62574	-7.08907	-6.92272
P19652	-1.31299	-0.798657	1.82404	-1.34735	-0.103436	1.58305	0.477698	0.717727	2.07798	-1.14819	0.0770045	0.603197	0.337751	1.19037	-0.907152	0.250839	-2.7123	-0.383158	-1.77449	-0.557756	-1.42661	-3.55672	-1.40757	-2.29816	0.989866	-1.45129	-1.66744	0.229441	0.376026	-1.2986	-0.640441	-2.40508	-2.9694	-0.559245	-0.248674	-2.36937	0.851406
P19784	-19.0819	-19.0819	-19.0819	-19.0819	-19.0819	-19.0819	-19.0819	-19.0819	-19.0819	-19.0819	-19.0819	-19.0819	-19.0819	-19.0819	-7.57893	-6.52766	-7.11038	-6.3116	-6.21395	-5.39766	-6.5531	-6.39115	-5.62017	-7.32588	-6.10127	-6.51818	-7.74949	-7.0673	-7.75531	-6.5441	-6.5593	-6.27927	-5.87651	-6.14009	-6.54813	-6.79848	-6.77614
P20020	-19.0819	-19.0819	-19.0819	-6.92129	-19.0819	-19.0819	-19.0819	-19.0819	-19.0819	-19.0819	-19.0819	-19.0819	-19.0819	-19.0819	-6.61503	-5.89387	-4.48819	-5.83454	-7.91318	-9.9665	-6.24188	-5.17078	-5.74663	-7.97522	-7.59684	-7.51188	-7.61159	-7.88623	-8.74901	-7.5378	-7.553	-6.63504	-7.61315	-6.74595	-7.4065	-7.74403	-7.52532
P20042	-3.97155	-19.0819	-6.16098	-19.0819	-19.0819	-19.0819	-19.0819	-19.0819	-19.0819	-19.0819	-19.0819	-19.0819	-19.0819	-19.0819	-5.41284	-6.43253	-6.28624	-5.78222	-4.36408	-4.98876	-5.2414	-5.61662	-4.38154	-5.71365	-6.42511	-7.29337	-6.548	-7.16288	-7.85088	-6.8093	-6.83918	-4.8063	-5.66292	-6.10548	-6.43186	-5.74328	-8.89538
P20073	-6.36803	-4.0145	-4.15428	-4.25737	-7.49029	-3.81993	-4.36348	-4.95654	-6.06562	-5.19881	-4.31776	-3.92773	-5.0862	-2.6048	-3.69792	-3.02389	-3.93558	-1.00212	-3.02641	-2.86544	-2.98634	-4.68203	-3.57055	-3.64115	-0.95906	-3.01203	-1.61003	-4.52769	-5.40424	-3.53934	-4.40498	-2.99666	-2.28306	-3.18946	-3.773	-3.94259	-2.95966
P20138	-2.66603	-4.39164	-4.6329	-3.54479	-4.17799	-5.51824	-4.29239	-4.58558	-4.89229	-4.29281	-3.50562	-4.10899	-3.97366	-4.23137	-2.61213	-3.64343	-2.91647	-4.09757	-2.45199	-2.81126	-3.24123	-2.55568	-4.484	-2.09595	-4.81904	-3.80078	-3.29325	-3.6581	-5.56299	-2.6619	-1.58017	-4.68594	-2.4841	-3.97402	-3.21601	-3.79246	-5.42311
P20142	-5.49505	1.29338	-3.21727	-3.95444	-4.69703	-1.98368	-3.39737	-0.391929	-1.84023	-2.96542	-1.12592	-1.4421	-2.03832	-0.842203	-3.45258	-5.13461	-3.56873	-2.97108	-7.11238	-4.90868	-4.74444	-5.41192	-4.5922	-5.2609	-2.36138	-5.76288	-5.54352	-3.56159	-2.19908	-4.8962	-6.78214	-5.63229	-3.98713	-3.13989	-3.85963	-5.0386	-3.39001
P20231	-6.62439	-7.75741	-5.90473	-5.58813	-6.21451	-5.69847	-5.16877	-6.45573	-6.7257	-5.16546	-5.81695	-5.64769	-6.19606	-6.10152	-19.0819	-6.49545	-19.0819	-6.59917	-19.0819	-19.0819	-6.19997	-19.0819	-7.92684	-19.0819	-6.78186	-7.09917	-19.0819	-19.0819	-19.0819	-19.0819	-5.83879	-19.0819	-5.99728	-19.0819	-19.0819	-19.0819	-19.0819
Q15661	-6.62439	-7.75741	-5.90473	-5.58813	-6.21451	-5.69847	-5.16877	-6.45573	-6.7257	-5.16546	-5.81695	-5.64769	-6.19606	-6.10152	-19.0819	-6.49545	-19.0819	-6.59917	-19.0819	-19.0819	-6.19997	-19.0819	-7.92684	-19.0819	-6.78186	-7.09917	-19.0819	-19.0819	-19.0819	-19.0819	-5.83879	-19.0819	-5.99728	-19.0819	-19.0819	-19.0819	-19.0819
P20339	-2.95208	-4.52897	-3.64934	-2.08734	-4.34575	-2.94997	-3.81527	-4.03425	-4.95267	-3.50562	-3.62016	-2.86014	-4.29678	-3.68004	-1.90768	-1.66325	-2.4253	-3.04299	-2.07935	-2.451	-1.5754	-1.88359	-1.41519	-1.99299	-3.04367	-2.38968	-1.70058	-2.99821	-3.84159	-2.15764	-2.55664	-2.19955	-1.79894	-1.29011	-1.58874	-1.90167	-1.85604
P20674	-3.61225	-3.8952	-4.98877	-4.04218	-4.62015	-3.46286	-4.22266	-4.49536	-4.76533	-4.18178	-3.85658	-5.87742	-4.23569	-4.14115	-5.36685	-5.56942	-4.65181	-9.89252	-5.25571	-5.86827	-9.0008	-4.34093	-4.35329	-5.91613	-4.00318	-5.72577	-5.95357	-3.1961	-5.97538	-4.76417	-4.54139	-4.56278	-4.37761	-4.98492	-4.96608	-4.7715	-4.60603
P20711	-5.53323	-3.97446	-4.07752	-4.79714	-5.24291	-4.87431	-4.95537	-2.18928	-5.3974	-4.73283	-3.92021	-3.71359	-4.53729	-3.73476	-2.24196	-2.99086	-4.49955	-4.15525	-2.18485	-2.86805	-2.04691	-3.00556	-3.49337	-2.22464	-1.7363	-2.07482	-2.78628	-3.05297	-4.40762	-3.70417	-2.18109	-2.60879	0.179876	-2.44415	-2.14727	-1.67466	-2.5464
P20930	-3.44567	-7.50941	-3.63734	-6.01905	-3.84085	-2.29195	-5.68781	-4.37369	-3.88983	-4.0309	-2.05296	-3.66861	-4.49957	-6.87691	-2.51095	-5.1391	-2.39554	-2.43501	-2.22367	-4.80331	-4.59591	-2.23753	-0.874348	-3.90739	-2.27167	-2.13582	-3.94452	-6.34723	-4.40696	-3.69009	-2.13528	-0.467476	-2.12084	-2.70106	-2.90614	-2.27955	-4.12339
P21266	-2.74812	-3.1859	-3.52711	-1.52367	-3.76831	-0.587834	-3.69264	-3.44293	-3.67321	-3.96081	-3.13938	-2.59225	-3.57081	-4.89858	-3.4963	-1.92978	-3.08564	-1.66872	-1.47333	-1.8701	-1.067	-1.92456	-2.24107	-2.0277	-1.65463	-2.01792	-1.47097	-2.50408	-4.70767	-1.06253	-2.07498	-1.21318	-2.52184	-1.2617	-1.77777	-1.33314	-1.83842
P21283	-6.57139	-6.49357	-6.5918	-4.9268	-7.44792	-5.13483	-8.08478	-6.997	-7.26698	-7.61963	-6.22583	-5.62048	-7.59346	-6.6428	-5.97706	-5.35374	-5.70735	-4.55541	-4.93922	-4.53962	-4.43265	-4.86305	-6.34385	-5.30748	-4.77099	-5.01016	-5.07709	-4.25833	-6.30249	-4.91001	-5.58863	-4.53545	-3.96502	-4.15206	-5.03387	-4.93171	-4.04784
P21291	-8.43132	-19.0819	-19.0819	-5.92985	-19.0819	-6.22211	-19.0819	-19.0819	-19.0819	-19.0819	-19.0819	-8.26906	-19.0819	-19.0819	-6.16235	-6.70227	-7.82382	-5.06747	-6.11741	-5.18542	-6.63344	-6.31424	-6.70368	-6.84588	-4.59684	-6.92555	-6.49459	-7.18496	-7.38918	-5.97267	-4.85363	-5.46102	-5.68689	-6.65555	-5.82912	-6.48904	-6.45633
P21397	-9.69581	-7.12698	-19.0819	-7.46685	-19.0819	-9.30909	-19.0819	-19.0819	-19.0819	-19.0819	-19.0819	-19.0819	-19.0819	-19.0819	-5.75422	-6.35521	-6.28248	-4.48583	-9.60687	-4.97603	-5.55928	-5.31992	-4.84861	-6.14358	-4.85488	-5.88953	-4.23205	-5.96005	-6.28065	-5.06944	-5.08465	-4.79766	-4.68288	-4.54801	-5.31538	-5.9537	-3.80102
P21399	-5.25838	-2.7819	-3.5928	-4.78677	-5.31853	-4.96492	-5.457	-1.37479	-5.21024	-6.39476	-4.9881	-3.53156	-4.17694	-4.72038	-2.87389	-2.49205	-5.16493	-2.63064	-2.73685	-3.09245	-2.23175	-3.59967	-3.31217	-3.15352	-2.20451	-3.50822	-3.06799	-2.58256	-4.60593	-3.81183	-3.96872	-3.79191	-1.04588	-2.35559	-4.14863	-2.93501	-2.90811
P21695	-3.58133	-4.06118	-4.57912	-5.08529	-3.90732	-4.86043	-5.07418	-3.23172	-4.90023	-4.97634	-4.94941	-4.87124	-4.44942	-1.80546	-2.65761	-3.05305	-4.70171	-3.03535	-2.75621	-3.31313	-3.24326	-4.28198	-3.99483	-2.59429	-1.96208	-3.12625	-2.31195	-3.67759	-5.41707	-2.97566	-2.87958	-4.13565	-0.98681	-2.43302	-3.3553	-2.3455	-3.18467
P21796	-3.63806	-4.53594	-4.07799	-2.40659	-4.54307	-3.94552	-6.08899	-5.68597	-5.06294	-4.92414	-3.43421	-4.90611	-5.36923	-2.93588	-1.62807	-2.78617	-2.25186	-1.50093	-4.23104	-2.00592	-2.41076	-1.88439	-2.13482	-1.92259	-2.55879	-1.95147	-3.77386	-3.65995	-4.92992	-4.42028	-2.33037	-1.6242	-0.463748	-1.75616	-2.83428	-0.841427	-2.36213
P21810	-3.07117	-3.00258	-3.97491	-1.23518	-3.1849	0.0305209	-2.14445	-1.44733	-3.336	-1.76113	-1.98711	-1.74993	-2.36773	-1.89453	-1.17774	-0.559906	-1.43418	-0.464302	-1.65845	-0.499037	-0.806806	-1.77279	-2.55079	-0.649438	-3.07072	-2.70702	-1.23772	-2.75996	-4.06013	-2.06335	-1.63309	-1.81613	-1.5345	-1.98072	-1.54011	-0.971007	-2.42109
P21912	-5.00417	-3.04687	-5.50208	-6.21119	-6.12397	-19.0819	-19.0819	-7.63716	-19.0819	-19.0819	-6.99838	-19.0819	-19.0819	-19.0819	-5.23413	-5.44829	-5.96286	-4.05586	-4.49493	-4.15723	-4.05924	-5.30278	-4.34063	-5.1275	-4.6099	-5.17441	-4.30877	-4.81181	-5.98137	-4.77016	-4.78536	-4.51644	-4.5544	-4.3804	-4.70514	-6.03179	-3.54598
P21926	-3.76155	-3.32213	-1.0473	-0.826289	-4.09063	-0.902665	-2.75275	-4.44122	-2.69109	-2.23818	-2.81098	-0.743896	-2.46728	-1.88552	-1.37222	-1.93513	-1.60988	0.0493659	-0.330294	0.0198478	0.25114	-0.460569	-1.82292	-1.65145	-0.94994	-1.79794	-1.63312	-3.08416	-3.50248	-1.28923	-2.11651	-2.21679	-1.25339	-1.34983	-0.7424	-1.93655	-2.72326
P21964	-5.33882	-5.00397	-4.44644	-4.09904	-6.83667	-6.08098	-7.04809	-4.83351	-6.44125	-6.22294	-5.53249	-5.84516	-5.9116	-5.81706	-6.86729	-4.66976	-5.43646	-4.10661	-3.39493	-3.90113	-4.22786	-4.92326	-4.32652	-4.4256	-5.44222	-4.66083	-4.69055	-5.25869	-6.04977	-7.44436	-3.65805	-3.85517	-4.69384	-5.3413	-4.10966	-6.03255	-4.64933
P22004	-19.0819	-19.0819	-19.0819	-5.48902	-19.0819	-19.0819	-19.0819	-19.0819	-19.0819	-19.0819	-19.0819	-5.69199	-19.0819	-19.0819	-5.41435	-4.39666	-6.97135	-5.18459	-3.20524	-4.81253	-2.52144	-5.90427	-5.17761	-5.61602	-19.0819	-19.0819	-4.95316	-19.0819	-19.0819	-6.7465	-19.0819	-6.5451	-3.87745	-3.86645	-5.23524	-5.01394	-19.0819
P22033	-19.0819	-19.0819	-19.0819	-19.0819	-19.0819	-19.0819	-19.0819	-19.0819	-19.0819	-19.0819	-19.0819	-19.0819	-3.96408	-19.0819	-7.1002	-5.88483	-7.09306	-5.1342	-5.25832	-5.71339	-5.53753	-6.73776	-5.14575	-5.90339	-5.6306	-5.81925	-5.51586	-6.19954	-7.05637	-5.84516	-5.70526	-6.25527	-6.09702	-5.68158	-6.1924	-5.85249	-5.62158
P22059	-7.77357	-10.0446	-7.96489	-6.58002	-8.81547	-6.84147	-8.09186	-8.36455	-8.63452	-8.05097	-7.72577	-8.75358	-5.68699	-7.24214	-6.11177	-6.54306	-6.24268	-5.43984	-5.9266	-5.759	-5.99621	-4.91955	-5.98721	-6.06889	-4.87985	-6.13111	-5.83256	-6.0026	-7.07505	-5.47564	-5.69117	-5.36223	-4.45145	-4.26801	-5.85754	-6.08321	-5.27363
P22061	-6.03604	-6.01939	-4.42748	-5.76325	-6.73659	-5.15341	-6.49712	-4.67451	-6.90082	-6.89349	-6.0755	-6.87694	-6.64447	-4.13486	-5.37658	-4.77855	-5.82735	-4.29867	-3.93526	-4.07861	-4.71762	-4.77095	-4.21985	-4.98058	-5.24462	-5.36951	-3.97494	-4.93345	-5.45108	-4.22391	-4.1581	-3.58025	-3.95243	-4.95796	-4.8835	-3.84713	-5.3493
P22314	-4.13174	-4.32142	-3.60955	-4.24747	-5.27788	-2.98069	-5.14441	-2.97059	-5.66077	-5.73042	-4.71028	-2.7683	-4.76008	-3.83287	-3.85661	-3.32263	-4.23646	-2.56583	-2.44868	-2.13665	-2.55724	-2.68203	-1.74233	-3.78045	-2.19492	-3.47736	-2.83579	-3.99514	-4.06877	-3.31083	-3.81182	-2.36937	-2.227	-2.48238	-2.94562	-3.59779	-3.31142
P22626	-5.2262	-5.16	-3.23102	-4.96691	-5.79666	-3.45857	-5.67265	-5.41703	-5.762	-5.89695	-4.68679	-4.22954	-5.80997	-4.91593	-4.05922	-4.44673	-4.40362	-3.5903	-2.7966	-4.22321	-2.48684	-2.90287	-0.709307	-4.04788	-2.13723	-3.56959	-1.60624	-4.98732	-3.97279	-4.26106	-4.3392	-1.81253	-2.67294	-2.0502	-3.29377	-3.96936	-2.68401
P22694	-9.4153	-19.0819	-19.0819	-6.43739	-19.0819	-19.0819	-9.78838	-19.0819	-19.0819	-19.0819	-19.0819	-19.0819	-7.75937	-19.0819	-7.2593	-7.17892	-7.16455	-6.03891	-5.84783	-5.13417	-5.80506	-6.50265	-6.73648	-5.67792	-6.74647	-7.37051	-6.28999	-5.745	-7.76021	-6.549	-7.45065	-5.83848	-6.78826	-6.16722	-5.25326	-7.2798	-5.76338
P22695	-5.61542	-5.52757	-5.76936	-5.45275	-6.50569	-5.44818	-6.20609	-6.32035	-6.59032	-7.07102	-5.68157	-5.51232	-6.06068	-5.96614	-4.69218	-5.00418	-6.05873	-4.50005	-4.27745	-4.70949	-3.83396	-3.85579	-3.31004	-4.73177	-3.8241	-6.01045	-2.88932	-4.61657	-6.17575	-5.75942	-5.37719	-3.93092	-4.4277	-4.17458	-4.19574	-5.12744	-3.04459
P22732	-4.03742	-5.08348	-4.99106	-3.79089	-5.79143	-4.13121	-5.34341	-5.34051	-6.39411	-3.77913	-4.98635	-2.90196	-5.81753	-4.9863	-4.36311	-4.28791	-2.71579	-1.73649	-2.05003	-2.24125	-1.72514	-2.62235	-3.76175	-3.36134	-3.29241	-3.31716	-3.39669	-6.38956	-4.84872	-4.2399	-2.93064	-3.99336	-1.68029	-3.38206	-4.34787	-2.75039	-4.85106
P22748	-5.21501	-4.67756	-5.10406	-4.34036	-6.1816	-5.85961	-5.22138	-5.65505	-6.37803	-5.86135	-4.68366	-4.38319	-5.80212	-3.56393	-3.66363	-3.73621	-3.67319	-4.00114	-4.21187	-4.38972	-3.91328	-4.35592	-5.28138	-3.12534	-4.47136	-3.34871	-3.77304	-4.60448	-6.62955	-3.91337	-4.45084	-3.15068	-3.22909	-4.39203	-3.54492	-4.30462	-4.72985
P22830	-19.0819	-19.0819	-19.0819	-19.0819	-19.0819	-6.79833	-19.0819	-19.0819	-19.0819	-19.0819	-19.0819	-19.0819	-19.0819	-19.0819	-6.69836	-7.15997	-7.20274	-5.8	-6.34787	-5.52987	-6.47578	-6.45602	-8.09545	-10.9433	-6.30032	-0.086969	-1.68505	-6.16111	-6.35014	-5.13893	-5.15413	0.792107	-5.38475	-2.03618	-7.15598	-5.14626	-5.30461
P22891	-1.11581	-3.50354	-2.79962	-2.43912	-2.66766	0.149327	-1.99822	-5.18076	-2.71325	-1.98222	-1.00425	-0.544207	-3.42628	-0.682412	-0.970113	0.478833	-0.912724	0.272953	0.718641	0.788133	0.558317	0.591587	-1.16308	0.103363	-0.0187443	-0.422787	-1.61662	-2.24144	-4.91363	-0.2249	0.732064	-1.34652	1.36791	-1.41815	-1.09296	0.385673	-2.46074
P22894	-6.89754	-6.00028	-4.26309	-4.7406	-6.70822	-5.22481	-5.79667	-6.25731	-6.52728	-6.0457	-5.61853	-7.43691	-6.93335	-2.81296	-7.42516	-5.41838	-7.97109	-9.00911	-7.71218	-10.8266	-7.09372	-7.56785	-6.18961	-6.49655	-6.57394	-6.27257	-7.22337	-4.63	-7.06031	-5.16387	-8.12577	-3.95582	-6.76905	-8.19206	-6.58493	-6.50421	-6.4722
P23284	-2.52883	-3.51027	-4.02072	-1.89787	-4.28421	-3.65589	-3.73121	-3.76729	-3.59073	-3.28373	-3.51976	-2.54277	-3.09671	-4.50059	-1.48834	-1.95569	-2.05539	-2.2749	-3.53751	-2.64712	-1.68696	-1.77302	-2.18127	-0.59206	-3.20531	-1.80903	-2.37421	-3.54521	-5.48298	-2.47715	-4.73225	-1.3263	-1.83075	-2.25361	-1.6144	-0.901094	-3.1273
P23526	-2.0755	-3.60932	-4.70554	-4.66589	-4.53115	-3.88021	-4.36209	-2.95735	-4.54447	-3.70623	-4.04662	-3.36333	-3.69997	-2.4896	-2.42816	-2.55946	-3.16745	-1.92695	-1.34571	-1.85777	-1.59873	-1.85041	-1.09208	-1.75313	-0.6605	-2.04914	-1.63681	-3.0929	-3.41204	-3.3527	-1.62628	-2.4669	-0.0308978	-1.17573	-2.25265	-1.2583	-2.66343
P23588	-4.83483	-5.08969	-3.76524	-4.35662	-5.79764	-5.20672	-4.2408	-5.92236	-5.61669	-4.79974	-4.70794	-5.21595	-5.08705	-4.99251	-4.65583	-4.33327	-6.88269	-7.3966	-7.30375	-6.16956	-7.21082	-4.62427	-5.38706	-7.65857	-6.68334	-4.14592	-9.52478	-7.92963	-8.61764	-7.40643	-7.42163	-7.06969	-5.40253	-8.0659	-7.42451	-8.66921	-7.57211
P23610	-19.0819	-19.0819	-19.0819	-19.0819	-19.0819	-19.0819	-19.0819	-19.0819	-19.0819	-19.0819	-19.0819	-19.0819	-19.0819	-19.0819	-6.14768	-8.28001	-6.69361	-5.68275	-6.02784	-5.12468	-6.01011	-6.11949	-5.38143	-7.94736	-7.2847	-7.26211	-7.19244	-7.81123	-8.49924	-7.28803	-7.18958	-6.72462	-6.39545	-6.91552	-7.28011	-8.18464	-7.45371
P23743	-19.0819	-19.0819	-7.74003	-19.0819	-19.0819	-19.0819	-19.0819	-19.0819	-19.0819	-19.0819	-19.0819	-19.0819	-19.0819	-19.0819	-6.5086	-6.47181	-7.05453	-7.28908	-5.6614	-6.31086	-6.20837	-7.45062	-5.56324	-6.5314	-7.67044	-7.69531	-7.76653	-8.24443	-8.93243	-7.72123	-7.73643	-6.1223	-6.95842	-7.40864	-7.58993	-9.67366	-7.8869
P23786	-19.0819	-5.45896	-19.0819	-19.0819	-14.7564	-19.0819	-19.0819	-19.0819	-19.0819	-13.9943	-19.0819	-19.0819	-6.45409	-8.25716	-6.10984	-6.07305	-5.17458	-5.85699	-6.1871	-5.94264	-5.41183	-6.92119	-5.81546	-6.98631	-6.08407	-6.27271	-6.30021	-6.75741	-7.50984	-6.29863	-6.31383	-6.16413	-5.99472	-5.99722	-6.9471	-4.06331	-5.77384
P24390	-19.0819	-19.0819	-19.0819	-7.45514	-19.0819	-19.0819	-19.0819	-19.0819	-19.0819	-19.0819	-19.0819	-19.0819	-19.0819	-19.0819	-7.86983	-5.83623	-5.66212	-5.20646	-6.24036	-4.1293	-5.54158	-6.92983	-5.18257	-6.47815	-4.61309	-6.13052	-6.77603	-5.67382	-6.36183	-6.11162	-5.05939	-5.06414	-3.00307	-3.0693	-5.01932	-3.53076	-7.14022
P33947	-19.0819	-19.0819	-19.0819	-7.45514	-19.0819	-19.0819	-19.0819	-19.0819	-19.0819	-19.0819	-19.0819	-19.0819	-19.0819	-19.0819	-7.86983	-5.83623	-5.66212	-5.20646	-6.24036	-4.1293	-5.54158	-6.92983	-5.18257	-6.47815	-4.61309	-6.13052	-6.77603	-5.67382	-6.36183	-6.11162	-5.05939	-5.06414	-3.00307	-3.0693	-5.01932	-3.53076	-7.14022
P24539	-7.05245	-19.0819	-7.42592	-6.18211	-19.0819	-6.1129	-19.0819	-19.0819	-6.86889	-19.0819	-19.0819	-7.16888	-7.71725	-4.34417	-5.00762	-4.67071	-4.85405	-3.55859	-4.59028	-3.88156	-3.77081	-3.965	-2.61039	-4.02236	-5.05515	-6.15795	-3.25243	-3.89157	-7.40324	-7.58342	-7.89473	-3.20426	-3.77227	-3.98359	-3.87506	-5.53103	-2.91618
P25025	-7.01892	-7.76361	-7.34653	-6.789	-6.59959	-6.7516	-10.707	-7.89752	-8.16749	-8.77857	-7.25874	-8.91224	-7.63785	-7.54331	-7.16871	-5.8131	-6.79112	-6.92735	-4.278	-6.27453	-5.75029	-6.22442	-5.48386	-5.93932	-8.9146	-19.0819	-7.69142	-19.0819	-19.0819	-7.51261	-9.54834	-19.0819	-19.0819	-19.0819	-19.0819	-9.54047	-9.28369
P25311	2.23757	3.68229	3.83503	2.81093	3.44108	4.61138	3.72339	5.17522	4.87183	2.8998	5.08426	4.51642	4.87155	5.62898	3.37045	3.46246	2.12492	2.78398	2.34624	3.61872	2.9249	0.90258	4.3602	2.19453	4.32367	2.31187	2.0012	4.62549	4.31676	2.80431	2.91972	3.31124	1.63367	4.40108	4.40957	1.67079	4.21775
P25685	-5.66815	-4.91786	-5.00458	-5.90262	-9.339	-5.06521	-8.61539	-19.0819	-19.0819	-19.0819	-19.0819	-19.0819	-8.62841	-19.0819	-6.83377	-5.48688	-6.44799	-4.16448	-4.70264	-4.0603	-5.13615	-4.51527	-2.03443	-5.28749	-4.12725	-5.98298	-4.40147	-6.07444	-5.18462	-4.98293	-5.50277	-3.84588	-4.57272	-4.54122	-5.16907	-5.85696	-5.50919
P25705	-4.03184	-2.78175	-2.10733	-2.48407	-4.36691	-2.47793	-3.72135	-4.74503	-7.2224	-6.31947	-3.53328	-3.79178	-4.64651	-3.40101	-2.12191	-1.55309	-3.04125	-0.745243	-1.29921	-1.72808	-0.678709	-1.31425	-0.0730304	-1.94984	-0.694012	-2.75403	0.114743	-1.18605	-3.0333	-3.74117	-3.33818	-0.818794	-1.4421	-1.31945	-1.34188	-2.65618	-0.0906193
P25786	-6.53257	-4.57684	-4.64459	-6.7527	-7.03105	-6.0441	-5.88654	-6.58013	-7.09951	-5.76425	-5.8995	-6.51392	-6.36357	-4.05986	-4.85205	-5.70069	-4.65646	-5.88343	-5.52929	-5.54147	-5.36258	-4.56062	-3.45143	-4.53533	-6.07698	-4.96026	-4.46749	-4.84361	-5.51994	-4.85051	-4.47745	-5.47465	-3.74429	-5.63075	-5.17686	-4.24446	-5.22139
P25788	-5.86698	-4.77474	-3.89032	-5.83688	-6.31409	-4.62667	-5.50699	-6.63337	-6.16641	-5.24202	-5.69776	-4.72492	-5.34343	-5.42548	-4.35232	-4.37057	-5.1793	-4.55978	-4.55701	-4.09804	-4.75713	-3.6705	-3.74849	-4.8612	-3.30231	-4.32332	-3.94254	-5.01744	-5.39746	-4.9151	-4.54479	-3.00572	-2.52987	-3.66866	-4.30167	-3.88645	-4.40785
P25789	-4.85462	-4.06615	-3.27352	-5.21496	-6.56829	-4.03877	-5.0828	-5.16179	-5.17268	-5.16495	-3.6211	-4.35376	-6.16013	-4.03224	-4.62233	-3.93851	-4.38587	-3.69752	-3.17696	-2.05176	-3.43927	-4.48328	-2.72422	-4.37355	-2.62645	-4.69956	-2.73519	-4.50276	-4.09925	-4.65519	-2.8588	-2.61474	-1.7674	-1.21413	-3.88461	-3.57985	-4.07864
P26006	-6.54601	-5.88643	-6.05499	-4.32207	-6.63275	-4.5573	-5.97803	-6.18183	-6.39757	-5.86825	-4.82694	-5.66882	-7.06545	-5.82762	-4.7174	-4.09085	-4.94019	-5.13471	-4.80883	-5.11693	-4.43909	-5.60662	-4.82514	-4.70615	-5.20161	-6.16153	-5.48029	-6.16338	-6.62739	-5.41618	-5.35807	-4.79914	-5.05623	-5.2639	-3.79225	-5.16249	-5.2693
P26196	-6.94297	-6.24921	-6.13588	-5.81928	-7.1378	-6.24179	-7.40104	-6.68688	-6.95685	-6.3733	-5.99436	-5.47899	-6.42721	-6.33267	-5.33075	-4.56201	-5.14473	-4.01705	-4.57242	-4.28818	-4.91551	-4.64964	-2.75903	-5.61115	-4.38746	-6.09226	-5.86049	-8.4919	-6.6047	-5.3935	-5.32838	-3.90848	-4.25572	-4.11005	-5.9385	-5.78366	-5.55917
P26440	-7.64088	-19.0819	-19.0819	-4.55436	-19.0819	-19.0819	-19.0819	-19.0819	-8.92641	-19.0819	-8.01766	-19.0819	-19.0819	-19.0819	-6.42545	-7.09697	-6.73404	-6.1394	-5.83761	-6.84036	-5.84956	-6.0881	-5.75659	-6.04081	-6.5214	-5.80785	-5.59234	-6.84392	-7.36954	-6.15833	-6.17353	-6.12387	-5.81294	-5.82095	-5.98701	-6.66255	-5.72177
P26572	-5.30877	-5.69751	-4.87685	-5.61565	-6.40546	-4.20276	-5.82068	-5.95454	-6.22451	-5.25374	-5.01728	-5.29391	-6.83397	-5.60033	-4.99234	-4.01986	-4.11712	-4.5877	-3.63397	-4.6045	-2.81792	-4.01697	-4.40923	-3.21575	-4.52681	-5.52134	-4.69852	-5.98398	-5.54278	-4.58797	-5.86237	-4.24793	-3.32721	-4.72406	-4.29096	-2.92558	-4.44115
P26639	-6.32928	-7.7222	-5.09787	-6.35851	-7.42597	-5.4413	-6.5392	-6.97505	-6.99951	-8.2058	-6.89597	-6.35101	-6.46843	-6.62084	-5.34071	-5.82323	-5.59815	-4.79937	-4.09447	-4.24161	-5.11046	-4.96696	-2.81471	-5.14575	-4.26464	-5.76793	-4.15571	-5.93126	-6.54841	-6.18101	-6.47862	-4.13376	-3.67605	-4.27348	-4.53808	-5.59229	-4.58607
P26640	-19.0819	-4.31296	-19.0819	-19.0819	-19.0819	-19.0819	-19.0819	-19.0819	-19.0819	-19.0819	-19.0819	-19.0819	-3.40192	-19.0819	-5.84327	-6.04957	-7.03474	-5.56085	-5.52525	-5.5145	-6.21035	-5.56888	-3.90526	-5.85776	-5.20337	-6.17727	-5.72061	-6.2567	-6.30015	-6.21024	-5.43076	-4.54827	-4.39944	-5.31561	-6.03594	-5.61968	-6.39052
P27144	-19.0819	-19.0819	-19.0819	-19.0819	-19.0819	-19.0819	-19.0819	-19.0819	-19.0819	-19.0819	-19.0819	-19.0819	-19.0819	-19.0819	-5.3251	-5.26652	-4.96123	-4.11084	-4.17054	-4.87793	-4.53399	-5.67614	-3.77298	-4.36922	-6.98723	-5.56176	-5.21359	-6.12634	-6.79888	-5.58767	-7.24934	-5.37098	-4.43487	-5.74152	-5.60337	-5.29827	-5.1226
P27216	-19.0819	-19.0819	-19.0819	-4.02104	-19.0819	-6.57989	-19.0819	-19.0819	-19.0819	-5.46974	-19.0819	-6.80435	-7.35272	-3.33425	-6.63988	-6.57112	-5.67919	-3.48135	-5.79395	-4.21902	-4.93453	-6.2495	-6.4127	-6.09862	-4.9545	-4.88092	-4.80977	-6.60344	-6.47344	-5.44448	-6.41487	-5.47254	-3.10818	-4.66388	-5.11224	-4.99861	-5.35598
P27338	-6.70394	-19.0819	-19.0819	-6.52737	-8.16774	-6.9192	-19.0819	-19.0819	-19.0819	-19.0819	-7.31291	-19.0819	-19.0819	-19.0819	-5.80452	-5.98699	-6.16868	-4.47487	-5.22606	-5.29287	-5.63986	-6.13415	-5.93016	-5.47258	-6.56113	-6.45811	-6.23661	-6.93684	-7.41585	-6.20464	-6.74836	-5.63666	-4.79456	-5.49815	-5.87607	-6.21197	-5.20438
P27348	-5.40583	-5.08689	-5.6369	-4.51527	-5.97095	-5.27181	-5.12135	-5.41641	-5.34079	-6.09765	-5.39456	-4.60837	-5.12903	-3.90612	-4.56817	-4.26454	-4.41519	-4.20594	-3.32141	-3.63356	-4.558	-3.6845	-3.46513	-3.82897	-4.14888	-4.24957	-3.17037	-3.5961	-5.29007	-4.02803	-3.76176	-2.60425	-2.83206	-3.39515	-3.0155	-3.69254	-3.6944
P27361	-19.0819	-19.0819	-19.0819	-19.0819	-7.3643	-19.0819	-6.93837	-19.0819	-19.0819	-8.6126	-19.0819	-8.11814	-19.0819	-19.0819	-7.91129	-6.91792	-7.50064	-6.43593	-6.91879	-5.99324	-7.08219	-6.08744	-6.19403	-8.24416	-7.15639	-6.47289	-5.87584	-7.50853	-7.65559	-6.39195	-6.45959	-5.29453	-5.93892	-5.36473	-6.60985	-8.12777	-6.61006
P27449	-19.0819	-19.0819	-8.21049	-4.34487	-19.0819	-19.0819	-19.0819	-19.0819	-19.0819	-19.0819	-8.1227	-6.04796	-19.0819	-19.0819	-4.2501	-6.77611	-6.73194	-6.65194	-7.7979	-6.64571	-7.401	-5.86935	-6.86751	-6.83571	-7.42127	-4.79754	-8.08474	-6.03311	-6.72111	-7.82765	-5.56674	-4.79336	-6.28482	-5.23196	-5.37861	-5.19655	-4.44794
P27635	-19.0819	-19.0819	-19.0819	-19.0819	-19.0819	-5.56134	-8.59498	-4.52933	-9.13765	-8.37309	-19.0819	-19.0819	-19.0819	-19.0819	-5.58229	-7.15857	-6.33053	-5.8788	-4.34507	-5.61549	-4.98107	-4.43	-3.0903	-5.52379	-5.68394	-6.83553	-5.04838	-7.27522	-7.04024	-5.82903	-7.04309	-4.31655	-5.17988	-5.52528	-4.77299	-6.7371	-5.99471
P27708	-19.0819	-9.30669	-9.01272	-7.62034	-10.0146	-19.0819	-19.0819	-19.0819	-19.0819	-19.0819	-6.37339	-8.19407	-8.6981	-4.49787	-6.91788	-7.58773	-7.17901	-5.77001	-5.68018	-6.24884	-6.04633	-6.86342	-5.70716	-7.56723	-6.06251	-7.08992	-7.00704	-8.43683	-8.32705	-6.62955	-7.31246	-5.5663	-5.54328	-5.18067	-6.98454	-7.23931	-7.41014
P28074	-6.36682	-6.86444	-5.27055	-7.0384	-6.98906	-5.37915	-7.18949	-7.12146	-7.63269	-6.37519	-6.8113	-6.83141	-6.97956	-6.53388	-5.55494	-6.38348	-6.4574	-5.00313	-5.73268	-5.2014	-5.37337	-5.84019	-6.29022	-6.11813	-4.60008	-6.26594	-5.92775	-7.50977	-7.45342	-7.89175	-6.42722	-5.2405	-3.52581	-5.10556	-5.43605	-5.04956	-6.02088
P28288	-19.0819	-19.0819	-19.0819	-19.0819	-19.0819	-19.0819	-19.0819	-19.0819	-19.0819	-19.0819	-19.0819	-19.0819	-19.0819	-19.0819	-6.74894	-6.77797	-6.63195	-5.11362	-5.0127	-5.90443	-5.77562	-5.6913	-2.96671	-6.37497	-6.91145	-6.1381	-5.41996	-6.68722	-7.37523	-6.16402	-6.17922	-4.84763	-5.68181	-5.29214	-6.11883	-7.46374	-6.51466
P28325	-6.26901	-19.0819	-19.0819	-5.36576	-9.3251	-5.88239	-8.60149	-19.0819	-19.0819	-5.28795	-19.0819	-7.18766	-19.0819	-19.0819	-4.97672	-5.02315	-5.37335	-4.78205	-4.21462	-5.75244	-5.81398	-6.89854	-7.79054	-6.3337	-7.09423	-8.18234	-5.49135	-9.33054	-8.52	-7.30879	-6.87807	-7.88838	-7.57101	-7.07131	-6.54277	-5.61213	-7.47447
P28331	-19.0819	-19.0819	-7.38776	-7.28851	-19.0819	-7.39416	-19.0819	-19.0819	-19.0819	-19.0819	-19.0819	-19.0819	-19.0819	-8.07244	-5.31158	-6.07372	-6.0945	-5.21114	-6.35462	-5.53625	-5.09819	-5.11135	-4.64211	-6.03284	-5.60361	-7.02015	-5.61157	-5.65544	-7.08179	-5.87058	-8.82912	-5.1807	-5.83451	-5.94795	-5.63322	-7.77746	-4.94441
P28482	-6.53922	-4.99007	-5.058	-5.82377	-7.14228	-4.92408	-7.0321	-4.34028	-6.96134	-7.0923	-8.44995	-5.92519	-6.3663	-6.33716	-6.03419	-5.71789	-5.55054	-6.16284	-5.30313	-4.22296	-4.95239	-4.57812	-4.24857	-5.05586	-5.37929	-6.0648	-4.76726	-5.89526	-6.71898	-5.41009	-5.77115	-4.16289	-4.19314	-4.62625	-5.28169	-5.25255	-5.75103
P28676	-5.39767	-4.57666	-3.27244	-6.17777	-6.53905	-6.71835	-5.81544	-6.08813	-6.3581	-5.77456	-5.44935	-6.60044	-6.90882	-4.15329	-5.48393	-4.33417	-3.92156	-2.92412	-4.11162	-4.59233	-3.52795	-4.87639	-2.36999	-3.61027	-2.24213	-2.88093	-2.73156	-4.10495	-5.39118	-3.59505	-3.38104	0.413444	-1.71329	-1.40688	-6.26966	-3.84865	-4.64593
P28838	-4.77258	-5.04139	-4.5912	-6.22972	-5.82172	-5.1798	-7.73853	-2.56545	-5.34416	-5.58133	-4.66095	-6.47753	-4.46336	-5.37996	-3.93606	-3.75486	-5.6577	-4.75257	-4.6628	-4.60549	-3.65369	-4.51264	-2.91753	-3.40047	-3.26067	-4.41594	-2.62326	-2.30196	-4.61297	-4.98715	-4.63882	-3.60521	-1.88955	-3.10627	-3.28357	-3.23455	-3.6692
P28907	-19.0819	-5.42822	-19.0819	-5.38183	-4.53233	-19.0819	-4.18362	-6.38434	-19.0819	-19.0819	-5.74556	-19.0819	-3.84114	-19.0819	-5.9106	-5.19928	-5.74014	-4.66818	-4.82029	-3.35494	-4.8163	-5.31347	-6.80365	-4.9871	-19.0819	-19.0819	-5.12487	-4.66615	-19.0819	-19.0819	-19.0819	-9.13513	-8.94996	-19.0819	-3.18574	-19.0819	-5.94457
P29033	-19.0819	-19.0819	-19.0819	-4.91135	-19.0819	-19.0819	-19.0819	-19.0819	-19.0819	-19.0819	-19.0819	-19.0819	-19.0819	-19.0819	-4.5448	-5.05329	-5.13708	-3.91362	-5.25693	-3.35838	-4.25971	-5.42871	-4.55707	-5.88131	-5.04963	-6.1673	-6.77041	-5.94791	-6.63592	-5.42471	-5.15773	-6.01508	-4.30896	-5.18723	-5.86598	-5.16845	-5.59039
P29353	-7.47205	-19.0819	-19.0819	-19.0819	-19.0819	-19.0819	-19.0819	-3.68436	-8.5951	-19.0819	-7.68635	-19.0819	-5.14723	-19.0819	-6.09314	-7.5598	-9.06472	-5.99938	-6.17563	-6.35893	-5.4984	-7.94612	-6.58073	-6.54893	-5.11608	-6.66125	-8.3945	-7.21037	-7.72882	-6.68716	-6.70237	-7.00678	-8.42211	-4.9959	-6.55587	-6.73841	-6.12172
P29622	-2.20904	-3.29395	-2.85157	-1.56117	-4.13791	-0.725043	-3.17385	-2.90806	-3.39816	-3.22451	-2.22857	-2.29412	-2.46163	-4.01078	-1.98843	-0.487182	-2.56137	-0.790952	-0.0616287	-0.70888	0.0455121	-2.34145	-1.22229	-0.792007	-1.63813	-2.13624	-2.74924	-3.84303	-4.42525	-0.651784	-1.96582	-1.53117	-1.40615	-1.38962	-1.08604	-0.722983	-2.46954
P29966	-3.1563	0.326989	-0.531575	-3.81936	-2.73106	-2.20268	-2.03573	-3.23517	-2.51803	-3.10745	-2.9961	-3.09106	-3.13873	-2.32833	-4.6453	-3.68996	-4.80477	-4.49661	-3.6882	-3.66464	-3.1783	-3.93142	-5.02644	-5.39305	-3.52679	-3.86533	-2.24538	-3.80205	-2.43828	-2.01273	-2.73551	-3.27163	-3.22757	-3.27888	-3.92225	-4.39035	-3.10349
P29972	-19.0819	-19.0819	-6.73177	-4.74944	-9.30676	-5.447	-19.0819	-19.0819	-19.0819	-19.0819	-6.02437	-5.91885	-8.59618	-8.50164	-4.27757	-5.46042	-6.13155	-3.72047	-4.33717	-5.30798	-4.34246	-5.91836	-5.82253	-5.49797	-3.55203	-4.20383	-4.26999	-6.31956	-5.71551	-4.1259	-4.49522	-5.35339	-2.85608	-2.93128	-4.6426	-5.24153	-4.94545
P29992	-5.68375	-3.46632	-3.8922	-2.02738	-4.95382	-4.48789	-4.17818	-5.48917	-5.43917	-4.85921	-5.3624	-4.55893	-5.39452	-5.07698	-3.26219	-4.02589	-2.8829	-4.28239	-3.99661	-3.77592	-3.38601	-2.54753	-5.03541	-1.80146	-4.52504	-3.08236	-3.78127	-3.42106	-5.193	-3.93239	-5.09158	-3.45854	-3.14921	-2.87236	-3.38216	-2.34456	-3.31259
P30038	-5.52237	-6.26693	-5.20944	-4.41405	-6.97488	-5.8817	-5.94443	-6.52396	-6.79393	-6.77517	-6.30944	-5.71593	-6.78693	-6.16975	-3.43121	-5.9951	-4.11901	-4.95307	-5.07178	-5.00242	-4.63599	-4.39784	-5.84046	-3.60336	-5.9107	-4.95415	-4.67533	-4.27584	-6.11169	-6.3635	-6.31134	-4.0642	-4.80432	-4.62992	-4.05589	-4.49989	-3.03884
P30039	-3.44398	-3.14653	-5.2822	-3.88775	-4.64085	-4.3407	-3.9837	-4.14614	-5.02243	-4.79981	-4.11738	-4.76128	-4.46862	-3.16043	-1.67762	-1.97518	-3.61492	-2.41651	-2.10601	-3.21903	-1.59259	-1.95455	-3.92222	-1.85942	-2.14001	-1.82487	-3.2287	-1.84774	-4.85404	-3.08722	-2.11673	-2.9506	-0.171099	-2.27801	-2.28843	-1.42513	-2.58553
P30041	-0.912963	-1.38534	-2.22868	-0.493949	-1.4426	-0.82084	-1.8226	-1.85333	-2.11712	-1.57855	-1.46175	-1.94855	-1.78042	1.32733	-0.554158	-0.558674	-0.985939	0.244189	0.486714	1.19097	0.00943903	0.0485605	0.53363	-0.153289	0.603215	-0.444908	0.32608	0.03967	-1.58005	0.305729	0.22186	0.616643	1.38199	0.413879	0.444918	0.735255	-0.507253
P30084	-4.70841	-4.94988	-4.52691	-4.61621	-6.5231	-4.51644	-6.3491	-5.78327	-6.05324	-7.66734	-6.19224	-6.79166	-5.80352	-4.12439	-4.66305	-4.40653	-4.87373	-2.48428	-3.77311	-3.51765	-2.96603	-4.43581	-3.1314	-3.87168	-3.85432	-4.33105	-2.69756	-4.47884	-5.45458	-6.15161	-4.18943	-3.38029	-3.01591	-3.4835	-4.23483	-4.31675	-3.03853
P30101	-5.51158	-3.73536	-3.8389	-5.23052	-4.74257	-4.1416	-5.05543	-2.76161	-5.14115	-6.12499	-5.56818	-5.6079	-5.54027	-3.02953	-4.37075	-4.19107	-4.8487	-3.47463	-4.21526	-4.13247	-3.10492	-3.53952	-1.24426	-4.03674	-3.98883	-4.09741	-2.9187	-4.55888	-3.96274	-3.82518	-4.62991	-2.83403	-3.12887	-3.47884	-4.02514	-4.73604	-3.5011
P30154	-19.0819	-19.0819	-19.0819	-19.0819	-19.0819	-19.0819	-19.0819	-19.0819	-19.0819	-19.0819	-19.0819	-19.0819	-19.0819	-19.0819	-6.8885	-6.85171	-7.43444	-6.87636	-6.48157	-6.27848	-6.55707	-7.08993	-5.73063	-8.36632	-6.83067	-7.38879	-7.46838	-7.96326	-8.25644	-7.04524	-7.06044	-6.84384	-5.36993	-6.65462	-6.91394	-6.4641	-7.21091
P30530	1.8337	-1.89366	-1.05626	1.86381	1.67831	0.398883	1.36568	-0.0890315	-0.315829	0.184537	0.645248	1.26401	0.0632437	-1.42312	1.87602	1.37864	1.94153	1.89765	2.04459	2.20397	1.94856	1.76986	0.329093	2.24952	1.50902	0.651269	1.81902	1.54676	-1.59583	2.68579	2.31998	0.0791874	1.07527	1.57496	1.63169	1.22123	-0.46144
P30533	-7.09396	-19.0819	-19.0819	-8.22432	-9.54283	-19.0819	-19.0819	-19.0819	-19.0819	-7.35208	-7.75273	-8.19651	-19.0819	-19.0819	-7.63005	-5.71852	-8.17598	-7.37721	-7.51199	-7.46286	-7.29861	-7.77274	-9.16018	-6.24152	-6.68069	-6.41771	-6.20142	-8.33347	-8.10646	-6.89525	-9.90639	-5.9632	-6.67804	-6.65777	-6.76395	-6.47608	-7.43242
P30536	-6.66879	-19.0819	-6.21839	-19.0819	-19.0819	-19.0819	-19.0819	-19.0819	-19.0819	-19.0819	-19.0819	-19.0819	-19.0819	-19.0819	-4.06282	-4.33948	-4.33697	-3.44507	-1.56936	-3.53072	-2.65184	-3.17832	-0.266957	-4.27387	-4.04324	-4.97059	-3.51339	-4.94111	-5.38127	-5.4103	-4.70093	-0.449205	-1.91977	-1.73185	-3.95605	-5.97448	-3.47789
P30566	-19.0819	-9.31502	-5.80112	-19.0819	-10.023	-19.0819	-8.14851	-19.0819	-19.0819	-8.08123	-19.0819	-19.0819	-8.16759	-19.0819	-6.8048	-8.53038	-7.62467	-6.82589	-6.72824	-7.24998	-9.42639	-4.68938	-7.13335	-5.2769	-7.20009	-6.8223	-7.07601	-7.40175	-8.08976	-6.87855	-10.8927	-6.78021	-5.74227	-6.6111	-6.50235	-6.91649	-6.45496
P30622	-7.08066	-19.0819	-5.7566	-19.0819	-19.0819	-6.6861	-7.45374	-19.0819	-19.0819	-19.0819	-19.0819	-19.0819	-19.0819	-19.0819	-5.08012	-6.98204	-6.91457	-6.31958	-5.70432	-6.21102	-6.0277	-6.8196	-4.57946	-6.39144	-5.9484	-6.78842	-6.32576	-7.97278	-7.79598	-7.64158	-6.59997	-5.94137	-4.84363	-4.93277	-6.77779	-6.74612	-6.11543
P30626	-4.71029	-4.08813	-3.75854	-4.97284	-4.48591	-3.89967	-5.76562	-5.31783	-5.04239	-5.26217	-4.64182	-4.90733	-5.44644	-4.96362	-5.53877	-4.92904	-3.68555	-3.05349	-3.80807	-4.05297	-3.19559	-4.38982	-3.9222	-3.69357	-2.46399	-4.77313	-2.92663	-4.92327	-5.46825	-4.94228	-3.1272	-4.22681	-4.08044	-4.81934	-5.59297	-4.87029	-5.51878
P30711	-19.0819	-19.0819	-19.0819	-4.67209	-19.0819	-19.0819	-5.81062	-19.0819	-5.31608	-6.33277	-6.00757	-19.0819	-4.68224	-2.48564	-5.91721	-2.12395	-4.28382	-5.90193	-2.0911	-3.5707	-3.40645	-3.88058	-7.57819	-3.3719	-2.76375	-3.79499	-2.96694	-3.50152	-4.43636	-2.97832	-2.832	-2.77692	-2.27626	-2.74084	-2.84702	-2.79093	-3.14399
P30837	-8.43616	-19.0819	-19.0819	-6.55636	-19.0819	-19.0819	-19.0819	-19.0819	-19.0819	-8.7713	-8.41657	-8.27684	-8.13038	-7.47548	-5.92525	-6.88168	-8.61906	-5.13758	-5.934	-4.8253	-5.53209	-5.70509	-6.19199	-5.3249	-5.84496	-6.3549	-5.48775	-5.13954	-7.4894	-6.27819	-6.29339	-6.43159	-6.07111	-5.9449	-5.86089	-8.45683	-6.87715
P30838	-6.3827	-5.43962	-5.56118	-19.0819	-19.0819	-7.5465	-8.3063	-19.0819	-19.0819	-19.0819	-7.82168	-19.0819	-19.0819	-19.0819	-5.6611	-6.56403	-6.0315	-5.40826	-5.31061	-5.49391	-5.32967	-6.24704	-4.92315	-5.68391	-6.37646	-7.37556	-6.44815	-7.01467	-7.80223	-6.59102	-7.16328	-5.73949	-6.20446	-6.35354	-6.2685	-6.59835	-6.7567
P31040	-7.12984	-7.50409	-7.07564	-7.44497	-8.22652	-7.18925	-9.77123	-7.77561	-8.04558	-7.46203	-7.13683	-5.25759	-7.51594	-7.4214	-5.75049	-5.25577	-5.94049	-5.39449	-5.29554	-5.50714	-4.86112	-5.09977	-4.64403	-5.29598	-4.49381	-6.24561	-4.92397	-5.13646	-8.30518	-5.1213	-6.14486	-4.86076	-4.80246	-4.73058	-4.68569	-6.22954	-3.74626
P31151	-2.07628	-5.42874	-3.50449	-3.44294	-5.55138	0.346732	-3.87526	-3.05968	-3.72932	-3.17648	0.166289	-0.901103	-6.60485	-4.20787	-1.18515	-2.59348	-0.372956	-3.22583	-0.200164	-2.82553	-3.33579	0.590954	1.80966	-3.73566	-1.09967	0.203425	0.90089	-3.95557	-3.84712	0.573228	-2.28716	2.43152	0.044894	-0.274181	0.865437	-0.925577	-2.55835
P31153	-6.02621	-5.24276	-4.92772	-6.15284	-6.94374	-5.30097	-6.57999	-4.9971	-6.76279	-8.72623	-6.55588	-6.03541	-6.01973	-4.1667	-4.99535	-4.9804	-5.55483	-4.1202	-4.45274	-3.8016	-4.61829	-4.48047	-3.9798	-4.52979	-4.28546	-5.45267	-4.38666	-4.48252	-6.42421	-5.15009	-5.63444	-4.7857	-3.40177	-4.09194	-4.56327	-4.28564	-4.54754
P31371	-8.0911	-19.0819	-19.0819	-6.45199	-19.0819	-7.56255	-7.32417	-8.73687	-19.0819	-19.0819	-5.91613	-19.0819	-19.0819	-19.0819	-5.12552	-4.80349	-5.08911	-5.24473	-5.80065	-4.13598	-3.77581	-5.17402	-7.60901	-3.73809	-5.21188	-4.82861	-4.46036	-6.74962	-6.14851	-4.83532	-4.98688	-5.12845	-4.8014	-4.62164	-4.806	-3.58715	-5.10298
P31639	-6.47349	-5.9727	-5.25551	-4.69978	-6.13291	-4.48637	-5.11863	-5.68199	-5.95196	-5.36841	-4.85589	-5.80801	-6.13957	-4.78198	-3.16846	-3.36555	-3.99732	-1.85913	-2.78517	-3.08812	-2.61012	-3.95677	-4.22613	-3.34986	-4.01674	-4.03099	-3.87623	-3.8279	-5.20424	-4.47168	-4.36623	-2.95016	-2.96034	-3.69437	-4.6251	-3.93467	-1.32312
P31641	-19.0819	-19.0819	-19.0819	-19.0819	-19.0819	-19.0819	-19.0819	-19.0819	-19.0819	-19.0819	-6.86878	-19.0819	-8.31713	-19.0819	-6.28097	-6.07009	-6.82691	-5.2023	-5.93065	-5.44496	-6.01881	-6.42366	-6.33558	-6.92738	-6.20479	-6.80519	-5.61996	-6.05925	-7.09018	-4.53411	-5.81523	-6.10105	-5.4924	-5.50618	-5.90136	-7.31108	-4.45257
P31930	-4.87372	-5.43495	-6.20388	-5.98066	-6.84866	-5.58335	-5.58328	-6.50268	-6.77265	-6.1891	-8.05906	-5.69465	-8.37216	-4.91975	-4.67847	-5.63663	-5.04847	-4.86751	-4.75022	-5.43465	-5.00718	-3.45167	-4.04386	-4.76934	-3.47132	-5.03034	-3.10545	-4.62298	-6.47263	-6.37415	-5.20549	-3.27073	-4.34989	-4.1801	-3.9387	-4.63421	-2.84598
P31939	-6.82194	-5.5199	-6.5684	-6.01265	-8.05842	-5.3658	-6.81591	-5.13451	-7.38937	-7.11134	-6.51208	-6.37863	-7.13533	-6.062	-5.19607	-5.12399	-5.92717	-4.9257	-4.99907	-4.94651	-5.21415	-5.64802	-5.46338	-5.66825	-4.94319	-5.62863	-5.65829	-4.9915	-6.56525	-6.60126	-6.71302	-5.00737	-4.51746	-5.08655	-5.12101	-5.46719	-4.75517
P31941	-19.0819	-5.61251	-6.29165	-19.0819	-19.0819	-4.43486	-19.0819	-19.0819	-7.11262	-19.0819	-19.0819	-6.01923	-19.0819	-19.0819	-5.40554	-6.97482	-5.95147	-5.1527	-5.05505	-5.23835	-5.0741	-4.54145	-4.05353	-6.52395	-5.91163	-5.75619	-5.53113	-6.3053	-6.99331	-5.71921	-6.04576	-4.00494	-3.5367	-5.54462	-6.49436	-5.68731	-5.94778
P31946	-3.08819	-4.54696	-4.29888	-2.55445	-4.43099	-2.14308	-3.28606	-3.44748	-3.49344	-3.78582	-3.64541	-2.22082	-3.16431	-2.79797	-2.43029	-3.1371	-2.03467	-2.10966	-1.03709	-1.64744	-2.1889	-0.685835	-0.516218	-1.91255	-1.0549	-1.14175	-1.69949	-1.64629	-4.15223	-1.45789	-0.945998	0.37893	-0.346282	-0.523767	-1.25648	-1.05674	-2.39242
P31948	-5.62485	-5.9071	-4.51995	-6.03127	-6.35777	-4.43174	-5.30394	-3.17339	-6.01107	-6.31329	-5.26807	-5.731	-6.03542	-5.38075	-4.23581	-4.06888	-5.52788	-3.82613	-3.71687	-3.24908	-3.7229	-4.19893	-2.96656	-4.30604	-3.16972	-4.58014	-3.04766	-5.11362	-4.87322	-3.9688	-4.93657	-3.25635	-2.59199	-3.3847	-4.00334	-4.14011	-3.98343
P32189	-5.05093	-5.97706	-5.39273	-4.71949	-7.03574	-4.45802	-6.28486	-4.49366	-6.40612	-5.63015	-6.0051	-6.02572	-5.478	-4.34141	-3.42861	-3.75278	-4.822	-3.74618	-3.92644	-3.77701	-3.88117	-4.17177	-4.33641	-3.41162	-2.16114	-3.88508	-3.41318	-3.82677	-6.19691	-4.0768	-3.49891	-4.46401	-1.23188	-2.24678	-4.24382	-3.03628	-3.69182
P32418	-19.0819	-19.0819	-19.0819	-9.69347	-19.0819	-19.0819	-10.2884	-4.58542	-19.0819	-19.0819	-6.42541	-6.17806	-19.0819	-4.72462	-6.66811	-6.32286	-7.21404	-6.41527	-6.31762	-6.50092	-9.41974	-6.40448	-6.72272	-8.13048	-9.37352	-6.77095	-7.02537	-7.80758	-8.49559	-5.06835	-7.29958	-6.57166	-7.75003	-7.0469	-7.79803	-7.29171	-7.45006
P32969	-7.36748	-19.0819	-5.75173	-19.0819	-6.56022	-5.99556	-19.0819	-19.0819	-19.0819	-7.69967	-19.0819	-19.0819	-19.0819	-19.0819	-5.59787	-6.25194	-7.89811	-4.81134	-5.24738	-5.39119	-5.67825	-4.68424	-3.0131	-7.03542	-4.91321	-5.73479	-5.16112	-7.09429	-6.97192	-5.76071	-6.51627	-4.54543	-6.03372	-4.76037	-5.62941	-9.65743	-5.92639
P33121	-7.04448	-6.86967	-6.57571	-6.25911	-7.57762	-5.76589	-6.85401	-4.24929	-7.39667	-7.57517	-4.85738	-7.14636	-7.29278	-3.99296	-5.43748	-5.83361	-5.88549	-4.89175	-5.20962	-7.53949	-5.07739	-4.62083	-3.90416	-5.3193	-5.23066	-6.3223	-5.03934	-5.18782	-6.24938	-5.03817	-5.05337	-3.44524	-5.20653	-4.09434	-4.68651	-5.50767	-4.67415
P33176	-6.69955	-4.4245	-6.99531	-6.42442	-7.79624	-6.06881	-6.97297	-7.34532	-7.61529	-7.75446	-6.70654	-6.59263	-7.35138	-6.99111	-5.65687	-5.32348	-5.79544	-5.08829	-5.36248	-4.07981	-5.33391	-4.89782	-4.66039	-5.23317	-5.41716	-5.71131	-5.44296	-5.49107	-6.76458	-7.87624	-5.93039	-5.3036	-4.61737	-5.36596	-4.4918	-5.47101	-5.0014
P34896	-3.60808	-2.87078	-4.08135	-3.28508	-6.02621	-5.08618	-3.96047	-2.78871	-3.62294	-3.60196	-3.704	-3.2354	-3.00617	-4.46148	-1.3932	-2.50907	-3.28458	-2.56791	-4.20858	-3.50473	-2.47439	-2.1303	-3.18567	-1.3074	-2.57351	-1.94317	-1.78743	-2.85445	-4.36037	-4.84742	-2.41067	-1.8724	0.732455	-1.25519	-1.74006	0.17008	-2.12683
P34897	-8.87627	-8.13015	-19.0819	-19.0819	-19.0819	-19.0819	-19.0819	-19.0819	-19.0819	-19.0819	-19.0819	-19.0819	-19.0819	-19.0819	-6.91638	-8.5087	-7.46231	-6.57175	-6.88975	-7.84286	-6.2225	-8.1985	-6.198	-6.87855	-6.78115	-6.9698	-7.9545	-5.58613	-8.20692	-6.99571	-7.36502	-6.26634	-6.60915	-6.75824	-6.86442	-7.14083	-7.14079
P34913	-6.19596	-3.43093	-6.03861	-5.62859	-7.04052	-5.657	-6.71187	-6.5896	-6.37384	-6.71658	-5.32149	-6.25357	-6.32994	-3.64232	-4.46916	-5.78173	-5.21042	-4.55902	-4.85749	-4.01115	-5.15388	-5.39663	-4.47801	-4.68566	-4.69746	-4.66728	-4.38853	-4.12575	-5.84345	-5.78456	-4.89334	-5.50678	-3.998	-3.77604	-4.74529	-4.06643	-4.78905
P34925	-6.47567	-4.7152	-19.0819	-6.85261	-5.92685	-6.68771	-6.90424	-19.0819	-19.0819	-6.30248	-19.0819	-19.0819	-19.0819	-19.0819	-5.76622	-5.97608	-6.44679	-5.47995	-4.97338	-4.94626	-5.44177	-6.93518	-5.82083	-5.78207	-8.28744	-19.0819	-19.0819	-19.0819	-19.0819	-19.0819	-5.38658	-19.0819	-8.11543	-19.0819	-19.0819	-7.26762	-19.0819
P34932	-5.13348	-5.38607	-5.00759	-5.55754	-6.90659	-4.94518	-6.3991	-5.97768	-6.08772	-6.04261	-6.50595	-5.70787	-5.07106	-3.46066	-4.84925	-5.30334	-5.56068	-4.20395	-4.61825	-4.17551	-4.48528	-4.12042	-3.73362	-4.41418	-4.16838	-4.95482	-4.188	-4.54459	-6.30196	-5.19551	-4.98703	-3.10897	-3.16301	-3.98921	-4.43552	-3.77393	-4.16687
P34949	-6.85081	-4.945	-6.35722	-5.41623	-7.35913	-5.86475	-6.63552	-6.90822	-7.17819	-6.05174	-7.07744	-6.32552	-6.6596	-6.55401	-5.13031	-5.16884	-7.04649	-4.64803	-5.7965	-4.15742	-3.73789	-5.31948	-4.75997	-5.50445	-4.53028	-5.88621	-4.46411	-5.62307	-6.34519	-7.94875	-4.85247	-5.07759	-3.68824	-5.72758	-4.93787	-5.17624	-6.99086
P35222	-19.0819	-6.16225	-19.0819	-8.97175	-19.0819	-5.96233	-9.56665	-19.0819	-19.0819	-19.0819	-19.0819	-19.0819	-19.0819	-19.0819	-7.03986	-6.74422	-8.43427	-6.15597	-6.43052	-7.08722	-5.63387	-6.49471	-3.25786	-7.24358	-5.03104	-7.18269	-6.03287	-6.20469	-7.8846	-6.67339	-6.68859	-4.99805	-6.28683	-6.47466	-6.6666	-6.68072	-7.17967
P35232	-6.44129	-5.33192	-6.17617	-6.12319	-6.38476	-5.0647	-6.64239	-6.72717	-6.99714	-6.41359	-6.08839	-5.91913	-6.4675	-6.37296	-5.27094	-4.02501	-5.17603	-3.1449	-3.93276	-5.08495	-3.89587	-3.56474	-3.82269	-4.5493	-5.51318	-6.04842	-4.06293	-5.10962	-5.63296	-4.42175	-5.8348	-2.62777	-3.29435	-4.13387	-4.29045	-5.78442	-3.77088
P35241	-1.12696	-0.920412	0.197018	0.228683	-2.33364	0.14246	-2.03754	0.527409	-2.9851	-2.3298	-0.706482	-0.226052	-2.01078	1.29472	-0.916314	-0.12108	-0.317873	0.835325	1.32736	1.1364	0.710479	-0.0221062	0.763529	0.79388	0.12561	-1.02806	0.507414	-0.0288584	-0.801042	0.795608	-0.504729	0.520477	-0.0404193	0.14968	0.149268	-0.745606	0.922657
P35244	-19.0819	-19.0819	-19.0819	-7.87378	-19.0819	-19.0819	-19.0819	-19.0819	-19.0819	-19.0819	-19.0819	-19.0819	-19.0819	-19.0819	-7.23361	-7.19682	-7.77954	-7.56764	-5.99518	-7.06642	-6.90217	-8.14986	-5.64243	-7.25641	-7.4105	-6.23099	-5.96549	-6.78011	-7.46812	-6.25691	-6.27211	-5.71175	-7.02771	-6.01943	-7.35535	-6.26424	-6.16998
P35268	-6.68007	-7.06881	-19.0819	-19.0819	-19.0819	-19.0819	-19.0819	-19.0819	-5.78564	-19.0819	-19.0819	-19.0819	-6.23497	-19.0819	-6.33133	-5.92789	-4.94503	-4.14625	-4.0486	-4.2319	-6.96673	-2.89631	-3.06764	-4.06553	-5.65163	-6.00373	-3.82523	-5.3731	-5.85736	-4.64615	-5.10507	-2.93483	-3.92032	-3.65215	-4.51485	-4.22251	-6.23939
P35442	-3.98936	-4.04709	-3.48254	-5.73296	-4.98984	-5.7122	-6.19325	-6.19792	-6.24195	-5.3441	-7.01998	-5.77926	-6.46761	-5.84371	-4.94837	-4.83703	-5.2147	-4.36644	-4.5172	-3.38604	-4.10275	-5.59151	-5.08646	-4.32481	-5.44983	-5.24679	-6.03849	-5.75891	-5.84582	-4.31449	-5.36531	-5.04298	-5.11238	-4.8655	-5.00245	-4.88527	-5.98481
P35443	-5.02259	-5.74677	-4.06347	-4.44675	-5.25272	-4.44768	-5.90744	-4.50062	-5.78661	-5.75778	-4.9089	-5.32309	-5.9612	-5.15593	-3.16543	-3.19717	-5.25478	-2.71889	-3.28384	-3.44028	-3.62306	-5.46516	-4.1852	-4.2498	-4.69214	-4.39665	-4.32666	-5.07937	-4.65807	-3.14058	-3.72699	-5.51257	-4.09708	-4.98626	-4.5066	-4.42417	-4.26128
P35558	-4.05373	-2.5987	-3.36558	-3.61688	-1.94896	-3.61314	-4.30688	-3.18047	-3.89737	-4.99556	-3.13916	-2.74905	-3.13011	-3.68284	-1.9219	-1.49564	-2.99879	-2.54326	-1.65021	-1.8833	-2.58013	-1.63508	-2.51325	-1.24107	-0.347707	-1.96033	-0.829914	-1.71972	-3.8399	-3.12014	-2.2495	-2.27449	0.617098	0.329822	-2.81491	-1.29358	-1.39936
P35573	-9.70479	-19.0819	-19.0819	-8.18665	-19.0819	-7.25008	-19.0819	-19.0819	-19.0819	-19.0819	-9.71178	-6.18142	-6.97266	-19.0819	-6.607	-7.5381	-5.51261	-6.35594	-5.66212	-5.90388	-6.11618	-6.74461	-5.47187	-7.44668	-5.50165	-6.20729	-6.0495	-6.75641	-7.44442	-8.3938	-7.08871	-4.97294	-5.50788	-5.77434	-6.14363	-7.34805	-6.14833
P35579	-5.82683	-4.93393	-2.31966	-4.92756	-6.11452	-4.05162	-6.5605	-2.53476	-6.08578	-7.18987	-5.04082	-5.57152	-6.66936	-3.3265	-4.71055	-4.38753	-4.7603	-3.34811	-3.41435	-3.44388	-3.11676	-4.20808	-1.7093	-5.09322	-3.26594	-4.25961	-3.28357	-5.34771	-4.63681	-4.8311	-4.56976	-2.09432	-2.97102	-3.62538	-4.18951	-5.53237	-3.75496
P35580	-7.00582	-4.8269	-3.2394	-5.72003	-6.70043	-4.16595	-6.49015	-6.24951	-8.80166	-6.73548	-5.33701	-4.53256	-6.34641	-5.36419	-4.58942	-3.9295	-4.50145	-2.42307	-2.27669	-2.20756	-2.67117	-2.229	-1.72101	-4.41879	-3.81594	-4.33901	-3.27133	-4.34152	-5.13653	-4.46739	-4.34062	-0.904992	-2.29614	-2.58803	-3.77367	-3.83469	-3.10549
P35625	-7.92706	-19.0819	-19.0819	-19.0819	-19.0819	-5.39581	-19.0819	-19.0819	-7.45136	-6.45142	-19.0819	-19.0819	-8.31316	-19.0819	-6.03217	-5.41627	-6.31853	-5.7607	-4.9856	-5.57604	-5.44116	-6.92533	-6.21611	-5.22842	-5.76008	-5.96334	-5.83833	-7.2734	-6.98336	-5.77215	-6.2854	-5.34945	-5.24567	-5.50977	-5.44781	-5.77948	-5.51809
P35858	-4.88966	-5.15292	-5.52438	-2.98546	-4.86191	-2.45141	-3.50354	-5.40085	-4.66918	-4.50303	-3.967	-3.70188	-4.34215	-2.72328	-2.77358	-1.39625	-3.41416	-1.97937	-1.83796	-1.18585	-0.874584	-3.77347	-3.72645	-2.09878	-2.96006	-3.28322	-3.12363	-5.51475	-4.8763	-4.20357	-3.73219	-3.30497	-3.2165	-2.89772	-3.74022	-2.41015	-3.69663
P35914	-6.69997	-6.052	-6.79474	-5.89918	-7.92597	-5.44076	-8.08554	-7.34574	-7.61571	-5.32512	-6.95608	-6.5377	-7.34837	-6.99153	-6.77523	-6.57586	-7.70788	-4.17493	-4.81301	-5.05055	-4.96636	-6.32244	-4.42879	-6.38416	-5.69964	-6.47719	-4.94982	-5.68585	-7.12541	-5.9142	-5.30586	-5.88815	-5.93055	-5.57631	-5.95532	-7.18877	-5.21811
P35916	-7.67541	-7.75552	-7.46156	-7.26789	-5.87619	-6.98005	-7.73986	-8.01255	-8.85912	-7.69897	-6.61976	-6.10409	-7.75288	-7.65834	-6.80984	-6.07251	-6.75788	-5.74425	-4.64141	-5.64137	-6.46009	-6.35463	-6.48648	-6.34525	-6.61231	-7.00768	-7.14412	-6.66221	-8.37233	-6.28642	-5.71747	-7.92585	-6.77456	-9.18719	-7.16972	-9.34487	-7.3268
P35998	-7.37136	-6.30047	-5.09279	-8.01473	-6.98337	-6.55468	-6.99149	-5.06179	-7.68663	-7.61429	-6.35609	-7.57347	-7.36153	-7.06245	-5.49654	-5.87298	-6.43674	-5.58927	-5.49354	-4.45205	-5.97801	-5.73189	-4.67483	-5.9361	-5.45961	-6.02576	-5.26792	-5.87064	-5.90565	-5.8092	-5.77644	-4.49914	-4.4914	-5.09019	-5.67256	-5.75007	-5.69313
P36404	-19.0819	-6.36698	-19.0819	-6.52427	-19.0819	-4.08219	-19.0819	-5.21431	-19.0819	-19.0819	-19.0819	-6.58383	-19.0819	-19.0819	-5.58295	-5.93201	-6.02447	-2.53692	-5.12804	-5.31134	-5.04973	-5.62122	-5.23056	-6.07126	-5.17215	-4.9277	-5.27582	-4.45041	-6.41433	-5.20312	-5.66282	-5.85286	-1.0648	-4.69264	-5.21244	-5.03882	-5.3688
P36405	-5.06588	-4.74518	-5.69963	-3.33658	-6.10881	-3.52242	-5.67035	-4.01197	-5.64211	-5.50442	-4.84955	-4.23029	-6.00101	-4.2335	-3.80167	-3.48151	-3.63274	-2.72503	-2.70547	-2.26919	-2.79068	-3.4663	-3.51908	-3.29396	-2.71836	-3.26912	-3.30624	-4.12294	-5.51917	-2.85752	-2.93048	-3.50367	-2.7698	-2.45678	-3.05171	-2.87972	-3.41333
P36542	-7.54672	-19.0819	-19.0819	-6.68285	-6.56614	-5.18093	-6.91917	-19.0819	-19.0819	-19.0819	-19.0819	-19.0819	-7.93283	-19.0819	-5.0778	-6.01813	-6.47599	-4.54977	-4.89977	-5.53443	-4.72264	-4.78192	-4.8079	-5.59664	-4.41568	-6.38443	-4.32729	-5.22118	-5.90254	-4.69133	-4.70653	-4.03696	-4.741	-4.44723	-4.72845	-6.09331	-3.69667
P36776	-19.0819	-19.0819	-19.0819	-8.34835	-19.0819	-6.93803	-19.0819	-19.0819	-19.0819	-19.0819	-19.0819	-19.0819	-19.0819	-19.0819	-6.28726	-6.32489	-7.04457	-5.23632	-6.48757	-5.57295	-5.32395	-6.45093	-4.99924	-6.64459	-6.88644	-5.62689	-5.59384	-6.44016	-6.50005	-5.6528	-5.66801	-5.154	-5.14699	-5.31813	-5.62573	-6.91648	-5.04696
P36871	-4.31339	-4.9251	-3.85318	-4.42063	-5.93668	-4.94836	-4.94269	-5.35024	-5.43658	-4.96563	-4.73455	-5.25147	-5.81866	-2.98978	-3.52736	-3.67481	-5.10283	-4.3585	-4.14816	-4.07026	-3.24802	-3.71383	-4.29276	-3.69589	-4.60047	-4.22778	-3.21921	-4.23185	-5.46572	-4.01491	-4.43292	-3.51572	-3.29895	-4.10488	-3.86493	-3.04211	-4.15127
P36873	-19.0819	-19.0819	-19.0819	-6.42154	-19.0819	-19.0819	-19.0819	-19.0819	-19.0819	-19.0819	-19.0819	-19.0819	-19.0819	-19.0819	-6.75358	-6.71679	-6.80649	-6.50074	-6.55633	-5.86714	-6.42214	-7.21044	-5.96477	-7.29342	-6.9177	-7.23176	-6.84448	-7.48058	-8.34347	-7.14669	-7.19092	-6.19963	-6.7457	-6.67245	-7.69645	-7.65196	-7.1467
P36915	-19.0819	-19.0819	-19.0819	-19.0819	-19.0819	-19.0819	-19.0819	-19.0819	-19.0819	-19.0819	-19.0819	-19.0819	-19.0819	-19.0819	-6.64021	-6.60342	-7.18614	-7.201	-7.39073	-6.24456	-4.76953	-7.05447	-6.45074	-6.66301	-6.34728	-6.84487	-8.67976	-7.39399	-8.08199	-6.87079	-6.88599	-6.80549	-5.95814	-6.05009	-6.73949	-6.87812	-7.44763
P36955	-2.53294	-2.17747	-3.37946	-2.03305	-3.00264	-2.272	-4.58899	-2.02347	-3.0779	-4.55187	-2.75198	-2.31534	-3.42841	-1.80521	-1.10915	-0.637743	-1.38169	0.0115871	-1.82079	-0.170609	-0.190125	-1.56125	-1.06461	-0.537148	-1.75258	-1.82526	-2.55383	-2.60389	-0.750411	-2.54825	-1.90391	-0.0912112	0.314648	-1.3872	-2.40011	0.224475	-0.482817
P36959	-5.80639	-4.69013	-5.83775	-6.52082	-6.61524	-5.88317	-6.15992	-6.4341	-6.70408	-6.12201	-4.87066	-5.10228	-6.54212	-6.68203	-5.10294	-4.60749	-4.6831	-4.94909	-5.55466	-5.11768	-6.22337	-4.0168	-5.02703	-4.37236	-4.57044	-4.73197	-4.15827	-4.92231	-5.97894	-3.9001	-5.13005	-3.36778	-2.97606	-3.59524	-4.40439	-4.45996	-3.64508
P37235	-4.99189	-4.23746	-3.51047	-4.5776	-5.30022	-4.5556	-5.7681	-5.58809	-7.04653	-6.01448	-4.75663	-5.06269	-5.94797	-2.40862	-4.60587	-3.80192	-5.1323	-2.68073	-3.27219	-3.16474	-3.50388	-5.2147	-4.02321	-3.64176	-3.51308	-4.27775	-3.64392	-4.13023	-5.0382	-3.21883	-4.30647	-3.9355	-2.15504	-2.43996	-4.38865	-3.76218	-4.15186
P37802	-3.29548	-6.42556	-2.79448	-4.53774	-4.14936	-4.43462	-4.77335	-3.5526	-5.29104	-4.28607	-4.85599	-5.327	-5.55835	-4.01819	-4.62467	-4.58823	-4.59574	-2.9632	-2.34718	-3.2336	-2.92956	-3.50773	-2.03964	-4.52211	-4.23462	-4.25823	-3.28125	-4.24988	-3.77721	-3.34504	-5.32528	-2.7119	-2.79975	-4.35605	-4.40546	-4.38131	-4.78481
P38117	-6.06307	-6.45181	-4.50351	-6.4591	-5.92106	-4.97239	-7.21916	-6.70884	-6.97882	-6.39527	-6.07006	-5.90081	-6.94978	-6.35463	-5.88837	-6.22651	-5.09168	-5.19191	-4.94229	-5.83601	-5.62297	-4.66854	-4.65056	-5.30826	-5.96785	-6.7759	-5.46638	-5.41426	-5.67453	-5.51479	-6.27408	-4.5691	-4.8568	-5.1963	-5.57281	-5.60797	-4.56644
P38159	-5.54264	-19.0819	-2.95241	-19.0819	-19.0819	-4.29079	-5.79606	-7.47806	-7.74804	-19.0819	-19.0819	-19.0819	-6.0124	-19.0819	-5.81314	-5.91531	-6.12718	-5.12044	-5.03103	-5.41406	-5.58621	-5.14225	-4.59209	-6.84402	-5.20475	-5.72119	-4.50746	-6.22788	-6.91588	-6.26512	-7.28474	-4.24812	-5.14254	-5.43755	-5.57338	-5.8742	-5.90062
P38606	-4.17066	-4.7972	-5.47926	-4.21014	-2.88327	-4.42738	-5.4348	-4.80485	-5.30983	-5.38466	-4.24773	-2.90129	-4.83946	-2.61993	-3.83199	-3.7961	-3.56566	-3.59982	-3.79191	-2.80584	-3.62927	-2.51119	-2.87867	-2.76025	-2.83884	-3.2038	-3.42908	-2.80928	-4.6111	-3.28605	-4.58039	-2.80772	-2.16071	-2.44341	-3.35113	-1.74036	-3.17512
P38646	-5.71313	-6.59561	-5.50294	-4.99922	-6.59012	-5.01196	-6.25434	-6.35427	-6.62424	-8.26526	-6.30812	-7.45522	-6.08998	-4.74883	-5.69061	-5.96319	-5.46277	-3.97207	-4.83265	-4.8931	-4.51076	-4.44913	-3.67609	-4.71432	-4.94357	-5.51213	-3.79115	-4.93637	-5.66457	-5.62932	-5.48422	-3.20797	-3.72405	-3.51476	-4.24487	-5.39588	-3.49771
P39023	-7.78428	-19.0819	-4.21217	-8.75257	-19.0819	-6.6144	-7.57773	-19.0819	-19.0819	-19.0819	-8.98139	-19.0819	-9.3605	-19.0819	-6.01403	-6.23129	-5.03496	-5.35463	-3.80347	-1.58265	-5.07001	-4.75816	-1.97	-5.28273	-5.77844	-6.73886	-4.63344	-6.37384	-7.13127	-6.30796	-6.32509	-3.93357	-4.60528	-5.13977	-5.05323	-6.0039	-6.41228
P39059	-1.06599	-0.122252	-2.54677	1.75808	-2.11542	-1.05054	-1.85056	-3.40354	-1.03294	0.623191	-0.965264	-0.324684	-1.08479	-3.24948	1.40999	0.00512888	1.56026	0.267164	1.05133	0.138767	0.702411	0.638386	-0.136787	1.35535	-0.703286	1.1238	0.355133	0.596357	-2.60923	1.09344	1.97079	-0.919201	1.27102	-0.00424554	0.198468	1.75036	-0.887517
P39060	-2.03821	-3.81708	-1.10891	-1.22253	-2.49304	-0.71959	-3.20582	-0.89838	-3.06937	-2.39756	-1.66127	-2.51747	-3.21575	-1.02898	-0.496335	0.0141826	-0.842333	-0.0557817	0.0242639	-0.577611	0.378578	-1.57734	-1.11889	-0.419859	-0.894043	-1.49465	-1.21394	-2.0192	-0.01536	-1.50198	-0.121661	-0.514036	-0.977566	-1.23362	-1.34222	-0.788959	-1.5473
P39656	-6.82367	-19.0819	-19.0819	-6.18813	-19.0819	-5.29442	-19.0819	-19.0819	-7.73941	-19.0819	-19.0819	-6.19516	-19.0819	-19.0819	-5.3726	-5.02639	-5.57302	-4.27569	-4.4798	-5.49451	-4.33127	-4.12389	-3.67719	-6.11597	-4.88596	-6.18279	-4.98959	-5.41064	-5.87456	-5.98906	-5.59771	-2.90577	-4.57968	-4.58392	-5.52196	-6.4965	-4.79861
P40227	-5.85094	-4.71866	-4.54214	-6.03551	-6.32662	-4.36859	-5.44521	-4.98338	-8.71346	-5.60664	-5.3328	-5.41568	-5.3369	-5.70305	-3.50001	-4.14963	-4.63201	-3.74458	-4.29846	-3.52278	-3.52979	-3.47205	-2.13122	-3.71375	-3.07799	-3.80601	-3.03084	-3.65728	-4.75549	-4.09875	-4.31224	-3.10431	-1.82462	-2.59826	-3.18649	-3.2217	-3.08315
P40306	-5.82498	-4.64782	-4.3319	-19.0819	-19.0819	-19.0819	-19.0819	-5.00642	-19.0819	-6.49636	-19.0819	-6.27637	-6.82474	-19.0819	-8.45223	-7.90349	-7.32241	-6.38234	-5.20736	-6.75635	-6.80102	-7.06624	-4.46723	-7.11013	-5.31796	-7.32185	-4.37823	-6.98309	-7.55427	-6.34306	-5.5507	-3.37567	-5.9565	-5.50062	-6.28107	-6.47686	-6.882
P40429	-8.46732	-19.0819	-19.0819	-7.67887	-2.09655	-7.58325	-7.84687	-19.0819	-19.0819	-19.0819	-19.0819	-6.48643	-8.85342	-19.0819	-6.16936	-6.89947	-6.5786	-4.80078	-5.58109	-4.70035	-6.63389	-4.15149	-4.11455	-6.00759	-6.14191	-7.25755	-6.53218	-6.87967	-7.56768	-6.35647	-7.64197	-3.62955	-4.84848	-6.47401	-5.38502	-5.42843	-6.52215
P40763	-19.0819	-19.0819	-5.30933	-19.0819	-19.0819	-19.0819	-19.0819	-19.0819	-19.0819	-19.0819	-13.6695	-8.4817	-19.0819	-13.9537	-7.56805	-6.06415	-7.31508	-6.18423	-5.75044	-5.59042	-5.73643	-5.55675	-4.31823	-7.14663	-5.88268	-7.91696	-7.3778	-6.8333	-7.9574	-8.07546	-10.1983	-4.8643	-6.05539	-5.7732	-6.89772	-7.01486	-6.6907
P40818	-19.0819	-19.0819	-19.0819	-6.0506	-19.0819	-19.0819	-19.0819	-19.0819	-19.0819	-19.0819	-19.0819	-9.2418	-19.0819	-19.0819	-6.24	-6.74333	-7.23745	-5.4238	-5.35839	-4.37197	-5.83749	-5.85796	-5.6147	-6.53235	-5.98015	-6.564	-6.0114	-6.6297	-7.40592	-6.19471	-6.20992	-5.9214	-5.22366	-5.33176	-7.07215	-7.0286	-6.36039
P40925	-2.20306	-0.550134	-1.18333	-1.51025	-2.37084	-2.14509	-2.21808	-1.654	-2.06034	-1.82757	-1.20832	-1.02438	-1.96067	0.919755	-0.312791	-0.551513	-1.55078	-0.383902	-0.823593	-0.0422947	-1.53679	0.122715	-0.837843	-0.00352107	-0.881346	-0.709264	0.387122	-0.601361	-2.14467	-1.13568	0.00392352	0.3781	1.08585	0.223949	-0.619978	1.27827	-0.550314
P40939	-6.76953	-6.94299	-5.54146	-6.33242	-6.04128	-6.17383	-6.43603	-7.20002	-7.46999	-6.88644	-7.05872	-6.45082	-6.94035	-5.7818	-5.16144	-5.65461	-5.72027	-4.76689	-5.17039	-5.53712	-4.80424	-5.3291	-4.95434	-5.32395	-5.57208	-6.38971	-4.44769	-4.97827	-6.8807	-8.29458	-6.44141	-4.56006	-5.0389	-5.20118	-5.47579	-6.14597	-4.42811
P41159	-6.45199	-19.0819	-8.47788	-5.89357	-19.0819	-7.99638	-19.0819	-19.0819	-19.0819	-19.0819	-19.0819	-19.0819	-19.0819	-19.0819	-5.71183	-5.11527	-6.23735	-3.80413	-5.34093	-4.81343	-6.10693	-6.2619	-5.72591	-5.9234	-5.63819	-5.50681	-7.92755	-6.37596	-4.7511	-5.85276	-5.92764	-5.90486	-5.67765	-5.09633	-5.72146	-5.5496	-6.01844
P41250	-6.79121	-6.65781	-6.29381	-7.74532	-8.2561	-6.51003	-7.62493	-4.03147	-8.06373	-7.49161	-9.05617	-7.22002	-7.75578	-7.57999	-7.42785	-6.27819	-6.99094	-5.14968	-5.24859	-4.92982	-5.35269	-5.01949	-4.08159	-5.95891	-5.00111	-6.01514	-5.19549	-6.13612	-8.31436	-6.42684	-7.53059	-4.02707	-4.12543	-5.35782	-5.39103	-6.10425	-6.56911
P41252	-19.0819	-6.754	-19.0819	-19.0819	-19.0819	-7.09871	-19.0819	-19.0819	-19.0819	-19.0819	-7.49243	-6.38675	-19.0819	-19.0819	-5.52945	-6.36018	-6.98515	-5.39553	-6.18736	-6.14506	-5.79861	-4.81908	-4.00782	-5.76568	-5.87264	-6.64219	-5.58155	-6.25632	-6.96145	-4.69564	-7.85996	-5.15026	-5.60641	-5.46987	-6.5283	-5.70874	-6.34167
P41439	-4.50899	-3.94296	-19.0819	-19.0819	-19.0819	-19.0819	-19.0819	-19.0819	-19.0819	-19.0819	-19.0819	-7.43708	-7.98544	-3.07981	-2.15	-3.9607	-6.23497	-3.74464	-3.64699	-5.23875	-3.01409	-5.537	-4.0521	-2.42973	-3.13838	-2.69291	-3.09393	-3.87615	-4.56415	-3.35294	-4.17134	-3.14299	-2.87636	-3.11547	-3.39074	-4.63998	-3.51862
P41567	-7.60557	-19.0819	-19.0819	-6.5948	-19.0819	-19.0819	-8.44398	-19.0819	-19.0819	-19.0819	-5.74235	-7.90864	-19.0819	-3.73623	-6.93267	-5.6358	-6.13681	-5.33803	-5.03371	-5.28274	-5.25944	-5.73356	-4.17631	-5.82958	-3.97981	-6.44202	-4.96253	-5.58369	-4.90339	-5.06049	-5.59541	-4.71423	-3.38908	-4.55545	-5.33491	-5.842	-5.22617
P41743	-19.0819	-7.34023	-19.0819	-6.34232	-19.0819	-6.56477	-19.0819	-19.0819	-19.0819	-19.0819	-6.83819	-6.30364	-19.0819	-19.0819	-6.95944	-6.17677	-7.17753	-5.8186	-5.06861	-4.31896	-5.68771	-6.38448	-5.60517	-6.36872	-5.61739	-6.88741	-6.32453	-6.68878	-7.42945	-5.59465	-6.62777	-6.07151	-5.169	-5.66522	-4.67922	-6.48567	-6.49862
P42025	-5.67223	-7.04858	-19.0819	-4.95736	-19.0819	-19.0819	-5.24969	-19.0819	-19.0819	-6.99204	-19.0819	-19.0819	-19.0819	-19.0819	-5.87402	-6.12523	-4.4244	-8.0799	-8.43534	-7.78497	-7.895	-4.92927	-5.15122	-6.90731	-6.44605	-5.95146	-6.09152	-3.88427	-5.0574	-5.75797	-8.34844	-4.69961	-5.70887	-6.65951	-5.04959	-5.5749	-5.18745
P42167	-5.41248	-3.87448	-3.2517	-3.85719	-5.08181	-3.6923	-6.25145	-4.30498	-4.99476	-5.94486	-4.08601	-3.91676	-4.46512	-4.47102	-6.35277	-6.62298	-6.89871	-6.09993	-5.98032	-6.18558	-6.45209	-5.01939	-4.64232	-6.92686	-5.63642	-5.38326	-5.15622	-6.79019	-5.40208	-4.56313	-5.42438	-4.40009	-5.01659	-9.07656	-5.27788	-5.41651	-5.57486
P42226	-19.0819	-19.0819	-19.0819	-19.0819	-19.0819	-19.0819	-19.0819	-19.0819	-19.0819	-19.0819	-19.0819	-8.83306	-19.0819	-19.0819	-8.03123	-7.69807	-8.09496	-6.39163	-7.12883	-7.08234	-6.42614	-7.10438	-5.67501	-6.50605	-7.38273	-7.55253	-7.19872	-9.74361	-7.78391	-7.9081	-7.85118	-6.66317	-6.66252	-6.88746	-6.9743	-6.7132	-7.47147
P42345	-11.2793	-19.0819	-19.0819	-8.53435	-19.0819	-19.0819	-19.0819	-19.0819	-19.0819	-19.0819	-19.0819	-19.0819	-19.0819	-19.0819	-5.52594	-5.62798	-6.2107	-5.45508	-8.43407	-5.86824	-7.33953	-5.62497	-4.81369	-5.64567	-8.50983	-7.03086	-5.49348	-6.84404	-7.82357	-6.61236	-6.62756	-7.23827	-6.29441	-6.37488	-5.9734	-6.61969	-5.65625
P42356	-19.0819	-19.0819	-19.0819	-7.06801	-19.0819	-19.0819	-19.0819	-19.0819	-19.0819	-19.0819	-19.0819	-19.0819	-19.0819	-19.0819	-7.58286	-8.09878	-8.13021	-7.34842	-7.23378	-7.41851	-7.19806	-8.24148	-7.27797	-7.3204	-7.04426	-6.26438	-7.38721	-7.55909	-8.47003	-7.25882	-8.30916	-7.05749	-7.26208	-7.30057	-6.47135	-7.26609	-7.06604
P42357	-19.0819	-19.0819	-19.0819	-19.0819	-19.0819	-5.66425	-19.0819	-19.0819	-6.20574	-5.95622	-7.29688	-6.14319	-6.45548	-7.58145	-5.55373	-6.35473	-5.77776	-4.44207	-5.57432	-7.09951	-5.22229	-3.51265	-4.31465	-8.50841	-5.84153	-6.13386	-5.82103	-6.42382	-7.11183	-5.90062	-4.67623	-3.94685	-4.86374	-5.45064	-5.78902	-5.31734	-6.45462
P42566	-6.92145	-19.0819	-7.67622	-19.0819	-8.69115	-7.61958	-8.37938	-19.0819	-19.0819	-19.0819	-19.0819	-19.0819	-19.0819	-19.0819	-6.5087	-7.66504	-7.05463	-7.42392	-5.07706	-6.30415	-6.21561	-6.2188	-5.00727	-6.9664	-6.16135	-6.96326	-6.64971	-7.50189	-8.18989	-7.42048	-7.07051	-5.29278	-6.76057	-6.2252	-6.84739	-6.93102	-7.27152
P42685	-5.18821	-4.65245	-3.02738	-2.99471	-5.95639	-4.84915	-5.49644	-5.76913	-7.55088	-5.60421	-5.8523	-3.37115	-7.10204	-5.16163	-4.45802	-4.33967	-4.06476	-3.71289	-3.3863	-3.17011	-3.54113	-3.34923	-5.86475	-3.71734	-3.61301	-4.37011	-4.10336	-4.02438	-4.70004	-3.9232	-5.67486	-3.99626	-3.44464	-3.48331	-3.96616	-4.4476	-4.1506
P42702	-4.64425	-5.78899	-6.55565	-5.44449	-5.66991	-5.01352	-4.65068	-6.04602	-6.47674	-5.68909	-5.45193	-6.11358	-4.20224	-5.69181	-4.93247	-5.91857	-4.56983	-5.70944	-4.36624	-3.94909	-4.42677	-4.44671	-5.77985	-4.76963	-8.07854	-5.42161	-6.23983	-5.89817	-6.58618	-5.37497	-3.79512	-5.17358	-6.15	-5.05231	-4.58829	-4.78416	-5.54065
P42704	-19.0819	-19.0819	-19.0819	-19.0819	-19.0819	-19.0819	-19.0819	-19.0819	-19.0819	-19.0819	-7.30359	-19.0819	-19.0819	-19.0819	-5.77669	-7.04278	-7.39672	-5.8257	-6.63439	-6.72535	-6.0924	-6.30873	-5.89494	-5.40666	-6.74374	-6.36173	-5.64821	-6.28054	-7.42427	-6.21306	-6.22826	-5.93084	-6.28371	-5.93164	-6.12708	-7.78532	-5.05119
P42765	-6.84909	-6.13839	-6.89143	-5.93534	-6.31607	-6.29993	-7.27527	-7.18291	-7.45288	-6.86933	-6.40866	-7.7075	-5.52603	-6.8287	-4.18375	-4.87557	-5.77075	-3.60807	-4.19297	-4.12283	-3.52879	-5.81187	-4.98535	-4.31631	-3.78889	-5.49937	-3.42653	-4.76024	-5.73327	-7.1715	-6.67736	-4.43583	-3.96106	-3.89183	-4.4607	-4.74734	-3.7371
P42766	-19.0819	-19.0819	-19.0819	-19.0819	-19.0819	-6.85713	-6.94248	-19.0819	-19.0819	-19.0819	-19.0819	-19.0819	-19.0819	-19.0819	-5.9506	-6.86576	-7.44848	-6.60707	-7.32203	-7.14056	-7.31453	-4.72644	-5.9087	-6.96929	-7.39923	-6.90819	-6.46139	-6.80196	-7.48996	-6.27875	-5.9563	-5.71978	-5.1233	-6.04128	-6.81299	-5.59486	-6.44443
P43005	-8.06396	-8.4527	-5.69019	-5.44607	-19.0819	-19.0819	-19.0819	-19.0819	-19.0819	-19.0819	-7.22766	-6.04862	-8.45006	-5.61433	-6.79816	-5.96448	-6.52722	-4.91194	-4.80316	-5.64183	-4.37292	-4.98272	-5.86363	-7.32	-5.53066	-5.7532	-5.38113	-6.52259	-7.05863	-3.3759	-5.84735	-6.31848	-6.13628	-5.57642	-6.39367	-6.86953	-5.78011
P43034	-6.63868	-6.97439	-6.20355	-6.64228	-7.68234	-5.42299	-6.95873	-7.23142	-7.5014	-6.91785	-6.59264	-6.53725	-6.25434	-6.87721	-5.60503	-5.7803	-5.60153	-5.4124	-5.34847	-4.85852	-4.9162	-4.23877	-3.58632	-5.56681	-4.64802	-4.98395	-4.65983	-6.07941	-6.31907	-5.00554	-5.78238	-3.88195	-3.42591	-4.09008	-4.28398	-5.09503	-4.67387
P43155	-19.0819	-6.26384	-19.0819	-19.0819	-19.0819	-19.0819	-19.0819	-19.0819	-19.0819	-19.0819	-19.0819	-19.0819	-19.0819	-19.0819	-7.7431	-6.32401	-7.54204	-4.75505	-5.86157	-6.19361	-5.88492	-6.71202	-4.77507	-6.54414	-6.56814	-6.79914	-7.84859	-7.34826	-8.03626	-6.82505	-7.33312	-5.53022	-5.05394	-7.2258	-6.73739	-6.83239	-5.73946
P43243	-7.32333	-6.18376	-4.79403	-19.0819	-19.0819	-5.7151	-19.0819	-19.0819	-19.0819	-19.0819	-19.0819	-19.0819	-7.70943	-5.90844	-6.92436	-5.56636	-7.02095	-5.2881	-4.66124	-4.76043	-4.87803	-6.87363	-4.37633	-7.0796	-6.13674	-5.62415	-4.60591	-5.98998	-8.50573	-5.72183	-6.02045	-4.63026	-5.50599	-5.44911	-5.81307	-5.72916	-5.8875
P43304	-19.0819	-19.0819	-19.0819	-19.0819	-19.0819	-19.0819	-19.0819	-19.0819	-19.0819	-19.0819	-19.0819	-19.0819	-19.0819	-19.0819	-8.26119	-6.09033	-6.6238	-7.75795	-5.82762	-5.07427	-6.75246	-5.24019	-4.80606	-6.14993	-3.44256	-5.46981	-5.51355	-4.95345	-6.70694	-5.49573	-5.34335	-4.36346	-5.22814	-5.29223	-5.79863	-5.50306	-5.66141
P43307	-6.22719	-19.0819	-19.0819	-19.0819	-5.39542	-4.87155	-6.95561	-19.0819	-19.0819	-19.0819	-6.58952	-5.98993	-6.06381	-19.0819	-5.33448	-5.75438	-6.99593	-4.70225	-5.89931	-5.62398	-5.88622	-5.29472	-3.46784	-6.27886	-6.62266	-5.57148	-5.37638	-6.10502	-6.79302	-3.609	-4.65254	-5.02665	-9.98852	-5.34434	-5.38787	-7.34925	-5.73208
P43353	-4.88827	-6.67361	-5.79505	-5.17488	-7.03745	-5.55404	-6.63429	-6.58653	-6.85651	-6.79273	-5.43489	-5.79633	-6.32686	-6.23232	-5.18951	-5.56993	-4.66047	-6.00511	-5.20234	-5.2729	-6.06579	-4.54509	-4.51543	-4.80307	-5.10772	-5.25554	-5.28321	-6.39792	-6.32043	-5.10023	-6.0567	-3.60594	-4.47186	-4.43022	-5.26023	-5.42056	-5.40703
P43405	-19.0819	-19.0819	-19.0819	-6.51471	-19.0819	-7.29102	-19.0819	-19.0819	-19.0819	-19.0819	-19.0819	-4.89111	-8.06385	-19.0819	-6.64611	-6.60932	-7.2084	-5.94597	-2.08735	-6.80779	-6.28589	-7.44774	-2.3391	-6.78856	-5.00035	-5.57868	-5.34559	-6.1278	-6.81581	-4.79898	-5.6198	-4.16192	-5.07738	-5.52298	-5.66513	-6.96241	-6.75339
P43487	-5.14871	-6.67327	-7.77272	-19.0819	-19.0819	-4.43812	-6.32114	-19.0819	-19.0819	-19.0819	-19.0819	-19.0819	-8.06405	-19.0819	-5.51828	-5.00068	-5.60529	-5.18552	-4.574	-5.21718	-4.99599	-4.51435	-3.24462	-4.59772	-4.77576	-5.58587	-5.05974	-6.09604	-5.94754	-4.99032	-5.35555	-3.73617	-4.38998	-4.49543	-4.85902	-4.43609	-5.29901
P43489	-7.02713	-19.0819	-6.92387	-19.0819	-19.0819	-19.0819	-19.0819	-19.0819	-19.0819	-6.91255	-7.03412	-6.67213	-19.0819	-19.0819	-6.4527	-6.63633	-6.84012	-5.55588	-5.9437	-5.51554	-7.14499	-6.28976	-4.94263	-6.81956	-6.13207	-6.32071	-4.54102	-7.38232	-5.87217	-3.91201	-6.32346	-6.14523	-7.11123	-7.09736	-7.00944	-6.94186	-6.15366
P43490	-8.24719	-5.66861	-4.53811	-6.6887	-7.23312	-4.07435	-7.40492	-6.7822	-7.05218	-7.21454	-6.75312	-5.54692	-6.04054	-6.42799	-5.34657	-4.91597	-5.70416	-4.74205	-2.58965	-3.59637	-4.23657	-3.71866	-0.864415	-5.54516	-4.33134	-4.47685	-3.35844	-5.57321	-5.66009	-5.31314	-5.13167	-1.15947	-2.95784	-3.13162	-3.91465	-5.5204	-5.04165
P43652	-1.55462	-0.0369464	1.19127	-2.76512	-1.75874	0.45016	-2.60272	-2.03877	-0.608119	-3.12257	1.53701	-0.324584	0.216558	-0.385736	-2.6749	-1.92409	-4.36202	-3.36261	-1.77579	-1.6949	-2.7039	-3.66431	-1.4844	-3.10997	-0.0124745	-2.85143	-3.23158	-1.69672	-0.105821	-1.83571	-0.630874	-2.40032	-3.09014	-1.91956	-3.61185	-3.28524	-1.91235
P43686	-7.66363	-8.05237	-7.75841	-6.8562	-8.76032	-7.2769	-8.03671	-3.77479	-8.83021	-7.99582	-5.59357	-8.60405	-8.38431	-7.95519	-6.50412	-5.53178	-6.28608	-5.06497	-4.6156	-4.19169	-4.80769	-5.112	-3.61694	-5.65536	-4.62564	-6.25398	-5.36728	-7.17591	-6.34066	-5.4982	-5.96944	-4.2137	-3.69692	-4.02429	-5.24925	-6.85438	-5.88134
P45381	-5.54026	-5.39764	-6.0816	-6.62825	-7.32301	-5.5558	-7.08421	-4.45039	-7.81373	-6.72515	-7.10045	-6.35031	-7.02345	-3.22146	-4.4487	-4.72847	-6.33528	-4.98293	-4.4971	-4.71885	-4.42279	-5.35159	-5.29942	-5.02017	-4.30207	-5.61067	-4.54903	-5.30429	-7.60771	-4.39338	-4.52579	-6.24786	-3.09295	-4.63097	-5.08049	-4.64469	-6.04341
P45880	-6.62801	-8.02994	-6.62695	-3.78556	-7.75495	-6.30244	-9.95498	-7.30403	-7.57401	-7.41879	-5.71196	-6.496	-8.83891	-4.90752	-3.32878	-4.666	-2.78333	-3.49704	-5.91557	-4.09772	-3.88877	-2.24443	-3.16732	-3.06361	-4.58173	-3.29548	-5.04817	-4.0145	-5.34977	-6.81753	-4.75869	-2.01527	-2.57589	-4.06231	-4.18076	-1.98304	-4.15923
P45954	-6.63191	-19.0819	-7.68582	-19.0819	-7.46607	-7.00697	-5.22517	-8.23681	-19.0819	-19.0819	-7.59803	-19.0819	-6.95458	-19.0819	-4.54806	-5.3658	-5.72	-5.84576	-6.17691	-6.01921	-5.81157	-5.14441	-5.9053	-4.9301	-7.12468	-5.86464	-5.37286	-4.75036	-7.29839	-5.83062	-6.45596	-6.35008	-5.16682	-6.27227	-5.09752	-5.16395	-5.93875
P45974	-6.52633	-5.11898	-6.44865	-5.57503	-6.84134	-5.29464	-6.73162	-5.77145	-7.27378	-7.13593	-6.29482	-5.60217	-6.41305	-4.16749	-5.59713	-4.39754	-6.03925	-4.95175	-4.26551	-4.59963	-4.27891	-4.94124	-3.45404	-4.57926	-4.54752	-5.16713	-4.26454	-4.89179	-5.86899	-5.25454	-5.91113	-4.60203	-4.51498	-4.18441	-4.74157	-4.72579	-4.5091
P45984	-19.0819	-19.0819	-19.0819	-8.00483	-19.0819	-19.0819	-19.0819	-19.0819	-19.0819	-19.0819	-19.0819	-19.0819	-19.0819	-19.0819	-8.06129	-7.64921	-7.76324	-7.28715	-6.60327	-6.45845	-6.58716	-7.35999	-6.85808	-8.22296	-6.52534	-7.33814	-6.97785	-7.35898	-8.44807	-7.23686	-7.25207	-6.71742	-6.58477	-7.27402	-7.10557	-8.14203	-7.81786
P45985	-19.0819	-19.0819	-19.0819	-7.5826	-19.0819	-6.1628	-8.1775	-19.0819	-19.0819	-19.0819	-19.0819	-19.0819	-7.50451	-19.0819	-6.33488	-6.81156	-7.39428	-6.59551	-6.49785	-6.52792	-7.62032	-7.49853	-5.06933	-7.04263	-6.54959	-6.25087	-6.17401	-6.9514	-7.62246	-6.41125	-6.42646	-5.51355	-6.00794	-5.79027	-6.36453	-6.47291	-6.07817
P46108	-4.84484	-3.21319	-4.7942	-3.95047	-2.92971	-5.09013	-4.39167	-1.58791	-5.22811	-5.73493	-2.17712	-3.13349	-3.90194	-4.11325	-4.54413	-5.42204	-5.0246	-6.10122	-5.17183	-5.77413	-4.80854	-4.84269	-4.80004	-5.24143	-5.71717	-3.2847	-3.26519	-4.30529	-3.26834	-2.01464	-4.89076	-4.1353	-4.11484	-4.10398	-3.77875	-4.45008	-3.50663
P46459	-7.87231	-5.66332	-4.12938	-5.49126	-7.41399	-5.89453	-6.78575	-6.96307	-7.97309	-6.6495	-6.96404	-5.86617	-6.74038	-6.60886	-5.45991	-5.23917	-5.4755	-4.37591	-5.32936	-4.25856	-5.01717	-4.78564	-3.54951	-5.48767	-4.93216	-5.60203	-4.877	-5.25972	-6.16382	-6.15365	-6.89089	-3.64058	-3.73329	-4.73002	-4.62472	-5.36077	-4.73436
P46734	-19.0819	-19.0819	-19.0819	-19.0819	-19.0819	-19.0819	-19.0819	-19.0819	-19.0819	-19.0819	-5.18771	-19.0819	-19.0819	-19.0819	-6.53255	-7.55614	-7.64276	-7.17957	-5.95454	-6.13785	-4.93651	-6.25125	-4.53518	-5.68374	-4.85214	-5.21367	-4.80769	-4.64123	-6.27791	-4.26713	-5.0819	-4.65619	-7.27533	-6.31878	-4.13616	-5.3054	-5.23238
P46776	-4.79295	-4.93818	-5.58554	-5.29217	-5.51352	-5.36308	-5.84099	-6.13654	-6.40651	-5.85047	-5.68467	-5.3285	-5.87687	-5.78233	-3.80362	-4.48661	-4.91273	-5.48283	-3.28172	-6.17674	-3.23554	-3.58601	-2.13426	-4.06352	-3.80816	-5.44527	-3.33804	-5.14609	-5.56654	-5.69254	-3.57861	-3.28163	-3.37112	-4.5852	-4.52114	-5.12091	-4.6817
P46778	-19.0819	-19.0819	-3.6102	-19.0819	-19.0819	-4.56155	-19.0819	-19.0819	-19.0819	-19.0819	-19.0819	-19.0819	-19.0819	-19.0819	-4.42724	-3.13115	-6.22635	-5.42758	-6.94426	-5.51323	-5.34898	-5.49502	-6.2599	-6.12858	-5.98719	-6.8932	-5.3282	-6.75692	-7.41296	-6.20175	-6.21695	-4.43256	-5.72117	-6.2805	-6.03918	-6.20908	-6.67377
P46779	-6.64662	-19.0819	-8.0146	-19.0819	-8.52059	-7.53309	-7.90386	-19.0819	-19.0819	-6.93299	-6.75029	-19.0819	-19.0819	-19.0819	-6.22904	-7.92132	-6.44776	-6.42151	-6.29627	-6.06185	-4.96043	-5.34639	-3.64833	-6.7689	-6.35218	-7.48098	-5.61538	-6.70678	-7.14439	-5.93318	-5.94838	-4.40052	-5.03731	-5.26997	-5.71098	-6.33355	-6.16014
P46781	-7.31116	-6.61289	-5.58907	-6.50884	-7.32084	-4.76398	-6.91458	-6.86992	-7.13989	-7.04469	-6.23114	-5.81292	-6.43423	-6.51571	-4.39132	-5.02504	-5.61985	-4.8153	-4.27295	-4.44335	-4.01801	-3.80184	-1.20207	-4.94132	-4.36098	-5.41319	-3.4762	-5.22513	-5.28472	-6.2314	-5.33057	-2.43739	-3.22079	-3.80338	-3.89285	-4.60286	-4.4814
P46783	-5.54746	-7.61015	-19.0819	-19.0819	-19.0819	-19.0819	-6.65481	-19.0819	-19.0819	-7.55361	-3.90068	-19.0819	-6.68521	-19.0819	-7.72183	-6.98885	-7.01036	-6.21159	-5.03853	-6.44127	-5.28106	-5.52558	-4.63086	-7.06033	-6.15518	-8.54314	-5.56001	-7.94065	-8.28146	-5.88894	-7.15722	-5.67127	-6.77755	-6.9573	-7.02081	-6.77263	-7.16757
P46937	-8.2182	-8.34767	-6.67274	-8.933	-6.34641	-6.19124	-6.95104	-5.20142	-7.49371	-6.91016	-6.58496	-6.4157	-6.96407	-5.15308	-10.3187	-8.1026	-8.85341	-8.05463	-7.95698	-8.14028	-7.97604	-8.48281	-7.4469	-8.33028	-7.83182	-19.0819	-19.0819	-19.0819	-19.0819	-11.4776	-7.28939	-7.80647	-19.0819	-9.28649	-11.3463	-19.0819	-8.02948
P46940	-6.42893	-4.73209	-4.64049	-4.60388	-5.61547	-4.03927	-6.07206	-5.76638	-5.74145	-4.75735	-5.71742	-5.09693	-5.60978	-4.09435	-4.60256	-4.51457	-4.75661	-4.23802	-3.31022	-4.00614	-3.37286	-3.57435	-1.31147	-4.59982	-3.3742	-3.96712	-3.53688	-4.88913	-5.18474	-4.67291	-4.73832	-2.33281	-3.24849	-3.40078	-3.95686	-4.41037	-3.76243
P47736	-8.53206	-19.0819	-19.0819	-6.55338	-7.61791	-19.0819	-19.0819	-19.0819	-19.0819	-19.0819	-19.0819	-6.55293	-8.91816	-19.0819	-7.56295	-6.77424	-5.71869	-5.49241	-5.38777	-5.28518	-5.99413	-7.02255	-6.02542	-5.99362	-6.08988	-7.19045	-6.33098	-6.54387	-7.59452	-6.38331	-7.25201	-6.21823	-6.36955	-5.86428	-6.25201	-6.26406	-6.33852
P47813	-5.22412	-5.15968	-5.30391	-6.66284	-6.01547	-5.96545	-5.96678	-6.72188	-7.08634	-6.18579	-6.55867	-6.74506	-6.46221	-7.09108	-5.42241	-4.99463	-5.05949	-5.39778	-4.59718	-8.5869	-4.91828	-4.96049	-3.78373	-4.7974	-4.51372	-6.24837	-4.1954	-6.16607	-8.26226	-5.69074	-5.83612	-4.71494	-3.62428	-9.04682	-5.46524	-5.13117	-6.26447
P47897	-19.0819	-5.75091	-8.64733	-7.01682	-19.0819	-19.0819	-7.91603	-5.7176	-19.0819	-19.0819	-19.0819	-8.39029	-19.0819	-8.84411	-5.31443	-5.60895	-6.55202	-7.14704	-6.42225	-6.31688	-5.90239	-6.07461	-4.92726	-7.2476	-6.25962	-6.38588	-6.37773	-6.76242	-7.65386	-8.27038	-7.13867	-5.45005	-5.79911	-6.14677	-6.65762	-6.79622	-6.17821
P48048	-19.0819	-7.06256	-4.85521	-4.73513	-6.26712	-19.0819	-7.04477	-19.0819	-19.0819	-7.00601	-19.0819	-19.0819	-19.0819	-19.0819	-5.78768	-6.35962	-5.66729	-5.38919	-5.46892	-5.68467	-6.67114	-5.78429	-5.87403	-6.11406	-6.37048	-6.55912	-6.32603	-5.88866	-7.79625	-6.58504	-6.60024	-5.55607	-6.88238	-6.4924	-5.87464	-6.59237	-6.82605
P48061	-1.3298	-3.16999	-1.90003	-1.90938	-4.71867	-1.35786	-1.94801	-0.675236	-2.33901	0.308638	-2.7406	-5.60405	-4.81478	-2.09681	-0.304106	0.437289	-2.12769	-0.712453	0.325232	-0.900313	0.929237	-2.32198	-0.235596	1.04491	-0.233261	-0.371086	-0.182079	-2.14822	-3.0967	-1.11163	-0.850992	-0.553798	0.383763	-1.09298	-0.161656	0.62175	-1.458
P48147	-6.66981	-5.68429	-5.46279	-7.33965	-7.76981	-7.99878	-7.0462	-7.31889	-7.58886	-7.00532	-6.68011	-6.84555	-7.06254	-6.92091	-6.64034	-6.364	-6.29142	-4.9159	-5.81012	-5.19536	-6.47435	-5.07062	-4.32146	-5.66742	-5.85352	-6.29689	-5.34399	-5.51977	-6.96709	-4.50415	-6.16155	-4.9737	-4.58749	-5.50006	-5.87422	-6.14969	-5.94014
P48163	-19.0819	-19.0819	-19.0819	-19.0819	-19.0819	-6.03862	-5.62951	-19.0819	-19.0819	-19.0819	-19.0819	-19.0819	-19.0819	-19.0819	-6.5565	-7.61075	-7.10243	-6.02517	-6.06934	-7.62408	-6.78306	-5.41462	-4.28306	-8.96532	-4.68216	-5.94342	-4.7627	-6.73848	-8.30607	-6.20362	-5.47757	-5.29686	-5.39648	-5.5097	-8.32079	-5.88052	-7.53139
P48304	-3.52242	-3.7548	-2.64459	-3.3006	-4.64262	-3.56555	-1.783	-5.00635	-4.27405	-5.60752	-4.98149	-3.33702	-6.99354	-3.10066	-6.29849	-5.49265	-6.04	-4.57387	-5.47153	-6.53861	-6.03326	-6.33213	-5.29848	-5.84483	-4.20182	-5.41729	-3.14818	-7.40671	-3.46196	-3.85124	-5.51217	-6.53597	-6.35795	-5.37891	-3.03645	-4.84764	-3.33543
P48506	-5.80328	-5.66163	-5.89806	-5.9438	-6.89997	-5.91534	-6.17636	-4.98758	-8.24348	-6.13548	-5.61002	-5.69757	-6.13497	-6.09484	-5.77864	-5.23618	-5.22329	-4.4351	-4.90415	-3.99844	-4.90149	-4.65334	-4.6697	-4.96164	-4.11219	-5.6849	-6.12969	-6.1949	-5.55338	-5.11981	-5.09453	-4.89512	-3.27609	-4.1439	-4.59141	-4.6372	-5.12653
P48507	-19.0819	-19.0819	-19.0819	-6.70237	-19.0819	-19.0819	-19.0819	-19.0819	-19.0819	-19.0819	-19.0819	-19.0819	-19.0819	-19.0819	-6.05388	-5.8468	-6.59982	-6.21857	-6.18345	-5.88669	-5.37168	-6.19657	-5.70042	-7.12307	-5.76565	-5.9543	-6.55611	-6.80678	-6.28234	-5.98021	-6.68743	-4.78415	-5.29291	-5.62984	-6.06428	-7.32453	-5.88274
P48668	-5.28156	-19.0819	-19.0819	-19.0819	-19.0819	-19.0819	-5.94223	-3.82895	-5.63524	-19.0819	-6.20873	-5.57575	-6.58784	-19.0819	-7.50783	-6.85249	-6.10653	-4.96194	-5.21011	-5.39341	-5.22917	-4.46089	-1.75084	-6.73166	-4.94174	-4.92787	-3.9677	-5.47699	-6.16499	-4.95378	-2.89496	-3.3867	-4.56722	-4.63628	-5.40572	-6.69537	-6.11699
P48735	-4.35584	-5.7065	-3.93678	-4.40565	-7.18044	-4.16777	-5.64638	-2.8474	-7.06139	-5.45259	-6.78323	-5.8114	-5.5065	-4.26603	-3.30667	-3.3215	-4.5161	-2.83587	-2.88813	-2.5441	-2.78104	-2.3656	-2.03757	-3.08698	-3.17275	-4.56741	-2.65871	-2.65357	-4.70478	-5.0281	-5.95902	-2.10899	-2.74114	-2.64756	-3.03186	-4.69977	-2.14611
P48764	-19.0819	-19.0819	-19.0819	-5.52943	-19.0819	-19.0819	-19.0819	-19.0819	-19.0819	-19.0819	-19.0819	-19.0819	-19.0819	-19.0819	-5.91717	-5.46613	-6.4631	-5.16616	-6.42177	-5.74998	-6.47217	-5.80663	-5.97178	-5.9592	-5.19277	-5.62093	-5.27431	-6.9583	-6.80018	-5.13878	-5.19398	-5.54381	-5.5229	-4.87817	-5.74245	-5.72636	-4.57578
P49189	-3.10962	-3.40833	-4.11112	-3.86972	-4.52655	-3.71188	-3.89284	-3.28403	-3.99582	-5.29732	-3.57346	-3.64186	-3.36692	-4.10559	-2.33362	-2.90921	-3.68057	-2.29923	-2.79192	-2.97545	-2.08936	-2.05201	-1.75801	-2.71417	-1.50748	-2.30816	-2.07902	-2.63406	-4.17603	-3.27845	-3.82357	-1.77207	-0.348268	-1.36171	-2.09627	-1.78101	-2.79679
P49247	-5.11341	-7.63141	-5.54968	-4.89158	-6.2101	-4.72668	-2.41902	-5.75918	-4.9519	-5.4456	-6.39453	-4.95114	-3.47012	-5.40497	-6.82505	-6.78826	-3.59395	-6.57221	-6.47456	-6.65786	-6.49362	-6.52696	-7.84616	-9.18959	-19.0819	-7.65241	-19.0819	-9.64705	-19.0819	-19.0819	-5.832	-6.37272	-19.0819	-19.0819	-8.99255	-7.34313	-7.58808
P49257	-5.43705	-19.0819	-19.0819	-19.0819	-8.01933	-6.53591	-19.0819	-19.0819	-19.0819	-7.02539	-19.0819	-19.0819	-19.0819	-19.0819	-6.20538	-6.05249	-5.87219	-5.92657	-6.55016	-6.81636	-5.75785	-4.74778	-5.62473	-6.04684	-5.42703	-5.61567	-5.81372	-6.55771	-6.8528	-5.64159	-5.65679	-5.43014	-5.20455	-5.38164	-5.53206	-5.65905	-5.10606
P49281	-5.50599	-19.0819	-19.0819	-5.69664	-7.01516	-19.0819	-5.50834	-19.0819	-19.0819	-5.49406	-19.0819	-19.0819	-5.48516	-19.0819	-5.532	-6.75982	-6.36853	-5.41715	-5.3195	-7.07378	-5.33856	-5.43464	-5.72461	-4.67501	-7.3747	-7.56335	-19.0819	-19.0819	-19.0819	-19.0819	-19.0819	-5.8962	-5.58843	-6.01601	-4.86422	-19.0819	-6.45452
P49327	-2.80217	-5.64268	-7.40498	-6.17449	-7.025	-5.91447	-6.19779	-5.48503	-6.84405	-7.86324	-6.02098	-7.602	-6.23354	-4.58744	-5.0106	-5.84639	-5.15662	-3.56825	-4.80974	-2.39661	-4.18579	-4.80661	-2.86367	-5.74488	-5.53936	-6.24211	-5.36848	-5.31132	-7.61649	-7.15084	-6.45752	-4.61305	-5.30836	-4.84694	-3.70479	-5.97485	-5.27961
P49368	-6.2085	-4.81031	-5.44214	-5.51208	-6.36782	-4.05044	-5.64873	-4.9166	-5.4486	-5.55675	-5.24516	-4.89573	-5.28345	-4.65694	-3.57579	-3.48699	-5.22985	-2.87172	-3.25361	-2.85818	-3.3637	-3.6821	-2.88736	-3.92192	-2.32022	-4.07608	-3.28831	-4.52642	-5.64157	-4.67615	-5.03187	-2.80172	-1.5572	-2.66383	-3.63205	-3.16667	-3.35323
P49411	-8.24866	-5.93963	-6.13755	-5.54166	-7.92925	-4.83661	-6.41585	-6.68855	-6.95852	-6.37497	-6.04977	-6.33365	-6.42888	-6.33434	-4.41084	-4.546	-4.47892	-3.25211	-5.43464	-4.89413	-3.79848	-3.44134	-3.15212	-4.17725	-4.88985	-6.33039	-3.94695	-4.09707	-5.97364	-4.4303	-5.83169	-3.38668	-4.30949	-3.75327	-3.98405	-6.11257	-2.95387
P49441	-7.65814	-5.45793	-6.30738	-7.05113	-8.3389	-6.85548	-7.43766	-7.88798	-8.33272	-7.5744	-8.62368	-6.00074	-8.03895	-6.76683	-7.53744	-6.53918	-8.15141	-6.11128	-5.51983	-5.80143	-5.90004	-5.66033	-5.31332	-7.03225	-6.55279	-6.56896	-6.0443	-6.88781	-7.68636	-6.7702	-5.79132	-5.88277	-5.78256	-6.36447	-7.00183	-6.34063	-7.88338
P49588	-7.07632	-5.68059	-6.55319	-5.42385	-6.65981	-7.2226	-5.30799	-7.10418	-7.37416	-7.72364	-6.4143	-7.4881	-6.8975	-6.74997	-4.82639	-4.6986	-6.27364	-4.88679	-5.15248	-4.34766	-4.56453	-5.09126	-4.85813	-4.9062	-4.99219	-5.92118	-5.18073	-5.42235	-6.57682	-6.19524	-5.79501	-5.21632	-3.63091	-4.98977	-5.06616	-5.04766	-5.47709
P49589	-19.0819	-19.0819	-19.0819	-19.0819	-19.0819	-19.0819	-7.53248	-19.0819	-19.0819	-19.0819	-7.79391	-19.0819	-19.0819	-19.0819	-4.94585	-5.78929	-7.22962	-5.57324	-5.42974	-5.70625	-6.10631	-5.61349	-4.73894	-6.3044	-5.54123	-6.03764	-5.84096	-6.58675	-7.27476	-5.7025	-6.07876	-4.88357	-4.74918	-5.82738	-6.16235	-6.11569	-6.22923
P49591	-6.89369	-5.90705	-4.68943	-7.24235	-7.53969	-5.6127	-6.89341	-5.06685	-7.35875	-8.33484	-7.42162	-6.20734	-7.56361	-6.44705	-5.84835	-5.90459	-7.87979	-4.9294	-5.53344	-4.84821	-5.07642	-4.95696	-3.72479	-5.9901	-4.56772	-6.28057	-4.46212	-6.24752	-6.84668	-5.3453	-5.86707	-4.73495	-4.33076	-4.94768	-5.41753	-5.4243	-5.34614
P49641	-6.39245	-5.30374	-6.07463	-5.75803	-8.47289	-4.85742	-6.16902	-6.62562	-7.07029	-5.68119	-5.56531	-5.94915	-6.63155	-6.27142	-5.00338	-4.55059	-5.44183	-4.98274	-4.31158	-4.89722	-4.16959	-5.47725	-5.48334	-4.32397	-5.40725	-5.19939	-4.95321	-6.53187	-6.47348	-5.4265	-5.72525	-4.9526	-4.86312	-4.93147	-5.14366	-4.8256	-6.09687
P49748	-7.0373	-6.3838	-4.94733	-5.50027	-7.34245	-5.7046	-7.52334	-6.89153	-7.1615	-6.57795	-6.66462	-6.0835	-6.80484	-6.53732	-5.27653	-5.64837	-5.31273	-4.18494	-5.07981	-5.78214	-4.20015	-4.12058	-3.9125	-5.14152	-4.59832	-5.6893	-3.5087	-4.88005	-6.02548	-6.45403	-6.20185	-3.66304	-4.34009	-4.57819	-4.73883	-5.38507	-3.98202
P49750	-5.85156	-5.27083	-5.94634	-6.88875	-6.94825	-6.11368	-6.22464	-4.95063	-6.7673	-6.18376	-5.85855	-6.20939	-6.23766	-4.48984	-7.30131	-7.26452	-7.84724	-6.75973	-6.00194	-7.49601	-6.83591	-7.444	-8.51103	-7.8891	-8.27188	-7.63467	-4.99975	-7.89514	-8.58315	-2.82014	-6.14586	-7.07277	-7.25511	-7.23935	-5.87465	-8.64848	-7.53762
P49755	-19.0819	-19.0819	-19.0819	-19.0819	-19.0819	-19.0819	-19.0819	-19.0819	-19.0819	-19.0819	-19.0819	-6.43999	-7.54554	-19.0819	-5.69329	-5.42617	-4.44783	-4.93616	-3.83958	-5.03785	-5.23075	-4.03659	-2.58659	-5.16416	-5.97096	-6.40821	-4.60873	-5.79084	-7.42097	-5.74272	-6.05198	-3.60761	-4.70762	-4.59738	-5.41559	-5.92151	-4.56814
P49768	-19.0819	-19.0819	-5.19807	-6.32341	-19.0819	-19.0819	-19.0819	-19.0819	-19.0819	-19.0819	-19.0819	-19.0819	-19.0819	-19.0819	-6.71501	-7.28906	-7.08375	-5.82102	-7.04576	-5.72428	-6.20638	-6.6805	-6.43463	-6.56062	-6.32143	-6.49878	-6.82044	-7.0479	-7.73591	-6.5247	-7.05571	-6.3121	-5.32944	-5.93748	-5.64328	-7.90797	-6.69038
P49821	-19.0819	-19.0819	-19.0819	-19.0819	-7.60549	-6.15758	-19.0819	-19.0819	-19.0819	-19.0819	-19.0819	-19.0819	-19.0819	-19.0819	-5.13261	-5.34721	-6.40837	-6.38137	-5.17658	-5.35989	-4.69228	-6.80947	-4.40252	-6.13414	-4.78124	-6.54453	-5.35682	-5.03943	-6.79818	-5.58697	-5.60217	-5.35728	-5.46456	-5.15219	-5.8626	-6.68379	-4.50804
P49840	-19.0819	-7.35261	-19.0819	-6.79336	-19.0819	-8.221	-8.9808	-5.3124	-19.0819	-19.0819	-19.0819	-19.0819	-19.0819	-7.45958	-7.54142	-9.10739	-8.82288	-7.28857	-6.20254	-6.401	-6.37994	-8.40039	-6.85103	-7.59498	-5.95473	-7.2801	-6.23848	-7.19999	-7.888	-6.92673	-6.69199	-6.92995	-6.7642	-6.26435	-6.47572	-7.37529	-6.24213
P49841	-19.0819	-19.0819	-19.0819	-19.0819	-19.0819	-19.0819	-19.0819	-19.0819	-19.0819	-19.0819	-19.0819	-8.15188	-19.0819	-19.0819	-9.01709	-7.27609	-7.85881	-7.10018	-6.63358	-6.5264	-8.11851	-9.50766	-7.32844	-5.7184	-9.34187	-8.65696	-8.16482	-9.20608	-9.89409	-7.13026	-8.31473	-6.34919	-9.04483	-8.76138	-9.17022	-9.87611	-8.47072
P49903	-7.25362	-5.7867	-5.56034	-19.0819	-19.0819	-19.0819	-8.16581	-19.0819	-19.0819	-8.13307	-19.0819	-19.0819	-8.18697	-19.0819	-7.09274	-7.10598	-7.6887	-6.88992	-6.8441	-6.97558	-7.67266	-6.92217	-6.17311	-7.50569	-5.6884	-6.90617	-5.29792	-7.33543	-7.31333	-7.89116	-6.51807	-6.20208	-6.10293	-6.06153	-6.93527	-6.76139	-6.68204
P49908	-2.7395	-2.8708	-2.57683	-2.53627	-2.52266	-2.09533	-1.07657	-3.12782	-3.3978	-3.93646	-2.48904	-2.31979	-2.14085	-2.77361	-4.22575	-5.69876	-1.90749	-4.02124	-6.44491	-6.37559	-5.53361	-0.981147	-4.32869	-2.6	-5.39277	-3.52558	-5.44886	-3.45009	-4.37489	-5.70787	-5.72307	-6.48939	-5.42939	-6.85595	-6.32497	-7.30109	-5.19125
P50053	-4.25281	-6.06972	-3.78528	-4.96324	-4.63285	-5.05117	-5.30572	-2.73738	-5.5792	-5.24986	-5.60482	-4.64095	-5.31885	-4.81178	-2.7082	-2.64982	-4.31634	-2.97839	-2.98089	-3.66186	-2.59537	-3.79562	-3.50306	-2.55865	-2.59802	-3.26723	-2.89219	-4.0891	-4.8588	-3.87625	-3.54392	-3.74868	-0.569934	-2.55982	-3.30821	-1.99673	-3.36547
P50135	-5.2709	-5.69145	-5.73137	-6.13442	-5.78578	-5.24987	-6.00967	-6.28237	-6.84698	-6.45411	-4.91131	-6.25232	-6.16352	-3.15375	-3.9749	-5.031	-5.21446	-6.30125	-3.32777	-4.31879	-4.52868	-4.28278	-6.0211	-4.72716	-5.04124	-4.4063	-4.01159	-3.67189	-5.45227	-4.41037	-4.37591	-5.49557	-4.00496	-4.31902	-3.83782	-4.43681	-4.63408
P50148	-5.81004	-4.15056	-4.9332	-2.71142	-5.39771	-4.41657	-5.02118	-5.4842	-6.315	-4.4271	-5.97119	-4.79221	-7.71745	-5.166	-3.70642	-3.49403	-3.67866	-4.49006	-4.36504	-4.31068	-4.69446	-3.35814	-4.84682	-2.92649	-3.92493	-4.02401	-3.36182	-3.68205	-5.4368	-3.96431	-4.93723	-3.84596	-3.96544	-3.33362	-3.78132	-3.98676	-3.17301
P50151	-9.48815	-9.87689	-7.86891	-5.42109	-19.0819	-19.0819	-8.58898	-5.85895	-19.0819	-19.0819	-19.0819	-5.81178	-19.0819	-19.0819	-6.59091	-8.83208	-6.08259	-6.96883	-6.91961	-7.80916	-6.54066	-6.58036	-6.92671	-5.58738	-5.88028	-6.06892	-6.42466	-6.61804	-7.30605	-6.09484	-6.35972	-4.70483	-5.66718	-6.28201	-5.96354	-5.55021	-6.26052
P50213	-9.33594	-19.0819	-19.0819	-19.0819	-19.0819	-6.29592	-19.0819	-19.0819	-19.0819	-19.0819	-19.0819	-19.0819	-19.0819	-19.0819	-6.72194	-7.10203	-6.85241	-5.28766	-5.95599	-5.59421	-7.43779	-6.01934	-4.53157	-6.53282	-6.32472	-6.1121	-6.05706	-6.66122	-7.34923	-6.13802	-6.15322	-5.03891	-5.61665	-6.01912	-5.77576	-6.27535	-4.87847
P50395	-3.86213	-3.07451	-2.70105	-3.45432	-5.50854	-3.65012	-3.97088	-4.52501	-5.14591	-4.59501	-3.61307	-3.50392	-3.64503	-1.55355	-2.736	-2.63985	-3.16649	-2.46084	-1.87761	-1.56079	-2.19627	-2.66319	-1.40226	-2.28331	-1.90012	-2.97719	-2.08615	-2.68862	-4.19863	-2.87485	-2.65511	-1.65931	-0.714419	-1.48481	-2.47982	-2.38463	-3.35402
P50402	-19.0819	-6.90095	-19.0819	-19.0819	-10.3071	-19.0819	-9.58349	-6.25225	-19.0819	-19.0819	-19.0819	-7.82783	-19.0819	-5.84841	-7.0911	-7.78146	-7.63703	-7.2631	-5.96606	-7.00199	-6.12622	-6.86646	-5.16661	-7.94627	-7.233	-6.4429	-5.91611	-7.8363	-6.03317	-6.46882	-6.48402	-5.78902	-6.45143	-6.23134	-8.42373	-6.47615	-6.03992
P50416	-19.0819	-19.0819	-19.0819	-7.7653	-19.0819	-19.0819	-19.0819	-19.0819	-19.0819	-6.5896	-19.0819	-19.0819	-19.0819	-19.0819	-7.07342	-7.40371	-7.49526	-5.40004	-8.51353	-6.48085	-6.07803	-7.09202	-6.13764	-7.27229	-6.56955	-6.7582	-6.38412	-7.46359	-7.99532	-6.78411	-6.79932	-6.31029	-7.24906	-3.93395	-6.83229	-8.15513	-6.05285
P50440	-4.63686	-6.32949	-6.05955	-3.78203	-6.80749	-6.22988	-4.7129	-6.35657	-6.5473	-6.12684	-3.56065	-6.63116	-5.51573	-7.95302	-2.0969	-3.56674	-4.04223	-4.2307	-4.71417	-5.73698	-3.19304	-4.56316	-5.04399	-2.24323	-5.49609	-4.19521	-2.63682	-3.74123	-6.13567	-6.20304	-5.59617	-4.13871	-3.20181	-4.23513	-3.29074	-3.62347	-3.20906
P50453	-19.0819	-5.88425	-7.04034	-19.0819	-19.0819	-6.24623	-19.0819	-3.80359	-19.0819	-19.0819	-6.95256	-19.0819	-19.0819	-19.0819	-4.90247	-5.58871	-6.2117	-6.2619	-6.15748	-4.97023	-5.33433	-6.31825	-4.1406	-7.87011	-4.85394	-6.7493	-5.74143	-6.52364	-7.21165	-6.00044	-6.63184	-4.56804	-5.68462	-5.98333	-5.84651	-5.80981	-6.16612
P50502	-4.95868	-5.35796	-4.57126	-4.24525	-5.57317	-5.20768	-5.02008	-5.12225	-4.63068	-4.1187	-4.04782	-4.46695	-4.79157	-4.76804	-2.90204	-3.31602	-4.06422	-4.13474	-4.90868	-4.38616	-4.35179	-3.3146	-3.43816	-2.64027	-3.18695	-3.62669	-2.66699	-3.31738	-4.45648	-3.29551	-4.17717	-3.19894	-1.61199	-3.11272	-3.06263	-2.19069	-3.0873
P50552	-6.5594	-5.99693	-3.9419	-5.328	-6.64651	-6.99661	-8.52116	-3.88074	-5.78417	-6.6875	-5.46555	-5.33147	-6.69499	-4.50759	-9.11511	-7.12347	-7.63865	-6.42227	-6.88063	-6.99307	-7.06012	-7.05844	-5.99686	-7.34393	-6.54662	-6.36296	-6.07084	-7.04346	-4.1688	-6.3739	-7.90285	-3.96294	-4.7922	-5.8546	-7.06789	-7.55305	-5.54628
P50570	-6.84937	-4.18701	-6.05454	-5.02296	-7.94606	-6.62463	-7.1433	-7.49514	-7.76511	-8.5766	-6.9401	-6.80034	-7.23547	-7.14093	-4.11823	-3.87944	-4.58943	-3.8386	-4.07328	-4.21065	-3.60301	-3.68222	-2.74241	-3.98666	-3.95586	-4.63503	-3.87699	-4.12544	-4.9473	-5.31337	-4.78703	-3.03014	-2.48359	-3.03023	-4.11684	-3.77995	-4.67803
P50583	-6.09486	-19.0819	-8.30833	-19.0819	-19.0819	-19.0819	-8.35181	-19.0819	-7.95464	-8.40336	-19.0819	-8.05129	-7.12557	-19.0819	-8.57748	-5.4852	-6.06792	-5.26915	-2.85007	-5.69133	-5.19055	-6.33747	-5.30391	-5.00763	-19.0819	-19.0819	-8.33515	-19.0819	-7.15711	-19.0819	-7.70504	-7.57125	-19.0819	-19.0819	-8.46286	-8.23571	-19.0819
P50591	-19.0819	-19.0819	-19.0819	-6.36152	-19.0819	-5.42701	-6.97398	-19.0819	-19.0819	-19.0819	-19.0819	-6.43864	-6.40469	-19.0819	-5.17399	-5.1372	-6.40075	-5.77362	-4.82349	-5.6611	-3.73308	-5.31668	-5.21813	-4.45137	-6.74395	-7.91829	-9.39698	-7.48171	-8.16972	-4.47107	-7.63488	-6.80124	-5.66526	-6.67821	-5.32188	-7.1886	-6.01308
P50851	-8.0934	-19.0819	-19.0819	-7.00145	-9.94486	-8.46145	-2.79655	-9.49394	-19.0819	-19.0819	-19.0819	-5.75831	-8.47542	-19.0819	-8.52742	-7.56876	-6.0853	-5.86766	-6.29336	-5.16591	-6.05514	-5.82884	-4.98252	-6.89462	-5.74424	-3.44405	-6.54056	-5.30135	-7.38375	-6.17254	-6.18774	-5.59849	-5.86435	-5.99299	-6.79098	-6.61376	-6.04474
P50914	-5.59365	-19.0819	-19.0819	-19.0819	-19.0819	-19.0819	-7.10758	-19.0819	-7.65025	-19.0819	-19.0819	-19.0819	-6.25363	-19.0819	-6.58961	-6.63526	-5.35215	-4.93265	-4.55462	-4.7544	-5.24216	-3.60268	-3.23569	-4.95442	-4.43844	-5.28321	-4.08449	-4.7362	-5.55471	-4.3435	-4.64443	-2.80787	-3.71087	-3.90684	-4.19838	-4.70929	-5.27521
P50990	-5.40662	-4.19715	-4.66544	-5.03332	-5.71392	-3.92906	-5.06894	-4.64389	-6.00161	-5.84524	-5.55363	-5.16208	-4.91525	-4.01344	-3.45287	-4.20835	-5.20816	-3.80343	-3.9869	-3.55956	-3.93869	-3.50707	-3.70059	-3.98827	-2.22771	-3.44663	-2.88385	-4.0173	-4.80726	-4.0405	-3.6505	-2.47172	-2.11969	-2.40725	-3.43873	-2.71299	-3.06572
P50995	-3.6681	-3.8346	-3.67238	-0.691906	-4.30471	-2.98208	-3.53137	-1.30737	-4.98471	-3.7736	-3.97108	-2.48828	-4.6893	-1.44502	-2.00183	-0.575023	-0.932505	0.166994	-0.851889	-1.88011	-0.351673	-1.90748	-0.765743	-0.482786	-0.0459976	-1.66671	0.142266	-1.36929	-3.10492	-2.44392	-2.90596	-0.997807	-0.980558	-1.11073	-2.25924	-1.97882	-1.60135
P51148	-4.45814	-4.47786	-4.18389	-3.00632	-6.21273	-3.6223	-5.06873	-4.73488	-5.47908	-4.33304	-3.6525	-3.73658	-4.56001	-4.38067	-3.27359	-2.99609	-3.45296	-3.10195	-2.01148	-3.1149	-2.8883	-2.57749	-3.87116	-2.57835	-2.73991	-3.56831	-3.68886	-4.12507	-6.31503	-2.94772	-3.2693	-2.85961	-2.90344	-2.00503	-3.82517	-2.7344	-4.10035
P51149	-3.2103	-4.61914	-2.29176	-2.5005	-5.01391	-3.55926	-4.39963	-4.59175	-5.78699	-4.00008	-4.21253	-3.9023	-4.4895	-0.061131	-3.18188	-3.30244	-3.22159	-1.85384	-3.0856	-2.04803	-3.15449	-2.49407	-2.16238	-2.46252	-3.03323	-2.71578	-2.90721	-2.68043	-4.85532	-2.84571	-3.81082	-1.87391	-2.34245	-2.99658	-2.90079	-2.91944	-2.94553
P51151	-19.0819	-19.0819	-7.13669	-5.7551	-19.0819	-19.0819	-7.41499	-19.0819	-19.0819	-19.0819	-4.95933	-5.33026	-19.0819	-19.0819	-5.66449	-6.14399	-5.91259	-5.54904	-5.84807	-6.15379	-4.65833	-5.5813	-4.78099	-5.27868	-5.86391	-5.78809	-5.05668	-5.42198	-6.48941	-5.2782	-5.2934	-5.04027	-4.53158	-5.08576	-5.09299	-5.63692	-4.99886
P51159	-5.87803	-19.0819	-19.0819	-5.6562	-6.0744	-19.0819	-4.80424	-19.0819	-19.0819	-19.0819	-5.20334	-19.0819	-4.72683	-19.0819	-5.72214	-5.77464	-4.64605	-4.05839	-6.71304	-1.98481	-4.68718	-6.41859	-5.08702	-5.94746	-6.97489	-6.17686	-4.98302	-4.67747	-6.45324	-9.60581	-5.25723	-3.53705	-5.13324	-4.77172	-2.86879	-7.08593	-4.98876
P51170	-2.00017	-4.2118	-2.73241	-0.721965	-3.73433	-0.90308	-2.85169	-4.20051	-3.1014	-3.06602	-3.02639	-3.31478	-5.33572	-1.32623	-1.48033	-0.841583	-3.3328	-0.125394	-0.757309	-0.959872	-1.58	-1.97456	-3.09763	-1.64652	-2.04317	-2.31383	-1.53156	-2.27014	-3.68415	-0.386365	-0.587202	-3.35505	-1.15145	-1.52377	-2.43442	-1.94549	-2.80867
P51178	-6.55059	-5.67524	-5.26687	-3.97319	-6.33831	-4.81137	-6.46234	-4.12744	-6.15736	-6.62039	-5.33817	-4.47475	-7.21046	-4.14032	-4.40562	-4.12918	-4.05264	-3.59156	-3.01153	-4.65471	-3.60411	-4.19626	-2.7021	-4.93154	-3.44485	-4.29769	-4.03407	-4.71024	-5.11936	-3.95841	-4.44127	-3.6384	-3.81848	-3.47585	-3.98517	-4.48451	-3.90123
P51452	-6.64149	-7.57099	-19.0819	-6.28741	-19.0819	-5.70345	-7.95323	-19.0819	-19.0819	-7.91235	-19.0819	-19.0819	-7.20118	-7.87171	-6.20416	-5.98458	-6.5673	-5.88521	-6.22169	-5.80132	-6.0307	-5.90692	-5.49232	-5.62259	-6.28849	-5.8963	-4.88183	-5.68035	-6.7663	-6.23709	-5.89488	-5.18958	-4.92908	-5.60655	-5.60901	-4.71408	-5.24096
P51511	-5.64721	-19.0819	-19.0819	-19.0819	-19.0819	-7.11787	-6.1603	-9.00302	-19.0819	-19.0819	-19.0819	-8.19499	-19.0819	-19.0819	-5.82594	-5.21984	-6.78862	-5.5731	-5.47544	-6.57007	-5.4945	-7.32756	-5.46279	-5.63211	-7.81365	-7.43159	-7.17809	-7.96031	-8.64831	-7.4371	-4.57656	-7.23571	-7.05054	-7.19003	-7.49651	-6.49697	-7.60278
P51570	-5.77735	-4.58046	-5.36481	-5.132	-6.90869	-4.11615	-5.74043	-3.27189	-7.12784	-5.78968	-4.76849	-4.09412	-5.629	-5.5616	-4.15698	-3.44928	-4.83215	-4.13744	-4.05947	-5.09778	-2.27492	-4.25598	-3.64474	-3.94682	-3.04802	-4.21482	-4.13665	-4.33783	-5.10135	-4.03137	-4.50381	-4.05435	-1.81111	-3.73048	-4.16517	-3.22919	-4.57149
P51571	-7.41742	-19.0819	-19.0819	-19.0819	-19.0819	-19.0819	-19.0819	-19.0819	-8.33316	-6.20786	-6.79646	-19.0819	-19.0819	-19.0819	-5.80239	-5.4014	-5.61393	-4.61922	-4.56775	-4.49032	-4.807	-4.14299	-3.2233	-5.71826	-7.84712	-6.69783	-5.09761	-5.82211	-4.18465	-5.32747	-5.63518	-4.00489	-5.5827	-4.12707	-5.06776	-5.80562	-4.82686
P51572	-6.06804	-6.02757	-2.06018	-7.47961	-6.16185	-6.50863	-6.44111	-6.71381	-6.98378	-6.40023	-6.07503	-5.90577	-9.30327	-6.3596	-5.48737	-5.72574	-5.5719	-3.77742	-4.58358	-6.50357	-4.83845	-5.11751	-2.86177	-5.38421	-4.85711	-5.7882	-5.17689	-6.17587	-6.86388	-5.65267	-5.82932	-4.00274	-4.57077	-6.60394	-6.03685	-6.41581	-5.30258
P51580	-5.98553	-5.66188	-5.88368	-7.40997	-6.49903	-5.61414	-7.45951	-6.6313	-6.97171	-6.93795	-5.4906	-5.50861	-6.72812	-5.37156	-4.61241	-5.21593	-7.4131	-4.539	-4.28411	-3.32185	-4.26978	-5.53896	-3.96645	-4.90696	-3.92958	-4.79179	-4.47923	-3.86337	-7.36675	-5.0132	-4.47613	-4.84888	-2.54112	-4.76073	-4.62185	-5.25262	-4.58081
P51648	-9.35695	-19.0819	-19.0819	-6.42379	-19.0819	-19.0819	-19.0819	-19.0819	-19.0819	-19.0819	-19.0819	-19.0819	-19.0819	-19.0819	-5.69495	-6.23028	-6.05513	-5.71256	-5.47053	-6.55729	-5.80352	-4.78159	-3.67637	-5.24236	-5.97355	-7.17584	-5.58814	-6.86907	-7.11395	-5.90274	-5.91794	-4.37015	-5.29026	-5.13039	-6.28336	-5.93512	-6.0438
P51659	-7.4924	-19.0819	-9.53161	-19.0819	-19.0819	-19.0819	-19.0819	-19.0819	-19.0819	-8.61779	-19.0819	-9.27457	-19.0819	-19.0819	-6.82863	-8.86579	-7.34648	-6.76869	-5.53878	-5.64404	-6.46911	-4.70894	-3.91189	-7.53198	-6.19057	-6.8889	-6.61287	-5.52291	-7.61634	-6.40513	-9.17859	-3.75962	-5.39968	-7.09332	-5.92174	-7.61219	-5.67206
P51665	-7.47081	-7.00622	-6.55598	-19.0819	-19.0819	-4.9799	-7.84389	-19.0819	-19.0819	-19.0819	-19.0819	-19.0819	-7.7432	-19.0819	-5.51705	-5.62679	-6.73964	-5.93259	-6.10368	-3.90872	-5.61765	-5.4979	-4.78507	-5.41053	-4.60417	-5.52283	-4.73822	-6.31035	-6.26519	-5.05398	-5.22061	-4.83037	-4.19049	-4.67066	-5.32951	-5.34965	-5.21966
P51687	-7.49457	-19.0819	-3.96624	-19.0819	-19.0819	-19.0819	-6.82153	-8.39718	-19.0819	-19.0819	-19.0819	-19.0819	-8.13752	-19.0819	-7.10566	-7.05584	-7.62565	-6.83979	-6.74214	-6.92544	-4.63427	-6.56624	-8.99757	-7.75507	-4.48657	-7.24252	-5.47058	-4.6759	-7.61323	-6.40202	-6.5826	-7.15872	-5.8671	-6.16454	-6.59586	-7.46611	-6.24421
P51692	-19.0819	-19.0819	-19.0819	-19.0819	-19.0819	-19.0819	-19.0819	-4.96326	-19.0819	-19.0819	-19.0819	-6.90795	-19.0819	-19.0819	-8.15423	-8.28504	-7.55754	-5.92245	-6.26665	-6.95498	-6.10572	-7.1543	-6.56844	-7.3186	-6.06124	-8.04339	-7.22741	-7.97713	-8.33857	-7.12736	-7.82144	-5.41193	-5.76515	-5.75068	-6.77125	-8.19652	-7.29304
P51795	-19.0819	-19.0819	-8.32398	-8.00738	-19.0819	-19.0819	-19.0819	-19.0819	-19.0819	-19.0819	-6.22591	-5.71972	-19.0819	-19.0819	-6.07894	-5.67744	-6.62488	-5.84571	-4.27311	-6.04802	-5.59045	-8.34093	-5.72342	-6.53302	-5.87902	-6.67516	-5.45642	-6.26636	-7.12423	-5.92332	-5.42405	-6.38367	-5.51624	-5.42585	-6.28171	-7.2161	-5.83301
P51808	-19.0819	-19.0819	-19.0819	-19.0819	-19.0819	-19.0819	-19.0819	-19.0819	-19.0819	-19.0819	-19.0819	-6.57907	-19.0819	-4.34272	-5.567	-5.53021	-6.11293	-4.99714	-5.96032	-5.0989	-6.36304	-6.09035	-4.82011	-5.5898	-6.2646	-6.69633	-6.12174	-7.00236	-7.69037	-6.55285	-6.49436	-6.61188	-5.12557	-6.51349	-6.34786	-6.41638	-6.13427
P51812	-19.0819	-19.0819	-19.0819	-4.72209	-9.14526	-7.66184	-19.0819	-2.56043	-19.0819	-6.98494	-5.20245	-5.25967	-19.0819	-8.34013	-5.80715	-4.97789	-5.62342	-4.21275	-4.55486	-3.23538	-4.48638	-5.11771	-3.98392	-4.63598	-4.39459	-5.05946	-5.39099	-5.66765	-5.84235	-5.04707	-4.64634	-3.51542	-2.79727	-3.73973	-4.49984	-4.45494	-4.80652
P51858	-7.10812	-6.66646	-4.35702	-5.98379	-7.3744	-5.89099	-8.372	-6.92349	-7.19346	-6.60991	-6.28471	-6.85081	-6.43486	-6.56928	-6.51077	-6.24697	-19.0819	-19.0819	-19.0819	-19.0819	-19.0819	-6.20554	-5.08984	-19.0819	-19.0819	-7.62225	-6.55191	-19.0819	-19.0819	-19.0819	-19.0819	-5.58955	-5.77655	-19.0819	-7.51686	-6.59303	-7.74091
P51888	-1.57017	-2.18074	-2.95636	-4.44369	-1.00586	-4.5344	-2.96117	-3.63538	-4.04586	-1.43874	-4.48744	-5.20519	-4.36474	-3.28117	-3.15743	-2.9251	-3.4956	-4.7982	-4.89451	-4.92529	-4.94926	-4.90587	-4.7316	-4.06133	-5.58113	-4.57696	-5.557	-5.47195	-3.24122	-5.20218	-4.38691	-4.74735	-5.81831	-4.71127	-5.49448	-4.7293	-4.30452
P51970	-6.8713	-5.12461	-19.0819	-19.0819	-19.0819	-5.77052	-19.0819	-19.0819	-19.0819	-19.0819	-19.0819	-19.0819	-7.2574	-4.78749	-5.41428	-5.84382	-5.47511	-5.12357	-5.26737	-6.11862	-5.3525	-5.8728	-4.65548	-6.22119	-5.73929	-8.13888	-4.77461	-5.99483	-7.22009	-6.00888	-6.76682	-5.84163	-5.85794	-5.73804	-6.0031	-6.01621	-4.95667
P51991	-19.0819	-1.48428	-2.79632	-19.0819	-3.88392	-7.33076	-8.09056	-19.0819	-19.0819	-19.0819	-19.0819	-6.45795	-19.0819	-19.0819	-5.19404	-4.83176	-5.38982	-5.20831	-4.34719	-5.37968	-5.40907	-4.19212	-1.9743	-5.00158	-6.10501	-6.91306	-4.71189	-5.59344	-6.28145	-0.0451124	-5.08544	-3.5455	-4.79037	-4.46239	-5.3755	-5.9979	-5.13042
P51993	-19.0819	-19.0819	-7.437	-8.74272	-19.0819	-6.15207	-5.46002	-19.0819	-19.0819	-9.29674	-19.0819	-19.0819	-6.85082	-19.0819	-6.75322	-4.52366	-6.38939	-5.59062	-6.27892	-5.67627	-7.31723	-5.98615	-4.76278	-5.36034	-5.61942	-7.91316	-7.20885	-7.63787	-8.32587	-7.11466	-7.12987	-6.91327	-6.7373	-6.21032	-6.54559	-9.02412	-7.10647
P52272	-4.74999	-3.48608	-4.83356	-6.27705	-4.08722	-3.1259	-4.24798	-2.38798	-4.62901	-4.22594	-2.93295	-4.07476	-4.29158	-5.43696	-6.50819	-2.9061	-5.71772	-4.40662	-5.5464	-5.35834	-6.18978	-5.55255	-4.0797	-5.98161	-3.89465	-5.50073	-3.7908	-4.69413	-6.42148	-2.37679	-3.33597	-4.66661	-3.84901	-4.1786	-4.6087	-6.13847	-4.86606
P52306	-7.38619	-7.79766	-19.0819	-19.0819	-7.19808	-19.0819	-19.0819	-19.0819	-19.0819	-19.0819	-19.0819	-19.0819	-7.79502	-19.0819	-6.85674	-6.85885	-6.87748	-6.65582	-6.83333	-6.16354	-7.03329	-6.46744	-5.71638	-6.61059	-5.89279	-7.94366	-6.57945	-6.40632	-7.60479	-6.39358	-6.02821	-6.5603	-6.00702	-6.13256	-6.68296	-6.58635	-5.93181
P52434	-5.03602	-5.8234	-5.38323	-4.81419	-5.43863	-6.06625	-5.90969	-3.92299	-6.19346	-7.87872	-4.03946	-4.66679	-4.81255	-2.50188	-6.03626	-5.62565	-6.88849	-6.08972	-6.51158	-6.17537	-6.60216	-6.48525	-5.92151	-6.85644	-6.16292	-6.10462	-5.91356	-5.78508	-6.13817	-4.01145	-5.33783	-6.04266	-5.6596	-5.20108	-5.0273	-6.7617	-5.96739
P52565	-2.58498	-4.05944	-5.2082	-1.90063	-3.04053	-3.6362	-2.73605	-2.94162	-4.23524	-4.20405	-3.2221	-3.95212	-3.56713	-3.22398	-2.02221	-2.33271	-3.21831	-1.80153	-3.28663	-1.77348	-1.88549	-1.95539	-1.0366	-2.28386	-3.4755	-2.81962	-2.1338	-3.17282	-4.13681	-1.52896	-2.06188	-2.09227	-1.80425	-2.09842	-2.31533	-2.40619	-3.36032
P52566	-6.18723	-3.04793	-1.39219	-6.33666	-1.74511	-3.51075	-4.297	-3.66908	-2.59486	-5.01573	-3.51167	-3.34242	-4.39217	-1.79078	-5.23159	-5.94219	-4.84524	-3.84352	-5.11142	-4.38581	-5.65181	-3.88368	-4.14366	-4.95563	-4.21365	-3.08548	-5.59838	-6.13127	-4.13815	-3.94281	-3.7083	-1.17228	-1.75314	-3.7635	-6.29197	-3.51016	-8.05359
P52597	-19.0819	-19.0819	-19.0819	-19.0819	-19.0819	-19.0819	-19.0819	-19.0819	-19.0819	-19.0819	-19.0819	-19.0819	-19.0819	-19.0819	-7.20972	-7.17293	-7.75565	-7.27629	-6.85922	-7.04253	-7.60005	-7.35241	-5.73677	-6.96217	-5.95803	-5.62746	-6.06892	-5.02233	-7.3838	-6.17259	-6.18779	-5.9712	-6.48023	-5.88698	-6.48142	-7.51604	-6.15692
P52789	-6.5052	-19.0819	-19.0819	-19.0819	-19.0819	-6.11848	-19.0819	-19.0819	-19.0819	-19.0819	-19.0819	-3.99817	-19.0819	-4.15923	-7.04943	-5.64558	-6.67869	-5.87991	-5.74854	-5.96556	-5.80132	-6.8575	-5.01343	-6.19009	-5.46222	-5.91892	-5.68582	-6.46804	-7.15604	-5.94483	-7.56768	-4.98614	-5.35546	-6.16546	-5.74396	-5.96135	-6.71201
P52798	-4.49621	-5.80645	-5.51249	-6.23937	-5.52957	-5.03099	-5.73684	-6.06348	-6.3895	-5.53011	-6.78894	-5.25545	-5.92227	-5.70927	-6.22333	-19.0819	-6.06787	-19.0819	-19.0819	-19.0819	-19.0819	-6.25063	-19.0819	-6.25743	-7.82154	-5.80992	-5.85555	-19.0819	-19.0819	-19.0819	-19.0819	-7.83471	-19.0819	-19.0819	-7.03399	-6.58174	-19.0819
P52799	-19.0819	-19.0819	-19.0819	-7.37249	-6.08357	-19.0819	-19.0819	-19.0819	-4.69912	-19.0819	-7.60131	-4.64353	-6.13672	-19.0819	-6.16228	-5.6979	-6.14028	-6.07797	-5.68849	-6.84002	-5.83084	-7.80943	-4.37402	-6.3199	-5.30044	-5.48908	-5.25599	-6.0382	-4.38605	-5.515	-5.5302	-5.33153	-6.56803	-4.49209	-5.3837	-7.65562	-3.18443
P52888	-19.0819	-19.0819	-19.0819	-19.0819	-19.0819	-19.0819	-19.0819	-19.0819	-19.0819	-19.0819	-19.0819	-19.0819	-19.0819	-19.0819	-5.49977	-5.46298	-6.0457	-5.24692	-3.15493	-6.21482	-3.42859	-7.1506	-3.27924	-6.71261	-6.46606	-6.29926	-6.06616	-6.84837	-7.53638	-6.32517	-6.34038	-5.42467	-6.20912	-5.782	-6.64809	-5.38389	-6.49085
P52907	-3.72074	-1.64654	-2.96549	-3.85172	-5.11938	-2.54726	-4.46337	-1.20391	-4.81891	-4.69157	-4.00825	-3.54285	-4.28741	-2.51126	-2.852	-2.81176	-4.71555	-2.1682	-1.83085	-2.14639	-2.00169	-2.52742	-0.98531	-3.30453	-1.24165	-2.45917	-1.55439	-2.50535	-3.31221	-2.86809	-1.91784	-0.319798	-1.23205	-1.13703	-2.7818	-1.9467	-2.54092
P53004	-5.33079	-3.74482	-5.77216	-4.69549	-5.72152	-4.92663	-5.53053	-5.95179	-6.22177	-5.56512	-5.42278	-5.2287	-5.99239	-2.70299	-4.37355	-4.27108	-4.88829	-4.09107	-3.01398	-3.71356	-3.81465	-3.77029	-2.50191	-4.0263	-4.28462	-4.40973	-3.52774	-3.51879	-4.84006	-3.55481	-3.65745	-2.79471	-2.78714	-3.3781	-4.08575	-3.40834	-5.21183
P53007	-19.0819	-19.0819	-19.0819	-8.83185	-19.0819	-19.0819	-19.0819	-19.0819	-19.0819	-19.0819	-19.0819	-19.0819	-19.0819	-19.0819	-6.25403	-6.21724	-7.7814	-4.29132	-5.90353	-6.08684	-5.31853	-6.8011	-4.30631	-6.97711	-5.86639	-6.39959	-5.82194	-6.60415	-7.29216	-6.08095	-6.09615	-5.2043	-4.76994	-5.89322	-7.0367	-5.69122	-6.24663
P53367	-19.0819	-5.37619	-7.02952	-6.17573	-8.03143	-19.0819	-6.23018	-19.0819	-19.0819	-6.61569	-19.0819	-19.0819	-19.0819	-19.0819	-6.20189	-6.97151	-6.09092	-5.45376	-5.35611	-5.53941	-5.37517	-5.47483	-5.04379	-6.24783	-6.75988	-6.04989	-5.55207	-6.66304	-7.35105	-6.13984	-6.22205	-4.89027	-5.37126	-7.48291	-6.24693	-5.69062	-6.39945
P53396	-7.17341	-6.6105	-4.86257	-5.66412	-7.00499	-8.36003	-7.15616	-6.86753	-7.1375	-6.55395	-7.46865	-6.0595	-6.3932	-6.51332	-4.73792	-4.35987	-6.27224	-3.38362	-4.10688	-3.27668	-3.741	-5.82274	-3.34468	-5.02663	-3.95316	-6.69465	-5.58848	-4.22674	-6.96657	-6.90143	-5.4916	-4.4091	-3.71371	-4.15643	-3.51157	-5.96944	-3.81889
P53597	-6.55634	-3.65178	-6.38333	-4.99903	-19.0819	-5.17759	-19.0819	-19.0819	-19.0819	-19.0819	-7.02204	-19.0819	-7.40115	-7.30661	-4.57007	-4.39347	-5.03896	-4.13655	-5.11716	-4.91049	-4.16159	-4.51532	-3.21521	-5.04855	-4.72997	-6.41845	-4.56784	-4.81945	-6.0329	-4.81655	-6.4662	-4.36216	-4.33445	-4.81196	-4.59429	-5.77388	-4.1863
P53602	-19.0819	-6.99271	-19.0819	-19.0819	-7.83766	-19.0819	-19.0819	-7.38674	-5.5574	-19.0819	-5.81185	-19.0819	-19.0819	-19.0819	-8.10065	-7.14009	-7.69779	-6.01634	-5.62299	-5.01782	-7.24484	-7.133	-5.01762	-7.51525	-6.71953	-6.83386	-5.91493	-7.38298	-8.07099	-6.85978	-6.87498	-5.75401	-5.81789	-6.46	-6.82398	-7.00491	-7.161
P53621	-19.0819	-19.0819	-19.0819	-6.27618	-8.52505	-19.0819	-6.85839	-19.0819	-19.0819	-8.15614	-6.14204	-19.0819	-8.21005	-19.0819	-5.51353	-6.72125	-5.86503	-5.70764	-5.69059	-4.67536	-5.26073	-4.78092	-2.41453	-5.98883	-4.82115	-5.87627	-5.32298	-5.43358	-6.18223	-4.97102	-6.33677	-3.44517	-4.02499	-4.71425	-4.83972	-5.75969	-4.88178
P53990	-1.0894	-3.77676	-3.11413	0.497054	-3.6796	-0.82784	-2.29475	-3.5448	-4.08222	-1.32392	-1.52473	-0.781594	-2.88253	-2.05415	-0.442836	-1.04639	-0.453112	-0.607952	0.152955	-0.368654	-1.00408	-1.01619	-2.57028	-0.252663	-0.76237	-1.21596	-0.519087	-1.26896	-4.19772	0.110773	-0.893848	-2.19541	-0.0464636	-1.65063	-0.937457	-0.344243	-2.41024
P53992	-19.0819	-7.33198	-19.0819	-19.0819	-19.0819	-5.79836	-19.0819	-19.0819	-19.0819	-19.0819	-19.0819	-8.63252	-9.18088	-19.0819	-6.48336	-6.86163	-7.03129	-6.30218	-6.00028	-6.31817	-6.15593	-5.95834	-4.27338	-7.41483	-8.16122	-6.35566	-5.70974	-6.90478	-7.59279	-6.38158	-6.39678	-4.93202	-6.06773	-6.07488	-6.84453	-7.73454	-5.35966
P54136	-7.31223	-7.80597	-6.92692	-6.48603	-6.73081	-7.64144	-14.0351	-4.51509	-7.81848	-7.23493	-6.90973	-7.00784	-7.05072	-7.1943	-6.1107	-6.38381	-6.13693	-4.91933	-5.04817	-5.31323	-5.31819	-4.88196	-3.19367	-5.49271	-5.7843	-5.44651	-5.30775	-5.91771	-6.64416	-2.86251	-5.35277	-4.27788	-4.68507	-5.11351	-5.34241	-5.73641	-6.17768
P54577	-19.0819	-19.0819	-19.0819	-7.13489	-9.32583	-7.84242	-19.0819	-19.0819	-19.0819	-6.24598	-19.0819	-19.0819	-5.88723	-19.0819	-5.78618	-5.74939	-7.55518	-5.57949	-5.57475	-4.59095	-5.41002	-5.67775	-4.75675	-6.95819	-5.1756	-6.66463	-6.07403	-6.67839	-7.3664	-6.15519	-7.01116	-5.43771	-5.01148	-5.70446	-5.96684	-7.0189	-6.60185
P54619	-8.04231	-19.0819	-19.0819	-5.97555	-19.0819	-5.1209	-19.0819	-19.0819	-10.3168	-9.73322	-6.70086	-19.0819	-7.74143	-9.69258	-5.24134	-4.60256	-5.94784	-4.04118	-4.51057	-4.1442	-4.75271	-5.54575	-4.72345	-4.40251	-3.87723	-4.80459	-4.30867	-4.82969	-5.56516	-4.95167	-5.50442	-4.07111	-3.53564	-2.84065	-4.62772	-4.41035	-4.21765
P54646	-19.0819	-19.0819	-19.0819	-6.87822	-19.0819	-6.75552	-9.13103	-19.0819	-19.0819	-9.09015	-19.0819	-19.0819	-19.0819	-19.0819	-5.48289	-5.93706	-6.14345	-6.18925	-6.22658	-6.64288	-5.26609	-4.98182	-5.30076	-5.02855	-4.5594	-6.86722	-5.19023	-5.43644	-6.3501	-6.32083	-5.15409	-4.93749	-3.71995	-3.79991	-5.38383	-5.3813	-4.62637
P54652	-2.80509	-2.78594	-2.02209	-1.64405	-4.90216	-1.6729	-3.68404	-2.43807	-3.84488	-3.62925	-2.54806	-1.97613	-3.2983	-0.919757	-1.91304	-1.67047	-2.19157	-0.56562	-1.24657	-1.22862	-1.26706	-1.51955	0.339944	-1.41233	-0.521136	-1.46171	-0.638198	-1.32626	-2.57669	-0.917537	-1.80002	-0.0788282	0.561365	-0.0723903	-0.925446	-1.1734	-1.2321
P54707	-7.75837	-7.50811	-6.80735	-4.96375	-8.21605	-6.73264	-6.12466	-7.76514	-11.4591	-7.45156	-7.12636	-7.05699	-7.50547	-7.41093	-5.93838	-5.42476	-5.24803	-5.20871	-5.3788	-6.25897	-5.13012	-4.75189	-5.51616	-4.63085	-19.0819	-19.0819	-5.11714	-7.33385	-19.0819	-19.0819	-19.0819	-19.0819	-19.0819	-6.57317	-5.09252	-5.80294	-19.0819
P54709	-5.4133	-19.0819	-4.30433	-5.79371	-19.0819	-19.0819	-19.0819	-19.0819	-19.0819	-19.0819	-19.0819	-7.30184	-7.85021	-19.0819	-5.04377	-7.77112	-5.5897	-4.80978	-4.52471	-3.94545	-5.05954	-5.50603	-4.95751	-5.04797	-5.81421	-5.15758	-4.92448	-5.7067	-6.3947	-4.65119	-3.33337	-4.831	-4.73445	-6.44112	-7.90519	-5.25614	-5.34917
P54710	-2.22628	-4.0824	-4.42901	-1.08225	-2.27444	-2.32467	-3.23609	-3.09431	-4.05486	-1.83046	-1.85405	-0.667994	-4.11915	-2.7401	0.116886	0.0841954	-0.574188	-1.38822	-2.16961	-1.32753	-1.4074	-1.17832	-1.13391	0.217488	-1.54863	-1.06557	-0.93202	-2.80139	-4.75417	-1.95522	0.14482	-2.37403	-2.59619	-0.898428	-2.82533	-1.82075	-2.62183
P54725	-6.3611	-7.64495	-7.83446	-10.0211	-6.50038	-6.53062	-7.29043	-5.75905	-7.83309	-7.24954	-8.85693	-9.29783	-7.02924	-4.46092	-19.0819	-19.0819	-19.0819	-9.52697	-19.0819	-19.0819	-8.61343	-19.0819	-19.0819	-19.0819	-19.0819	-19.0819	-19.0819	-19.0819	-19.0819	-19.0819	-19.0819	-19.0819	-19.0819	-19.0819	-12.9466	-19.0819	-19.0819
P54753	-3.69561	-3.63403	-3.85107	-2.40931	-4.28411	-3.67566	-2.47082	-3.25167	-4.58319	-3.62088	-3.73936	-3.39108	-4.02569	-3.8991	-1.27731	-2.62608	-2.91318	-2.56341	-0.880903	-3.15639	-1.86343	-3.2834	-3.99954	-2.68481	-2.64119	-2.63195	-2.00215	-2.65053	-4.37085	-1.34908	-1.46012	-4.23734	-2.99448	-3.76768	-2.24125	-3.21464	-3.95952
P54764	-4.01047	-3.1288	-2.0665	-3.46983	-1.69306	-1.73385	-3.00192	-1.9108	-2.16148	-3.18015	-1.86385	-1.66961	-2.50676	-3.66865	-2.91775	-2.8785	-4.63446	-4.35725	-4.23047	-4.60133	-3.80151	-5.64901	-3.33505	-4.85136	-1.64257	-3.32697	-3.11849	-2.30614	-2.60722	-3.29998	-3.89283	-3.86982	-5.66547	-2.56485	-3.12876	-4.56781	-2.59228
P54793	-4.12166	-6.57132	-4.035	-2.07544	-4.70719	-4.01095	-5.46428	-4.99558	-7.19807	-4.1903	-4.64754	-4.15546	-5.16532	-3.61126	-1.13099	-2.97158	-3.66214	-1.0922	-3.08357	-1.63751	-2.7645	-1.41208	-2.97379	-2.21428	-0.757056	-2.07774	-2.40645	-4.29182	-6.51266	-3.32395	-2.24947	-1.98474	-0.711355	-0.48182	-3.72872	-0.871585	-4.02552
P54868	-5.81691	-5.46918	-4.68503	-5.36164	-6.17713	-4.69371	-5.57291	-5.72621	-5.99618	-5.41263	-5.05059	-4.74453	-6.60214	-4.03784	-3.88742	-4.18596	-4.30681	-3.48472	-4.63488	-4.17265	-2.94617	-4.16635	-3.273	-3.73866	-3.27645	-5.72521	-1.6571	-4.11102	-4.79903	-3.58782	-8.72004	-3.4989	-3.48769	-3.04369	-2.77951	-5.1912	-1.87873
P55001	-6.52095	-7.17644	-6.88247	-7.24627	-6.52123	-6.43047	-7.26631	-7.43346	-7.70344	-7.11989	-6.79469	-6.23366	-7.1738	-7.07926	-7.08861	-5.95838	-6.68571	-4.6059	-4.30794	-5.44184	-4.90713	-5.99951	-5.65639	-5.92702	-6.17728	-6.93237	-6.22588	-7.00809	-7.6961	-6.48489	-6.07596	-6.28349	-5.47847	-6.24741	-6.68199	-6.57884	-6.65057
P55017	-1.40209	-4.66669	-5.48088	-1.88371	-4.81153	-2.90348	-4.10066	-4.77223	-5.1645	-3.96541	-4.55206	-3.96419	-5.09187	-4.62728	-3.5629	-4.01083	-2.31032	-1.93118	-2.96743	-1.61009	-3.77524	0.839678	-3.17742	-2.77327	-3.3466	-3.01648	-4.28697	-3.27575	-5.69723	-2.2013	-2.77795	-1.38385	-2.69339	-2.70338	-3.25386	-0.174171	-3.3091
P55039	-19.0819	-19.0819	-19.0819	-19.0819	-19.0819	-6.04797	-19.0819	-19.0819	-19.0819	-19.0819	-19.0819	-19.0819	-19.0819	-19.0819	-5.63228	-5.54452	-5.68282	-4.58711	-4.7864	-4.04609	-4.64431	-5.31577	-4.08466	-6.50138	-4.92735	-6.09014	-6.0249	-5.92878	-6.61679	-5.40558	-5.42078	-5.33286	-4.12726	-5.16579	-4.97089	-5.41522	-5.57126
P55060	-3.71279	-6.28739	-7.54682	-7.99478	-8.54873	-6.3407	-8.76444	-8.09781	-8.36779	-8.36978	-8.11024	-7.05718	-9.26056	-7.06146	-6.5644	-6.86916	-7.1776	-6.33741	-5.67107	-5.58141	-5.55777	-6.41255	-3.99041	-6.33192	-5.52329	-7.00693	-5.41059	-7.0408	-7.4729	-6.48768	-6.65982	-5.16374	-4.9027	-4.98704	-5.93505	-6.84932	-6.6885
P55072	-6.63965	-5.88308	-4.03902	-5.65342	-6.40889	-4.771	-5.68528	-4.96499	-5.5365	-7.44102	-6.35841	-5.88379	-5.36151	-5.46735	-4.71665	-5.44912	-6.03546	-4.71895	-4.55726	-3.5525	-4.23868	-4.24714	-2.74052	-5.54742	-4.05412	-5.28478	-3.87655	-6.23193	-4.71538	-6.35174	-5.98543	-3.08522	-3.66754	-4.33178	-4.64628	-5.04212	-4.60942
P55084	-4.83923	-5.35221	-3.97659	-5.3867	-6.45986	-4.8991	-6.10067	-6.00894	-6.27891	-8.78563	-5.37016	-7.39446	-6.33947	-3.42403	-4.14787	-4.53772	-4.64145	-3.87302	-5.01109	-4.45026	-3.51874	-3.42921	-3.84399	-4.18498	-4.56028	-5.60108	-3.57868	-4.1099	-5.46749	-4.45927	-4.94252	-3.49437	-4.43613	-4.68631	-4.37788	-4.41836	-3.14861
P55196	-7.03728	-4.92449	-5.50037	-19.0819	-8.13396	-5.70989	-19.0819	-19.0819	-19.0819	-7.36947	-19.0819	-19.0819	-19.0819	-19.0819	-7.11976	-6.41009	-6.77907	-7.10987	-5.64581	-7.90804	-6.33133	-5.43112	-4.41211	-6.14189	-6.30594	-7.1569	-5.2828	-6.07357	-6.47495	-4.90404	-7.53751	-5.37384	-5.70792	-6.33317	-5.74283	-6.44997	-5.82536
P55209	-6.74365	-19.0819	-5.69713	-5.39969	-10.8217	-5.29677	-6.70492	-10.3708	-10.6407	-19.0819	-19.0819	-19.0819	-19.0819	-19.0819	-5.82034	-4.12112	-6.57362	-4.92345	-3.76203	-4.41561	-4.47718	-5.90467	-4.50985	-6.07366	-4.87304	-6.1201	-4.83454	-5.83487	-6.37785	-4.87026	-5.34747	-4.833	-5.13828	-5.25246	-5.47619	-6.1795	-5.92439
P55212	-19.0819	-19.0819	-19.0819	-19.0819	-19.0819	-19.0819	-19.0819	-19.0819	-19.0819	-19.0819	-19.0819	-19.0819	-19.0819	-19.0819	-6.57152	-6.03606	-7.92857	-6.62874	-6.439	-6.71439	-8.67925	-6.16084	-8.0087	-8.34228	-8.71191	-7.71935	-7.19971	-7.98192	-8.66993	-7.45872	-7.47392	-7.01838	-5.7552	-6.13177	-7.74798	-6.60419	-7.98685
P55283	-6.99035	-19.0819	-19.0819	-8.13174	-5.20714	-19.0819	-7.36118	-19.0819	-19.0819	-8.68576	-19.0819	-19.0819	-19.0819	-19.0819	-6.64825	-4.28747	-6.34058	-6.0564	-5.01826	-3.87727	-5.46322	-5.68121	-7.25155	-7.54758	-5.23348	-19.0819	-7.44249	-19.0819	-19.0819	-6.12588	-6.32627	-19.0819	-7.55781	-19.0819	-7.98206	-8.12069	-19.0819
P55735	-6.75772	-19.0819	-19.0819	-19.0819	-7.3073	-5.94459	-19.0819	-19.0819	-19.0819	-19.0819	-6.76472	-5.65729	-7.01307	-19.0819	-6.0224	-5.57953	-7.07247	-10.326	-5.86707	-5.88224	-5.59267	-6.19212	-4.15462	-6.38866	-4.99574	-6.16963	-5.13576	-6.60382	-6.82373	-5.61252	-5.62773	-4.72911	-4.7963	-5.33892	-6.25321	-5.8563	-5.81526
P55769	-6.41429	-5.27901	-5.41464	-6.57809	-7.51098	-5.77231	-6.78736	-7.06006	-7.33003	-6.74648	-6.42128	-6.35479	-6.99665	-6.70585	-5.65778	-5.62099	-6.20371	-5.81691	-4.9872	-5.49058	-6.2081	-4.92257	-4.86572	-7.35208	-4.96973	-6.56914	-5.2122	-6.15193	-6.83994	-6.43175	-5.64393	-4.84668	-5.48135	-5.07247	-6.31907	-5.92065	-5.49848
P55774	-7.14203	-19.0819	-19.0819	-19.0819	-19.0819	-19.0819	-19.0819	-10.6212	-19.0819	-10.3076	-6.27908	-19.0819	-19.0819	-8.17611	-7.93356	-6.25853	-7.22421	-6.80606	-5.86977	-6.6223	-6.24359	-6.82097	-6.73289	-6.70108	-8.26518	-6.25733	-5.9024	-8.07576	-7.43225	-7.17859	-6.23624	-4.52381	-6.5041	-5.98356	-5.28242	-5.34919	-5.94902
P55786	-4.95245	-3.60069	-3.5023	-4.8156	-6.35162	-3.68078	-5.27797	-4.77588	-5.80815	-5.98991	-5.23134	-4.33163	-5.51575	-2.39503	-4.22778	-4.44109	-4.6522	-3.85105	-2.86236	-3.06574	-3.69108	-3.04735	-1.27761	-4.14976	-3.52332	-4.57971	-2.46792	-3.94408	-5.98726	-3.65638	-3.89262	-2.4725	-2.70532	-3.2694	-4.24378	-3.29314	-4.77656
P55809	-19.0819	-19.0819	-6.63608	-7.22845	-19.0819	-5.8451	-19.0819	-19.0819	-19.0819	-8.19985	-19.0819	-7.7054	-19.0819	-5.24315	-6.71667	-6.05292	-7.57173	-5.67718	-5.10858	-5.25835	-5.34583	-6.37582	-4.32122	-6.1747	-4.74596	-6.87043	-6.31753	-5.85536	-6.97097	-5.75976	-5.77496	-4.95441	-5.98379	-5.35188	-5.82172	-7.04921	-5.27094
P55899	-7.44334	-7.61561	-7.32164	-7.00504	-8.32356	-6.44645	-7.59994	-7.87264	-8.14261	-7.55906	-7.2407	-6.56987	-7.64234	-6.3018	-6.04913	-4.56996	-5.4996	-5.11597	-4.80487	-4.88451	-5.39219	-7.08682	-5.82289	-4.65399	-6.68116	-6.35663	-7.47724	-7.16486	-6.80616	-6.28367	-7.56232	-5.98976	-5.54089	-5.70529	-5.5134	-5.55835	-6.94697
P56134	-19.0819	-19.0819	-6.18825	-5.28267	-19.0819	-6.05104	-11.2267	-19.0819	-19.0819	-19.0819	-19.0819	-19.0819	-11.2397	-19.0819	-5.28845	-4.5135	-4.40742	-3.51699	-3.70227	-3.42302	-3.61488	-3.17282	-1.83379	-3.26209	-5.606	-5.74449	-4.0999	-4.08091	-6.03924	-4.13668	-6.0014	-3.09367	-3.47025	-3.68697	-3.81286	-6.12619	-2.8448
P56192	-19.0819	-9.79587	-4.86437	-19.0819	-19.0819	-19.0819	-19.0819	-19.0819	-19.0819	-19.0819	-19.0819	-19.0819	-9.79323	-5.53036	-6.36733	-4.36396	-7.53362	-5.38946	-6.31117	-5.71503	-3.63904	-6.53546	-4.7772	-6.41388	-5.67768	-5.8559	-5.60129	-7.17511	-7.08269	-5.88182	-5.89702	-5.27604	-4.76976	-5.74965	-5.55521	-7.40019	-6.09462
P56199	-5.92767	-7.22529	-5.6803	-6.58912	-7.93324	-6.25219	-7.80246	-7.48232	-7.7523	-7.16875	-7.49682	-7.68665	-8.36234	-7.12811	-6.89317	-6.07496	-6.76712	-5.82199	-6.17333	-5.2921	-5.88209	-6.37158	-6.2758	-6.96095	-6.92654	-6.68381	-6.6295	-7.23293	-7.92094	-6.36871	-6.64699	-6.50833	-6.79379	-5.52894	-7.12973	-6.71706	-6.86544
P56385	-5.77131	-19.0819	-3.20585	-6.49453	-19.0819	-19.0819	-19.0819	-19.0819	-19.0819	-19.0819	-19.0819	-6.55409	-19.0819	-19.0819	-4.78775	-4.52216	-4.90745	-5.21223	-4.20846	-5.95947	-3.69359	-3.75394	-2.72126	-5.04433	-5.90231	-7.48093	-4.38948	-3.88049	-6.10393	-4.89272	-6.99305	-5.07099	-3.62008	-4.37434	-5.05559	-4.90005	-3.97994
P56556	-19.0819	-19.0819	-19.0819	-19.0819	-19.0819	-19.0819	-19.0819	-19.0819	-19.0819	-19.0819	-19.0819	-19.0819	-19.0819	-19.0819	-8.06165	-8.26563	-6.37676	-6.33308	-4.69687	-5.66363	-6.38174	-4.25321	-3.4669	-5.3605	-6.29338	-6.68789	-6.5246	-6.63419	-7.92501	-6.7138	-9.50936	-6.74192	-5.41452	-6.40974	-7.00896	-7.43139	-6.45293
P57088	-19.0819	-19.0819	-19.0819	-19.0819	-19.0819	-6.51504	-19.0819	-19.0819	-19.0819	-19.0819	-19.0819	-19.0819	-19.0819	-19.0819	-6.4887	-6.03376	-6.124	-4.76633	-3.73214	-4.85198	-4.62349	-4.0023	-4.22269	-6.34628	-6.64146	-6.30657	-6.52859	-6.85569	-7.5437	-6.33249	-6.34769	-4.19214	-4.62368	-5.75416	-6.86278	-6.78695	-5.6647
P57735	-5.09003	-7.03539	-19.0819	-4.60553	-19.0819	-5.62612	-5.14679	-19.0819	-19.0819	-19.0819	-6.65364	-19.0819	-7.03275	-19.0819	-5.11207	-5.72391	-4.78723	-3.70535	-3.65143	-4.26178	-4.82892	-4.21773	-2.50795	-4.94153	-5.66466	-5.46048	-4.75181	-4.6842	-6.59584	-6.50157	-5.8649	-3.97698	-4.32465	-5.0521	-5.95801	-4.85293	-5.86256
P57739	-19.0819	-19.0819	-19.0819	-4.9904	-19.0819	-19.0819	-19.0819	-19.0819	-19.0819	-5.82451	-9.27989	-9.11064	-19.0819	-19.0819	-5.87884	-4.60514	-6.27694	-6.76899	-6.32596	-5.71165	-5.54741	-6.09808	-5.93345	-5.43603	-5.45622	-6.68345	-5.41177	-5.42279	-6.88199	-5.67078	-5.51721	-8.37129	-4.75347	-5.81148	-5.53949	-5.40562	-6.02763
P57764	-19.0819	-19.0819	-19.0819	-19.0819	-19.0819	-19.0819	-19.0819	-19.0819	-19.0819	-19.0819	-19.0819	-19.0819	-19.0819	-19.0819	-5.9527	-5.97371	-5.34452	-5.45633	-5.35868	-5.54198	-5.37774	-5.41395	-6.04796	-5.52368	-6.54567	-6.21248	-5.97938	-6.76159	-7.4496	-6.23839	-9.35529	-4.45632	-6.58803	-6.00091	-6.10709	-4.58861	-5.1653
P58335	-5.03839	-4.86064	-3.46783	-4.81656	-5.48813	-6.16156	-7.62373	-1.92257	-6.16387	-5.37058	-6.01594	-4.87613	-6.18544	-2.78132	-7.1818	-6.68864	-7.18143	-5.79749	-6.28501	-4.76604	-6.30407	-8.46885	-6.11311	-6.6583	-6.00177	-6.16736	-5.93427	-6.94712	-4.10242	-6.19328	-6.20848	-5.96919	-6.47386	-5.9558	-7.28815	-3.6298	-6.02147
P59768	-19.0819	-5.0821	-5.10428	-6.06326	-19.0819	-19.0819	-19.0819	-19.0819	-19.0819	-6.61728	-19.0819	-19.0819	-19.0819	-19.0819	-6.77238	-6.00519	-6.31461	-5.13521	-5.37264	-6.04462	-5.43724	-5.78924	-5.6275	-5.8385	-5.54692	-5.27806	-6.13655	-5.80315	-6.90473	-5.69352	-5.70873	-5.03807	-4.75797	-5.8023	-5.52488	-6.0407	-5.89754
P59998	-3.56457	-3.31919	-4.48637	-3.89967	-5.08364	-3.27307	-4.0672	-4.08864	-4.87333	-4.01855	-6.2036	-4.75906	-5.7535	-4.74937	-2.9356	-3.67927	-3.22896	-3.68868	-3.38964	-2.83261	-3.7873	-1.61125	-1.11371	-2.06618	-2.82994	-3.09127	-2.36223	-2.65871	-5.50418	-3.0119	-2.88227	-0.900924	-0.929076	-1.96873	-3.50564	-1.1581	-3.21513
P60228	-19.0819	-19.0819	-19.0819	-19.0819	-19.0819	-19.0819	-19.0819	-19.0819	-19.0819	-19.0819	-19.0819	-19.0819	-7.4831	-19.0819	-7.11902	-6.04074	-6.54658	-8.36004	-4.5388	-5.68587	-5.66922	-5.39807	-5.29411	-6.06759	-4.85045	-7.44764	-6.00035	-7.11284	-7.28763	-5.59505	-6.3854	-5.46182	-6.11953	-5.67661	-5.74533	-6.85722	-5.75979
P60660	-3.37991	-2.83881	-3.0803	-3.46817	-3.21509	-3.34355	-3.64244	-1.36067	-4.97693	-4.90621	-4.41967	-3.93071	-5.5482	-4.35877	-2.88881	-2.93138	-3.31382	-1.91123	-1.66926	-2.38766	-2.35087	-1.88173	-0.510743	-3.13423	-3.09037	-2.82568	-2.12852	-3.24661	-3.94744	-2.84896	-2.04866	-0.329325	-1.37043	-2.24883	-2.71612	-2.78954	-2.46478
P60842	-6.48747	-7.44499	-6.23364	-6.48768	-7.15142	-4.88046	-5.89611	-4.54284	-7.05461	-6.86579	-7.93612	-6.53676	-6.36864	-5.50677	-4.99776	-5.83439	-5.70567	-4.80277	-3.87477	-4.06479	-4.88885	-4.29891	-3.07104	-5.95571	-5.29841	-5.1497	-4.45166	-5.98035	-6.31397	-6.82278	-6.16901	-3.22826	-4.70232	-4.05663	-4.1823	-4.97432	-4.85191
P60953	-2.42033	-3.58256	-1.25945	-1.73705	-4.19141	-2.07187	-3.60935	-2.62342	-4.26236	-3.00756	-2.44498	-1.74968	-3.27457	-0.846059	-2.05269	-1.92012	-1.78391	-0.486701	-0.472481	-0.948306	-1.02169	-1.25665	-0.543391	-0.715298	0.451917	-1.25176	-0.260124	-1.10417	-2.6654	-0.25924	-0.477383	-0.353164	0.765744	0.46867	-0.410973	-0.81967	-0.730565
P60981	-4.33077	-6.03059	-5.1677	-4.4436	-5.94643	-4.72117	-4.19499	-5.31119	-6.0272	-4.82331	-4.28763	-5.26936	-4.86938	-4.33544	-4.40594	-3.98363	-3.38614	-3.37948	-4.60519	-3.04141	-4.07596	-2.60253	-2.55947	-3.00548	-3.81229	-3.58646	-2.88466	-3.56036	-4.37694	-4.00914	-3.57343	-2.49621	-1.80712	-2.55754	-2.66305	-1.94897	-2.75188
P61018	-6.0389	-5.46972	-5.08357	-5.16505	-5.81715	-5.12983	-5.44773	-5.63456	-5.28457	-5.23995	-4.45913	-3.24718	-5.59837	-4.02488	-7.31364	-6.30068	-5.41749	-6.59285	-6.38801	-5.30991	-4.98579	-6.48016	-6.58981	-5.18624	-4.59466	-5.51636	-5.53879	-5.84012	-6.77776	-5.56655	-7.50055	-5.36516	-5.20469	-6.49054	-5.02839	-5.2631	-6.01097
P61020	-4.72055	-6.03672	-5.80347	-3.87254	-5.95944	-4.14184	-5.70498	-5.43567	-8.91803	-4.74777	-5.35287	-4.44753	-4.84048	-5.08146	-4.42572	-4.45646	-3.53914	-3.67561	-3.34886	-2.61197	-3.762	-3.20286	-4.52184	-3.29006	-3.52391	-4.34526	-4.45036	-4.86246	-6.42697	-4.16965	-3.93291	-2.8563	-2.99897	-2.8446	-3.5328	-3.34443	-4.50963
P61026	-5.97464	-5.56664	-4.56375	-3.08904	-7.74622	-4.21447	-4.74042	-5.94738	-6.19538	-4.52935	-5.03192	-4.2307	-4.91983	-3.51758	-3.82981	-3.51071	-3.92539	-2.60031	-2.78276	-3.24291	-2.81006	-2.8955	-2.27823	-3.54493	-1.96805	-3.182	-2.85606	-3.21344	-4.49339	-3.48699	-4.17432	-2.35918	-1.98419	-2.27017	-2.5867	-3.64773	-2.17052
P61077	-4.12813	-5.59441	-4.2229	-4.34211	-4.40401	-4.0317	-4.14135	-4.7739	-4.27424	-4.1692	-5.57032	-4.2832	-4.09401	-4.41969	-3.52486	-3.91861	-2.99483	-3.20432	-3.10667	-5.77229	-3.12573	-2.27098	-1.86941	-3.47997	-4.98838	-2.81729	-2.70658	-2.74039	-4.23577	-3.08604	-2.50893	-2.57761	-2.86028	-4.09331	-2.24021	-3.47341	-3.66486
P62837	-4.12813	-5.59441	-4.2229	-4.34211	-4.40401	-4.0317	-4.14135	-4.7739	-4.27424	-4.1692	-5.57032	-4.2832	-4.09401	-4.41969	-3.52486	-3.91861	-2.99483	-3.20432	-3.10667	-5.77229	-3.12573	-2.27098	-1.86941	-3.47997	-4.98838	-2.81729	-2.70658	-2.74039	-4.23577	-3.08604	-2.50893	-2.57761	-2.86028	-4.09331	-2.24021	-3.47341	-3.66486
P61081	-5.48076	-19.0819	-19.0819	-19.0819	-19.0819	-19.0819	-6.68226	-19.0819	-19.0819	-19.0819	-19.0819	-19.0819	-6.38746	-6.60075	-6.0976	-5.17094	-6.14924	-4.9915	-4.89385	-5.07715	-4.91291	-5.43843	-4.29636	-5.22066	-4.73751	-5.37814	-4.67811	-5.66707	-6.256	-5.04479	-5.05999	-4.5564	-5.26269	-4.36322	-4.75762	-5.6998	-5.60418
P61086	-5.42047	-6.93968	-19.0819	-19.0819	-19.0819	-5.60574	-6.56492	-19.0819	-6.03418	-19.0819	-19.0819	-6.94163	-19.0819	-7.39546	-4.61195	-5.04077	-6.58459	-4.35911	-4.26146	-4.44476	-6.11948	-4.36438	-3.92146	-4.28332	-5.33136	-5.88096	-4.37493	-4.7638	-4.57984	-4.79499	-4.54016	-4.78205	-3.576	-4.15932	-4.845	-6.50785	-5.48359
P61106	-3.59708	-4.95457	-3.8557	-3.92931	-4.66896	-4.18449	-4.80281	-4.7969	-5.61949	-4.47256	-4.82165	-3.82663	-5.55776	-3.95885	-4.06256	-3.49238	-4.02938	-2.69203	-3.25872	-3.698	-3.10733	-3.08398	-3.43794	-3.84704	-5.05719	-4.40147	-3.1392	-4.1085	-5.99832	-3.45674	-4.42177	-3.29567	-3.26231	-3.53758	-3.65874	-3.56779	-4.0975
P61158	-5.2908	-4.49677	-6.41632	-5.25706	-7.01115	-5.25735	-5.49761	-6.12466	-6.37855	-6.76567	-5.84518	-5.54581	-5.85466	-4.42632	-4.61746	-4.56482	-4.86975	-4.99224	-4.93988	-5.82651	-4.57834	-3.75152	-3.49146	-3.664	-3.92549	-4.48088	-4.18196	-4.28175	-5.23007	-4.84129	-4.9089	-3.02087	-2.32647	-4.05438	-4.60027	-3.95671	-4.18646
P61160	-4.29603	-3.77532	-4.57019	-4.73403	-5.62347	-4.37377	-5.48862	-5.17255	-4.5616	-5.47984	-4.58704	-5.33908	-4.80568	-3.96725	-2.98422	-3.57443	-3.98522	-3.91367	-3.09445	-3.41732	-3.55625	-2.81143	-1.56246	-2.88532	-2.55017	-3.69478	-2.15438	-3.16598	-3.83414	-3.75544	-3.70624	-2.42393	-2.04241	-2.42735	-3.42103	-2.5012	-2.84302
P61163	-5.73126	-7.30879	-19.0819	-4.68337	-8.01674	-5.58425	-19.0819	-19.0819	-19.0819	-19.0819	-6.9257	-19.0819	-5.80379	-19.0819	-4.84796	-5.6107	-5.80268	-7.80635	-7.54871	-7.25656	-5.75712	-5.99084	-4.55786	-6.19737	-6.92227	-5.66807	-5.76812	-6.25163	-6.98047	-5.76926	-5.78446	-4.83817	-4.72023	-7.07562	-5.63928	-6.68126	-5.93362
P61201	-19.0819	-19.0819	-19.0819	-19.0819	-19.0819	-7.53134	-19.0819	-19.0819	-19.0819	-8.72969	-19.0819	-8.23523	-7.16964	-19.0819	-6.27782	-6.30716	-8.27664	-5.49776	-5.63429	-5.79937	-5.46025	-6.5768	-5.15651	-6.62235	-5.09758	-7.02206	-5.10494	-6.66892	-5.78151	-5.33759	-5.35883	-4.67719	-4.03453	-4.57895	-5.51847	-6.01139	-5.51538
P61221	-7.19878	-4.18917	-19.0819	-19.0819	-19.0819	-19.0819	-6.15954	-19.0819	-19.0819	-19.0819	-3.23959	-19.0819	-7.58488	-19.0819	-6.05834	-6.02155	-6.60427	-5.56949	-6.27974	-5.89114	-5.7269	-6.20197	-6.11295	-5.96775	-6.44699	-6.67501	-7.35285	-7.37137	-3.66699	-6.70092	-6.71613	-7.30944	-6.35484	-4.8251	-4.31949	-5.8506	-7.64107
P61254	-6.34392	-19.0819	-19.0819	-19.0819	-19.0819	-6.37183	-19.0819	-19.0819	-19.0819	-19.0819	-19.0819	-19.0819	-19.0819	-19.0819	-4.89833	-5.99084	-5.44426	-4.64549	-4.54783	-4.73114	-4.56689	-3.81463	-3.65601	-5.71818	-5.76292	-6.42964	-5.71847	-5.74771	-7.18869	-5.97748	-5.99268	-5.93983	-5.59092	-9.7526	-5.54963	-5.11576	-6.14316
P61313	-7.03961	-5.8086	-19.0819	-7.92677	-19.0819	-19.0819	-7.59256	-19.0819	-19.0819	-8.48079	-19.0819	-19.0819	-6.15994	-8.44016	-6.42051	-6.5175	-5.39153	-7.53975	-5.01935	-4.51901	-5.70887	-4.43369	-2.24479	-5.7138	-5.91976	-6.89264	-5.23991	-6.35186	-7.12524	-8.27509	-6.64622	-3.89953	-5.23239	-5.40909	-5.48785	-6.09053	-6.17046
P61619	-19.0819	-19.0819	-19.0819	-19.0819	-5.37717	-19.0819	-19.0819	-19.0819	-19.0819	-6.97743	-19.0819	-19.0819	-19.0819	-19.0819	-6.09943	-6.06264	-6.99303	-5.84659	-4.73548	-5.93224	-5.88389	-5.53708	-2.16747	-6.68596	-6.00332	-6.19197	-5.36274	-7.1002	-7.42909	-6.21788	-6.23308	-5.19847	-5.96539	-5.56261	-6.57416	-6.76432	-6.2609
P61758	-19.0819	-5.06661	-19.0819	-19.0819	-19.0819	-19.0819	-19.0819	-19.0819	-19.0819	-19.0819	-19.0819	-19.0819	-6.87504	-19.0819	-5.88543	-6.45973	-6.43152	-5.63274	-5.53509	-5.71839	-6.04788	-5.73824	-4.62724	-5.90855	-6.22143	-7.09486	-4.44523	-5.98951	-7.1975	-5.98629	-6.00149	-6.43579	-4.95267	-6.31707	-4.17488	-5.65128	-6.9433
P61764	-19.0819	-19.0819	-19.0819	-6.83176	-19.0819	-8.2353	-8.99511	-19.0819	-19.0819	-19.0819	-19.0819	-6.58601	-19.0819	-19.0819	-6.1606	-7.2415	-6.28068	-5.8024	-5.8101	-5.56261	-6.48843	-6.75776	-3.52792	-6.32925	-6.33293	-6.52157	-7.16095	-6.13408	-7.7587	-6.49898	-7.24508	-6.59796	-6.05485	-6.31001	-5.75575	-6.58559	-6.71317
P61769	0.967722	3.29619	1.39643	1.85794	3.02319	2.87996	2.48094	4.30243	2.68833	1.21093	1.67672	2.18569	1.68862	3.30076	0.0809304	1.09014	1.27601	1.16873	1.41539	0.762768	1.31012	0.31685	0.419435	0.489677	0.825118	1.96367	0.86656	1.13695	2.70298	1.26203	1.97	1.45417	0.619663	1.01673	1.38298	1.48924	2.01899
P61803	-19.0819	-19.0819	-19.0819	-19.0819	-19.0819	-19.0819	-19.0819	-19.0819	-19.0819	-19.0819	-19.0819	-19.0819	-19.0819	-19.0819	-5.77784	-4.55037	-5.09076	-4.33431	-4.23666	-4.41996	-4.25572	-4.72985	-2.12938	-6.00795	-4.87403	-6.77048	-4.66091	-5.61179	-6.2998	-5.08859	-5.10379	-3.73815	-4.89306	-4.66297	-5.66816	-7.11908	-4.69853
P61966	-19.0819	-19.0819	-19.0819	-19.0819	-19.0819	-19.0819	-19.0819	-19.0819	-19.0819	-19.0819	-19.0819	-19.0819	-19.0819	-19.0819	-6.36934	-6.33255	-7.29562	-6.1165	-5.8623	-6.20215	-6.21352	-5.87968	-5.79467	-7.1235	-6.53521	-7.24415	0.140658	-8.70538	-7.96098	-6.74977	-6.76497	-6.65087	-5.6874	-6.51229	-7.33229	-6.66142	-1.84188
P61978	-4.62706	-4.85891	-3.33103	-5.50631	-5.96499	-4.07046	-5.84011	-4.16301	-6.01411	-6.86938	-5.94511	-5.33492	-5.45833	-3.43894	-4.89912	-5.03911	-5.31052	-4.24743	-3.22314	-4.03585	-3.59912	-3.3642	-1.15204	-4.49257	-3.80683	-4.98015	-2.86495	-5.16246	-5.37092	-4.56552	-5.27171	-1.95975	-3.40716	-3.00479	-4.58105	-4.87816	-4.33097
P62070	-6.42667	-5.97101	-5.89996	-4.30113	-7.17702	-4.8528	-6.30932	-6.40335	-6.93065	-5.71176	-5.76457	-4.88517	-6.15089	-5.75072	-5.22088	-4.64654	-5.1096	-3.51812	-3.96445	-4.09084	-3.63466	-4.71988	-5.22845	-5.06459	-4.27351	-5.42735	-4.56666	-5.49539	-5.46945	-4.81283	-5.57693	-5.79043	-4.14604	-4.08027	-4.86665	-4.92304	-4.69938
P62081	-6.47085	-7.41348	-5.72251	-8.21957	-8.12142	-5.5838	-7.56926	-7.6705	-7.94048	-6.98028	-7.71331	-6.86247	-8.48321	-7.31629	-6.63878	-6.51153	-6.09222	-5.98199	-4.25102	-6.04868	-5.5884	-4.2192	-2.12225	-5.93226	-5.08839	-6.99876	-4.07035	-6.45862	-7.62926	-6.77135	-5.70139	-3.20309	-4.14818	-4.47899	-5.16413	-6.31885	-5.95061
P62136	-6.18677	-6.35686	-4.12104	-5.55647	-7.06481	-5.14446	-7.18555	-6.61389	-7.49072	-6.30032	-7.05158	-5.5603	-7.89326	-4.06951	-5.83476	-5.81547	-6.27629	-5.11752	-4.07562	-4.27447	-4.83404	-5.74877	-3.61977	-5.48906	-5.47549	-6.11962	-4.82727	-6.14048	-6.81372	-5.15548	-4.96442	-3.26574	-3.98017	-3.9617	-4.91411	-4.82848	-5.57607
P62140	-7.19205	-6.06694	-4.32276	-5.19706	-7.04112	-5.66554	-6.65905	-6.66135	-6.95173	-7.00306	-6.61082	-5.85331	-6.18062	-4.02472	-4.67277	-5.47672	-5.36683	-5.10599	-3.98495	-3.98165	-4.23832	-4.45503	-2.73116	-4.7974	-4.75636	-5.01697	-3.78812	-4.67524	-5.38338	-4.89652	-5.19863	-3.14975	-3.99569	-4.14116	-4.27965	-4.90596	-4.1651
P62191	-4.54368	-7.16543	-5.32091	-8.18171	-7.87338	-7.31678	-6.72882	-7.42246	-7.69243	-7.21996	-6.78368	-7.04273	-7.05967	-7.06825	-6.93334	-6.40845	-6.50823	-4.70396	-4.61115	-5.16832	-5.66639	-5.45198	-4.32047	-6.01186	-5.56915	-6.13266	-5.15488	-6.43637	-7.0302	-5.81899	-7.28864	-5.52848	-4.85527	-5.60839	-5.68769	-5.74066	-6.04254
P62195	-19.0819	-19.0819	-19.0819	-19.0819	-19.0819	-5.39546	-19.0819	-19.0819	-9.09877	-19.0819	-19.0819	-19.0819	-6.08276	-8.47459	-7.03156	-6.31025	-6.37608	-6.04794	-5.38412	-5.57942	-5.71831	-5.70691	-4.82304	-6.55139	-4.54613	-6.32762	-5.68596	-6.83087	-7.15618	-5.94497	-6.7477	-4.91997	-4.83847	-4.94994	-6.04919	-6.26638	-5.81538
P62241	-8.0183	-19.0819	-19.0819	-19.0819	-19.0819	-5.82585	-19.0819	-19.0819	-19.0819	-19.0819	-19.0819	-19.0819	-6.53213	-8.30986	-5.62151	-5.91129	-6.22345	-5.46257	-4.87071	-6.07505	-5.74851	-3.87894	-2.70589	-5.40029	-6.32873	-6.51512	-4.88983	-6.78398	-6.59168	-5.38047	-5.39567	-3.57964	-4.2668	-5.07706	-5.31826	-5.14735	-5.78221
P62244	-19.0819	-19.0819	-19.0819	-6.79153	-19.0819	-5.86134	-6.2316	-7.65913	-19.0819	-19.0819	-19.0819	-19.0819	-19.0819	-19.0819	-6.05114	-5.86034	-6.30393	-5.64429	-5.54664	-5.72994	-7.35804	-5.3868	-5.38388	-6.54444	-5.88235	-6.46496	-6.37546	-5.58667	-7.48086	-6.26965	-6.28485	-5.62285	-8.21288	-5.323	-6.13835	-6.47324	-6.43532
P62258	-1.91894	-2.78555	-3.68755	-2.76691	-2.86244	-2.88708	-2.86866	-3.3715	-3.28949	-4.12393	-4.05051	-2.22783	-3.24417	-2.17006	-2.28956	-2.03457	-2.1857	-1.6124	-1.17298	-0.914359	-1.00316	-1.04192	-0.0311096	-1.48786	-1.21348	-2.34784	-1.28452	-1.72842	-4.60495	-1.60645	-1.74895	-1.20323	-0.322818	-1.39372	-1.80434	-1.70246	-2.35658
P62266	-7.14051	-19.0819	-4.40629	-19.0819	-5.6841	-4.92779	-19.0819	-19.0819	-19.0819	-4.62924	-19.0819	-6.27387	-7.52661	-19.0819	-5.99984	-5.65388	-5.26122	-6.30274	-3.8611	-5.95866	-5.92295	-4.4017	-1.85179	-5.79816	-4.62828	-5.49672	-4.32633	-6.868	-6.73384	-5.52263	-5.67195	-3.72006	-4.29847	-5.21065	-5.51265	-5.84569	-5.76687
P62269	-6.22092	-6.29942	-8.71535	-7.2272	-7.00736	-4.82578	-7.04275	-3.25386	-6.82642	-6.06599	-5.91767	-5.31965	-6.8122	-2.23894	-5.31245	-4.41159	-5.14818	-3.18408	-3.79524	-4.29615	-4.07641	-3.89376	-1.97562	-4.78526	-3.71764	-4.75847	-3.3891	-5.32678	-5.59438	-6.64954	-4.28257	-2.22747	-2.90665	-3.88339	-4.3778	-4.78297	-5.22009
P62277	-7.81719	-7.61561	-6.25744	-7.61556	-8.97803	-6.50196	-7.59994	-5.84696	-8.14261	-7.80967	-6.9696	-7.0646	-7.79885	-4.89463	-6.81915	-6.34989	-6.44973	-5.49416	-6.67007	-5.36108	-5.1651	-5.11035	-2.5607	-6.14512	-5.06083	-7.30262	-4.54525	-6.48941	-5.67564	-5.48393	-5.74299	-4.25055	-3.72687	-4.83362	-5.62454	-6.35053	-6.19667
P62280	-6.51106	-6.95631	-5.42398	-6.33932	-7.67071	-5.9219	-7.45585	-4.11126	-7.48331	-6.89977	-7.05087	-6.73275	-7.08003	-6.85913	-4.93302	-5.20169	-5.39135	-4.16895	-3.38534	-4.60178	-4.38288	-3.86693	-1.71629	-5.25468	-4.58793	-5.79583	-4.21582	-6.42326	-6.03952	-5.38379	-5.68217	-3.17713	-4.37558	-4.61711	-4.56476	-5.45893	-4.4228
P62330	-5.39731	-4.78783	-3.34509	-2.62652	-5.81343	-3.54993	-5.14388	-5.19496	-5.97135	-5.11459	-3.72984	-4.03798	-5.33985	-4.84075	-2.92065	-2.60949	-4.1076	-2.849	-1.47608	-2.40884	-1.94794	-3.64899	-1.21419	-3.41698	-2.69213	-3.58222	-2.4816	-3.55641	-4.36836	-3.47709	-3.27461	-2.50894	-2.95198	-2.73344	-2.54798	-3.65073	-3.21336
P62333	-19.0819	-19.0819	-19.0819	-7.42051	-8.75917	-7.27576	-19.0819	-19.0819	-19.0819	-19.0819	-19.0819	-19.0819	-19.0819	-7.39747	-5.56938	-6.72492	-6.25704	-5.00736	-5.07587	-6.14554	-5.74988	-5.78834	-5.30359	-5.60739	-5.26916	-6.41695	-5.42688	-6.72251	-7.30049	-6.06271	-6.22115	-5.38637	-4.31992	-5.79915	-5.66008	-6.28074	-6.3587
P62424	-6.08234	-6.19396	-4.29783	-19.0819	-9.02229	-6.92528	-7.17705	-8.57137	-19.0819	-19.0819	-19.0819	-19.0819	-8.3117	-19.0819	-6.33309	-6.99238	-7.04227	-5.6913	-6.075	-6.54825	-5.4612	-4.7887	-3.71377	-7.44344	-3.94604	-6.92797	-4.59453	-5.98829	-6.63853	-5.66624	-5.32918	-4.34233	-4.83636	-5.15303	-5.82001	-5.80414	-6.89654
P62495	-7.19627	-5.37179	-6.59431	-6.27771	-7.59622	-5.50834	-6.95161	-7.1453	-7.41528	-6.83173	-7.17137	-6.12776	-6.88564	-6.79109	-6.69382	-6.38521	-6.56173	-5.76295	-5.4339	-5.40516	-5.86341	-5.34562	-4.22226	-6.0805	-5.59836	-6.0802	-4.95929	-6.41389	-6.42951	-5.2183	-7.40506	-4.03311	-4.57969	-4.6667	-5.03924	-5.7472	-5.19315
P62633	-6.93472	-19.0819	-19.0819	-19.0819	-19.0819	-7.41991	-19.0819	-19.0819	-19.0819	-19.0819	-19.0819	-19.0819	-19.0819	-19.0819	-7.07989	-7.0431	-9.07117	-7.1096	-6.7294	-6.44554	-6.51228	-7.67355	-6.88805	-7.10269	-7.45085	-8.11142	-7.87833	-8.66054	-9.34855	-8.13734	-8.15254	-7.06475	-7.86472	-8.35584	-8.00604	-7.91151	-9.21657
P62753	-4.56855	-19.0819	-4.79587	-6.0802	-4.20268	-19.0819	-19.0819	-19.0819	-19.0819	-4.49114	-19.0819	-19.0819	-19.0819	-6.59359	-4.17956	-4.10043	-4.43105	-5.15395	-3.91362	-3.97003	-5.42926	-2.35809	-1.54977	-3.63066	-4.73216	-4.94209	-4.22557	-4.62289	-5.3109	-4.09969	-4.1149	-2.19965	-3.55517	-3.86221	-3.42987	-3.60293	-6.49014
P62760	-6.94324	-5.57029	-5.0779	-19.0819	-19.0819	-19.0819	-19.0819	-19.0819	-19.0819	-19.0819	-19.0819	-19.0819	-19.0819	-19.0819	-6.50617	-6.46938	-7.0521	-7.2118	-5.86633	-6.33898	-6.17473	-6.64886	-4.42	-7.42578	-6.26175	-6.22918	-6.55881	-6.7783	-7.46631	-6.2551	-6.2703	-5.02273	-5.64489	-6.45676	-6.1238	-6.15885	-6.42078
P62826	-4.47132	-2.7892	-4.91244	-4.12185	-4.87698	-2.88267	-4.60745	-4.9683	-5.21744	-5.92862	-3.4852	-4.49819	-4.96771	-4.6141	-3.44522	-3.2279	-4.39583	-3.63571	-3.36405	-4.0439	-3.04289	-3.94542	-1.43312	-3.66467	-3.07801	-4.10786	-2.31846	-3.69148	-3.59897	-4.6004	-3.42318	-2.20955	-2.90693	-2.8508	-2.97071	-3.49165	-2.84508
P62829	-6.44947	-6.3719	-3.99318	-6.8338	-7.07984	-5.33656	-6.72408	-6.62892	-6.8989	-6.31509	-6.85222	-5.81755	-6.36926	-6.27472	-5.99835	-5.16334	-5.97437	-3.17903	-3.45378	-2.62609	-3.43579	-4.37956	-2.54673	-5.83156	-2.75051	-5.51355	-3.11914	-5.08191	-6.63443	-5.3219	-3.28061	-2.52621	-4.00991	-4.41837	-4.34331	-5.4758	-4.39404
P62834	-6.35933	-6.73156	-5.95673	-4.99185	-5.92346	-5.23184	-6.53024	-6.42905	-7.06338	-6.11547	-5.22581	-3.71735	-6.53817	-3.76561	-4.91596	-4.44423	-5.55289	-4.77414	-5.01791	-4.81325	-4.47131	-5.2625	-5.05177	-4.71173	-4.56309	-5.18888	-3.47833	-4.89677	-6.48302	-4.1725	-4.84946	-4.64188	-3.88585	-5.01362	-4.26324	-4.50695	-5.3239
P62847	-19.0819	-19.0819	-6.15444	-19.0819	-19.0819	-19.0819	-19.0819	-19.0819	-19.0819	-19.0819	-19.0819	-19.0819	-19.0819	-19.0819	-6.89225	-6.80365	-6.86461	-5.02653	-4.98213	-4.51387	-6.75537	-5.21597	-3.15412	-6.89101	-5.80939	-5.85451	-5.40348	-7.08847	-7.09163	-5.88042	-5.89562	-5.15123	-5.49386	-5.81605	-5.69568	-7.15307	-5.7483
P62851	-4.89499	-3.24703	-7.28453	-19.0819	-19.0819	-6.80302	-5.17403	-19.0819	-19.0819	-4.32188	-4.99924	-19.0819	-19.0819	-19.0819	-4.81137	-5.44999	-5.93096	-6.0421	-7.3746	-5.4684	-7.2161	-4.53144	-5.06549	-6.03221	-5.11433	-5.38767	-5.20092	-4.06025	-6.5401	-4.47306	-5.26409	-4.46231	-4.94233	-5.52422	-5.36378	-4.15323	-6.34863
P62873	-5.33479	-5.05216	-4.46889	-2.55353	-4.53187	-3.52433	-3.85808	-4.85838	-5.62596	-4.54481	-5.14497	-3.93656	-6.45034	-3.19049	-4.09176	-3.61121	-3.27002	-2.77142	-2.60837	-3.35393	-3.36308	-2.27823	-4.69903	-2.74341	-2.97526	-3.21435	-3.6049	-4.13007	-5.07808	-3.7541	-3.9698	-3.38421	-2.50427	-2.47035	-3.12854	-2.37644	-2.99073
P62877	-19.0819	-5.7349	-19.0819	-7.06503	-19.0819	-4.9769	-19.0819	-19.0819	-8.2026	-19.0819	-19.0819	-6.24003	-6.99782	-19.0819	-5.78424	-6.09869	-6.24297	-6.69918	-7.4381	-5.96829	-5.8668	-6.00737	-6.39419	-6.09815	-5.27545	-6.77727	-4.90461	-5.15948	-6.70122	-5.49001	-5.50521	-6.81614	-5.10345	-5.47486	-5.3014	-5.53583	-4.48528
P62879	-2.40826	-5.81245	-4.00144	-1.18313	-3.84255	-2.26685	-2.70701	-2.66427	-4.07826	-2.76752	-3.79333	-1.81931	-3.42437	-3.78023	-2.45877	-2.46227	-1.96306	-1.69736	-3.25913	-2.07469	-2.03936	-0.86232	-2.67302	-1.64492	-1.5677	-2.07492	-1.66985	-3.28709	-4.27026	-1.80548	-2.09585	-1.77063	-1.49652	-0.997664	-1.61368	-0.77026	-1.49885
P62888	-5.19984	-4.43459	-4.17946	-5.9038	-7.11029	-5.83316	-5.85128	-6.65937	-7.07617	-6.3458	-6.0672	-6.78177	-5.75942	-6.30517	-4.99585	-5.35942	-5.79953	-4.66606	-4.14848	-5.74557	-4.82712	-4.66617	-2.4873	-5.57472	-4.99923	-5.86008	-4.36295	-5.76155	-6.33993	-4.53416	-4.17552	-4.29125	-5.29064	-4.64733	-5.40877	-6.25996	-5.43216
P62899	-6.62605	-19.0819	-4.76023	-19.0819	-5.69799	-19.0819	-7.46053	-7.73322	-19.0819	-19.0819	-19.0819	-19.0819	-6.95496	-19.0819	-6.3022	-5.64768	-6.14386	-5.43163	-8.53913	-5.51728	-5.35304	-5.53741	-3.4113	-6.21158	-5.23199	-5.20251	-4.88108	-5.84136	-6.43963	-5.22842	-4.88346	-4.94255	-4.84186	-5.29862	-4.45766	-6.21231	-5.3941
P62910	-6.89408	-19.0819	-19.0819	-19.0819	-19.0819	-19.0819	-19.0819	-19.0819	-19.0819	-19.0819	-19.0819	-19.0819	-19.0819	-19.0819	-5.72583	-6.25133	-6.27177	-5.34555	-6.6523	-5.55864	-5.3944	-5.44852	-4.90798	-5.88844	-6.36573	-6.16377	-6.70502	-6.46491	-7.4009	-6.18969	-7.56935	-4.78824	-5.60727	-5.70158	-5.79559	-6.86261	-6.58205
P62913	-6.13453	-7.57868	-5.19218	-6.96811	-19.0819	-5.1124	-7.56301	-6.65488	-19.0819	-19.0819	-19.0819	-19.0819	-7.0476	-19.0819	-5.23369	-4.91517	-6.09285	-4.55048	-4.84107	-5.61578	-4.63549	-4.17964	-3.2516	-6.00786	-5.25217	-5.90703	-4.57482	-5.03763	-6.51922	-5.30801	-5.59862	-3.69626	-5.0539	-4.64742	-5.4244	-5.24746	-5.47369
P62917	-5.46707	-19.0819	-4.08977	-19.0819	-10.3168	-8.8334	-19.0819	-19.0819	-19.0819	-8.03086	-19.0819	-19.0819	-19.0819	-19.0819	-8.62776	-8.0707	-6.63084	-6.21983	-6.23602	-9.33527	-6.58378	-5.07908	-7.09005	-6.93802	-5.36991	-6.56832	-6.5251	-6.88866	-7.57666	-7.31487	-6.79512	-4.6103	-5.26057	-6.12798	-6.67952	-6.09372	-6.20808
P62937	-2.79671	-4.03264	-2.34385	-1.3539	-4.52194	-1.72269	-3.09814	-0.0254841	-4.83309	-3.53998	-3.03983	-3.4827	-4.42784	-3.54791	-2.12541	-1.75808	-1.94709	-1.06856	-1.17852	-1.02111	-1.16888	-1.30016	-0.636486	-1.82959	-0.887911	-1.44491	-0.954659	-1.91855	-2.79658	-1.76441	-0.970758	-0.455738	-0.585887	-0.665748	-0.884603	-0.803438	-1.5333
P63000	-2.92841	-2.89775	-2.89112	-1.45337	-3.75341	-3.39144	-3.22364	-3.44212	-3.6606	-2.91573	-3.25693	-3.23925	-3.08288	-4.55181	-1.38047	-1.99536	-1.94231	-4.01827	-2.03586	-2.23418	-2.48624	-1.5555	-2.89332	-0.530504	-2.94708	-1.47913	-1.14521	-1.2732	-3.04146	-1.84379	-1.62025	-0.415315	-0.829959	-1.08147	-1.04502	-0.702883	-1.40117
P63096	-5.86782	-5.70866	-5.19481	-2.54623	-6.08998	-3.78654	-5.06065	-5.63906	-5.90903	-4.91251	-4.61347	-5.12152	-6.16373	-5.28485	-3.49157	-3.24517	-3.54652	-3.35566	-3.32353	-4.84088	-2.44418	-3.86384	-4.28402	-2.90589	-3.25044	-3.5014	-2.64487	-4.69177	-4.70703	-2.43054	-4.1124	-3.5496	-3.27263	-2.56177	-3.00988	-3.2147	-4.43547
P63104	-2.45154	-2.788	-1.87549	-3.61709	-5.05845	-1.82772	-3.55899	-3.05774	-4.8882	-4.37994	-3.74537	-2.29294	-3.83907	-1.5309	-3.60601	-3.14634	-2.56297	-1.49533	-0.534436	-1.06448	-1.44845	-1.34955	0.336592	-2.72348	-1.66079	-2.10246	-1.17461	-2.57656	-3.72676	-1.9313	-1.59972	0.0569646	-0.540416	-1.46685	-2.21816	-2.45047	-2.87419
P63151	-5.68311	-19.0819	-19.0819	-19.0819	-19.0819	-7.00846	-19.0819	-19.0819	-19.0819	-19.0819	-8.0531	-19.0819	-8.43221	-19.0819	-5.94265	-4.87154	-5.47513	-5.76346	-5.2343	-5.66811	-6.05812	-5.02871	-5.32031	-5.65619	-5.45188	-5.85127	-5.72367	-5.16708	-6.45992	-5.24871	-6.16908	-4.72844	-4.45638	-4.6142	-5.35759	-5.25604	-5.00745
P63173	-19.0819	-19.0819	-4.66589	-19.0819	-19.0819	-19.0819	-19.0819	-19.0819	-19.0819	-19.0819	-19.0819	-19.0819	-19.0819	-6.38783	-9.64002	-6.14816	-6.73088	-6.38516	-5.46122	-5.67349	-5.85351	-7.82642	-5.63733	-6.20775	-6.40904	-6.9113	-6.19425	-7.1663	-7.85431	-6.6431	-5.8399	-6.34166	-6.85964	-6.33098	-6.55721	-10.0476	-6.82854
P63218	-6.0825	-8.47665	-19.0819	-5.09749	-19.0819	-7.70118	-19.0819	-19.0819	-19.0819	-7.66444	-19.0819	-6.30962	-19.0819	-19.0819	-5.97082	-7.133	-5.25555	-5.62665	-5.62033	-5.33357	-5.63939	-6.39174	-6.02544	-6.09114	-6.15757	-6.02424	-6.8445	-6.89534	-7.58335	-6.37214	-6.682	-6.71037	-5.98557	-6.0537	-6.24084	-4.52775	-6.53781
P63244	-5.61224	-4.90771	-5.17885	-4.99654	-5.21203	-2.97949	-5.73338	-5.86413	-6.13411	-5.55056	-7.17981	-5.0561	-6.29829	-5.50992	-4.37967	-4.67772	-4.22316	-4.34938	-3.94002	-5.02994	-4.16873	-2.45013	-1.7222	-4.10374	-4.1949	-5.23348	-3.58099	-5.58336	-6.01214	-4.20327	-5.45072	-2.37197	-4.29823	-3.3497	-3.78666	-4.03023	-4.11937
P67775	-5.13831	-3.75901	-4.49486	-6.20149	-5.36497	-3.12193	-4.86962	-5.18251	-5.688	-7.02359	-6.62224	-4.08574	-4.84353	-4.7881	-4.44386	-4.18465	-4.98993	-3.27978	-3.58692	-2.66	-3.81633	-3.55373	-1.20585	-4.16063	-3.12732	-4.20761	-3.33686	-4.09441	-4.80933	-2.90149	-4.98079	-2.69294	-2.58864	-3.18721	-3.70794	-4.88986	-3.83852
P67812	-19.0819	-19.0819	-19.0819	-19.0819	-19.0819	-19.0819	-19.0819	-19.0819	-19.0819	-19.0819	-19.0819	-19.0819	-19.0819	-19.0819	-6.87679	-6.38395	-6.476	-6.16789	-6.07024	-6.25354	-6.60902	-5.53203	-4.76758	-7.25485	-6.39553	-6.58417	-7.07968	-7.70122	-7.8213	-6.61009	-9.16805	-4.63673	-5.5614	-5.75612	-6.47879	-8.07503	-6.31848
P67870	-19.0819	-19.0819	-19.0819	-19.0819	-19.0819	-19.0819	-19.0819	-19.0819	-19.0819	-19.0819	-19.0819	-19.0819	-19.0819	-19.0819	-5.59936	-5.56257	-10.1408	-4.39746	-5.24886	-5.7362	-5.44918	-5.49838	-4.3702	-5.62216	-5.11691	-6.57927	-6.13222	-6.50342	-7.19143	-5.98022	-5.99542	-5.07149	-4.77425	-4.97557	-6.06037	-5.98755	-6.37849
P68104	-3.01555	-4.64201	-3.05307	-2.04523	-2.07064	-3.18797	-2.25915	-3.53691	-3.7452	-2.42545	-5.33087	-3.30762	-2.18653	-4.54716	-0.897181	-2.49519	-1.1024	-1.60304	-2.72744	-1.77402	-1.62889	0.637738	-0.946528	-0.506018	-1.76417	-1.16558	-1.6052	-1.06098	-3.0097	-2.70047	-2.68943	0.294761	-0.0491752	-0.808272	-0.628787	0.114454	-1.11438
Q5VTE0	-3.01555	-4.64201	-3.05307	-2.04523	-2.07064	-3.18797	-2.25915	-3.53691	-3.7452	-2.42545	-5.33087	-3.30762	-2.18653	-4.54716	-0.897181	-2.49519	-1.1024	-1.60304	-2.72744	-1.77402	-1.62889	0.637738	-0.946528	-0.506018	-1.76417	-1.16558	-1.6052	-1.06098	-3.0097	-2.70047	-2.68943	0.294761	-0.0491752	-0.808272	-0.628787	0.114454	-1.11438
P68133	-2.17378	-1.84691	-3.14477	-2.13653	-4.30456	-1.77335	-2.89562	-3.22485	-3.00926	-2.88538	-2.01659	-1.33698	-2.36866	-0.222474	-2.36149	-2.41405	-2.91166	-0.0894559	-1.05218	-1.04163	-2.0133	-0.752958	0.194199	-0.603524	0.490136	-1.60032	-1.52342	-1.18587	-1.31357	-1.62409	-0.221855	-1.08806	0.86687	-1.08093	-0.865377	-0.239977	-1.3038
P68363	-3.75247	-3.07499	-3.87263	-2.33556	-3.84849	-1.88634	-3.94631	-4.29135	-4.13774	-5.12446	-3.3784	-2.29774	-3.2945	-2.54926	-2.43956	-1.49019	-2.77011	-1.32597	-0.765258	-1.0831	-1.25232	-2.00041	-0.111809	-2.42828	-1.34737	-2.38264	-0.530815	-2.03438	-3.11576	-1.82196	-2.58838	-0.621133	-0.706716	-0.660511	-1.33626	-2.62179	-1.3882
P68400	-19.0819	-19.0819	-19.0819	-9.96268	-5.52031	-7.58319	-9.0955	-19.0819	-11.1002	-19.0819	-19.0819	-19.0819	-19.0819	-19.0819	-6.36738	-7.06349	-9.73702	-6.03783	-5.77372	-6.69284	-5.79425	-7.27456	-6.1553	-6.82421	-5.39621	-8.04855	-6.29722	-7.42506	-7.33569	-6.12449	-6.13969	-5.52642	-5.26685	-5.63105	-6.41085	-6.72581	-6.26048
P68402	-5.19557	-2.03558	-4.36205	-3.94202	-5.97473	-3.56766	-5.14039	-4.91304	-4.59177	-5.61381	-4.50288	-3.86495	-5.12103	-4.5462	-4.2313	-3.38906	-4.74992	-2.85799	-2.42222	-1.90591	-2.69971	-3.96307	-2.86013	-4.12804	-3.27859	-4.8036	-3.08972	-3.13614	-4.30222	-2.73088	-3.69691	-2.57108	-3.16263	-2.83106	-3.30706	-3.9775	-3.85135
P78344	-8.49576	-7.12913	-6.59505	-8.32291	-7.71203	-6.22862	-8.87495	-5.16897	-7.53108	-5.98391	-8.42746	-6.45308	-6.88023	-4.74753	-5.86062	-5.82383	-7.18498	-4.07337	-5.74886	-5.59021	-5.17785	-6.01046	-4.16594	-6.17999	-5.16721	-6.61745	-7.03479	-7.17412	-7.85458	-6.64337	-7.06397	-5.46291	-4.68073	-4.65239	-5.75784	-7.80523	-7.0254
P78371	-7.35498	-4.85039	-5.90502	-5.96437	-8.07882	-5.03733	-6.78413	-5.81464	-8.93846	-7.6882	-6.44911	-6.80637	-6.44869	-5.26959	-4.67899	-4.52212	-6.50975	-3.99304	-3.85052	-3.65354	-4.00221	-5.30771	-3.25691	-4.63881	-2.51825	-4.56819	-3.6149	-4.64213	-5.60741	-4.94281	-4.69989	-3.2514	-2.24059	-3.19135	-3.9535	-4.37344	-3.90932
P78527	-7.60327	-19.0819	-19.0819	-19.0819	-19.0819	-19.0819	-19.0819	-19.0819	-19.0819	-19.0819	-7.33452	-19.0819	-19.0819	-19.0819	-5.87154	-5.86052	-6.44324	-4.05833	-5.57305	-4.33094	-6.06165	-6.60293	-4.64376	-6.25872	-6.85079	-6.75252	-6.67892	-9.44691	-7.98965	-6.77844	-6.79364	-4.71371	-5.31568	-5.91192	-6.64714	-7.50864	-6.92004
P80365	-7.44305	-19.0819	-7.27551	-5.68994	-19.0819	-6.26907	-6.90957	-19.0819	-8.35879	-19.0819	-19.0819	-6.34134	-7.82915	-19.0819	-4.1461	-4.54433	-5.00639	-4.49036	-5.43456	-4.94022	-3.59579	-4.35715	-4.58691	-4.22465	-5.77577	-6.91732	-2.91394	-4.11336	-9.74949	-5.35529	-8.25849	-4.8036	-5.43233	-3.60682	-4.00193	-7.87727	-2.95566
P80370	-2.628	-5.48512	-3.33993	-1.72858	-4.34185	-3.89486	-1.06697	-3.89093	-2.22065	-1.24539	-3.4322	-4.12359	-3.75347	-3.53672	-0.721373	-1.72373	-1.40132	-1.64406	-2.74738	-2.49067	-2.12461	-2.33711	-4.25351	-1.35625	-2.55173	-1.64649	-1.85651	-1.80567	-3.04693	-2.04388	-1.18804	-3.33308	-1.40055	-2.1666	-1.62951	-1.05104	-3.29306
P80404	-7.85968	-7.97596	-6.48408	-6.74546	-8.43037	-7.52358	-7.70676	-7.97946	-8.24943	-8.87483	-6.70182	-8.39535	-6.98992	-7.40968	-5.76967	-6.55247	-7.18886	-5.92104	-6.63641	-6.47196	-5.19746	-7.05476	-6.36752	-6.01362	-5.85596	-6.55072	-5.08397	-6.52742	-7.49505	-5.53804	-8.37951	-6.78677	-5.18563	-6.45328	-6.40296	-6.91894	-6.06644
P81534	-5.64978	-19.0819	-19.0819	-3.22128	-19.0819	-3.96527	-6.30524	-19.0819	-6.84791	-4.96324	-5.13183	-19.0819	-19.0819	-19.0819	-4.63936	-4.08417	-5.09692	-4.26562	-4.16797	-4.35127	-4.18703	-4.66115	-4.57307	-4.06197	-3.7805	-4.32843	-4.09534	-4.87755	-5.56556	-4.35435	-2.40039	-5.09142	-3.04451	-4.64008	-5.69861	-3.18891	-5.02013
P82980	-2.72998	-4.19344	-4.30359	-4.74331	-4.96971	-5.40532	-3.91413	-2.28534	-4.93236	-4.31811	-3.15308	-4.55861	-3.65268	-2.40196	-2.56675	-2.14233	-3.18703	-2.95852	-3.9739	-3.28357	-3.46273	-3.20753	-4.47861	-1.76962	-2.884	-2.56901	-3.50897	-2.41781	-4.31613	-2.69831	-3.43857	-4.18192	-0.760221	-1.88787	-3.15252	-1.88712	-3.32276
P82987	-19.0819	-19.0819	-7.49657	-19.0819	-19.0819	-19.0819	-4.6922	-19.0819	-19.0819	-4.23087	-19.0819	-7.23953	-5.70251	-19.0819	-4.85448	-7.9629	-8.33807	-7.49711	-8.65706	-7.65535	-7.73079	-7.90505	-7.84675	-5.13228	-4.33012	-4.1347	-4.28567	-5.47514	-3.1632	-4.54468	-4.55989	-6.26083	-4.88242	-4.30721	-4.22895	-5.09058	-4.54359
P84022	-8.60637	-19.0819	-19.0819	-6.34054	-19.0819	-19.0819	-19.0819	-19.0819	-19.0819	-19.0819	-19.0819	-19.0819	-19.0819	-19.0819	-7.80341	-7.58392	-7.52321	-5.85676	-6.04477	-5.66556	-6.31408	-6.95796	-6.75452	-6.83014	-6.42341	-7.78093	-6.62265	-6.9876	-7.84919	-6.63798	-6.29218	-5.63634	-4.64355	-5.79786	-6.6509	-7.13345	-7.06967
P84085	-6.12793	-6.59614	-19.0819	-6.19105	-19.0819	-5.61977	-6.67153	-7.20049	-7.47046	-19.0819	-6.56171	-19.0819	-19.0819	-19.0819	-5.01515	-5.46106	-5.57664	-5.17008	-4.35128	-4.56518	-3.80271	-5.37018	-3.29756	-5.20809	-3.54629	-5.64802	-4.52166	-5.58077	-6.33232	-5.55868	-5.35054	-3.81362	-4.34174	-5.04679	-5.4831	-4.4155	-5.35326
P84095	-6.67341	-6.30396	-5.56397	-4.58226	-7.40267	-5.5105	-6.70237	-6.96336	-7.23333	-6.85098	-6.70854	-5.12513	-7.12119	-6.89822	-5.5448	-5.43716	-5.22799	-4.71278	-4.92164	-4.29256	-4.02715	-4.69729	-5.832	-4.68321	-5.18102	-5.58552	-5.81857	-5.71866	-6.26303	-4.83812	-5.36277	-3.40047	-4.0972	-4.49459	-5.0414	-5.43412	-5.61931
P84098	-6.05689	-9.80279	-5.05616	-6.06653	-7.38504	-5.90163	-6.59442	-6.93412	-7.2041	-6.65284	-6.29534	-6.12609	-7.30732	-6.57991	-4.84877	-4.65724	-5.31526	-6.30302	-3.87504	-4.60214	-5.25716	-4.78583	-4.01174	-6.15932	-4.07286	-6.69666	-4.33543	-5.89809	-6.5861	-6.19347	-5.28146	-4.46092	-5.49877	-5.2549	-4.96492	-5.97424	-5.54057
P86790	-19.0819	-19.0819	-19.0819	-19.0819	-19.0819	-19.0819	-19.0819	-19.0819	-19.0819	-19.0819	-19.0819	-19.0819	-5.53963	-19.0819	-7.53534	-7.0658	-7.64853	-6.84975	-6.7521	-7.39066	-6.86512	-4.83394	-5.33762	-6.01201	-5.16348	-5.163	-6.58414	-4.92499	-6.58925	-5.37805	-5.42715	-6.89763	-6.32262	-5.10744	-5.50101	-5.32039	-4.1143
P86791	-19.0819	-19.0819	-19.0819	-19.0819	-19.0819	-19.0819	-19.0819	-19.0819	-19.0819	-19.0819	-19.0819	-19.0819	-5.53963	-19.0819	-7.53534	-7.0658	-7.64853	-6.84975	-6.7521	-7.39066	-6.86512	-4.83394	-5.33762	-6.01201	-5.16348	-5.163	-6.58414	-4.92499	-6.58925	-5.37805	-5.42715	-6.89763	-6.32262	-5.10744	-5.50101	-5.32039	-4.1143
P98173	-6.05065	-19.0819	-19.0819	-6.09663	-7.42426	-5.61595	-7.77082	-8.04351	-19.0819	-6.87412	-19.0819	-19.0819	-19.0819	-19.0819	-5.989	-6.68498	-5.59572	-6.38927	-5.36069	-5.69113	-5.23258	-6.00101	-6.49402	-5.85013	-6.19291	-6.37605	-5.57898	-6.54092	-7.22893	-6.01772	-4.73022	-5.81633	-5.38533	-6.57513	-6.20023	-5.33305	-6.1834
Q00059	-19.0819	-19.0819	-19.0819	-19.0819	-19.0819	-19.0819	-19.0819	-19.0819	-19.0819	-19.0819	-19.0819	-19.0819	-19.0819	-19.0819	-7.67198	-9.46776	-8.88063	-8.96214	-9.11547	-8.16751	-6.85935	-8.47739	-8.38931	-8.05298	-7.13732	-7.46199	-6.63537	-7.98165	-8.69911	-7.48791	-7.50311	-7.37971	-7.10134	-7.2805	-7.96807	-9.64517	-6.05422
Q00325	-5.72265	-6.21495	-5.83844	-3.74793	-10.0847	-6.49369	-7.06049	-5.68521	-6.74195	-6.1584	-6.20277	-7.2329	-6.21231	-5.73425	-1.8966	-4.37889	-3.42245	-3.50686	-4.10617	-4.30414	-3.90801	-2.06624	-4.05731	-3.05744	-5.14505	-3.39799	-3.13524	-3.28786	-5.15574	-5.05037	-4.4049	-2.02292	-1.19103	-2.95403	-2.9135	-1.68613	-2.3601
Q00535	-19.0819	-19.0819	-19.0819	-19.0819	-19.0819	-19.0819	-19.0819	-19.0819	-19.0819	-19.0819	-19.0819	-19.0819	-19.0819	-19.0819	-6.23338	-6.07501	-6.37552	-5.3337	-5.47909	-5.19342	-5.6942	-6.20931	-5.77076	-5.57624	-5.54811	-6.56132	-6.46563	-7.05932	-7.74733	-6.53612	-7.17911	-6.33473	-5.77551	-5.44684	-6.85221	-5.32269	-6.7018
Q00536	-19.0819	-19.0819	-19.0819	-19.0819	-19.0819	-19.0819	-19.0819	-19.0819	-19.0819	-19.0819	-19.0819	-19.0819	-19.0819	-19.0819	-8.81941	-8.78262	-9.36535	-8.98468	-8.34108	-8.71617	-7.99847	-9.75168	-7.93318	-8.84222	-6.36151	-7.02497	-8.40535	-7.55049	-8.2621	-8.0247	-7.06609	-6.87349	-6.002	-7.23222	-6.87203	-6.4563	-7.34879
Q00577	-6.36416	-5.9481	-6.09763	-6.35247	-7.09955	-4.86288	-6.64783	-6.64863	-6.84577	-6.33505	-5.87	-5.84059	-6.8708	-6.29442	-5.5394	-5.74445	-6.49848	-4.67489	-4.5522	-4.49848	-3.978	-5.95156	-3.95359	-5.19147	-4.07386	-5.66157	-4.03458	-6.86202	-6.37585	-5.16206	-5.63078	-4.5343	-4.89386	-4.13353	-5.02818	-5.41789	-4.9027
Q00610	-6.0885	-5.59887	-6.45547	-4.96296	-7.20668	-4.72504	-6.7408	-5.66744	-5.92021	-7.41398	-5.85021	-5.69107	-5.83704	-5.22951	-4.68732	-4.40549	-4.94479	-3.39945	-3.39769	-3.21883	-3.34823	-3.99161	-1.31455	-4.42668	-3.90394	-4.86806	-3.4782	-4.2749	-5.10134	-5.38232	-5.45159	-2.89014	-3.36475	-3.60834	-3.86056	-5.28924	-3.79079
Q00688	-7.28693	-19.0819	-6.1611	-19.0819	-19.0819	-5.46302	-6.18098	-19.0819	-19.0819	-7.61913	-19.0819	-19.0819	-19.0819	-5.81393	-6.0933	-6.32231	-6.90503	-6.95849	-6.06514	-6.13751	-6.15802	-6.56308	-5.61967	-4.13204	-5.21783	-8.05295	-5.80464	-6.33019	-7.01819	-5.78675	-5.91717	-5.62612	-4.88204	-4.67923	-6.58382	-5.72908	-5.97266
Q00765	-8.81862	-19.0819	-4.81129	-19.0819	-9.91531	-19.0819	-7.78756	-19.0819	-19.0819	-19.0819	-19.0819	-6.57551	-8.27597	-19.0819	-6.25675	-6.33618	-6.91891	-8.48463	-6.02248	-6.20578	-5.74103	-6.64207	-5.54197	-7.53153	-5.85091	-6.03956	-5.47873	-7.33844	-7.27669	-6.06548	-6.08068	-6.17854	-5.14431	-5.47692	-6.37847	-7.96522	-5.6792
Q00796	-3.35006	-3.01842	-3.52071	-3.98809	-4.46586	-3.08448	-3.96831	-3.31887	-4.61703	-4.05385	-4.31395	-4.79149	-3.87919	-2.30593	-2.8249	-4.52474	-2.59343	-1.78347	-3.89322	-2.45145	-2.70751	-2.29056	-2.55477	-2.14421	-3.23992	-3.92244	-4.31468	-2.2241	-4.29952	-4.85676	-3.43984	-3.43162	-2.34158	-2.86559	-1.60696	-3.8365	-3.47756
Q01518	-4.5195	-1.23632	-1.40765	-3.96803	-5.78875	-2.44478	-4.00783	-4.62052	-5.72041	-4.93867	-4.29712	-3.47319	-4.43143	-3.05601	-2.90514	-2.52886	-4.51747	-2.35637	-1.60552	-2.09305	-1.88158	-2.65263	-0.562741	-3.12055	-1.39804	-2.15145	-1.58696	-2.82774	-2.74941	-2.47647	-2.35735	0.0163821	-0.469869	-1.02845	-2.15371	-1.95327	-2.37099
Q01740	-19.0819	-19.0819	-19.0819	-19.0819	-19.0819	-19.0819	-19.0819	-19.0819	-19.0819	-19.0819	-19.0819	-19.0819	-19.0819	-19.0819	-5.35353	-5.8232	-6.46444	-6.78183	-5.50949	-5.6928	-5.52855	-5.85852	-7.33798	-4.73275	-5.02366	-5.12156	-5.43953	-5.76142	-6.44943	-5.23822	-5.25342	-5.71299	-4.68218	-5.00074	-4.89916	-5.79347	-5.4039
Q01813	-19.0819	-7.48883	-19.0819	-5.59533	-19.0819	-5.87321	-19.0819	-19.0819	-8.18597	-19.0819	-6.35196	-6.16158	-7.65632	-7.56178	-7.06863	-6.83138	-6.06871	-5.52736	-4.854	-5.39901	-5.89059	-5.19957	-3.91285	-6.17634	-6.50947	-7.5941	-6.13104	-6.06928	-7.31785	-6.10664	-7.09067	-4.86536	-5.82507	-5.74979	-5.97534	-5.51004	-5.42183
Q01970	-19.0819	-5.68404	-8.34542	-8.17785	-19.0819	-6.44477	-19.0819	-19.0819	-19.0819	-19.0819	-6.63031	-6.33977	-19.0819	-8.69124	-6.32051	-6.28373	-6.86319	-6.07094	-6.10776	-5.49713	-6.8453	-6.17761	-5.66301	-6.95967	-7.16102	-7.42843	-5.98855	-7.09044	-8.01949	-6.80828	-6.82349	-6.13388	-6.45019	-7.49481	-8.4007	-5.62467	-6.94605
Q01995	-19.0819	-19.0819	-19.0819	-19.0819	-19.0819	-19.0819	-19.0819	-19.0819	-19.0819	-19.0819	-19.0819	-19.0819	-19.0819	-19.0819	-6.99693	-5.63348	-7.3833	-5.04564	-5.3684	-5.18203	-5.36792	-7.26701	-5.7735	-6.86392	-7.25102	-7.43967	-7.20657	-7.98879	-5.03755	-7.77251	-7.48079	-6.21853	-6.03517	-9.56001	-7.25359	-8.06302	-7.86927
Q02218	-19.0819	-19.0819	-5.88015	-5.59764	-19.0819	-5.52386	-7.63014	-7.90284	-19.0819	-19.0819	-19.0819	-6.80304	-7.64317	-19.0819	-5.50808	-4.79496	-6.19325	-4.5907	-4.70277	-5.41575	-3.87163	-5.71336	-4.00812	-5.39645	-4.42649	-6.16161	-3.71314	-4.46514	-4.88209	-4.54258	-7.21912	-4.45948	-4.59753	-4.19089	-4.31911	-6.05455	-3.1854
Q02241	-19.0819	-6.18445	-19.0819	-7.18573	-19.0819	-19.0819	-19.0819	-19.0819	-19.0819	-19.0819	-19.0819	-19.0819	-19.0819	-19.0819	-6.63459	-6.90305	-8.32007	-5.38817	-6.48569	-6.5723	-5.74549	-8.17759	-6.8908	-7.05424	-7.22394	-7.21753	-6.72678	-7.45278	-8.45466	-7.24345	-7.25865	-7.80631	-6.09878	-7.00597	-7.11215	-7.25078	-7.64979
Q02246	-4.35355	-5.6016	-3.54893	-3.29743	-3.9286	-3.39245	-5.10468	-4.99932	-5.2382	-5.22351	-5.67636	-4.66004	-6.16372	-3.41919	-3.70677	-2.82263	-3.28117	-1.64204	-2.25594	-2.07701	-2.62627	-3.74929	-3.46803	-2.59427	-3.17514	-3.28252	-3.83392	-2.8043	-6.46708	-2.13464	-3.22471	-1.30306	-3.49678	-1.93622	-3.05034	-3.38534	-1.92677
Q02252	-4.86267	-6.13487	-5.49123	-4.66437	-8.00734	-6.23673	-6.1192	-6.39189	-6.66187	-7.39282	-5.55639	-7.36555	-5.68957	-6.67158	-3.36016	-3.87588	-3.81191	-2.86702	-3.59431	-3.64301	-3.23908	-4.02963	-4.26545	-2.65763	-4.8093	-4.19497	-3.0553	-4.34556	-6.16107	-6.39107	-5.88766	-4.07596	-2.65553	-4.07768	-3.80403	-4.05282	-3.32479
Q02338	-19.0819	-19.0819	-19.0819	-19.0819	-19.0819	-19.0819	-19.0819	-19.0819	-19.0819	-19.0819	-19.0819	-19.0819	-19.0819	-19.0819	-6.09657	-6.1632	-5.66497	-4.41726	-4.74094	-4.92424	-4.69295	-5.20705	-4.6328	-5.37204	-4.70906	-4.89771	-5.20503	-5.57075	-6.13483	-4.92362	-4.93883	-4.58257	-4.49697	-4.49662	-4.83356	-5.35607	-4.77556
Q02388	-5.09305	-6.35144	-6.89986	-5.11385	-5.26467	-6.88347	-5.98842	-6.60847	-6.19171	-4.60009	-7.00116	-8.72121	-6.89836	-6.7127	-5.45598	-4.64782	-4.58614	-5.16718	-4.11932	-4.35049	-4.66898	-5.2668	-5.99938	-4.5189	-7.29769	-5.20157	-5.02611	-6.06696	-6.25392	-4.18276	-4.35291	-5.6106	-5.13745	-5.71138	-5.14164	-4.75614	-7.07023
Q02543	-19.0819	-19.0819	-19.0819	-19.0819	-19.0819	-19.0819	-19.0819	-19.0819	-19.0819	-19.0819	-19.0819	-19.0819	-7.80207	-19.0819	-5.5277	-6.40564	-6.14581	-6.79528	-4.61459	-5.90848	-5.30652	-4.76484	-2.65552	-6.30238	-19.0819	-6.98905	-19.0819	-19.0819	-19.0819	-19.0819	-7.0523	-5.41076	-4.71451	-6.13598	-5.65904	-7.04443	-19.0819
Q02750	-7.12249	-7.15165	-6.85769	-6.04881	-7.8596	-4.35268	-7.13599	-7.40868	-8.31765	-7.09511	-6.7699	-5.59732	-10.1713	-7.05447	-5.12762	-5.02501	-6.27121	-4.28622	-4.71131	-3.7202	-5.18159	-4.40608	-4.55777	-5.59571	-5.61794	-5.39226	-5.58456	-6.66992	-6.39115	-5.24635	-5.22796	-3.81282	-4.22793	-4.52916	-4.91231	-5.88855	-5.17963
Q02809	-5.18141	-3.68031	-5.00971	-7.56679	-4.95643	-4.41815	-6.26463	-6.11192	-6.29415	-6.46305	-6.01154	-5.39732	-7.45707	-5.75771	-5.72039	-4.5409	-5.80638	-4.39405	-4.38478	-4.21582	-4.04999	-5.43642	-5.5744	-5.16074	-5.95287	-5.98708	-4.30773	-7.81347	-7.00118	-3.68067	-5.18933	-4.42172	-4.83766	-4.886	-4.93034	-5.60977	-5.29139
Q02878	-5.55398	-7.43088	-4.90684	-8.86122	-6.99461	-5.62084	-7.04156	-7.62549	-8.346	-7.25209	-7.56884	-9.15779	-7.68906	-7.27128	-6.95125	-6.81431	-6.20268	-6.61658	-4.65464	-6.21696	-5.27634	-5.2661	-2.7875	-6.98573	-5.9354	-7.89315	-5.28488	-7.44161	-5.90527	-7.03381	-6.89425	-4.50842	-5.53587	-5.42596	-6.23626	-7.39994	-6.21528
Q02978	-6.76268	-19.0819	-19.0819	-4.45457	-7.8272	-7.51841	-19.0819	-19.0819	-19.0819	-19.0819	-7.91212	-19.0819	-6.13753	-19.0819	-4.74388	-5.86684	-5.13304	-3.47138	-5.08446	-4.15721	-4.63865	-3.82395	-3.62888	-4.5835	-5.51445	-7.59695	-4.23688	-4.88975	-5.80361	-4.5924	-6.98554	-3.85775	-4.77942	-4.15758	-4.4611	-6.84638	-3.54593
Q03154	-1.53832	-3.17891	-2.90559	-1.78565	-3.38895	-2.70349	-2.66718	-2.70689	-2.87536	-2.44375	-3.02015	-2.19224	-2.06571	-1.23088	-0.549184	-1.27742	-2.17402	-1.22135	-0.722869	-1.73004	-1.32971	-1.45478	-2.40925	-0.543041	0.186515	-0.280252	0.0385621	0.0826664	-3.50953	-1.75416	-1.43006	-1.51949	1.18499	0.312098	-0.851948	1.08416	-0.957033
Q03167	-2.97668	-4.5192	-3.52336	-3.21827	-3.24746	-4.93743	-4.41315	-2.62468	-6.30933	-4.6348	-4.23406	-4.27707	-5.77111	-2.95126	-4.10199	-3.5775	-3.24138	-2.53947	-3.28321	-2.9727	-3.0845	-3.25509	-4.30604	-2.94666	-4.70768	-3.51567	-4.1327	-3.78052	-3.68096	-3.40465	-4.36082	-4.79474	-3.64341	-4.62832	-4.25815	-4.02941	-5.02686
Q03426	-7.54467	-6.31628	-6.62308	-6.30648	-7.62499	-5.73996	-7.48953	-7.17407	-7.44405	-7.1217	-5.87729	-5.98095	-7.24601	-6.81987	-6.19533	-5.3807	-6.40982	-4.92319	-4.17777	-4.4685	-4.91709	-5.9056	-4.33153	-5.19198	-4.73776	-6.54727	-5.39051	-5.59264	-5.52203	-4.35233	-5.22317	-4.74212	-4.2174	-4.60545	-6.0036	-5.63955	-5.34306
Q03431	-19.0819	-19.0819	-19.0819	-4.74528	-19.0819	-4.45185	-19.0819	-6.70593	-19.0819	-6.39236	-5.02087	-5.09419	-19.0819	-19.0819	-5.04275	-4.21638	-5.59392	-4.18756	-5.94386	-3.92538	-4.4054	-6.33173	-5.26262	-5.48563	-5.33178	-5.84181	-5.19195	-5.97416	-6.66217	-6.34437	-6.41578	-5.20949	-4.51599	-4.15543	-4.66524	-5.88915	-4.72193
Q04206	-19.0819	-19.0819	-19.0819	-19.0819	-19.0819	-19.0819	-19.0819	-19.0819	-19.0819	-19.0819	-19.0819	-19.0819	-19.0819	-19.0819	-6.0018	-5.96501	-7.69012	-5.74896	-6.4482	-5.83461	-5.55782	-6.14449	-4.40962	-6.0246	-6.32073	-7.59455	-6.27628	-7.0585	-7.7465	-6.53529	-6.5505	-5.50277	-5.61368	-5.3036	-6.53269	-6.60681	-6.70097
Q04446	-7.12895	-5.9221	-7.61841	-6.38281	-7.92471	-5.12	-10.6559	-4.29989	-7.74377	-7.16022	-6.84768	-5.67987	-7.55363	-7.11958	-5.8918	-5.07379	-6.66794	-6.24358	-4.41446	-5.46554	-4.8474	-5.61403	-4.47398	-5.36492	-4.95933	-5.67129	-4.24785	-5.94547	-6.52064	-5.28328	-6.70291	-5.12285	-4.20531	-5.20193	-5.54048	-5.80458	-5.21363
Q04609	-6.96796	-19.0819	-19.0819	-5.14837	-19.0819	-6.58124	-5.15006	-19.0819	-19.0819	-19.0819	-3.31764	-19.0819	-4.72995	-19.0819	-5.38422	-4.92974	-4.88513	-2.92463	-4.21459	-2.24735	-4.03934	-6.64499	-4.6197	-4.81251	-5.40649	-5.59513	-6.32934	-4.30164	-6.83226	-6.19231	-6.21714	-6.06473	-5.00596	-5.38357	-2.6595	-5.62838	-5.47941
Q04637	-6.67616	-19.0819	-4.88403	-19.0819	-12.7127	-19.0819	-19.0819	-19.0819	-19.0819	-19.0819	-4.48153	-19.0819	-12.0022	-19.0819	-5.54473	-6.03604	-6.29113	-5.11138	-5.89282	-4.83946	-5.41212	-5.9998	-3.79033	-6.82272	-5.42312	-6.61674	-5.51823	-7.35655	-6.94448	-6.08801	-7.34865	-5.61385	-5.90913	-5.66901	-6.22916	-6.90225	-5.57481
Q04828	-5.64786	-3.82813	-5.46817	-5.88166	-6.11935	-5.44906	-5.5028	-4.23651	-6.21092	-6.30135	-7.02681	-5.49435	-6.4257	-4.45189	-3.98339	-3.16029	-4.6277	-3.99659	-3.83088	-4.7938	-3.90002	-4.71454	-4.67621	-3.3149	-4.47814	-4.59713	-4.26391	-3.12992	-6.03341	-4.96647	-5.77649	-4.19873	-2.32652	-3.6545	-3.72563	-3.40065	-4.86153
Q05513	-8.28706	-19.0819	-8.04888	-5.82057	-19.0819	-5.72832	-19.0819	-19.0819	-9.20281	-19.0819	-7.0348	-5.91866	-8.67317	-19.0819	-7.08382	-5.92169	-6.93176	-5.87578	-5.36036	-4.66174	-5.58841	-5.3345	-6.05444	-6.30992	-5.55099	-6.63385	-5.95659	-7.25298	-8.60446	-4.78198	-6.9949	-5.95993	-5.29334	-5.20517	-6.35047	-5.81244	-6.13899
Q05655	-6.88067	-6.75226	-4.91133	-6.1417	-6.36236	-5.9768	-7.33306	-7.00929	-7.27927	-6.57311	-6.92152	-5.29413	-7.42143	-6.65508	-6.42341	-5.43348	-6.0511	-5.57855	-5.50531	-5.27382	-4.87522	-5.45784	-4.48202	-4.54316	-5.27441	-5.55799	-5.33225	-6.09212	-6.7798	-5.13499	-6.10935	-4.29453	-4.85764	-4.51265	-5.71875	-5.57559	-5.77817
Q06124	-7.26479	-19.0819	-6.51325	-4.10755	-8.80189	-19.0819	-19.0819	-19.0819	-8.62094	-19.0819	-19.0819	-6.70367	-8.0913	-19.0819	-5.83867	-5.56034	-5.83507	-8.57801	-5.18446	-5.1724	-6.01647	-6.28752	-5.70557	-5.97772	-5.84333	-4.11844	-3.89175	-6.93158	-7.34527	-6.64116	-6.70552	-5.03727	-5.40308	-3.50226	-6.31531	-6.2218	-6.64386
Q06203	-19.0819	-19.0819	-19.0819	-19.0819	-19.0819	-19.0819	-19.0819	-19.0819	-19.0819	-19.0819	-19.0819	-19.0819	-19.0819	-19.0819	-7.47197	-7.43518	-8.0179	-7.21913	-6.93894	-8.66422	-6.86208	-7.82368	-6.60328	-7.8269	-6.47164	-8.37122	-6.35376	-7.32102	-8.00903	-6.79782	-6.81302	-7.46289	-6.12974	-6.94447	-7.28044	-5.75766	-6.9635
Q06210	-19.0819	-5.46632	-19.0819	-5.06768	-19.0819	-5.46677	-19.0819	-7.39588	-19.0819	-6.82805	-6.7571	-6.58785	-6.20198	-19.0819	-6.18434	-5.25078	-5.67143	-5.27909	-5.55481	-5.46903	-5.20821	-5.13599	-4.79427	-5.23653	-5.41921	-6.10568	-5.15933	-5.93102	-6.19176	-6.30825	-6.60342	-4.96946	-3.77231	-4.00276	-4.67355	-5.07898	-4.93384
Q06278	-4.47698	-5.2041	-4.55787	-5.44125	-5.73502	-4.53985	-5.68327	-4.85974	-5.69899	-4.97053	-5.03614	-4.04943	-4.62859	-3.86107	-3.16795	-2.93306	-4.70806	-3.94067	-3.68854	-3.16046	-3.22123	-4.3614	-4.35057	-2.75465	-1.87478	-3.56537	-3.27434	-2.71309	-4.34563	-5.16613	-4.10767	-4.17201	-1.70453	-2.37093	-3.05766	-3.89522	-2.27846
Q06495	-19.0819	-19.0819	-6.78971	-13.4409	-19.0819	-19.0819	-19.0819	-19.0819	-14.5763	-6.83715	-6.93962	-19.0819	-8.05584	-19.0819	-6.69613	-6.97329	-6.24076	-5.78385	-6.91737	-5.4301	-6.36469	-6.29649	-7.13424	-6.87488	-5.92766	-6.54181	-6.11852	-5.79947	-7.58874	-6.37753	-6.39273	-7.31599	-5.59937	-6.3687	-8.04422	-6.38486	-6.16157
Q07020	-19.0819	-19.0819	-19.0819	-19.0819	-19.0819	-19.0819	-19.0819	-19.0819	-19.0819	-19.0819	-19.0819	-19.0819	-19.0819	-19.0819	-5.03915	-6.46555	-5.58508	-4.69014	-4.79169	-4.2898	-5.14853	-4.73227	-3.62375	-5.63499	-5.12459	-5.79011	-4.88969	-6.33923	-7.02723	-5.81602	-5.83123	-4.23412	-5.42946	-5.57855	-7.0915	-6.343	-6.03034
Q07065	-6.47255	-6.62383	-19.0819	-8.09763	-19.0819	-6.96749	-19.0819	-19.0819	-19.0819	-19.0819	-19.0819	-19.0819	-7.3394	-8.61101	-6.55085	-5.91994	-6.02319	-5.38824	-5.14488	-5.3992	-6.49028	-4.39936	-3.38174	-5.58919	-8.20379	-5.04805	-6.03033	-5.24134	-7.17507	-5.96386	-6.64465	-4.71003	-5.76466	-6.51404	-5.66676	-5.97119	-5.62824
Q07157	-7.19679	-19.0819	-4.61746	-7.60818	-8.9267	-19.0819	-19.0819	-4.35361	-8.28376	-4.60394	-19.0819	-19.0819	-19.0819	-19.0819	-6.5981	-7.66253	-6.29651	-6.46163	-5.655	-8.42002	-6.68797	-5.72652	-4.04314	-6.96447	-5.68875	-6.16486	-6.07254	-6.71398	-7.40198	-6.19078	-6.20598	-4.62131	-6.23975	-4.68243	-6.42884	-5.95434	-7.73935
Q07699	-6.02545	-5.04571	-5.28044	-7.11068	-3.04043	-4.79894	-5.62192	-5.83143	-6.10141	-4.85906	-5.19266	-5.0234	-5.57177	-5.47723	-5.75883	-19.0819	-19.0819	-19.0819	-5.26183	-19.0819	-19.0819	-7.03099	-19.0819	-5.82548	-19.0819	-19.0819	-6.71061	-19.0819	-19.0819	-19.0819	-19.0819	-19.0819	-19.0819	-19.0819	-19.0819	-7.29268	-19.0819
Q07812	-6.51152	-2.24149	-4.51318	-6.50407	-7.20657	-5.44019	-6.39141	-3.21601	-5.17837	-4.7506	-4.20602	-3.62784	-4.97566	-4.50912	-7.79639	-6.18885	-7.77449	-5.58372	-7.06758	-6.08144	-5.64078	-5.91156	-6.30324	-6.96434	-5.82872	-6.73155	-4.15251	-6.43704	-3.37746	-5.65761	-6.80769	-5.39183	-5.07117	-6.47433	-5.60428	-6.85029	-4.87738
Q07837	-5.132	-6.33307	-3.8648	-3.37632	-7.08167	-5.40248	-6.67381	-6.13806	-6.56212	-5.92984	-4.0965	-4.9939	-5.87839	-3.32387	-3.58363	-3.9631	-4.62439	-2.62891	-4.26499	-3.89089	-4.11889	-3.91342	-4.81723	-4.48944	-3.37766	-3.55471	-3.35382	-4.07657	-6.111	-4.19555	-4.64995	-3.6603	-2.50367	-3.04616	-4.43906	-3.77226	-3.68989
Q07866	-19.0819	-19.0819	-19.0819	-19.0819	-19.0819	-19.0819	-19.0819	-19.0819	-19.0819	-19.0819	-19.0819	-19.0819	-19.0819	-19.0819	-6.04027	-6.2819	-6.98979	-5.6937	-6.55565	-5.35655	-5.98725	-7.00209	-5.58962	-7.41158	-5.67037	-7.06192	-5.62592	-6.40814	-7.09614	-5.88493	-5.28885	-4.73249	-5.49837	-5.64745	-5.52827	-5.91812	-7.29517
Q07955	-19.0819	-19.0819	-4.48179	-19.0819	-19.0819	-5.58717	-6.71451	-3.58039	-5.33953	-19.0819	-19.0819	-19.0819	-6.72753	-19.0819	-5.48307	-3.92452	-5.89394	-5.09516	-4.99751	-5.18081	-5.43557	-4.31948	-5.1261	-5.43245	-5.37472	-5.21347	-4.55955	-6.11513	-6.39662	-5.18541	-5.20061	-4.12495	-4.99508	-4.94877	-5.05327	-4.85228	-4.37777
Q07960	-6.22172	-6.88724	-6.14233	-5.16029	-6.55986	-5.66083	-6.50105	-6.69332	-6.96329	-6.93575	-5.93925	-5.14836	-6.32999	-6.79049	-5.23162	-4.76025	-4.75319	-4.5151	-3.9938	-3.88877	-4.65788	-3.84296	-1.94245	-4.40912	-5.21692	-4.63857	-4.60296	-5.05893	-5.81748	-6.17552	-5.9836	-3.36861	-3.70716	-4.5798	-4.61893	-4.34243	-4.58483
Q08211	-5.98602	-19.0819	-19.0819	-19.0819	-19.0819	-7.16522	-19.0819	-19.0819	-8.46769	-19.0819	-19.0819	-6.34224	-19.0819	-19.0819	-5.9212	-8.34213	-6.75367	-6.54965	-5.88564	-6.78536	-5.0851	-6.07232	-4.27376	-6.31432	-4.88118	-6.65981	-4.98957	-5.92145	-6.66871	-5.42757	-9.12005	-4.45772	-5.36887	-4.82293	-5.8333	-6.64484	-5.19615
Q08257	-1.75211	-3.31007	-4.66504	-2.5977	-4.10289	-3.48611	-3.26549	-3.20768	-3.91186	-3.8969	-2.97359	-2.81031	-2.89885	-1.19102	-1.88593	-2.06402	-2.63636	-1.94206	-1.46374	-1.42338	-1.16942	-1.56157	-2.09189	-1.62341	-1.53415	-1.90496	-1.29466	-0.989374	-3.77128	-2.00974	-1.68129	-1.57185	0.397048	-1.22288	-1.5932	-1.07777	-2.10371
Q08426	-8.02495	-19.0819	-19.0819	-6.70461	-19.0819	-6.90331	-4.78467	-8.67072	-19.0819	-19.0819	-19.0819	-19.0819	-19.0819	-19.0819	-5.0629	-6.27856	-5.51811	-4.34439	-4.94407	-4.73747	-5.03858	-5.60581	-5.13607	-4.42503	-6.64601	-5.6885	-5.49293	-6.19018	-6.77811	-6.6439	-7.32238	-5.27193	-4.85294	-5.20965	-5.10568	-5.1048	-5.4676
Q08623	-5.46087	-4.15099	-5.55564	-5.23904	-6.55756	-7.08585	-5.83394	-1.72629	-6.37661	-6.25132	-5.47698	-6.67125	-5.8379	-2.52218	-7.29365	-7.25686	-8.75311	-6.68895	-6.94316	-7.61326	-6.96222	-6.14452	-6.49568	-9.14559	-6.45112	-7.47875	-7.26806	-7.47624	-6.13333	-5.64135	-7.21664	-6.52195	-6.21533	-6.37276	-6.53439	-6.31782	-6.83136
Q08629	-4.82752	-5.0064	-4.88506	-4.48899	-6.14917	-4.15122	-4.61926	-4.8031	-5.63677	-4.43595	-4.18882	-3.46069	-5.53208	-4.90922	-3.42592	-2.45422	-4.13926	-3.04331	-2.83545	-4.14057	-2.80672	-3.92223	-3.63153	-2.59991	-4.10577	-3.74039	-3.13718	-4.03878	-4.91336	-4.82716	-4.37231	-4.35261	-4.13728	-4.07447	-3.2108	-3.56898	-4.8495
Q08AH3	-19.0819	-19.0819	-19.0819	-19.0819	-19.0819	-19.0819	-19.0819	-19.0819	-19.0819	-19.0819	-19.0819	-19.0819	-19.0819	-19.0819	-5.44029	-6.17213	-6.4586	-5.0946	-6.60241	-5.89085	-5.59003	-6.20073	-7.74475	-6.7802	-7.47771	-6.04885	-6.20753	-6.42975	-7.65253	-6.44132	-6.45652	-7.28406	-6.24145	-7.02428	-6.28524	-6.3806	-6.26276
Q08AI8	-7.7999	-6.58105	-5.98978	-5.81418	-7.1327	-4.62074	-5.3444	-6.06039	-6.95175	-6.3682	-6.043	-9.74831	-7.02794	-6.32757	-6.65411	-3.73646	-5.8883	-3.65006	-3.70723	-3.89054	-5.93202	-3.25888	-1.99931	-8.39199	-3.18986	-5.5904	-4.37754	-5.74163	-6.28571	-5.0745	-3.56114	-2.51889	-4.68793	-5.17879	-3.76463	-6.17565	-6.83084
Q08AM6	-19.0819	-19.0819	-19.0819	-8.78704	-19.0819	-19.0819	-19.0819	-19.0819	-19.0819	-19.0819	-6.31946	-19.0819	-19.0819	-19.0819	-5.32214	-7.33002	-7.95446	-8.89649	-7.05803	-7.24134	-6.86977	-7.55122	-7.5061	-7.5804	-7.27894	-7.30011	-7.17726	-8.37411	-8.53724	-7.32603	-9.28474	-7.66312	-5.70004	-5.60518	-7.09232	-6.31608	-6.59151
Q09328	-6.16901	-5.47782	-4.47646	-4.56215	-5.81787	-3.52091	-5.87857	-4.76851	-5.22083	-4.82908	-4.66799	-4.98938	-6.18265	-5.01274	-3.38939	-2.79815	-4.3556	-3.5289	-2.94582	-3.16874	-2.43164	-5.55507	-4.48129	-3.23301	-4.01977	-3.92977	-4.05195	-6.18689	-7.22706	-4.60248	-5.15966	-4.76721	-3.11594	-4.12326	-3.87395	-3.20364	-4.79425
Q10472	-6.62938	-7.02049	-6.98894	-6.22709	-7.72844	-7.2072	-7.05142	-7.27752	-7.5475	-6.96395	-6.64112	-5.84621	-6.50587	-6.92331	-5.96492	-6.11639	-6.5017	-5.63511	-5.4994	-5.56761	-5.26622	-5.85127	-4.72644	-5.85023	-6.50901	-6.30031	-5.38531	-6.97668	-7.49928	-6.28807	-7.2398	-5.12303	-5.86433	-6.58455	-5.95299	-6.20877	-6.45375
Q10567	-6.31443	-4.01449	-6.50356	-6.0881	-5.26732	-5.83092	-5.58409	-3.68284	-7.22251	-7.14142	-4.95108	-6.36183	-6.58415	-4.57151	-4.44158	-4.42884	-5.85988	-5.74723	-5.27717	-5.09615	-4.12113	-4.32334	-4.16036	-5.03207	-4.14143	-4.67323	-3.53855	-4.81984	-3.92976	-5.72344	-4.515	-4.78133	-3.67573	-4.12943	-4.49874	-5.18443	-4.26678
Q10589	-3.14826	-5.64725	-4.42682	-4.96132	-3.92779	-3.78193	-3.17503	-4.56698	-3.85103	-4.60018	-4.4127	-3.75894	-3.10811	-4.00161	-4.91951	-5.42988	-5.72514	-3.73993	-4.36272	-3.79675	-6.11335	-5.21308	-4.9	-5.09865	-4.1396	-5.41064	-5.08565	-5.01124	-4.18292	-3.3935	-4.51111	-5.50161	-5.01805	-3.99419	-4.05648	-4.15368	-4.36353
Q11201	-6.63199	-19.0819	-19.0819	-6.11265	-19.0819	-19.0819	-19.0819	-7.27776	-19.0819	-6.87122	-19.0819	-19.0819	-19.0819	-19.0819	-5.48966	-5.71088	-6.53103	-5.83767	-5.49274	-5.92333	-5.81359	-7.04028	-6.38257	-6.45677	-6.04155	-6.08946	-6.91111	-6.93527	-7.46732	-5.77719	-6.27131	-6.38942	-5.33406	-8.14394	-6.12481	-5.73461	-6.42179
Q11206	-6.58239	-6.40054	-6.61047	-6.88506	-7.61238	-4.95496	-6.60534	-7.16146	-7.43144	-6.78414	-6.52268	-6.69221	-7.6426	-6.80725	-5.86154	-6.55232	-7.93037	-6.39986	-5.60175	-4.5474	-5.21492	-5.2854	-5.95615	-5.27346	-5.10815	-7.40662	-5.1753	-5.95751	-6.64552	-5.09112	-7.51121	-5.23291	-5.14683	-5.57452	-5.28486	-4.15532	-5.59998
Q12768	-7.77641	-8.16515	-7.87118	-6.94425	-8.87309	-7.70973	-7.60427	-8.42217	-8.69215	-9.18164	-8.41854	-7.00926	-8.16251	-8.06797	-6.42579	-6.07875	-8.24798	-5.46038	-5.51621	-5.01315	-4.92467	-7.23299	-5.35059	-6.03414	-5.20813	-6.52953	-5.28333	-6.54314	-6.95726	-6.53696	-6.7206	-5.4898	-5.41652	-4.87548	-5.04582	-6.80743	-5.13177
Q12792	-8.13382	-6.59432	-5.98104	-6.74372	-7.68933	-5.38647	-7.46766	-7.23841	-7.50838	-6.66075	-6.59963	-8.8078	-7.53297	-6.79009	-6.48738	-5.86483	-6.54635	-6.11242	-4.83225	-5.08793	-5.38198	-5.87579	-3.87554	-6.0247	-4.81221	-5.98411	-5.57015	-5.98595	-6.11928	-6.04129	-6.19559	-5.61363	-4.23154	-5.07253	-6.58138	-5.62743	-5.85379
Q12794	-2.64058	-2.6053	-2.17422	-2.16064	-3.89003	-2.58315	-3.26879	-2.92129	-3.83093	-2.71552	-2.1399	-3.10676	-2.77283	-2.90683	-1.43484	-1.44509	-3.10803	-1.63472	-1.58611	-1.91877	-0.709112	-2.77503	-1.73989	-1.81917	-2.42174	-1.65966	-1.41038	-2.48328	-4.01511	-1.8463	-1.23327	-2.82179	-0.795911	-2.65897	-1.8134	-2.13514	-3.34898
Q12797	-8.6494	-19.0819	-19.0819	-7.55536	-19.0819	-19.0819	-19.0819	-19.0819	-19.0819	-8.15785	-19.0819	-8.48714	-19.0819	-19.0819	-7.57288	-6.40947	-5.22438	-5.55357	-5.56052	-4.07511	-6.0784	-6.84512	-5.96562	-5.02511	-5.97168	-6.96334	-6.46227	-8.82055	-7.93249	-6.72128	-8.04387	-7.99314	-6.05737	-6.47352	-6.48535	-6.4366	-6.89108
Q12846	-5.01312	-6.23156	-19.0819	-7.7204	-19.0819	-19.0819	-19.0819	-8.588	-19.0819	-19.0819	-19.0819	-19.0819	-19.0819	-19.0819	-7.29222	-4.6582	-6.64827	-5.01577	-5.37741	-4.47684	-5.90404	-6.39469	-3.56677	-6.36995	-5.9519	-6.14055	-5.90745	-6.68966	-7.37767	-6.16646	-6.74888	-5.76561	-6.00035	-4.72597	-6.39098	-6.0521	-6.33214
Q12860	-1.01391	-2.55221	-2.99985	-2.35927	-2.76975	-2.51039	-2.97305	-4.83109	-3.84477	-2.55395	-2.3314	-1.93394	-3.63757	-3.76834	-1.78904	-0.757934	-2.00743	-1.06183	-0.705628	-1.15511	-0.793594	-1.30699	-1.59931	-0.327786	-1.73938	-2.07076	-1.43379	-2.81355	-4.07624	-1.03369	-1.48199	-2.2622	-0.659189	-1.43982	-1.74618	-0.80291	-2.69372
Q12866	-5.18283	-19.0819	-19.0819	-19.0819	-3.57105	-6.85917	-5.37548	-19.0819	-4.67123	-5.2216	-19.0819	-19.0819	-7.632	-19.0819	-5.14153	-4.4815	-4.63042	-5.23803	-4.1678	-4.3511	-6.49247	-3.56715	-4.5729	-2.94866	-5.65848	-5.24753	-5.61403	-4.62626	-7.08425	-5.87304	-5.89553	-7.8408	-5.48648	-5.63556	-6.08815	-5.10188	-6.03872
Q12904	-19.0819	-19.0819	-6.63849	-19.0819	-19.0819	-19.0819	-19.0819	-19.0819	-19.0819	-19.0819	-19.0819	-19.0819	-19.0819	-4.44401	-7.55936	-6.97203	-7.91567	-5.92047	-5.16808	-5.29551	-5.76832	-5.48453	-4.04772	-7.93913	-5.8802	-6.64353	-5.30749	-6.79196	-7.30346	-6.09225	-6.10745	-5.02031	-5.24675	-6.02738	-6.44864	-5.85223	-6.25541
Q12918	-19.0819	-19.0819	-7.64854	-19.0819	-19.0819	-5.80456	-19.0819	-19.0819	-6.45917	-7.88596	-19.0819	-19.0819	-7.02412	-4.68861	-6.01572	-5.9391	-6.52183	-4.8686	-5.17816	-4.99878	-5.64446	-6.11858	-6.7661	-7.86389	-5.41988	-6.34679	-6.1137	-6.89591	-7.58392	-5.54678	-5.81608	-6.17132	-6.26074	-6.15511	-6.3719	-7.82315	-6.51878
Q12923	-6.89602	-8.13715	-5.86195	-6.113	-8.23671	-6.19375	-8.14698	-7.54179	-7.81176	-8.42231	-6.36733	-6.52512	-9.64405	-7.18758	-6.22251	-7.0102	-6.67409	-7.14256	-5.28611	-5.37557	-5.64074	-5.41947	-5.48723	-7.07274	-5.81323	-6.65682	-6.34378	-6.31144	-7.79066	-4.91483	-6.57169	-5.81712	-6.37429	-7.12656	-6.91673	-6.38985	-7.67469
Q12931	-19.0819	-19.0819	-19.0819	-19.0819	-19.0819	-19.0819	-19.0819	-19.0819	-19.0819	-19.0819	-19.0819	-19.0819	-19.0819	-19.0819	-6.22847	-7.11727	-4.81113	-6.83892	-6.44451	-7.01943	-6.46409	-6.37976	-5.17699	-6.40968	-6.79088	-6.22025	-5.98715	-6.58523	-7.45737	-6.24616	-6.26137	-5.38384	-6.22509	-5.95831	-6.25816	-6.27235	-5.80866
Q12955	-8.04934	-6.51615	-6.48289	-19.0819	-19.0819	-7.9215	-19.0819	-8.95399	-19.0819	-5.21464	-19.0819	-19.0819	-19.0819	-19.0819	-5.66214	-6.42085	-7.10645	-8.08663	-6.78321	-6.1398	-5.19148	-6.05017	-5.29731	-6.32979	-5.91026	-6.62791	-5.58114	-7.38435	-7.29758	-6.08637	-6.10157	-5.76674	-5.50183	-5.81144	-6.71316	-6.18789	-5.2526
Q12965	-8.65909	-19.0819	-4.93801	-7.07401	-19.0819	-19.0819	-19.0819	-19.0819	-19.0819	-8.99129	-5.19579	-5.88562	-19.0819	-19.0819	-6.24651	-10.5462	-7.41656	-5.96957	-5.87383	-7.04819	-6.08429	-5.28811	-4.34695	-7.0588	-4.87546	-7.61101	-7.13911	-5.97418	-7.3444	-6.13319	-6.71963	-5.37062	-5.74663	-6.32962	-6.61747	-5.91262	-5.72649
Q12974	-19.0819	-19.0819	-19.0819	-6.59523	-19.0819	-9.59538	-19.0819	-10.6279	-19.0819	-19.0819	-19.0819	-7.22329	-19.0819	-19.0819	-6.86835	-7.18799	-7.4879	-6.75678	-6.43775	-5.98587	-7.17826	-7.19891	-7.06423	-7.18612	-6.92484	-8.40612	-7.1788	-7.379	-8.30184	-6.50347	-7.26548	-7.21653	-6.65688	-6.67802	-6.89889	-7.45523	-6.8007
Q13018	-7.04395	-9.14179	-7.13873	-7.54796	-8.14064	-4.75838	-7.41703	-6.16242	-7.9597	-7.83942	-6.70083	-6.31514	-8.63008	-7.33551	-5.75104	-5.16115	-6.75165	-6.87976	-5.16225	-4.39276	-4.80042	-7.0852	-7.20734	-7.20948	-7.44116	-6.9638	-7.45366	-8.26915	-8.46587	-7.25466	-5.39786	-7.05496	-6.15778	-7.01718	-5.98763	-7.41487	-6.88498
Q13045	-19.0819	-6.7736	-6.37138	-19.0819	-19.0819	-19.0819	-9.89808	-19.0819	-10.4407	-19.0819	-7.63389	-9.08546	-19.0819	-19.0819	-7.9868	-7.33902	-8.41419	-5.11007	-6.51938	-5.4031	-7.46535	-6.16595	-5.13751	-6.22102	-5.67467	-8.09488	-5.86353	-7.20415	-7.62167	-6.41046	-6.97861	-5.30203	-7.33657	-5.38312	-6.27916	-7.67493	-6.49861
Q13057	-7.79534	-6.73951	-7.0743	-5.29462	-6.43503	-6.03348	-8.80187	-7.03084	-7.25166	-6.63034	-4.04668	-7.13566	-7.05754	-6.67663	-4.74912	-4.54696	-5.14629	-4.09493	-3.39384	-3.64347	-4.59136	-3.84092	-2.91265	-3.89537	-3.96665	-4.61348	-4.02815	-4.1324	-5.15483	-4.68095	-5.39279	-4.0627	-3.14559	-3.60896	-4.61341	-4.19678	-3.82597
Q13098	-19.0819	-6.47623	-19.0819	-19.0819	-19.0819	-5.14213	-10.8924	-19.0819	-19.0819	-19.0819	-19.0819	-19.0819	-10.9054	-19.0819	-6.36328	-5.58889	-5.60932	-5.24472	-5.54883	-4.50815	-5.11227	-6.29063	-5.12608	-6.56059	-5.25146	-5.55899	-5.57936	-6.3239	-5.61165	-5.5849	-5.60011	-5.08364	-4.45285	-5.05894	-5.83808	-6.34072	-5.88015
Q13131	-8.09702	-8.01453	-8.1918	-5.8314	-19.0819	-5.66026	-7.6253	-19.0819	-19.0819	-19.0819	-6.06564	-19.0819	-8.48312	-19.0819	-5.65289	-4.75021	-5.97338	-5.2428	-4.79243	-4.21884	-4.15637	-5.39406	-6.02182	-5.42369	-4.09599	-5.92193	-4.59046	-4.95955	-6.23229	-4.93273	-5.44806	-5.24111	-4.71406	-4.31355	-5.27321	-4.82903	-4.78463
Q13144	-19.0819	-19.0819	-19.0819	-19.0819	-19.0819	-19.0819	-19.0819	-19.0819	-19.0819	-19.0819	-5.92139	-19.0819	-19.0819	-19.0819	-6.691	-8.5125	-6.55448	-7.21046	-6.2459	-6.217	-8.01924	-6.5436	-6.04541	-6.54345	-6.80744	-9.4516	-8.25128	-7.65658	-8.34459	-7.13338	-7.14858	-6.75052	-6.23958	-6.8959	-6.92331	-8.43775	-8.06977
Q13153	-19.0819	-19.0819	-19.0819	-19.0819	-4.68363	-19.0819	-19.0819	-19.0819	-19.0819	-19.0819	-19.0819	-19.0819	-19.0819	-19.0819	-3.98773	-6.9938	-6.77927	-6.20889	-5.57174	-6.14373	-6.32755	-3.70272	-6.28795	-3.1623	-6.00054	-5.2257	-6.66193	-6.5598	-7.28717	-6.1229	-6.94807	-5.73141	-4.87067	-5.26756	-7.05436	-3.87091	-6.2821
Q13155	-19.0819	-19.0819	-19.0819	-19.0819	-19.0819	-19.0819	-9.26504	-19.0819	-19.0819	-19.0819	-19.0819	-19.0819	-8.33298	-19.0819	-6.07807	-6.63746	-7.00333	-5.95899	-5.92919	-5.8385	-5.57504	-7.10153	-4.30112	-6.05468	-5.4418	-7.79992	-6.27635	-6.92043	-7.07161	-5.8604	-5.87561	-5.01913	-5.11541	-5.74299	-6.09525	-5.7569	-5.8589
Q13162	-19.0819	-19.0819	-5.88716	-5.92186	-19.0819	-5.2091	-6.51676	-19.0819	-19.0819	-19.0819	-5.52866	-19.0819	-5.63842	-19.0819	-7.46929	-7.12353	-6.5767	-5.66045	-5.54808	-4.77522	-5.31421	-6.4961	-4.63003	-7.17745	-4.90555	-6.93634	-5.16905	-6.91073	-6.63927	-5.42806	-6.84048	-4.2128	-6.21994	-4.9733	-4.70343	-6.79455	-5.51449
Q13188	-19.0819	-8.26003	-7.30086	-6.67913	-19.0819	-8.0099	-8.42909	-19.0819	-19.0819	-8.72882	-19.0819	-8.16334	-8.78273	-19.0819	-7.03866	-6.86537	-7.5846	-6.72774	-7.03539	-6.76724	-6.8737	-7.78301	-7.04746	-7.85433	-5.72103	-7.42506	-6.70003	-7.44002	-7.3602	-6.60843	-7.64076	-5.19482	-5.96794	-5.40325	-7.48994	-7.9678	-6.45878
Q13200	-6.87116	-6.40762	-6.40898	-8.29366	-5.74258	-5.6711	-6.79715	-7.37274	-7.98198	-8.18533	-6.73397	-6.43363	-7.40219	-7.76369	-5.833	-5.61288	-7.16968	-4.74743	-5.31079	-4.68471	-5.01494	-5.61051	-4.27429	-6.03332	-4.45493	-5.59627	-4.85648	-6.36005	-6.71249	-6.82658	-6.35012	-4.38673	-3.69414	-4.75965	-5.18154	-5.18065	-5.11641
Q13217	-9.45166	-19.0819	-19.0819	-6.19293	-19.0819	-5.85498	-19.0819	-19.0819	-19.0819	-19.0819	-9.43722	-19.0819	-9.83776	-19.0819	-5.48057	-5.05436	-5.46857	-5.17597	-6.51673	-7.23996	-5.2494	-5.71481	-5.06668	-5.25033	-7.13059	-5.12669	-4.90414	-6.25302	-6.87096	-5.65975	-5.67495	-5.40621	-5.32728	-6.00478	-5.6454	-5.11656	-4.31481
Q13232	-19.0819	-4.97803	-19.0819	-6.634	-19.0819	-5.01297	-19.0819	-7.5016	-19.0819	-4.2367	-5.96403	-19.0819	-7.11889	-19.0819	-4.42446	-3.76247	-7.57939	-0.27302	-6.23128	-1.34584	-3.88396	-5.68439	-4.3973	-5.0757	-4.22599	-4.41903	-3.55677	-5.68167	-5.65616	-4.44495	-6.38679	-1.7763	-3.78094	-3.98111	-4.31807	-5.96013	-4.84546
Q13263	-19.0819	-5.57403	-2.52378	-19.0819	-19.0819	-19.0819	-19.0819	-19.0819	-19.0819	-19.0819	-5.61557	-19.0819	-19.0819	-5.90014	-4.70463	-4.69648	-6.19174	-1.96864	-4.38277	-3.65281	-4.63782	-3.79144	-4.81709	-5.23723	-4.31269	-2.82454	-4.26824	-5.05045	-5.73846	-4.52725	-2.51283	-4.62057	-3.9378	-4.68357	-8.10153	-2.538	-6.73389
Q13268	-19.0819	-5.63811	-19.0819	-19.0819	-19.0819	-5.17044	-19.0819	-8.07589	-19.0819	-19.0819	-19.0819	-19.0819	-7.81622	-19.0819	-5.00624	-3.84132	-4.2112	-2.7282	-3.8227	-4.59629	-3.64472	-2.93316	-3.36414	-4.93473	-4.41697	-6.21111	-6.99395	-5.15473	-5.84274	-4.63153	-3.15708	-3.58007	-3.65604	-2.21136	-5.57533	-5.21002	-4.79721
Q13275	-19.0819	-19.0819	-19.0819	-19.0819	-19.0819	-6.41671	-6.95947	-19.0819	-19.0819	-19.0819	-6.24588	-19.0819	-7.18953	-19.0819	-6.32516	-6.45523	-7.71833	-6.88604	-5.94355	-5.26023	-5.59843	-6.46785	-6.11294	-6.68329	-5.54478	-7.19325	-6.23928	-8.14295	-7.83155	-6.62034	-6.63555	-6.81392	-6.36713	-4.83004	-5.35419	-7.34593	-6.50886
Q13277	-6.82756	-6.38288	-5.69359	-5.13946	-7.09083	-7.00532	-6.93928	-6.63991	-6.90988	-6.88289	-5.29968	-5.85808	-5.94414	-3.84338	-4.82988	-5.72954	-5.20156	-4.93856	-5.2367	-5.11096	-5.26025	-4.94568	-6.29464	-5.10315	-5.30108	-5.12105	-5.27137	-4.40153	-6.32188	-5.17601	-6.1673	-5.23824	-4.30219	-4.83778	-4.89505	-4.86949	-4.47047
Q13286	-6.68662	-7.42265	-7.12869	-4.2533	-9.54398	-6.71302	-7.40699	-7.67968	-7.94966	-7.30315	-7.0409	-7.74011	-7.61393	-7.06236	-6.03846	-5.81614	-5.95507	-4.57882	-4.36305	-3.49348	-4.4434	-7.15229	-5.91458	-4.79613	-4.47683	-5.93527	-6.40753	-6.27299	-7.49461	-5.02109	-5.15301	-5.06882	-3.10382	-3.69528	-6.30625	-4.69074	-6.47647
Q13310	-19.0819	-19.0819	-19.0819	-19.0819	-19.0819	-6.41984	-19.0819	-19.0819	-19.0819	-19.0819	-8.41733	-19.0819	-19.0819	-19.0819	-6.42433	-5.91771	-7.19593	-5.57025	-5.48106	-6.00622	-4.16878	-5.65051	-3.70474	-6.53197	-5.23605	-6.89727	-5.4438	-6.59026	-7.08194	-5.87073	-6.74887	-5.66933	-5.15688	-5.10875	-6.05124	-6.88763	-5.05843
Q13347	-6.81854	-6.53258	-19.0819	-19.0819	-19.0819	-6.51558	-7.75202	-8.02472	-19.0819	-19.0819	-19.0819	-19.0819	-19.0819	-3.96642	-7.14224	-6.71399	-6.47506	-5.79223	-4.418	-5.43537	-5.5977	-5.7527	-3.51178	-6.46832	-5.54785	-5.88081	-5.34054	-6.42993	-7.11794	-5.90673	-5.83532	-5.01816	-5.52016	-6.24832	-6.64034	-6.18722	-6.1029
Q13362	-19.0819	-19.0819	-19.0819	-19.0819	-19.0819	-19.0819	-19.0819	-19.0819	-19.0819	-19.0819	-19.0819	-19.0819	-19.0819	-19.0819	-6.53887	-6.50208	-7.08481	-6.28603	-6.18838	-5.49645	-6.8929	-6.68156	-5.23513	-7.53459	-6.76489	-6.96877	-6.33737	-6.78406	-7.47206	-6.26085	-6.27606	-5.73761	-5.95701	-5.848	-5.77694	-6.26818	-6.3483
Q13418	-19.0819	-19.0819	-19.0819	-19.0819	-19.0819	-19.0819	-19.0819	-19.0819	-19.0819	-19.0819	-19.0819	-19.0819	-19.0819	-19.0819	-7.40214	-6.82225	-6.78133	-5.24201	-6.3231	-6.05784	-5.90396	-7.22792	-5.70736	-5.999	-5.87073	-7.4895	-5.94804	-6.68464	-6.64488	-6.16144	-6.17664	-5.22803	-5.86854	-5.78339	-6.23062	-7.28688	-6.28291
Q13421	-1.61113	0.706379	-1.9861	-1.97134	-0.0795608	-1.06314	-0.173435	-1.1189	-1.00526	-3.93779	0.0281795	-0.517827	-0.320194	-1.87668	-2.46045	-0.218891	-2.74	-1.53063	-3.95654	-1.98934	-2.40723	-3.72501	-2.15164	-3.37666	-1.59528	-2.25585	-4.44193	-0.204083	-1.21145	-1.61035	-0.544287	-2.58655	-2.56142	-1.15178	-1.98454	-2.46424	-1.18683
Q13423	-19.0819	-19.0819	-19.0819	-5.55732	-19.0819	-6.1894	-19.0819	-19.0819	-19.0819	-8.59238	-19.0819	-8.09793	-19.0819	-19.0819	-5.49662	-5.27619	-5.21728	-3.93657	-5.92168	-5.30425	-4.87612	-3.71045	-5.2122	-5.01372	-6.40273	-7.56722	-5.06378	-4.71291	-6.11286	-4.12753	-4.91685	-3.81449	-4.51509	-4.95766	-4.57523	-6.55266	-3.96449
Q13442	-5.91389	-19.0819	-3.60473	-19.0819	-5.36946	-6.21748	-19.0819	-19.0819	-19.0819	-19.0819	-7.03375	-19.0819	-19.0819	-7.31832	-6.73375	-6.69251	-6.99906	-6.20028	-6.10263	-6.28593	-5.88999	-5.26867	-4.97588	-7.56458	-5.42667	-7.68168	-4.99953	-6.82123	-7.50924	-6.29803	-7.15308	-6.09664	-5.45665	-6.12196	-6.52979	-5.76241	-6.46371
Q13444	-19.0819	-9.63186	-19.0819	-6.30452	-19.0819	-19.0819	-19.0819	-19.0819	-19.0819	-19.0819	-19.0819	-19.0819	-19.0819	-19.0819	-7.33489	-5.51037	-5.90906	-4.8744	-6.85317	-7.69457	-5.07454	-7.16145	-7.19476	-6.46432	-7.47031	-6.74785	-6.51475	-7.29696	-7.98497	-7.05293	-6.01298	-6.33856	-5.88452	-6.53628	-7.84307	-5.65395	-7.73095
Q13445	-4.84483	-5.54155	-19.0819	-4.99099	-19.0819	-6.16345	-5.58252	-19.0819	-19.0819	-6.88237	-19.0819	-19.0819	-6.32956	-19.0819	-4.69364	-6.01625	-5.55374	-5.78179	-4.88687	-6.75281	-5.34956	-5.14434	-8.31244	-5.07299	-5.56464	-5.45836	-5.50783	-6.17296	-6.91832	-4.53719	-5.2841	-5.50572	-5.32055	-5.5448	-5.75123	-5.36585	-6.17527
Q13464	-19.0819	-19.0819	-19.0819	-19.0819	-19.0819	-19.0819	-19.0819	-3.93624	-19.0819	-19.0819	-19.0819	-19.0819	-9.40962	-19.0819	-7.31184	-7.27505	-6.61891	-7.059	-6.96135	-7.45974	-5.82869	-7.45453	-8.48574	-7.33465	-6.06496	-6.2536	-8.92401	-5.8978	-7.49073	-6.27952	-6.29472	-5.25227	-5.87726	-6.04204	-8.91879	-9.28304	-6.4452
Q13467	-5.46631	-6.48195	-5.42637	-5.87138	-5.68533	-5.70648	-6.83384	-6.73897	-7.00895	-6.86707	-6.10019	-6.06374	-6.47931	-6.38476	-19.0819	-6.06303	-19.0819	-19.0819	-19.0819	-19.0819	-19.0819	-19.0819	-19.0819	-5.85151	-19.0819	-6.38376	-19.0819	-6.22963	-19.0819	-19.0819	-19.0819	-19.0819	-19.0819	-19.0819	-6.61822	-19.0819	-19.0819
Q13492	-7.32223	-19.0819	-5.95864	-6.05884	-8.41891	-19.0819	-19.0819	-19.0819	-7.76911	-19.0819	-19.0819	-19.0819	-19.0819	-4.47701	-6.49633	-6.46622	-7.28972	-6.47105	-6.43481	-7.49115	-6.0102	-5.54549	-5.17697	-6.52581	-5.17173	-6.76196	-5.77585	-7.01907	-7.37439	-6.14893	-5.5721	-5.62189	-5.93152	-5.94009	-6.75191	-6.23344	-6.19053
Q13501	-6.5916	-8.79695	-19.0819	-6.9878	-19.0819	-19.0819	-19.0819	-19.0819	-19.0819	-8.7404	-19.0819	-19.0819	-19.0819	-19.0819	-8.02704	-6.81257	-6.1226	-6.27829	-5.42967	-6.4684	-6.86866	-5.60563	-5.74984	-5.74426	-7.17191	-7.86494	-6.45488	-7.60366	-8.59768	-7.87519	-8.16346	-5.52369	-5.99225	-8.39062	-8.15815	-6.97957	-7.55215
Q13530	-19.0819	-19.0819	-19.0819	-6.12758	-19.0819	-19.0819	-19.0819	-19.0819	-19.0819	-19.0819	-19.0819	-19.0819	-19.0819	-19.0819	-6.8473	-5.99183	-7.34453	-6.13767	-5.72227	-8.10594	-6.48875	-5.70415	-6.44512	-5.91481	-8.23251	-6.18437	-6.22067	-6.13144	-7.69089	-6.47968	-6.49488	-6.20047	-6.17536	-8.52631	-6.63076	-6.24481	-6.64536
Q13542	-8.9366	-7.61006	-5.99549	-7.68524	-6.66821	-6.83459	-7.59439	-7.86709	-8.13706	-7.55351	-7.84492	-6.62845	-8.3563	-4.51459	-19.0819	-19.0819	-19.0819	-19.0819	-19.0819	-19.0819	-19.0819	-7.12921	-6.60052	-19.0819	-6.01158	-19.0819	-19.0819	-19.0819	-19.0819	-7.2349	-8.40159	-19.0819	-6.28721	-19.0819	-19.0819	-8.33497	-9.13803
Q13555	-19.0819	-19.0819	-0.790782	-19.0819	-9.36765	-19.0819	-9.68493	-9.95762	-19.0819	-5.54879	-19.0819	-3.94314	-19.0819	-19.0819	-6.15076	-6.30829	-6.37508	-4.89633	-4.71863	-5.66196	-5.23489	-7.29614	-5.26877	-6.76597	-5.3629	-6.85323	-6.04294	-7.18625	-7.27515	-6.06394	-6.07914	-5.6583	-4.82116	-5.33667	-6.47829	-7.67751	-5.35619
Q13557	-8.39085	-6.46884	-5.87615	-6.26645	-7.66953	-6.15805	-6.94592	-7.21862	-7.48859	-6.90504	-6.60846	-7.30652	-7.08243	-6.86441	-4.89038	-4.72588	-5.67419	-3.72499	-4.27855	-3.67934	-4.03314	-5.01076	-3.52675	-5.2242	-4.14273	-5.37426	-4.65319	-5.3061	-5.99674	-5.97975	-5.83818	-4.50795	-3.45386	-4.23596	-4.69556	-4.88101	-5.13581
Q13563	-19.0819	-19.0819	-19.0819	-6.61163	-8.27583	-19.0819	-7.55221	-19.0819	-19.0819	-6.75612	-5.86764	-5.71811	-19.0819	-19.0819	-6.08747	-5.30673	-5.91886	-5.272	-4.88317	-5.01296	-5.34097	-5.73073	-6.62936	-6.14361	-5.05763	-6.78085	-6.37895	-7.29097	-7.72825	-7.20818	-5.98653	-6.31564	-5.67577	-6.68851	-6.16491	-6.4128	-6.68272
Q13564	-8.37235	-10.5273	-19.0819	-9.91669	-19.0819	-19.0819	-19.0819	-19.0819	-19.0819	-19.0819	-19.0819	-8.01523	-19.0819	-6.2088	-5.84372	-6.04647	-7.86347	-6.24168	-4.59755	-5.00904	-6.62043	-6.22595	-3.55177	-7.68753	-6.42631	-8.14892	-6.22548	-7.13864	-7.82665	-7.03371	-7.93156	-5.62103	-5.81513	-6.00846	-6.45914	-6.69303	-6.78112
Q13596	-7.72894	-19.0819	-5.1482	-19.0819	-19.0819	-19.0819	-8.10201	-19.0819	-19.0819	-19.0819	-19.0819	-19.0819	-6.58768	-19.0819	-6.27671	-6.23801	-6.0493	-7.23193	-6.59374	-5.27541	-7.12934	-5.7858	-4.85128	-5.91995	-6.9295	-6.1503	-6.23491	-5.97504	-6.97722	-5.76601	-8.04664	-4.64084	-4.37881	-5.34101	-5.63471	-4.97639	-6.10333
Q13616	-19.0819	-19.0819	-19.0819	-4.85302	-19.0819	-19.0819	-19.0819	-19.0819	-19.0819	-19.0819	-19.0819	-19.0819	-7.78792	-19.0819	-7.10195	-7.18665	-7.76937	-6.97059	-6.27546	-7.18891	-6.892	-9.41247	-6.46357	-8.16358	-6.87754	-9.97097	-7.60464	-8.54048	-9.07486	-7.86365	-7.87885	-6.53634	-6.52474	-7.62617	-11.4838	-7.87098	-8.02933
Q13617	-19.0819	-19.0819	-19.0819	-19.0819	-19.0819	-7.28874	-19.0819	-19.0819	-19.0819	-19.0819	-19.0819	-19.0819	-8.46431	-19.0819	-7.28379	-8.22095	-8.71236	-7.79535	-7.0475	-5.86136	-4.96108	-6.82584	-5.49714	-7.30659	-7.55406	-7.74271	-7.83579	-9.15696	-5.26639	-7.76863	-8.80168	-5.81903	-5.69123	-7.35586	-8.29928	-7.32875	-8.13387
Q13618	-19.0819	-19.0819	-19.0819	-8.29068	-19.0819	-5.58956	-8.88559	-19.0819	-19.0819	-19.0819	-19.0819	-19.0819	-6.83031	-19.0819	-6.84669	-5.56437	-6.85905	-4.7973	-6.27812	-3.74099	-5.02448	-6.28018	-3.95747	-6.59435	-6.1833	-6.37303	-5.7047	-6.66006	-7.33497	-6.12376	-6.86312	-4.82709	-4.85976	-5.22811	-6.58544	-6.13109	-4.66959
Q13620	-19.0819	-19.0819	-19.0819	-19.0819	-19.0819	-19.0819	-19.0819	-19.0819	-19.0819	-19.0819	-19.0819	-8.03807	-19.0819	-19.0819	-7.75377	-7.70853	-8.09828	-6.95175	-6.93407	-7.38516	-7.13448	-7.78698	-6.62953	-8.61442	-7.2061	-7.23173	-8.148	-7.78085	-8.46886	-8.58596	-7.27285	-6.18909	-6.19897	-5.94574	-7.12635	-8.90165	-7.33554
Q13621	-3.52971	-3.98932	-3.36358	-1.17672	-2.19194	-1.71958	-2.66872	-3.81104	-5.17944	-3.36857	-3.39473	-3.06828	-4.50968	-3.84204	-1.03649	-0.855562	-0.900892	-0.909174	-2.17644	-0.817792	-1.90927	-1.86075	-2.8962	-0.459022	-2.48448	-0.851816	-1.6022	-0.123258	-4.61861	-1.45456	-2.28343	0.225823	-2.18794	-0.763078	-0.553737	-0.488626	-0.621456
Q13630	-6.71798	-6.71941	-6.42544	-5.17777	-6.4347	-5.94394	-6.96293	-6.97644	-7.24641	-6.66286	-4.04901	-6.1684	-7.21901	-6.62223	-5.37367	-5.15206	-6.15463	-7.59118	-4.14859	-5.64057	-6.12331	-4.80181	-2.61446	-5.32339	-4.14154	-5.55804	-4.98578	-5.77771	-6.18017	-4.96896	-4.42343	-4.61778	-4.40195	-4.73148	-4.78098	-5.10896	-7.30752
Q13637	-4.48011	-4.86886	-4.51146	-5.02229	-5.5768	-3.6064	-4.85319	-5.14113	-5.39586	-4.79722	-5.06029	-3.11697	-5.15512	-4.77167	-2.86067	-4.02264	-4.2992	-2.46901	-2.51562	-3.08473	-2.79561	-3.56452	-3.55842	-4.31918	-2.01758	-3.45659	-3.62095	-3.55001	-4.01986	-3.76373	-4.29978	-3.36365	-2.72317	-2.86937	-2.8384	-4.18093	-2.31175
Q13685	-19.0819	-19.0819	-19.0819	-19.0819	-10.7185	-19.0819	-19.0819	-19.0819	-19.0819	-19.0819	-19.0819	-19.0819	-19.0819	-19.0819	-7.5864	-7.54961	-8.13233	-6.45356	-6.86557	-6.96184	-7.82101	-7.72909	-8.01589	-8.30837	-7.77814	-7.96678	-7.73369	-8.81439	-9.20391	-7.9927	-8.0079	-7.63981	-5.52203	-8.95513	-7.82404	-8.21012	-8.15838
Q13724	-19.0819	-19.0819	-19.0819	-19.0819	-19.0819	-6.96196	-19.0819	-19.0819	-19.0819	-19.0819	-19.0819	-19.0819	-19.0819	-19.0819	-7.55109	-6.68111	-7.52339	-5.38892	-5.32203	-5.77766	-5.38903	-6.08754	-4.59649	-6.55793	-6.46829	-5.6687	-3.42849	-6.87429	-6.90583	-5.69462	-5.70982	-4.94306	-5.30806	-5.44681	-4.6441	-7.53966	-6.33769
Q13740	-4.41868	-3.75527	-5.0441	-4.87649	-3.71757	-3.862	-3.47718	-2.69002	-2.93972	-4.32539	-2.52805	-3.55464	-2.5237	-3.54033	-3.96176	-3.98067	-5.4739	-5.334	-5.33526	-4.93386	-4.77521	-5.28632	-4.89413	-5.12765	-4.62565	-5.98511	-5.70046	-3.21821	-3.59241	-4.71165	-5.09722	-5.17232	-5.45412	-3.60382	-4.35628	-5.26358	-3.47079
Q13835	-5.80782	-4.87821	-4.47619	-8.28344	-7.72181	-6.02637	-7.06733	-6.76412	-6.40564	-6.45851	-6.12534	-5.95609	-6.49653	-6.40991	-5.59304	-4.9555	-5.35366	-4.66019	-2.28813	-6.01429	-6.487	-3.00931	-1.48872	-6.79919	-5.28593	-5.75926	-4.06618	-6.15317	-5.68554	-5.75709	-4.63606	-3.05898	-5.36236	-4.99109	-6.08267	-6.06745	-5.78047
Q13907	-19.0819	-19.0819	-19.0819	-19.0819	-19.0819	-19.0819	-19.0819	-19.0819	-19.0819	-19.0819	-8.11731	-19.0819	-19.0819	-19.0819	-6.50575	-6.6961	-7.05168	-6.29298	-5.97601	-5.34474	-6.53677	-7.76175	-5.59947	-6.48957	-5.99971	-6.18835	-5.92826	-5.99622	-7.42548	-6.21427	-6.22947	-5.99388	-6.99394	-5.97679	-6.08297	-6.89937	-7.06659
Q14002	-6.42939	-2.55032	-2.78475	-19.0819	-19.0819	-5.90018	-7.72218	-19.0819	-8.26485	-6.42754	-19.0819	-19.0819	-19.0819	-19.0819	-4.76029	-6.83555	-8.09649	-6.6195	-7.01657	-8.0893	-6.79906	-4.73436	-5.43187	-6.67624	-6.43245	-4.30172	-5.28745	-6.83459	-7.5226	-6.31139	-6.32659	-4.89998	-5.9685	-6.07391	-6.18009	-7.46808	-6.47707
Q14008	-19.0819	-19.0819	-19.0819	-7.20714	-19.0819	-19.0819	-19.0819	-19.0819	-19.0819	-19.0819	-8.25881	-8.08955	-7.28887	-19.0819	-7.15793	-6.78983	-9.63758	-6.96496	-6.28991	-5.53989	-6.49518	-7.98943	-5.33358	-5.83746	-8.58626	-6.32901	-5.95322	-6.91236	-7.56613	-6.35492	-6.37013	-6.83532	-5.96836	-5.82539	-5.52525	-6.36225	-6.5206
Q14019	-3.68438	0.147258	-2.8453	-4.86272	-1.643	-4.71503	-2.53112	-0.638777	-2.13072	-4.20482	-2.19783	-2.06181	-1.78284	-0.00436627	-2.84684	-4.65197	-5.19403	-5.01917	-3.72033	-6.33281	-5.21459	-3.91443	-3.77204	-3.12919	-4.72341	-2.4677	-3.00811	-1.93934	-4.1382	-3.30206	-3.73881	-4.24623	-1.93505	-4.92231	-3.31763	-3.00393	-2.37577
Q14055	-6.76012	-19.0819	-19.0819	-6.04367	-19.0819	-19.0819	-7.1332	-19.0819	-4.74081	-3.63233	-19.0819	-4.60375	-6.12266	-19.0819	-4.95461	-7.00969	-4.38272	-6.06485	-6.54737	-6.16615	-6.01772	-2.5078	-6.38795	-6.66015	-4.97868	-7.45832	-6.74203	-6.54032	-7.22833	-6.01712	-6.03232	-4.91664	-5.19581	-7.7776	-6.2361	-5.31533	-6.1828
Q14061	-4.52144	-3.59148	-1.86793	-7.07865	-4.87439	-4.71655	-6.28819	-5.28328	-5.55326	-4.96971	-4.6445	-4.60149	-5.02362	-4.92907	-19.0819	-19.0819	-19.0819	-4.49667	-19.0819	-19.0819	-4.32363	-6.01923	-19.0819	-19.0819	-4.61031	-6.32858	-4.48743	-19.0819	-19.0819	-19.0819	-19.0819	-5.23454	-19.0819	-6.12626	-19.0819	-6.37107	-5.02924
Q14112	-4.83944	-3.56277	-5.96081	-6.18468	-3.96781	-3.09214	-3.56144	-2.35778	-3.88123	-5.83159	-5.60901	-3.58845	-4.48146	-4.15569	-5.47432	-4.43901	-5.65034	-5.14051	-5.79527	-5.67436	-5.46142	-6.62311	-5.39584	-5.27237	-5.41698	-4.67502	-4.58737	-3.4958	-1.59915	-5.79843	-5.529	-5.44396	-6.44352	-5.28724	-5.94186	-5.9669	-2.72118
Q14117	-4.07416	-4.47885	-4.86803	-4.8599	-6.3496	-7.03785	-5.96216	-5.72749	-6.00803	-5.18937	-5.59704	-5.19506	-4.91549	-5.30384	-2.51303	-2.50779	-4.27061	-4.01616	-2.81479	-4.29684	-3.54117	-3.40702	-3.65526	-2.3103	-2.78542	-3.53638	-3.85147	-3.19873	-5.35975	-4.07242	-3.89567	-4.21897	-0.42408	-2.23481	-3.08265	-2.06649	-3.66237
Q14152	-8.55589	-7.55828	-5.09639	-19.0819	-19.0819	-6.95525	-19.0819	-3.7153	-19.0819	-19.0819	-8.56288	-19.0819	-7.59196	-8.84745	-6.12744	-5.80047	-6.91487	-6.20875	-5.71085	-5.66822	-6.15053	-5.70059	-4.19265	-6.03251	-5.07124	-6.07843	-5.71308	-6.56075	-7.24277	-5.05099	-6.57878	-5.14132	-5.56713	-5.75815	-5.57688	-7.84589	-5.91755
Q14166	-7.82272	-19.0819	-19.0819	-6.77873	-19.0819	-6.92359	-8.42425	-8.69694	-19.0819	-8.38336	-19.0819	-6.94935	-7.43305	-19.0819	-5.58206	-5.7861	-5.64552	-4.3708	-3.72966	-3.76124	-4.78535	-4.19331	-2.82593	-5.7242	-4.90693	-6.37524	-5.6158	-5.86993	-6.60254	-7.30469	-6.59464	-3.23798	-3.89994	-4.63187	-4.87437	-5.61477	-5.60304
Q14185	-19.0819	-19.0819	-19.0819	-19.0819	-19.0819	-19.0819	-19.0819	-19.0819	-19.0819	-19.0819	-19.0819	-19.0819	-19.0819	-19.0819	-8.3732	-8.03335	-8.23013	-7.8173	-8.23402	-7.87955	-7.73871	-8.32084	-8.12475	-6.32655	-7.99849	-9.05166	-7.72053	-8.50274	-9.19075	-7.97954	-7.99474	-6.25316	-7.59578	-7.74206	-6.72685	-7.00867	-8.14522
Q14192	-19.0819	-19.0819	-19.0819	-19.0819	-19.0819	-19.0819	-8.53784	-19.0819	-19.0819	-4.62403	-19.0819	-19.0819	-19.0819	-19.0819	-6.87996	-6.0896	-7.42589	-7.73403	-6.52946	-6.71276	-7.1747	-7.02265	-6.93457	-5.58148	-7.67697	-7.86561	-8.04123	-8.41473	-9.10274	-7.89153	-8.09921	-7.08583	-6.78003	-7.02454	-9.13448	-7.89886	-8.05721
Q14204	-7.30193	-7.03191	-5.83261	-4.92327	-6.02141	-4.45908	-6.88708	-4.32966	-6.21364	-5.62517	-5.19856	-6.36099	-5.72397	-5.58946	-4.09221	-3.77386	-4.15134	-2.61251	-3.74125	-2.68215	-3.33301	-2.94623	-1.66927	-3.64259	-2.59436	-3.86831	-3.28933	-3.89262	-5.85806	-5.21239	-4.60707	-2.47786	-2.36202	-2.81635	-2.91541	-3.63799	-3.45458
Q14210	-0.513767	0.0974561	-1.71803	-2.30124	2.04699	-0.721909	-0.887943	-1.80498	0.245932	0.722072	-1.30053	-1.50528	-0.714862	-2.82113	-3.93387	0.346235	-1.56301	-1.01452	-5.05076	-2.39942	-5.31975	-3.3611	-1.00731	-2.05574	-5.47872	-1.01731	-1.59384	-1.11191	-1.85739	0.923443	-2.09933	-1.28536	-2.72134	-1.11656	-3.66615	-3.02253	-0.832743
Q14232	-19.0819	-19.0819	-19.0819	-19.0819	-19.0819	-19.0819	-19.0819	-19.0819	-19.0819	-19.0819	-19.0819	-19.0819	-19.0819	-19.0819	-7.24584	-6.46992	-6.74224	-5.60779	-5.4736	-6.02912	-5.86487	-6.339	-5.12631	-6.64888	-6.59902	-6.96399	-7.18514	-6.83269	-8.02479	-6.81358	-6.82878	-5.91524	-5.62289	-6.5761	-6.68228	-6.82598	-6.97926
Q14240	-7.45338	-6.23708	-7.2397	-7.34709	-8.24161	-7.02225	-6.89303	-7.79069	-7.67116	-7.92528	-7.85774	-6.69565	-7.30791	-7.43648	-6.16903	-6.71082	-6.42364	-4.89256	-6.08303	-5.13483	-5.41121	-6.13397	-5.66033	-6.05639	-5.72394	-7.14851	-5.26027	-6.31933	-7.18526	-5.97405	-5.98926	-5.44482	-5.81696	-6.38245	-5.8744	-5.95042	-6.39487
Q14254	-6.29089	-5.78674	-4.59718	-4.31898	-7.11594	-5.92759	-6.48285	-6.5647	-7.67794	-6.25112	-5.10367	-5.53822	-6.80049	-5.0294	-5.6801	-4.82159	-6.45737	-4.51801	-5.0357	-4.45961	-4.40427	-5.3601	-5.13382	-5.76283	-3.97025	-5.07183	-4.37711	-4.9495	-6.1502	-4.34386	-5.12807	-3.75301	-3.94612	-4.17806	-4.85527	-5.66809	-4.2795
Q14258	-19.0819	-7.45024	-19.0819	-7.50197	-19.0819	-19.0819	-19.0819	-8.60259	-19.0819	-19.0819	-7.96382	-7.46368	-8.34293	-5.37241	-8.01871	-6.80816	-7.6795	-6.25342	-5.75775	-5.58976	-6.23907	-6.36842	-4.6663	-7.05217	-6.62634	-7.03514	-6.57362	-7.82216	-8.08657	-7.11095	-7.22417	-5.68017	-5.79779	-6.04609	-6.63866	-7.55118	-7.07635
Q14264	-19.0819	-19.0819	-19.0819	-6.17793	-19.0819	-5.7594	-19.0819	-19.0819	-7.53877	-19.0819	-6.11503	-6.46076	-19.0819	-19.0819	-6.40791	-6.11531	-6.95384	-6.15507	-6.05742	-6.24072	-6.47994	-7.94164	-6.35343	-6.43072	-5.81689	-5.87532	-5.71469	-6.55465	-7.24266	-6.03145	-6.76752	-5.95124	-5.30386	-5.79397	-6.49001	-6.03878	-6.19713
Q14314	-5.56962	-5.6828	-2.86919	-3.4773	-5.59883	-2.88519	-5.69337	-4.68708	-4.95705	-3.34534	-3.45988	-4.85261	-4.95058	-4.15106	-2.07985	-0.728787	-3.08599	-2.01607	-1.18332	-2.00921	-1.01681	-3.59585	-2.43877	-1.75566	-2.81523	-3.06167	-2.78419	-4.39074	-2.62139	-3.10803	-2.86129	-2.08141	-0.56312	-2.97058	-1.91421	-1.62442	-2.80757
Q14344	-3.75561	-4.16203	-3.32518	-2.05674	-5.80493	-3.77809	-4.96126	-3.45141	-5.58124	-5.03909	-4.91494	-3.39982	-5.84912	-4.13669	-3.41783	-3.03768	-3.30754	-1.89514	-1.46763	-1.77866	-1.90509	-2.87999	-2.79774	-2.40798	-2.20928	-3.53401	-2.87781	-3.3361	-4.61007	-2.37699	-3.73804	-2.95376	-2.30493	-1.61525	-2.91936	-3.25964	-3.01167
Q14376	-6.21562	-4.37888	-5.21369	-6.04167	-7.18157	-4.96044	-7.74057	-3.36577	-7.76885	-6.78325	-4.3287	-5.93683	-5.55165	-4.60514	-5.01611	-5.18262	-6.02679	-4.06273	-4.32351	-4.12423	-4.48271	-4.8732	-2.87311	-5.2877	-4.26177	-5.23403	-4.19284	-5.82052	-5.50369	-4.84265	-5.74606	-5.09348	-3.52562	-4.58799	-4.73208	-4.86651	-4.84593
Q14393	-4.78203	-4.65934	-4.36537	-4.04877	-5.6815	-2.18494	-4.67374	-4.91637	-4.32297	-4.39937	-3.04782	-3.01341	-4.86393	-5.52444	-2.73719	-2.40251	-2.87804	-3.19101	-1.89056	-1.92318	-2.81622	-2.92109	-3.13693	-1.40919	-1.92443	-2.63768	-2.52648	-3.95018	-4.84788	-4.00633	-2.88144	-3.03266	-3.06406	-2.03635	-2.34875	-2.0148	-2.6622
Q14432	-6.40638	-5.65714	-2.19051	-6.19703	-7.50307	-6.32376	-6.79206	-7.05215	-7.30975	-4.5394	-6.41337	-6.24412	-7.20125	-6.69794	-5.86445	-5.31797	-5.52736	-5.30207	-4.19505	-5.00915	-3.86208	-5.31903	-5.23095	-5.19915	-19.0819	-19.0819	-19.0819	-19.0819	-19.0819	-19.0819	-19.0819	-19.0819	-19.0819	-19.0819	-19.0819	-19.0819	-19.0819
Q14435	-7.54186	-6.3908	-19.0819	-19.0819	-19.0819	-19.0819	-7.44351	-8.18762	-19.0819	-19.0819	-19.0819	-19.0819	-7.85331	-19.0819	-5.935	-6.09087	-6.997	-4.72545	-5.5845	-5.7678	-5.60356	-7.40454	-4.58768	-5.78786	-6.03739	-6.57076	-5.51168	-6.45445	-7.14246	-5.93125	-6.28696	-4.60347	-5.28773	-5.69377	-5.79995	-5.80654	-6.29879
Q14451	-8.66985	-19.0819	-7.84006	-6.62623	-9.0228	-19.0819	-19.0819	-19.0819	-19.0819	-8.29328	-8.67684	-6.49489	-19.0819	-19.0819	-7.17445	-6.94216	-7.80325	-6.6257	-5.8543	-6.71135	-7.07573	-6.22133	-6.32869	-6.80748	-6.96894	-7.15759	-6.25074	-7.48731	-8.39471	-7.1835	-7.19871	-6.82627	-6.92589	-7.24682	-7.06294	-7.18018	-7.45393
Q14642	-19.0819	-19.0819	-19.0819	-1.63009	-4.74443	-19.0819	-19.0819	-19.0819	-9.68155	-19.0819	-19.0819	-8.60354	-5.94602	-19.0819	-7.76043	-6.23623	-6.81895	-8.53613	-5.9562	-5.95456	-5.92403	-5.67182	-6.21347	-6.3136	-6.20872	-7.77393	-6.83937	-6.86615	-7.77697	-6.1245	-7.26164	-7.31434	-5.93862	-6.24577	-6.27792	-7.20004	-6.81897
Q14669	-19.0819	-19.0819	-19.0819	-19.0819	-19.0819	-19.0819	-19.0819	-19.0819	-19.0819	-19.0819	-19.0819	-19.0819	-19.0819	-19.0819	-7.20356	-7.16677	-7.74949	-6.8389	-6.67698	-7.03637	-7.39562	-7.56544	-6.15333	-7.34757	-7.18082	-7.46097	-6.80277	-7.58499	-7.9956	-7.06178	-7.07699	-6.76445	-6.68248	-6.44565	-7.20952	-7.06912	-6.97951
Q14677	-8.15438	-6.01232	-19.0819	-7.93633	-7.79939	-19.0819	-10.0905	-19.0819	-19.0819	-19.0819	-19.0819	-9.55521	-19.0819	-10.009	-7.07182	-7.89044	-7.61631	-8.54084	-6.54149	-7.93739	-7.021	-6.52363	-5.74181	-7.38872	-6.53444	-6.78008	-5.45574	-7.6687	-7.942	-6.62726	-6.38139	-4.72741	-5.58734	-5.30056	-6.9539	-6.53799	-6.93231
Q14697	-5.40152	-6.61231	-4.81094	-4.81542	-6.29251	-4.75317	-7.25818	-3.67137	-6.74469	-6.5637	-5.82032	-4.67477	-5.85085	-4.81909	-3.72224	-3.57147	-4.43056	-4.61272	-3.06615	-3.79812	-3.55023	-4.26209	-3.08346	-3.41761	-4.69983	-4.57371	-3.6097	-5.288	-5.24532	-4.49469	-5.24026	-3.13858	-3.68129	-3.35432	-3.81444	-3.84058	-4.12222
Q14728	-19.0819	-19.0819	-19.0819	-19.0819	-19.0819	-19.0819	-19.0819	-19.0819	-19.0819	-19.0819	-19.0819	-19.0819	-19.0819	-19.0819	-6.69102	-8.29566	-7.23695	-6.43817	-7.61782	-7.84671	-6.26484	-6.6461	-4.93225	-6.71382	-7.69093	-8.11054	-7.13957	-8.10419	-8.79219	-7.81338	-7.59619	-3.52244	-5.1878	-5.07367	-7.65854	-8.66846	-7.07982
Q14764	-6.40626	-3.71898	-5.62081	-4.33239	-6.74758	-3.52211	-6.1984	-4.64722	-6.57242	-5.14964	-4.55605	-4.3168	-4.03224	-5.89407	-2.69907	-2.44729	-3.96834	-2.64337	-2.07333	-2.87417	-2.70126	-2.11866	-1.35217	-1.77163	-0.977323	-2.22062	-1.68788	-2.08188	-3.48809	-3.85046	-3.14604	-0.961214	0.228609	-1.11362	-2.25224	-1.9024	-1.89645
Q14767	-0.405054	-1.78447	-1.50116	-0.502581	-1.4378	-1.70809	-1.55908	-0.538211	-2.81325	-0.413688	0.100933	-1.53902	-2.65562	-2.18452	-0.022595	-0.0388793	0.254494	-0.995009	0.0260556	-0.548308	-0.623259	0.408846	-0.588463	0.996418	-1.93778	-0.257818	-0.449519	-1.22457	-0.870895	0.62249	0.328992	-0.91439	0.626472	-1.45342	0.0702192	0.237584	-1.77498
Q14847	-5.01474	-7.34269	-5.39337	-4.97722	-4.54889	-5.46734	-6.25103	-7.44809	-6.05805	-3.86282	-5.53345	-5.82824	-5.28674	-5.54068	-3.66446	-3.58714	-4.14646	-4.07553	-3.07506	-4.18016	-3.56778	-4.00807	-4.92257	-3.45514	-2.91849	-3.88723	-3.62616	-4.56775	-4.77895	-2.94863	-3.48712	-2.65036	-1.041	-3.23166	-3.70935	-3.05741	-3.8464
Q14974	-5.07416	-4.20307	-5.25158	-5.75843	-6.83173	-4.7463	-6.33048	-5.58329	-6.47849	-6.16083	-5.52537	-5.35411	-5.47954	-5.35112	-4.92986	-4.8437	-5.18686	-4.1672	-3.56211	-3.95293	-4.35684	-4.04096	-2.05646	-4.37008	-3.16755	-4.22978	-3.4873	-3.59836	-4.6888	-3.51635	-3.38313	-2.43196	-2.41292	-2.77052	-4.06527	-3.96665	-4.21979
Q14980	-8.89498	-19.0819	-7.94599	-19.0819	-19.0819	-19.0819	-19.0819	-19.0819	-7.13591	-19.0819	-19.0819	-19.0819	-9.28108	-19.0819	-7.32705	-7.29026	-5.95129	-7.0742	-7.0362	-7.15985	-7.234	-7.07898	-5.8389	-8.40625	-6.55865	-8.97331	-7.52817	-9.14217	-8.82642	-7.61521	-7.63041	-5.73318	-6.93543	-7.2241	-8.73362	-8.37035	-7.39115
Q14C86	-19.0819	-19.0819	-19.0819	-19.0819	-19.0819	-7.17777	-19.0819	-19.0819	-19.0819	-19.0819	-5.31704	-19.0819	-19.0819	-19.0819	-5.93595	-5.99366	-6.90161	-6.49802	-5.44514	-6.30455	-5.54372	-5.20419	-4.83084	-5.95875	-5.1634	-6.27351	-8.092	-6.82263	-7.51064	-6.29943	-6.31463	-5.94994	-5.78119	-7.28692	-7.46671	-5.68373	-6.7743
Q15008	-7.11312	-5.61676	-5.97731	-6.14814	-7.46666	-5.2552	-8.77598	-2.22038	-7.28571	-7.44383	-7.20262	-5.04166	-7.90756	-6.66153	-5.69279	-5.34216	-6.44985	-4.33977	-4.18334	-4.09582	-4.94772	-4.75525	-3.31506	-5.43683	-3.50932	-5.34456	-4.27038	-5.86662	-7.43298	-6.50158	-4.86741	-3.64638	-3.02844	-3.91175	-4.89848	-4.90263	-5.09827
Q15019	-6.94322	-9.85039	-8.04347	-6.23383	-8.03991	-5.9249	-7.3163	-7.58899	-7.85896	-7.59101	-6.73225	-6.2035	-8.09763	-7.23478	-5.94654	-5.90474	-6.27569	-4.12046	-4.42345	-4.61251	-4.70068	-4.65362	-3.91791	-6.00726	-4.68819	-6.65558	-5.13826	-6.41314	-6.76829	-5.15617	-6.42603	-4.42624	-4.56309	-4.67371	-4.77009	-5.69983	-4.62403
Q15029	-19.0819	-19.0819	-19.0819	-19.0819	-9.557	-19.0819	-6.01055	-19.0819	-19.0819	-19.0819	-19.0819	-19.0819	-19.0819	-19.0819	-7.43657	-8.50619	-7.98251	-7.28201	-7.59369	-7.08656	-7.66383	-6.09482	-6.05007	-7.36737	-7.56266	-8.88604	-8.54411	-7.56134	-8.98843	-7.77723	-7.79243	-6.87577	-7.44591	-7.02047	-6.54832	-7.78456	-8.40327
Q15036	-19.0819	-7.29737	-19.0819	-19.0819	-19.0819	-19.0819	-7.65534	-19.0819	-19.0819	-19.0819	-7.28925	-6.44535	-19.0819	-4.11469	-5.93839	-5.65777	-6.48432	-5.44438	-6.59348	-5.68613	-5.69735	-5.73365	-7.04723	-6.37446	-6.65369	-6.84233	-7.13402	-6.96316	-8.07946	-6.86825	-6.88345	-6.60798	-6.72227	-6.54664	-7.04827	-6.87558	-7.03393
Q15042	-19.0819	-19.0819	-19.0819	-19.0819	-19.0819	-19.0819	-9.48795	-5.82087	-19.0819	-19.0819	-9.12187	-8.80777	-19.0819	-19.0819	-7.72357	-9.48439	-8.2695	-8.46756	-6.6539	-7.24301	-7.79302	-7.32673	-6.00297	-8.81048	-8.8566	-10.316	-7.8569	-7.58822	-9.6361	-8.42489	-8.4401	-6.32676	-7.34567	-8.18742	-9.95976	-8.82594	-8.59057
Q15046	-19.0819	-19.0819	-19.0819	-7.72907	-19.0819	-5.51348	-19.0819	-19.0819	-19.0819	-19.0819	-5.89471	-7.33227	-8.337	-7.01153	-7.04639	-8.46262	-7.59233	-6.78337	-6.68584	-6.98275	-6.91228	-6.65227	-5.42462	-7.71812	-6.58603	-6.77467	-6.0246	-7.32379	-6.94779	-6.80059	-6.81579	-7.16337	-6.7325	-6.45515	-6.95221	-7.19357	-6.51425
Q15056	-6.98226	-5.98194	-5.16562	-5.52779	-6.21578	-5.91187	-5.84326	-6.17615	-5.27228	-7.79707	-4.15712	-5.36812	-5.91648	-5.82194	-4.7149	-5.06985	-5.2688	-4.84641	-4.45055	-4.90064	-4.41795	-3.94848	-3.27157	-4.5568	-4.03929	-5.27255	-3.61801	-5.53728	-7.03118	-5.74466	-5.38538	-2.73759	-4.25942	-4.36927	-4.2158	-4.81997	-4.07476
Q15067	-19.0819	-19.0819	-19.0819	-19.0819	-19.0819	-19.0819	-19.0819	-19.0819	-19.0819	-19.0819	-19.0819	-19.0819	-19.0819	-19.0819	-6.78425	-6.00565	-6.58837	-5.47637	-5.5081	-6.40141	-7.86983	-5.95504	-4.51416	-7.336	-6.97544	-6.9862	-7.56636	-7.53532	-8.22332	-7.01211	-7.05427	-5.01002	-5.85094	-6.64719	-6.88082	-7.01945	-7.17779
Q15075	-5.41365	-19.0819	-19.0819	-4.60635	-5.59115	-7.67884	-8.43864	-19.0819	-19.0819	-19.0819	-19.0819	-7.88672	-19.0819	-6.10404	-6.85678	-6.9342	-7.51692	-6.53065	-5.88118	-6.96321	-7.12786	-7.68058	-4.7807	-7.23833	-6.62377	-6.57352	-6.69519	-7.51046	-8.19847	-6.98726	-7.00246	-5.51854	-7.0717	-7.06227	-7.44643	-6.99459	-7.50316
Q15109	-1.3586	-1.16127	-19.0819	-19.0819	-1.92092	-19.0819	-3.5949	-19.0819	-19.0819	-2.52757	-3.80485	-19.0819	-4.18396	-19.0819	-4.24475	-4.9514	-1.84348	-3.31197	-4.66098	-2.0394	-4.56494	-2.99901	-4.29382	-2.68509	-19.0819	-19.0819	-19.0819	-19.0819	-19.0819	-19.0819	-19.0819	-19.0819	-19.0819	-19.0819	-19.0819	-19.0819	-19.0819
Q15126	-7.16385	-4.38042	-19.0819	-6.9733	-19.0819	-5.67921	-19.0819	-6.51381	-8.27669	-19.0819	-19.0819	-7.19868	-7.74705	-19.0819	-6.33535	-6.02031	-6.44263	-6.69626	-6.20412	-5.10968	-6.26604	-4.98154	-4.84512	-5.17387	-6.00701	-5.39313	-5.67544	-5.3074	-6.47062	-5.25941	-7.39476	-4.81738	-4.32161	-5.10934	-4.92228	-5.00185	-5.42509
Q15172	-19.0819	-19.0819	-6.08504	-19.0819	-19.0819	-19.0819	-19.0819	-19.0819	-19.0819	-19.0819	-19.0819	-19.0819	-19.0819	-19.0819	-6.45726	-6.42047	-7.0032	-6.20442	-6.10677	-6.52008	-7.79265	-5.90087	-4.95084	-6.48007	-6.44913	-6.63777	-6.49957	-7.18689	-7.8749	-6.66369	-6.67889	-5.35543	-6.00229	-6.42306	-7.44127	-7.33924	-6.82937
Q15181	-6.04383	-4.84304	-4.52257	-6.25381	-5.41113	-3.83342	-5.86517	-6.13787	-6.61503	-5.96373	-5.29142	-6.79229	-6.2249	-3.13577	-4.86871	-4.51483	-6.28085	-4.60377	-3.7716	-4.48765	-4.73524	-4.80231	-2.55175	-4.53271	-3.68951	-5.03469	-3.85239	-5.33494	-6.14856	-4.45999	-4.66503	-3.96237	-2.70794	-4.13223	-4.83544	-4.64363	-4.26194
Q15208	-19.0819	-19.0819	-19.0819	-19.0819	-19.0819	-5.10362	-19.0819	-19.0819	-19.0819	-19.0819	-19.0819	-19.0819	-19.0819	-19.0819	-6.84764	-5.96147	-7.13008	-5.63596	-5.04971	-5.8231	-5.65885	-5.76284	-4.37978	-6.47091	-5.66406	-6.26939	-5.91907	-6.40183	-7.08983	-3.61707	-5.89383	-4.9229	-5.29171	-4.44286	-5.74733	-6.14675	-6.50958
Q15233	-5.76246	-19.0819	-7.53021	-19.0819	-19.0819	-19.0819	-7.80851	-4.84999	-19.0819	-19.0819	-19.0819	-6.88405	-6.6012	-19.0819	-6.75883	-6.36277	-6.75622	-5.95744	-6.21589	-6.71675	-5.00633	-5.82019	-3.98388	-6.06579	-5.49006	-5.6787	-4.87803	-6.67419	-6.91583	-5.5808	-5.71982	-5.08672	-5.4859	-5.69704	-5.70878	-5.71195	-5.57685
Q15286	-7.52658	-6.81233	-5.71952	-5.55555	-7.52028	-6.03686	-6.57579	-7.06936	-7.33933	-7.29953	-7.05934	-5.68385	-7.80304	-6.71515	-4.8348	-5.12325	-5.88441	-4.56962	-4.47537	-4.12064	-4.81332	-4.76686	-5.81861	-5.52306	-4.82215	-5.65416	-4.65909	-5.46473	-6.82338	-4.58954	-5.42045	-4.83203	-4.71671	-4.84786	-4.81981	-5.4969	-4.51842
Q15323	-2.11926	-2.32551	-19.0819	-19.0819	-19.0819	-6.2112	-6.43089	-19.0819	-19.0819	-19.0819	-19.0819	-19.0819	-6.98403	-19.0819	-3.78318	-4.15552	-1.35938	-4.49377	-1.74458	-4.65378	-5.27041	0.314374	-0.509375	-1.54324	-5.21997	-5.89505	-4.38035	-2.42082	-4.68788	-4.25031	-4.85563	-4.34683	-6.6099	-4.8752	-4.94282	-4.32193	-5.92343
Q15366	-3.66561	-4.01717	-3.43728	-4.00068	-4.55243	-3.9654	-5.20879	-4.99789	-5.35753	-5.20586	-4.91831	-5.8555	-4.84727	-3.13142	-4.21827	-3.91687	-4.68148	-3.91798	-3.20963	-3.69379	-2.71693	-3.03003	-1.77357	-3.5594	-2.5213	-3.7772	-2.41643	-3.84952	-5.2788	-3.27464	-3.75472	-1.92213	-2.14001	-2.69834	-2.92175	-3.77698	-3.16753
Q15393	-19.0819	-5.23783	-19.0819	-19.0819	-19.0819	-19.0819	-19.0819	-19.0819	-19.0819	-19.0819	-19.0819	-19.0819	-7.32889	-19.0819	-4.19773	-4.55028	-5.133	-4.33422	-5.55585	-4.41987	-3.81172	-5.26464	-3.88042	-6.44557	-6.28976	-6.45463	-5.67431	-7.00375	-7.69176	-6.48055	-6.49575	-4.94407	-5.30323	-5.58471	-6.7471	-7.29343	-7.00974
Q15404	-19.0819	-6.18727	-19.0819	-5.6684	-19.0819	-8.34374	-6.00956	-19.0819	-9.6462	-19.0819	-19.0819	-19.0819	-19.0819	-19.0819	-6.07907	-6.4626	-7.18046	-8.4312	-6.50351	-8.13288	-6.4522	-6.77721	-5.97969	-5.35269	-7.21417	-6.34667	-6.3211	-5.10544	-7.5838	-6.37259	-8.98112	-5.37935	-6.84821	-6.7239	-5.74792	-6.19853	-6.33758
Q15418	-19.0819	-19.0819	-19.0819	-19.0819	-19.0819	-19.0819	-19.0819	-19.0819	-19.0819	-19.0819	-19.0819	-19.0819	-19.0819	-19.0819	-7.4714	-6.81988	-8.06525	-6.65255	-6.4462	-6.06167	-6.70839	-7.54884	-6.35811	-6.77304	-5.73606	-7.10514	-6.25572	-6.76402	-7.45962	-6.24841	-8.28274	-6.06559	-5.52303	-5.71109	-6.11711	-6.27884	-5.57861
Q15436	-19.0819	-19.0819	-19.0819	-19.0819	-19.0819	-19.0819	-19.0819	-19.0819	-19.0819	-19.0819	-19.0819	-8.88898	-19.0819	-19.0819	-6.31628	-8.46729	-6.86221	-6.06343	-5.42432	-6.14908	-8.03884	-6.45897	-4.519	-6.33908	-7.40452	-7.59317	-6.48056	-8.18331	-8.83029	-7.61908	-9.92963	-4.91457	-5.93579	-6.18355	-9.08393	-10.0134	-7.78476
Q15437	-19.0819	-6.60854	-7.68626	-7.18849	-1.44935	-7.37098	-19.0819	-4.21818	-19.0819	-8.0899	-19.0819	-19.0819	-19.0819	-19.0819	-8.76781	-9.68152	-8.23501	-7.16826	-5.33188	-6.51051	-6.66345	-5.91723	-4.81236	-8.96825	-6.36759	-8.49744	-5.95495	-6.97414	-7.81124	-6.60003	-6.61524	-5.60745	-7.54337	-5.93538	-7.65793	-8.91366	-6.78382
Q15477	-19.0819	-19.0819	-19.0819	-19.0819	-19.0819	-19.0819	-19.0819	-19.0819	-19.0819	-19.0819	-19.0819	-19.0819	-7.96441	-19.0819	-7.26782	-7.44856	-6.95415	-6.7399	-7.27303	-5.84746	-6.91146	-6.30286	-5.68003	-7.05533	-7.6494	-7.37516	-6.01378	-8.0656	-8.24122	-7.03001	-7.04521	-6.53372	-5.56606	-6.06184	-8.09337	-6.03861	-7.74963
Q15599	-9.98381	-7.78364	-5.69024	-6.73102	-9.10697	-6.23846	-7.09657	-7.48064	-7.75061	-7.16706	-6.2908	-6.49826	-7.59974	-7.12643	-6.59747	-5.96527	-4.84024	-5.45097	-5.80003	-6.10381	-5.13613	-6.04187	-6.86276	-7.05435	-6.53867	-7.09569	-6.3656	-6.35705	-7.73088	-4.55014	-6.53488	-6.31828	-6.31774	-6.38987	-5.71665	-6.51056	-6.44356
Q15628	-7.98042	-19.0819	-19.0819	-19.0819	-19.0819	-7.57469	-19.0819	-19.0819	-19.0819	-19.0819	-7.98741	-5.31077	-19.0819	-19.0819	-7.18276	-7.55707	-7.72869	-6.291	-7.12604	-6.12799	-7.34057	-7.09483	-5.94864	-7.48018	-7.99447	-8.29982	-8.15527	-7.75914	-8.44714	-6.66405	-7.25114	-6.20119	-6.0566	-6.80725	-7.05105	-7.98036	-7.42745
Q15631	-6.99215	-6.21714	-6.51367	-8.74513	-7.51558	-6.19828	-6.26444	-7.06466	-5.90926	-6.75109	-5.08284	-6.28262	-6.84785	-6.68492	-5.00776	-5.36752	-6.16693	-5.3208	-5.04662	-4.64164	-4.1788	-5.86764	-5.02236	-6.11658	-4.19712	-5.09636	-4.00458	-5.41096	-5.06562	-4.08228	-5.25785	-3.30588	-3.34975	-4.14878	-4.91589	-4.5838	-5.12254
Q15642	-6.69065	-19.0819	-19.0819	-5.11031	-5.85202	-6.54873	-6.74794	-19.0819	-19.0819	-7.26765	-6.46556	-6.77319	-19.0819	-19.0819	-5.07698	-5.44141	-5.44812	-6.23851	-6.43519	-4.90979	-5.14534	-4.28241	-4.51885	-4.40746	-4.02089	-4.40164	-5.08011	-5.23068	-5.95227	-5.61129	-5.32651	-4.71624	-3.35872	-4.37066	-5.16433	-4.78277	-4.87065
Q15714	-19.0819	-19.0819	-19.0819	-19.0819	-7.31795	-7.39979	-8.15959	-19.0819	-19.0819	-19.0819	-6.59266	-6.41519	-19.0819	-19.0819	-7.72528	-6.78939	-6.94278	-6.144	-6.04635	-6.22965	-6.06541	-5.9628	-6.45145	-6.40023	-6.04549	-6.27626	-5.77725	-6.78305	-6.28334	-5.83518	-4.51154	-5.73083	-5.23669	-5.821	-5.96299	-5.32355	-5.94344
Q15758	-19.0819	-19.0819	-19.0819	-6.76495	-8.08347	-19.0819	-19.0819	-19.0819	-19.0819	-19.0819	-19.0819	-6.01811	-19.0819	-4.54809	-6.67899	-7.57644	-6.25164	-6.23506	-7.02036	-5.32639	-7.72434	-7.02106	-6.73361	-6.51906	-5.98338	-6.17203	-6.15869	-6.72115	-7.40916	-6.19795	-8.2204	-7.53595	-5.50805	-5.24555	-5.90262	-6.39038	-6.09041
Q15796	-9.53736	-19.0819	-7.85516	-6.03837	-19.0819	-19.0819	-19.0819	-19.0819	-19.0819	-9.86955	-19.0819	-7.36811	-19.0819	-19.0819	-6.13078	-6.56044	-7.41592	-6.78947	-5.02847	-5.15124	-5.41294	-6.27347	-5.9405	-6.72081	-5.74435	-5.933	-6.65881	-6.88129	-7.17012	-5.95891	-5.97412	-5.3259	-4.76347	-5.5459	-5.83526	-7.01599	-6.11699
Q15828	-0.594061	-1.73046	-1.61527	-0.689676	1.78977	-3.01724	0.731877	-2.67885	0.72836	0.639124	-0.305885	-0.599989	0.429701	-2.17552	0.125794	-1.71231	-0.188744	-1.97248	-2.72464	-3.32838	-2.13771	-1.96169	-3.64247	-0.71551	-1.58768	1.37599	-1.0878	-0.952385	0.278131	-2.29744	-1.27121	-2.53501	-3.86212	-1.42846	-2.48954	-0.672437	0.827121
Q15831	-19.0819	-19.0819	-19.0819	-6.25766	-19.0819	-19.0819	-7.80705	-19.0819	-19.0819	-7.76616	-6.63359	-6.08877	-19.0819	-19.0819	-8.0166	-6.61428	-7.16369	-6.1672	-6.19537	-5.23804	-5.73637	-6.47527	-6.77179	-6.24785	-6.66721	-7.57452	-5.81555	-8.24644	-8.05092	-5.76429	-6.57204	-8.43567	-5.93524	-6.59409	-6.44835	-7.2484	-7.01358
Q15833	-7.58388	-6.45113	-7.47751	-5.22716	-7.91283	-5.85338	-6.41635	-3.9752	-6.43984	-6.39458	-5.46706	-6.19923	-6.16547	-6.95482	-5.40973	-5.93864	-4.99998	-4.71336	-5.14862	-4.86699	-4.97855	-4.8025	-4.97534	-4.9627	-4.1975	-4.8965	-4.72681	-4.82547	-5.20637	-5.86382	-5.14187	-3.76635	-3.43057	-3.71678	-4.45724	-4.42898	-4.04999
Q15836	-5.00277	-6.22499	-5.07463	-3.9746	-8.28251	-5.38224	-5.37584	-1.97371	-5.91851	-5.33496	-6.17348	-4.81293	-5.58711	-4.98596	-3.32196	-2.9922	-5.35291	-4.99722	-2.68972	-4.13058	-1.98936	-4.15595	-4.65318	-4.85565	-2.84258	-4.44405	-3.23006	-4.45459	-5.32828	-4.33333	-13.0931	-3.55325	-3.79956	-2.82713	-2.70684	-5.76071	-3.13348
Q15907	-4.23834	-5.90535	-3.7955	-4.35334	-5.97648	-3.90423	-5.24961	-2.79419	-7.1089	-5.53786	-5.15616	-4.47216	-5.37812	-3.96056	-4.02979	-4.0822	-3.45	-3.34973	-2.02408	-2.5875	-4.16516	-3.33985	-2.06086	-3.61745	-3.40076	-4.1366	-3.34262	-4.1336	-5.30831	-3.96787	-4.2041	-2.2999	-3.03283	-3.47027	-3.3622	-3.56322	-3.59072
Q16181	-19.0819	-19.0819	-19.0819	-6.02271	-19.0819	-6.28217	-19.0819	-19.0819	-19.0819	-6.72613	-19.0819	-6.83197	-19.0819	-7.28579	-7.9053	-6.71296	-5.40732	-5.83569	-4.40766	-6.14811	-4.57221	-5.05686	-4.1532	-5.50652	-4.89564	-5.89599	-5.03027	-5.6334	-6.58734	-5.1102	-5.56308	-3.75826	-4.13607	-4.47344	-4.87313	-5.1467	-4.83161
Q16204	-10.5466	-8.23043	-19.0819	-19.0819	-19.0819	-19.0819	-19.0819	-19.0819	-19.0819	-8.26011	-10.5536	-19.0819	-19.0819	-19.0819	-6.29484	-6.83393	-6.84078	-6.48419	-4.92032	-7.31682	-6.08741	-6.13656	-4.90925	-6.20347	-5.31318	-6.38559	-7.07366	-6.97885	-7.66686	-6.45565	-10.5918	-5.59592	-6.64664	-6.26371	-6.02865	-7.20796	-5.93998
Q16270	2.0297	0.0724041	0.324171	1.59559	1.02657	2.12751	1.15975	-1.10025	1.10978	2.26086	0.855761	0.804503	0.162847	-2.11318	2.18473	2.15704	2.40195	1.51919	2.17617	2.12235	1.81483	2.78856	1.38518	3.31312	1.72658	1.74708	1.56697	0.365853	-0.144494	0.950628	1.51544	2.16001	2.27504	1.92219	1.95731	2.86735	1.37168
Q16401	-8.9808	-8.26406	-7.11664	-6.55676	-8.11855	-6.63514	-8.68481	-7.66764	-7.93761	-7.35406	-7.02886	-6.15767	-7.27667	-7.31343	-6.05069	-5.65458	-6.71114	-5.15169	-5.09457	-4.48535	-5.29616	-5.32993	-4.06972	-5.70779	-5.50778	-6.54957	-5.54513	-5.88706	-7.42473	-8.31595	-6.68444	-5.10597	-4.26946	-5.50576	-5.40283	-5.84594	-5.74826
Q16512	-19.0819	-19.0819	-19.0819	-19.0819	-19.0819	-19.0819	-19.0819	-19.0819	-19.0819	-19.0819	-19.0819	-19.0819	-19.0819	-19.0819	-6.71581	-6.67902	-7.26174	-6.43023	-4.70473	-6.10781	-6.41787	-6.8585	-6.92318	-9.08549	-6.03724	-8.38294	-7.20639	-7.21888	-7.90689	-6.69568	-6.71088	-5.8599	-6.30912	-5.47436	-6.56438	-6.70301	-7.0289
Q16513	-19.0819	-19.0819	-19.0819	-6.48525	-19.0819	-6.85203	-19.0819	-19.0819	-19.0819	-19.0819	-19.0819	-4.98285	-7.62485	-19.0819	-5.92446	-7.01208	-6.63247	-6.03757	-5.43842	-5.91934	-6.38336	-5.57244	-5.21202	-6.29195	-5.71145	-6.58447	-5.9899	-6.82339	-7.24039	-6.02918	-6.17227	-5.37291	-4.25622	-4.9117	-6.009	-5.5469	-6.19486
Q16539	-5.79668	-19.0819	-19.0819	-7.83341	-4.95044	-19.0819	-19.0819	-19.0819	-19.0819	-8.38743	-19.0819	-19.0819	-6.76799	-19.0819	-5.49962	-5.66855	-5.95917	-5.4525	-6.1767	-5.53815	-5.3739	-6.08804	-5.22966	-7.598	-5.41169	-6.54419	-6.34747	-8.11768	-7.81769	-7.24925	-6.62169	-4.96506	-6.25724	-5.69208	-6.8365	-6.96375	-6.55963
Q16563	-1.58404	-5.18416	-3.42242	-0.396892	-2.22367	-1.87961	-2.46549	-2.755	-3.53236	-2.44142	-1.36498	-2.69426	-3.18849	-1.71106	-0.114005	-1.14579	-0.688965	-1.62406	-3.08834	-1.31035	-1.30109	-0.894116	-1.47665	-1.2813	-1.73726	-0.489382	-1.03681	-1.22293	-2.68898	-2.19121	-1.55536	-1.2147	0.195938	-0.103546	-1.61898	0.306426	-0.773266
Q16595	-6.2977	-5.00945	-5.84728	-4.55931	-5.87783	-4.39441	-5.15422	-4.21782	-5.43207	-5.11333	-4.89893	-5.11211	-5.16724	-4.54961	-19.0819	-19.0819	-19.0819	-7.29797	-19.0819	-19.0819	-19.0819	-7.42475	-9.20889	-19.0819	-19.0819	-5.51599	-19.0819	-5.19642	-5.08489	-19.0819	-19.0819	-5.35654	-5.54218	-19.0819	-19.0819	-19.0819	-6.09442
Q16627	-7.18898	-19.0819	-4.63682	-19.0819	-19.0819	-19.0819	-19.0819	-19.0819	-19.0819	-19.0819	-19.0819	-19.0819	-19.0819	-19.0819	-6.30967	-5.66229	-6.99276	-5.7184	-6.09634	-6.59499	-5.83815	-6.68464	-7.91686	-6.54073	-5.8195	-6.45863	-6.61568	-7.09433	-7.78233	-6.57112	-7.0162	-5.64002	-5.48164	-6.66876	-7.43715	-5.60532	-6.82891
Q16629	-19.0819	-19.0819	-6.69152	-19.0819	-19.0819	-4.70499	-6.6268	-19.0819	-19.0819	-19.0819	-19.0819	-6.43448	-19.0819	-19.0819	-5.94027	-6.10628	-6.74734	-5.68743	-5.58978	-5.77308	-5.21239	-5.99784	-4.94571	-6.47304	-4.60449	-5.43086	-4.70654	-6.25598	-5.97845	-5.08234	-5.09754	-3.99213	-4.69577	-5.40484	-4.95104	-5.08967	-5.37509
Q16643	-6.5698	-19.0819	-19.0819	-6.34797	-19.0819	-19.0819	-19.0819	-19.0819	-19.0819	-19.0819	-5.96584	-6.05847	-19.0819	-19.0819	-6.75755	-5.89749	-6.6134	-5.81462	-6.31126	-5.90027	-5.73603	-5.739	-5.96508	-6.59239	-5.99975	-7.75578	-5.77905	-6.78417	-4.65968	-5.12942	-6.28554	-5.98397	-5.85729	-6.79893	-6.9806	-6.15713	-6.3186
Q16661	-5.36694	-1.15009	-1.7175	-4.13533	0.379784	-1.72494	-2.44554	-0.368743	-1.5338	-0.755453	-0.629052	-1.25083	-2.90154	-2.19461	-5.37754	-3.21525	-3.7013	-4.49321	-6.83753	-5.38853	-4.57013	-6.5656	-4.16414	-5.16374	-3.56146	0.197554	-1.40115	-1.81062	-0.20688	-1.79724	-3.8928	-2.7339	-6.35122	-3.64457	-4.65857	-4.25182	-0.56777
Q16666	-5.9378	-3.80923	-4.95708	-4.64048	-4.22113	-4.31004	-4.87572	-5.50808	-6.36015	-5.1945	-5.41263	-4.70004	-5.86694	-5.15387	-7.3434	-6.40001	-7.88933	-7.09055	-6.64513	-7.1762	-7.86865	-7.94525	-4.99425	-7.84645	-6.7214	-7.65684	-6.3065	-7.42983	-8.11784	-5.40231	-6.92183	-6.22381	-6.49133	-8.94093	-7.37057	-6.91396	-7.07231
Q16706	-4.91794	-4.76815	-5.20503	-3.79686	-7.34067	-2.22626	-5.07472	-4.73903	-4.86659	-4.42546	-3.55445	-3.57191	-5.06376	-4.33328	-3.09116	-2.32227	-3.96784	-2.85421	-2.08587	-2.60403	-2.15068	-3.89233	-3.52064	-2.78063	-2.87319	-2.98836	-2.17444	-4.87923	-5.23137	-3.7249	-4.02246	-2.77774	-3.45937	-2.90496	-2.58705	-2.68976	-3.58792
Q16719	-7.8065	-4.03887	-6.12898	-5.06425	-5.87705	-5.64748	-6.40728	-6.67997	-6.94995	-6.3664	-9.13362	-5.87194	-6.81923	-6.32576	-5.20787	-4.53157	-5.2757	-4.85737	-3.81334	-4.08244	-4.4591	-5.04995	-3.48178	-4.75257	-4.55875	-7.1207	-5.26693	-6.8668	-6.73715	-5.52594	-4.72218	-3.74905	-2.00387	-5.84355	-6.0493	-4.29444	-6.9843
Q16762	-5.96751	-5.79352	-4.31823	-5.36831	-6.50146	-6.5683	-5.77785	-4.12567	-6.32052	-5.73697	-5.25778	-5.24251	-5.96328	-4.31139	-4.54265	-5.07948	-4.44067	-4.24175	-4.49726	-4.45851	-4.34624	-3.98045	-2.3856	-3.66443	-6.06773	-5.07867	-3.74089	-4.60028	-5.05963	-4.20745	-5.48382	-3.67754	-3.56969	-4.06232	-4.33808	-4.442	-4.28635
Q16769	1.61778	0.803642	-0.492743	1.92012	-0.354017	1.82834	2.01776	-0.312809	-0.132521	1.06089	1.80171	-0.0959245	0.730066	-1.30583	2.16277	2.01076	2.20705	2.4337	2.17062	2.81039	2.47283	2.2705	1.33609	2.2912	2.3469	1.60465	1.04895	1.01438	-0.213818	1.74599	2.09232	0.214471	2.347	1.84644	2.2193	1.87707	0.313939
[truncated: 810 more rows]
