# Supplementary material for: Immune suppression in the early stage of COVID-19 disease
Source: Nat Commun. 2020 Nov 17;11:5859. doi: 10.1038/s41467-020-19706-9 (PMC7673112; doi:10.1038/s41467-020-19706-9)
Supplement: Supplementary file 11 — Supplementary Data 8 [file 41467_2020_19706_MOESM11_ESM.xlsx]

## Sheet: impute_DBB for s fig 1d
Supplementary Data 8. Double Boundary Bayes (DBB) imputation of the raw data from supplementary data 1 grouped into healthy donors, moderate COVID-19 patiens, sever COVID-19 patients and non-COVID-19 pneumonia patients.
PG.ProteinGroups	Dis-10	Dis-11	Dis-12	Dis-13	Dis-1	Dis-2	Dis-3	Dis-4	Dis-5	Dis-6	Dis-7	Dis-8	Dis-9	Cov1	Cov11	Cov2	Cov3	Cov5	Cov8	Cov-Y1	Cov-Y2	Cov-Y5	Health1	Health10	Health11	Health2	Health3	Health4	Health6	Health7	Health8	Health9	Cov10	Cov-Y12	Cov-Y36	Cov-Y43	Cov-Y8
A0A024RBG1	98.2037	98.2037	98.2037	142.213	98.2037	98.2037	183.172	11.8685	7.34827	98.2037	72.6276	132.459	98.2037	30.6657	134.423	201.511	134.423	424.148	134.423	134.423	134.423	67.2782	108.615	191.14	191.14	191.14	1039.52	746.763	17.8666	261.372	191.14	120.907	38.4732	61.7308	61.7308	61.7308	1020.83
A0A075B6H9	1847.76	1847.76	1847.76	1269.4	2193.27	751.627	3546.35	1847.76	3172.35	192.11	1847.76	1847.76	1847.76	488.351	3172.61	4189.15	1903.52	472.873	2156.08	22556.2	5024.48	11449.9	856.861	856.861	1059.95	856.861	1278.53	856.861	856.861	419.619	276.87	856.861	3800.23	7291.52	15308.4	20172.5	21586.2
A0A075B6I0	11302.9	6105.42	18428	25931.2	57173.8	3740.4	9615.11	9099.59	3983.38	10459	16557.5	5345.68	18559	2938.97	1387.99	6927.33	21584.6	46148.1	31232.8	69861.1	11936.4	53550.8	2050.73	15560.5	98.423	519.173	254.121	3792.23	625.299	625.299	167.007	9504.46	11255.9	35177.2	42320.9	32154.3	4243.8
A0A075B6I1	616.433	204.352	616.433	616.433	1549.93	616.433	664.487	616.433	616.433	736.36	345.869	616.433	149.854	0	0	233.14	0	749.254	0	0	160.157	0	0	0	0	2007.66	0	1061.91	0	96.4866	0	0	4879.18	0	0	0	0
A0A075B6I4	121.575	0	329.888	0	1418.85	1173.22	121.575	170.195	0	0	270.207	0	0	0	0	369.433	0	1934.03	0	0	0	0	765.251	359.48	359.48	359.48	469.434	986.298	129.943	42.8366	359.48	249.525	1353.63	2500.61	2266.39	4791.68	2032.18
A0A075B6I9	1887.89	2184.37	1591.42	9926.61	52101.9	1167.39	4958.83	1111.53	666.12	1098.34	11783	340.745	3248.96	221.879	1551.91	255.757	1551.91	1551.91	3253.6	5863.3	1091.73	3608.25	651.435	0	0	0	0	0	0	0	0	0	16100.9	1245.85	13345.8	1815.99	441.557
A0A075B6J9	7344.27	9750.99	10122.1	26149.6	63812.9	9374.81	5190.72	2932.03	791.526	4920.76	9020.46	3088.46	23735.8	18969.6	30005.3	11410.5	70320.7	6753.32	7685.23	61831.5	15858.7	23499.2	5407.92	9964.09	11299.5	3395.1	1133.43	14239.1	547.415	5569.68	11460.5	6370.04	42101.2	18759.7	15363.8	22155.7	1654.87
A0A075B6K0	474.096	0	0	0	0	0	0	0	0	0	0	0	0	335.104	0	0	0	0	447.863	0	0	7413.5	0	447.236	0	0	0	0	0	0	0	0	0	0	0	0	0
A0A075B6K2	3384.76	701.864	701.864	643.545	737.646	701.864	701.864	701.864	701.864	2475.8	563.407	701.864	99.7944	0	0	0	0	3002.27	0	4647.99	0	2676.13	0	0	0	0	0	0	0	0	0	0	321.41	0	0	0	0
A0A075B6K4	1982.65	6230.87	12216.3	12804.8	76006.9	5453.2	7965	2221.54	1110.02	1858.96	1778.85	2250.49	4427.23	5554.78	1035.78	3845.26	19658.6	17184.8	6688.06	30411.5	8348.21	23201.4	1949.12	5532.05	3513.46	3880.59	4693.86	8165.5	3626.49	1032.84	312.75	1963.58	16389.5	22213.3	15482.9	8742.55	114462
A0A075B6K5	2272.21	502.063	799.262	3224.04	76703.6	927.004	418.546	1555.27	1053.99	2625.32	570.339	675.801	6508.83	773.05	7685.75	560.634	2805.53	8259.47	875.73	12864.1	1237.64	7469.28	2083.54	1196.64	426.026	1058.63	645.099	694.78	746.604	754.304	3770.23	480.561	16577.1	47738	5076.92	4145.27	13418.4
A0A075B6K6	328.564	0	0	676.187	1857.45	0	262.151	0	0	0	0	0	399.66	94.7122	0	0	0	2267.73	0	0	0	0	0	90.4888	327.635	0	0	0	130.869	0	0	0	401.592	0	278.026	0	0
A0A075B6P5	4747.63	1469.19	21297.7	2967.27	23408.2	5920.59	4692.92	994.052	794.019	6290.31	5292	572.702	5455.44	1724.19	5127.26	3111.27	7356.08	11336.2	3576.03	27060.9	989.183	11454.1	5138.57	2640.02	1987.84	2237.54	1948.79	2955.22	980.312	508.711	5785.07	539.896	20352	9270.17	941.41	3792.98	4107.8
P01615	4747.63	1469.19	21297.7	2967.27	23408.2	5920.59	4692.92	994.052	794.019	6290.31	5292	572.702	5455.44	1724.19	5127.26	3111.27	7356.08	11336.2	3576.03	27060.9	989.183	11454.1	5138.57	2640.02	1987.84	2237.54	1948.79	2955.22	980.312	508.711	5785.07	539.896	20352	9270.17	941.41	3792.98	4107.8
A0A075B6Q5	1160.66	2312.02	473.475	18996.9	904.097	542.229	904.097	904.097	525.942	155.597	4707.19	800.714	1007.48	1140.78	1383.44	7189.26	7189.26	7189.26	7204.7	8956.45	9836.96	7173.82	339.232	554.572	2152.34	331.171	8424.16	554.572	433.549	414.397	675.595	1114.9	536.812	2835.45	4756.39	2835.45	2835.45
A0A075B6S2	422.917	0	202.72	205.348	0	0	0	129.212	0	382.047	134.952	129.212	0	1178.1	2035.65	252.356	544.418	1178.1	3415.37	2508.72	556.378	1178.1	117.534	620.057	311.014	146.688	311.014	311.014	832.666	311.014	390.226	129.883	0	0	0	336.651	0
A0A075B6S5	530.354	1401.11	784.529	754.636	2543.69	617.244	1121.61	427.022	463.669	879.557	320.88	664.646	1817.23	9341.95	3639.8	1344.75	2683.32	1194.45	3000.87	7940.85	1587.88	2289.41	1160.7	1490.64	130.222	1466.17	748.204	613.525	386.453	346.27	411.572	508.76	835.925	1303.59	1303.59	2324.73	1303.59
A0A075B6S6	588.236	211.155	677.19	1849.89	1462.1	1102.15	922.943	499.282	323.002	379.966	247.761	196.041	1159.79	331.386	392.037	510.628	342.561	392.037	392.037	1730.99	441.513	208.084	571.38	1095.44	526.035	526.035	526.035	526.035	526.035	243.438	526.035	220.168	723.369	663.026	663.026	537.694	663.026
A0A087WSX0	815.306	210.226	304.626	1815.35	4982.08	338.733	311.986	145.461	746.088	706.103	601.708	132.82	1804.63	219.321	567.383	185.203	204.542	589.241	256.853	3691.56	254.103	360.369	245.534	338.701	98.1351	349.356	1153.29	299.743	214.133	240.206	810.072	264.824	1869.89	603.877	209.534	890.157	317.596
A0A087WSY6	3034.89	14500.3	7386.96	8418.93	31353	3615.48	4406.33	3744.54	1155.09	4012.06	11924.6	5400.08	5568.36	5000.14	8772.29	18770.5	21610.8	18211.3	50432.6	82411.3	22387.8	12519.9	13500.8	6698.69	4071.52	1722.69	3050.03	2450.6	1693.56	1278.17	6759.11	1783.93	30495.2	958.243	7690.63	6986.2	7338.42
A0A087WSZ0	107.429	275.656	153.288	1263.1	1495.04	155.609	117.363	92.7435	154.448	97.3154	177.285	22.7077	802.529	224.09	118.234	771.393	896.7	474.63	673.804	2499.1	525.393	468.771	142.367	175.01	142.367	221.081	142.367	328.706	109.725	142.367	86.4251	55.2587	211.306	336.69	167.564	625.379	462.074
A0A087WW87	740.631	390.346	210.676	771.413	1203.34	540.897	302.442	197.415	95.4089	952.088	307.738	81.93	443.156	749.928	455.509	728.555	725.023	2018.44	692.205	1302.06	378.04	517.378	408.538	462.44	178.987	132.622	209.464	178.987	148.037	148.51	252.562	76.9423	2924.17	1686.72	1686.72	1686.72	1208.94
P01614	740.631	390.346	210.676	771.413	1203.34	540.897	302.442	197.415	95.4089	952.088	307.738	81.93	443.156	749.928	455.509	728.555	725.023	2018.44	692.205	1302.06	378.04	517.378	408.538	462.44	178.987	132.622	209.464	178.987	148.037	148.51	252.562	76.9423	2924.17	1686.72	1686.72	1686.72	1208.94
A0A0A0MRZ8	10295.4	85897.5	27590.3	123370	62841.4	27336.6	20276.8	13252.1	6684.1	38165.2	62741.7	54792.5	84186.1	51776.6	20947.4	134756	191628	32162.4	12843.7	378368	190154	176527	41280.7	31945.7	83650.2	13122.4	21224.8	19679.9	28609	32030.8	6193.33	58340.8	134402	44358.1	113326	25123.4	56034.3
P04433	10295.4	85897.5	27590.3	123370	62841.4	27336.6	20276.8	13252.1	6684.1	38165.2	62741.7	54792.5	84186.1	51776.6	20947.4	134756	191628	32162.4	12843.7	378368	190154	176527	41280.7	31945.7	83650.2	13122.4	21224.8	19679.9	28609	32030.8	6193.33	58340.8	134402	44358.1	113326	25123.4	56034.3
A0A0A0MRZ9	64.3791	64.3791	26.354	150.479	998.878	64.3791	64.3791	64.3791	64.3791	44.3067	18.6774	64.3791	17551.3	0	0	0	0	0	0	1495.95	0	269.313	325.411	0	0	0	0	0	0	52.7918	0	0	0	0	269.68	710.792	0
A0A0A0MS14	147.248	455.52	376.123	351.914	1052.89	380.19	536.823	543.332	319.81	371.861	551.647	103.919	384.257	437.667	1218.47	1402.22	1218.47	1218.47	510.198	1813.43	886.708	1359.21	0	1314.11	0	0	275.542	0	219.908	0	323.58	219.908	968.549	0	0	1467.07	0
A0A0A0MS15	1067.35	3780.43	1420.5	1980.49	3301.02	1520.71	995.13	608.758	1011.76	719.455	4984.11	2284.1	7407.83	3990.51	7114.73	1135.68	583.888	1951.22	4116.04	3171.27	1693.58	1292.43	793.249	1832.05	4217.46	1231.93	2937.11	1921.77	1365.93	254.227	4528.06	491.067	7144	2536.54	2066.78	1216.55	3231.07
A0A0A0MT36	954.768	1467.29	1749.04	18962.2	135417	8154.11	4729.57	1515.88	685.856	8269.4	3011.2	877.963	1942.73	1326.48	293.394	1978.2	7752.62	1511.95	10971	14001.4	1545.02	35489.2	4833.64	447.385	968.311	446.174	447.385	447.385	63.1894	447.385	348.488	2948.27	23898.5	23898.5	39176.3	1258.47	23898.5
A0A0A0MT89	473.456	1100.77	2966.75	3154.3	6344.15	501.26	326.368	435.633	211.042	264.37	445.652	433.121	676.128	574.718	2353.35	323.478	962.429	3111.3	4769.8	3308.92	1135.51	1078.57	644.834	471.183	523.723	213.553	278.54	607.588	192.728	255.589	337.786	262.475	3039.46	802.019	1185.85	358.24	885.637
A0A0B4J1U7	531.364	1695.66	1048.42	4997.67	8517.21	351.221	1471.6	858.032	216.264	1142.08	946.403	478.948	1286.81	463.452	1315.98	840.14	816.1	731.213	1791.82	6988.71	2140.36	5568.19	667.215	429.272	231.757	1219.51	200.115	267.173	31.9157	267.173	262.899	628.212	3790.75	888.413	1427.79	349.037	323.743
A0A0B4J1V0	295.038	191.102	384.372	281.44	1828.45	375.31	754.178	263.497	376.528	486.596	812.456	484.49	235.007	1291.67	1049.29	322.539	56.6074	530.42	434.188	1203.66	512.953	1160.97	433.275	124.517	202.212	194.812	322.429	186.435	237.949	466.935	251.201	274.616	547.886	1341.2	602.913	1087.18	1272.27
A0A0B4J1V2	70.1037	228.708	373.921	295.437	1724.57	297.677	140.979	126.073	166.706	141.565	228.708	228.708	351.403	306.874	117.12	137.187	306.874	113.325	306.874	2099.5	477.974	1374.06	217.884	153.879	247.641	52.4595	105.463	39.6683	56.2596	97.0583	97.0583	75.9212	249.495	866.35	676.166	145.16	462.83
A0A0B4J1V6	461.842	3093.79	1202.07	7821.93	16053	2366.66	1055.95	1022.93	950.639	578.102	3068.7	2857.55	3576.93	2200.64	8068.35	2012.07	9636.71	1925.92	9186.4	25890.3	6950.3	13583.2	1766.35	475.692	1345.94	161.358	934.36	667.113	170.797	572.434	298.731	3150.71	511.377	733.24	1590.8	2443.11	1162.02
A0A0B4J1X5	630.208	198.869	704.07	503.878	8128.08	725.444	960.878	389.863	195.505	738.421	416.184	485.408	491.016	1273.26	1989.3	260.89	426.194	1389.84	446.272	830.488	783.184	835.677	217.704	452.338	361.521	303.309	631.884	316.104	294.676	338.522	747.772	2203.38	682.912	1270.75	1858.6	3087.89	396.679
A0A0B4J1X8	1767.76	3915.04	2622.93	5579.78	2452.98	901.155	3915.04	3250.37	3990.22	6872.34	3915.04	5142.12	6592.61	4601.2	0	4601.2	6418.57	12100	0	0	0	0	6286.14	853.464	2147.06	1751.48	2147.06	2400.53	1503.68	2147.06	2265.47	2147.06	4531.98	1777.04	693.093	1777.04	1777.04
A0A0B4J1Y8	1424.9	1015.51	743.728	3529.61	7182.19	563.441	869.199	9698.3	773.267	1115.32	1059.88	419.21	5589.41	2108.15	1092.02	664.93	1939.88	3548.09	1762.55	6864	1585.21	781.68	698.659	1442.5	679.792	262.215	336.674	864.08	758.469	416.43	596.704	357.653	11780.5	2173.42	2277.29	2970.39	3777.64
A0A0B4J1Y9	5960.53	13340.1	7335.98	88.7989	7335.98	7335.98	7733.46	8846.74	3716.73	7636.08	6370.7	9806.19	6613.45	7917.66	1394.2	133.114	213.04	409.164	372.701	902.409	8766.14	270.781	1241.4	6839.91	9597.34	1121.77	713.52	2048.08	639.667	271.92	1703.25	6006.86	520.577	48263.6	186.452	9482.76	416.647
A0A0B4J1Z2	677.601	160.569	323.645	290.94	2058	206.5	848.617	290.94	290.94	210.215	1017.5	258.234	143.287	427.016	769.311	769.311	769.311	1709.71	2745.33	588.196	1544.18	193.489	0	120.578	177.375	0	0	120.578	0	0	2676.9	0	403.349	1334.51	1290.16	1378.85	62534.1
A0A0B4J2D5	342.245	179.043	306.893	357.779	272.896	467.771	223.295	263.12	180.767	282.671	250.983	167.817	345.39	107.597	403.904	164.107	156.166	376.584	168.571	168.571	168.571	173.034	133.924	207.833	136.696	114.798	133.089	126.766	125.454	292.864	271.487	203.511	1140.36	258.728	258.728	214.942	258.728
P0DPI2	342.245	179.043	306.893	357.779	272.896	467.771	223.295	263.12	180.767	282.671	250.983	167.817	345.39	107.597	403.904	164.107	156.166	376.584	168.571	168.571	168.571	173.034	133.924	207.833	136.696	114.798	133.089	126.766	125.454	292.864	271.487	203.511	1140.36	258.728	258.728	214.942	258.728
A0A0B4J2D9	574.909	102.469	341.491	574.909	1273.41	584.208	697.227	270.683	574.909	258.855	725.193	25.5653	750.537	512.057	734.195	1065.13	4831.19	62.767	717.085	734.195	734.195	2380.69	1068.64	866.847	1044.03	35.8906	866.847	45.6842	977.576	866.847	484.958	866.847	3185.6	1129.65	670.229	648.774	1589.06
P0DP09	574.909	102.469	341.491	574.909	1273.41	584.208	697.227	270.683	574.909	258.855	725.193	25.5653	750.537	512.057	734.195	1065.13	4831.19	62.767	717.085	734.195	734.195	2380.69	1068.64	866.847	1044.03	35.8906	866.847	45.6842	977.576	866.847	484.958	866.847	3185.6	1129.65	670.229	648.774	1589.06
A0A0C4DH24	791.657	1264.96	534.387	1384.27	534.387	534.387	225.558	336.335	390.423	891.737	457.784	258.904	1653.25	2292.58	513.343	791.604	4214.88	6603.97	2197.48	4679.46	1553.63	5971.69	860.049	1469.91	293.743	391.729	834.228	623.642	760.85	760.85	1168.72	575.459	4864.12	2284.28	2220.88	2284.28	2284.28
A0A0C4DH25	1752.18	20449.6	5993.93	24009.1	17645.5	15533.7	17871.7	7059.77	817.177	2229.83	7958.08	7205.8	5327.31	1311.81	4486.82	6759.9	55011	3508.47	221056	24404.5	71011.5	8914.66	19778.3	3272.6	11952.6	1893.63	685.118	1085.97	887.985	2219.19	4598.74	2057.14	25037.4	5218.52	7172.15	3264.88	1708.66
A0A0C4DH29	350.409	508.146	4601.8	12310	25983.7	4333.1	293.662	1362.1	345.722	188.289	7799.59	417.24	9027.79	511.429	1747.9	1093.04	2016.74	979.409	907.286	3816.46	2330.7	3322.33	1180.64	7866.13	273.007	4660.95	382.975	2151.3	2873.39	1180.64	239.316	192.818	1618.5	1713.19	7829.57	1713.19	1713.19
A0A0C4DH31	113.935	100.407	100.407	100.407	931.085	100.407	100.407	119.346	41.7553	100.407	66.5638	72.8428	100.407	284.883	150.344	255.402	255.402	234.113	255.402	386.362	276.692	167.044	52.2322	94.5348	0	0	0	0	25.1948	125.96	0	0	0	0	0	163.916	0
A0A0C4DH32	671.064	220.263	1026.76	747.88	747.88	855.605	766.728	282.4	747.88	1050.55	1346.53	439.627	436.961	1351.64	674.98	326.093	674.98	595.478	674.98	960.14	666.216	1291.28	312.659	301.763	342.733	2867.49	343.342	1004.15	182.463	339.969	342.733	491.006	471.151	538.941	118.536	606.73	2008.96
A0A0C4DH33	280.403	215.242	215.242	215.242	440.488	255.493	43.1399	215.242	215.242	131.734	215.242	215.242	152.908	240.507	627.615	240.507	240.507	182.56	240.507	240.507	190.655	609.552	0	0	29.0897	0	93.3453	0	83.1942	0	141.999	29.0897	302.299	293.969	285.639	409.536	265.258
A0A0C4DH34	691.207	399.166	162.979	425.362	1741.99	381.917	223.842	340.959	404.439	204.74	573.529	364.668	209.045	482.673	1266.19	388.131	1266.19	1660.88	3412.24	1856.89	1203.99	1266.19	499.094	232.72	267.072	427.135	280.949	467.766	422.251	280.949	109.775	191.041	940.211	250.787	236.095	250.787	250.787
A0A0C4DH38	417.903	252.361	330.016	827.343	1150.18	385.634	493.496	334.944	397.972	754.955	1085.9	456.284	226.952	748.505	2072.44	428.469	1424.33	839.269	3539.91	1748.55	1630.35	1218.3	830.958	113.456	676.141	248.422	237.499	152.108	228.281	298.329	140.563	403.147	1154.02	747.915	735.316	448.551	760.514
A0A0C4DH41	1085.15	2729.89	576.328	1872.86	6646.66	281.351	774.967	660.275	351.305	524.231	2509.89	1218.84	654.536	619.272	291.982	199.752	666.079	2237.25	1929.49	4386.28	2225.8	4177.26	399.866	112.582	267.852	853.325	378.08	658.445	265.407	267.852	138.237	200.626	838.97	1164.97	1951.45	1164.97	1164.97
P01824	1085.15	2729.89	576.328	1872.86	6646.66	281.351	774.967	660.275	351.305	524.231	2509.89	1218.84	654.536	619.272	291.982	199.752	666.079	2237.25	1929.49	4386.28	2225.8	4177.26	399.866	112.582	267.852	853.325	378.08	658.445	265.407	267.852	138.237	200.626	838.97	1164.97	1951.45	1164.97	1164.97
P01825	1085.15	2729.89	576.328	1872.86	6646.66	281.351	774.967	660.275	351.305	524.231	2509.89	1218.84	654.536	619.272	291.982	199.752	666.079	2237.25	1929.49	4386.28	2225.8	4177.26	399.866	112.582	267.852	853.325	378.08	658.445	265.407	267.852	138.237	200.626	838.97	1164.97	1951.45	1164.97	1164.97
P06331	1085.15	2729.89	576.328	1872.86	6646.66	281.351	774.967	660.275	351.305	524.231	2509.89	1218.84	654.536	619.272	291.982	199.752	666.079	2237.25	1929.49	4386.28	2225.8	4177.26	399.866	112.582	267.852	853.325	378.08	658.445	265.407	267.852	138.237	200.626	838.97	1164.97	1951.45	1164.97	1164.97
P0DP06	1085.15	2729.89	576.328	1872.86	6646.66	281.351	774.967	660.275	351.305	524.231	2509.89	1218.84	654.536	619.272	291.982	199.752	666.079	2237.25	1929.49	4386.28	2225.8	4177.26	399.866	112.582	267.852	853.325	378.08	658.445	265.407	267.852	138.237	200.626	838.97	1164.97	1951.45	1164.97	1164.97
P0DP08	1085.15	2729.89	576.328	1872.86	6646.66	281.351	774.967	660.275	351.305	524.231	2509.89	1218.84	654.536	619.272	291.982	199.752	666.079	2237.25	1929.49	4386.28	2225.8	4177.26	399.866	112.582	267.852	853.325	378.08	658.445	265.407	267.852	138.237	200.626	838.97	1164.97	1951.45	1164.97	1164.97
A0A0C4DH67	182.792	145.47	98.1648	982.016	155.31	155.31	155.31	68.2207	51.0573	165.15	93.3295	309.845	1233.7	93.1676	592.891	592.891	273.238	678.428	1571.1	861.993	507.354	592.891	0	98.5064	0	0	0	97.857	0	0	139.185	97.857	912.645	2984.65	1501.96	773.537	2091.27
A0A0C4DH68	5194.56	4033.15	5753.05	14777.9	48831.1	4824.15	7679.71	7692.66	2630.19	8279.73	7779.65	6655.23	18682.2	13955.3	10420.2	6959.24	30748.6	5834.43	18494.2	77297.7	17737	14289.7	4424.19	5305.62	3388.5	2408.44	5168.16	4039.6	1196.45	2845.93	6420.2	3211.28	51625.4	13301.2	15364.7	5494.1	11237.7
A0A0C4DH72	2349.24	2327.8	1901.71	2246.66	4104.53	942.531	1153.9	3012.81	609.057	1254.64	1312.66	754.677	4822.16	6389.44	18157.8	1549.2	9247.82	5423.99	7281.42	20589.5	15841.4	8351.82	2060.26	2300.63	570.516	1288.48	12813.2	1836.35	1124.43	285.402	4508.55	439.451	13666.6	28906.2	999.838	6185.84	31614.4
A0A0G2JS06	1383.56	521.32	1031.29	2145.65	3468.75	481.681	943.579	216.636	337.714	564.539	3428.72	235.632	1392.4	1775.14	356.839	1371.57	1027.81	1371.57	1371.57	2568.12	643.441	1715.32	0	478.052	345.303	0	0	0	0	314.154	314.154	0	2118.93	3912.15	2602.59	1262.87	2360.76
A0A0J9YX35	340.448	636.038	963.629	967.132	849.34	1189.8	1587.29	477.624	853.733	1153.97	844.948	599.426	843.62	2249.04	1056.43	919.715	1606.77	3534.87	2073.44	3851.73	8726.96	4716.47	886.444	1343.77	698.445	886.444	581.125	505.025	1178.95	602.962	1057.97	969.753	6180.45	2259.57	1725.79	2793.36	1286.37
A0A0J9YXX1	414.004	516.125	575.033	692.033	1680.19	1114.26	494.264	1290.16	317.109	1988.65	2058.21	466.067	306.186	2580.69	996.957	477.141	1528.97	2270.39	978.749	1463.68	2161.43	3281.51	435.269	219.802	338.318	440.921	1460.61	496.926	448.623	591.959	512.507	266.843	832.215	3063.58	1634.32	1621.01	1627.66
A0A0U1RRL7	0	0	0	0	0	0	0	0	0	0	0	0	0	0	0	223.825	0	0	34.8125	0	0	0	7.38819	4.75899	0	0	0	0	0	4.87351	0	0	0	0	0	0	0
A0A140G945	464.13	222.399	849.768	797.968	446.884	370.479	77.5275	154.23	1140.6	190.123	212.606	206.103	1064.41	167.829	615.628	66.6246	115.868	101.413	115.868	115.868	90.8672	272.969	425.701	707.702	193.389	419.526	481.685	351.473	459.041	438.396	289.301	469.381	300.181	1537.23	167.061	112.026	799.553
P02489	464.13	222.399	849.768	797.968	446.884	370.479	77.5275	154.23	1140.6	190.123	212.606	206.103	1064.41	167.829	615.628	66.6246	115.868	101.413	115.868	115.868	90.8672	272.969	425.701	707.702	193.389	419.526	481.685	351.473	459.041	438.396	289.301	469.381	300.181	1537.23	167.061	112.026	799.553
A0A1B0GTR4	0	0	0	0	0	0	0	0	0	0	0	0	0	0	0	0	0	0	0	0	0	0	0	105.191	0	755.685	0	0	0	670.146	388.971	0	0	0	0	0	0
A0A1B0GUT2	0	0	0	0	0	0	0	0	0	0	0	0	0	0	0	0	0	0	0	0	0	0	0	0	0	88.7473	182.339	125.631	94.2271	0	0	0	0	0	0	0	0
A0A1B0GWG4	0	0	0	0	0	0	0	0	0	0	0	0	0	434.555	110.895	0	0	0	192.621	0	206.112	0	0	0	0	0	0	0	0	0	0	0	0	0	0	0	0
A0A5B9	162.257	107.35	85.6971	162.257	162.257	162.257	115.507	162.257	190.279	162.257	167.955	182.249	162.257	253.965	0	0	0	0	269.85	0	557.2	0	82.2311	281.714	330.981	114.95	203.827	357.878	190.129	447.143	307.405	281.714	0	0	0	0	0
P01850	162.257	107.35	85.6971	162.257	162.257	162.257	115.507	162.257	190.279	162.257	167.955	182.249	162.257	253.965	0	0	0	0	269.85	0	557.2	0	82.2311	281.714	330.981	114.95	203.827	357.878	190.129	447.143	307.405	281.714	0	0	0	0	0
P0DSE2	162.257	107.35	85.6971	162.257	162.257	162.257	115.507	162.257	190.279	162.257	167.955	182.249	162.257	253.965	0	0	0	0	269.85	0	557.2	0	82.2311	281.714	330.981	114.95	203.827	357.878	190.129	447.143	307.405	281.714	0	0	0	0	0
A0AV96	0	20.6109	0	0	0	0	0	157.067	250.718	33.4854	0	211.343	0	0	0	0	0	0	0	0	0	0	0	0	0	0	87.0633	0	0	224.223	387.042	88.4842	0	0	0	0	0
A0AVF1	78.4289	78.4289	83.3101	78.4289	78.4289	78.4289	57.5697	79.9199	64.9603	42.0229	121.273	32.252	128.82	0	0	0	0	0	0	0	0	0	31.5295	84.9834	72.3169	105.267	72.3169	111.302	106.101	56.0049	47.8985	53.037	0	0	0	0	0
A0AVT1	137.213	282.149	108.772	238.584	119.284	119.974	32.1395	126.6	112.052	118.594	72.3927	106.684	171.702	8.42028	8.42028	0	0	613.174	117.983	0	0	0	57.3099	77.753	76.0117	137.63	223.052	137.83	139.365	71.8367	606.676	50.8839	0	0	0	33.1203	0
A0FGR8	0	0	0	0	0	0	0	66.6012	0	46.6777	0	0	0	0	0	0	0	0	0	0	0	0	0	0	0	0	0	0	0	0	194.305	0	0	0	0	0	0
A0M8Q6	173.149	94.6704	115.595	944.973	38487.7	1206.25	1269.61	134.804	31.0049	85.0961	92.3683	1056.86	284.553	2162.64	353.887	1204.32	10788.4	12722.6	2299.52	4068.68	453.93	9662.03	1731.71	431.427	1810.63	3475.09	757.32	1761.22	1328.97	1050.61	1328.97	159.479	2056.75	2589.73	2180.45	13752.5	254726
A0MZ66	135.005	140.375	104.156	200.066	140.375	140.375	140.375	275.212	140.76	115.283	121.856	140.375	224.647	19.0972	0	0	0	129.093	0	0	0	53.8099	66.8418	123.067	80.4622	133.273	15.7274	80.4622	80.4622	220.158	80.4622	30.1356	0	0	0	0	0
A0PJK1	471.04	372.919	931.977	1008.38	1191.9	1087.15	314.633	1388.03	388.054	866.499	686.658	461.798	4346.25	240.895	2038.17	915.831	395.288	395.288	327.087	395.288	104.138	539.775	668.136	981.316	778.071	2080.63	998.565	1356.76	1065.72	349.438	183.496	752.083	343.821	738.761	1113.23	364.29	2111.52
A1A4S6	0	0	42.8042	0	0	0	0	58.5745	92.2914	0	0	38.3671	0	0	0	0	0	0	0	0	0	0	0	0	0	0	107.65	0	0	0	221.018	0	0	0	0	0	0
A1A5D9	51.1191	20.8896	36.2855	35.632	35.632	35.632	35.632	81.7122	24.8363	34.9786	27.0227	99.5063	35.632	0	0	0	0	0	0	0	0	0	432.017	137.502	406.533	137.502	108.824	26.5447	137.502	137.502	387.557	134.308	0	0	0	0	0
A1KZ92	63.7674	63.7674	0	0	0	0	0	0	263.442	0	0	93.0131	0	1111.56	2683.44	110.466	1111.56	1111.56	1111.56	1111.56	1305.36	857.522	6.73997	131.318	56.9743	201.806	143.967	280.892	114.095	122.706	122.706	32.1312	0	1495.81	0	0	0
A1L0T0	61.0456	38.3878	128.718	104.863	104.863	104.863	52.6927	211.243	156.261	122.513	104.863	104.863	87.2125	0	0	0	0	0	0	0	0	0	138.203	157.18	157.18	151.902	238.626	172.366	157.18	110.142	255.571	157.18	0	0	37.6774	0	0
A1L4H1	131.351	234.619	253.236	205.48	838.137	468.905	689.364	128.126	163.545	74.0442	112.812	176.34	318.912	584.68	318.467	484.896	1753.11	282.289	153.505	111.085	235.077	192.916	447.846	889.112	321.732	419.66	624.685	397.567	410.804	262.368	223.868	427.648	358.61	2458.36	403.015	429.761	378.763
A2A3N6	79.5759	84.5023	89.4286	92.7739	84.5023	84.5023	84.5023	77.497	116.732	79.549	84.5023	65.6134	104.787	0	0	0	0	0	0	0	0	0	0	0	0	0	137.983	0	161.68	65.8426	0	31.4473	0	0	0	0	0
A2NJV5	20094	26711.2	44057.9	86704.3	139355	44125.3	42198	12004.1	8539.33	27700.3	32060.8	17828.8	47748.9	55362.4	52456.6	46435.4	88588.8	63883.3	29921.4	313363	82891.6	132048	26575	35754.5	38431.4	25599.4	21182.5	33369.8	16455	12401.9	18540.2	32257.3	91723.5	963.266	61652.6	21019.4	144719
A2RU67	0	0	0	0	0	40.2597	0	0	0	0	0	0	0	53.6536	0	0	0	0	0	0	0	0	41.1143	41.1143	38.1438	41.1143	53.5274	72.6914	53.0519	13.8866	41.1143	31.4732	0	0	28.3873	0	0
A2VDF0	130.373	95.0551	133.325	201.983	137.523	180.828	107.429	45.5026	254.375	156.862	40.5283	18.009	111.545	80.7014	255.524	135.253	58.9412	84.762	84.762	84.762	88.8227	34.507	67.8923	38.2789	67.8923	50.3426	105.952	85.3735	105.514	48.0266	103.183	50.4112	97.822	103.002	108.182	58.5914	421.562
A4D1P6	124.199	32.559	91.7021	84.01	84.01	76.3179	84.01	71.746	120.872	71.7501	70.8602	152.846	138.1	25.6389	0	0	0	0	0	0	108.256	173.428	101.746	126.066	77.4532	105.705	105.705	105.705	105.705	159.962	109.664	71.7475	0	0	0	0	0
A4D1S5	0	36.2249	0	0	0	0	0	0	0	0	0	42.4628	0	37.1405	0	0	0	0	0	0	0	0	0	0	0	0	0	0	0	0	0	0	0	0	0	0	0
A5D8T8	72.9054	51.6684	0	0	0	0	54.3633	0	113.876	0	0	49.8541	0	187.719	0	0	0	85.5755	116.157	0	0	0	50.43	68.734	68.734	68.734	69.2782	67.2605	81.5384	68.734	91.2555	68.1898	0	0	0	0	0
Q6UXF7	72.9054	51.6684	0	0	0	0	54.3633	0	113.876	0	0	49.8541	0	187.719	0	0	0	85.5755	116.157	0	0	0	50.43	68.734	68.734	68.734	69.2782	67.2605	81.5384	68.734	91.2555	68.1898	0	0	0	0	0
Q8NCF0	72.9054	51.6684	0	0	0	0	54.3633	0	113.876	0	0	49.8541	0	187.719	0	0	0	85.5755	116.157	0	0	0	50.43	68.734	68.734	68.734	69.2782	67.2605	81.5384	68.734	91.2555	68.1898	0	0	0	0	0
A5D8V6	137.058	165.653	198.484	362.321	179.517	301.323	39.8944	51.7961	167.857	191.177	381.822	584.82	69.198	780.771	322.216	273.761	477.153	144.848	202.79	38.514	232.52	93.2328	48.0995	172.325	1117.98	96.9419	188.011	405.437	214.364	449.416	150.149	377.935	222.029	194.705	167.381	140.009	600.748
A5YKK6	25.7061	809.488	197.688	604.906	197.688	197.688	197.688	78.0573	69.0962	197.688	216.459	619.497	172.716	239.218	2148.69	431.824	2662.87	1318.85	394.372	12341.1	1065.82	1571.88	221.6	58.8619	950.833	54.9613	151.531	62.3095	31.5439	1239.19	151.531	1157.71	2089.3	0	162.562	0	162.562
A6NCE7	0	12.9151	0	0	0	0	0	0	0	0	0	32.5467	0	0	0	0	0	0	0	0	0	0	0	0	0	0	0	0	0	0	0	95.6077	0	0	0	0	0
Q9GZQ8	0	12.9151	0	0	0	0	0	0	0	0	0	32.5467	0	0	0	0	0	0	0	0	0	0	0	0	0	0	0	0	0	0	0	95.6077	0	0	0	0	0
Q9H492	0	12.9151	0	0	0	0	0	0	0	0	0	32.5467	0	0	0	0	0	0	0	0	0	0	0	0	0	0	0	0	0	0	0	95.6077	0	0	0	0	0
A6ND91	137.983	132.725	124.285	208.046	138.67	137.849	153.332	102.113	292.774	148.101	95.3191	225.912	139.357	687.219	1933.76	182.87	402.39	88.6626	130.642	156.756	72.2968	99.7742	1111.76	130.296	210.445	264.305	926.255	281.782	167.506	850.469	272.445	134.537	11525.3	431.102	115.576	260.719	601.485
A6NDB9	289.405	225.413	261.953	188.874	225.413	225.413	225.413	159.852	132.226	284.625	160.973	225.413	431.335	0	0	0	0	0	0	0	0	0	0	0	0	341.032	121.73	0	0	0	0	158.784	0	0	0	0	0
A6NDG6	341.163	75.402	142.484	424.493	278.474	408.433	634.309	203.931	324.686	232.262	179.105	347.042	100.058	151.253	299.227	84.3912	179.729	208.205	378.703	223.113	112.402	140.899	243.451	144.699	209.193	144.608	207.285	287.042	183.545	109.397	300.742	168.275	406.333	873.193	467.359	85.0889	847.25
A6NFA1	90.8013	137.614	224.296	425.546	198.63	198.63	90.4916	62.1903	198.63	247.705	263.215	273.42	85.0577	26.9323	0	0	26.9323	106.074	0	0	368.981	0	305.257	372.146	256.1	236.518	376.147	123.103	404.204	207.481	177.546	340.03	0	0	0	32.185	0
A6NFQ2	0	0	0	0	0	0	0	266.45	0	0	0	0	0	0	0	0	0	0	0	0	0	0	0	0	0	0	0	0	1392.46	0	205.916	0	0	0	0	0	0
A6NGN9	117.347	219.956	178.988	330.544	175.469	175.469	172.398	79.0738	178.54	166.593	131.191	275.539	175.469	1113.02	525.365	293.672	510.445	1259.27	324.802	540.286	569.503	104.015	353.527	237.406	501.171	399.282	1394.39	585.334	494.084	665.552	267.977	286.478	137.769	0	0	92.8063	92.8063
A6NGS2	0	357.669	0	351.586	0	0	0	0	304.917	0	0	376.927	398.094	0	0	0	0	0	0	0	0	0	0	0	0	0	0	0	0	0	0	558.49	0	0	0	0	0
A6NH11	109.196	366.071	112.288	267.851	199.248	199.248	474.4	77.5047	199.248	292.783	35.2514	130.644	285.512	374.891	149.346	103.161	3519.47	586.201	1434.01	586.201	797.512	586.201	316.307	644.914	315.771	315.771	206.302	315.771	203.377	141.425	315.771	386.724	302.758	0	0	0	0
A6NI72	0	35.5831	0	0	0	0	0	421.987	292.912	201.974	19.7356	0	0	0	0	0	0	0	0	0	0	0	0	0	0	0	77.5551	0	0	0	196.802	0	0	0	0	0	0
A8MVU1	0	35.5831	0	0	0	0	0	421.987	292.912	201.974	19.7356	0	0	0	0	0	0	0	0	0	0	0	0	0	0	0	77.5551	0	0	0	196.802	0	0	0	0	0	0
P14598	0	35.5831	0	0	0	0	0	421.987	292.912	201.974	19.7356	0	0	0	0	0	0	0	0	0	0	0	0	0	0	0	77.5551	0	0	0	196.802	0	0	0	0	0	0
A6NI73	746.119	1445.71	2901.08	1853.24	808.616	2121.2	2064.37	436.326	627.024	761.833	1556.95	1822.68	1258.82	4632.71	690.908	954.735	1943.14	1889.22	4367.53	3718.19	1223.71	5349.96	2599.79	840.98	2734.25	649.078	516.22	971.84	2992.95	2393.24	588.939	2075.09	6785.59	9716.21	2741.64	2193.67	1012.11
A6NIH7	126.508	100.649	71.1923	152.474	100.649	100.649	100.649	100.649	85.8971	113.204	78.0889	90.4543	110.844	0	0	0	0	73.2746	0	0	0	0	0	0	0	114.709	0	154.123	70.4057	0	86.564	0	0	0	0	69.4658	0
A6NL88	105.083	84.3513	105.823	53.7164	110.925	596.394	431.592	105.453	212.388	62.9408	49.8628	155.007	34.5975	4244.81	1624.44	430.714	3711.82	346.335	362.123	1030.99	1348.39	205.985	339.353	637.806	1065.55	1692.41	398.129	1064.77	320.642	1559.9	357.091	415.45	252.102	252.102	0	331.945	0
A6NLP5	305.578	191.129	0	0	0	0	0	0	555.711	181.052	0	383.729	203.189	0	0	0	0	0	0	0	0	0	126.709	0	0	0	161.792	129.605	0	0	0	162.441	0	0	0	0	0
A7KAX9	0	0	0	0	0	0	0	0	0	254.392	0	0	0	0	0	0	0	0	0	0	0	0	0	0	0	0	0	0	0	0	102.461	0	0	0	0	0	0
A8K0Z3	98.1005	107.049	119.778	125.335	107.049	107.049	142.506	78.0348	107.049	70.5686	92.7753	107.049	123.46	0	284.423	0	0	112.799	0	0	0	42.5713	98.1677	89.8564	98.1677	106.077	106.217	124.553	109.216	90.2584	76.9009	75.2098	0	0	0	0	0
C4AMC7	98.1005	107.049	119.778	125.335	107.049	107.049	142.506	78.0348	107.049	70.5686	92.7753	107.049	123.46	0	284.423	0	0	112.799	0	0	0	42.5713	98.1677	89.8564	98.1677	106.077	106.217	124.553	109.216	90.2584	76.9009	75.2098	0	0	0	0	0
Q6VEQ5	98.1005	107.049	119.778	125.335	107.049	107.049	142.506	78.0348	107.049	70.5686	92.7753	107.049	123.46	0	284.423	0	0	112.799	0	0	0	42.5713	98.1677	89.8564	98.1677	106.077	106.217	124.553	109.216	90.2584	76.9009	75.2098	0	0	0	0	0
A8K2U0	3624.88	525.965	1781.24	148.808	463.586	664.595	321.271	3205.4	365.111	1317.39	290.108	316.924	90.8073	895.235	3191.98	184.555	431.408	1204.89	447.729	401.986	415.087	118.274	321.724	144.442	363.982	123.825	1184.54	105.669	121.456	1381.35	3916.68	74.8083	2026.18	1461.97	268.213	257.082	462.696
A8MQ03	0	0	51.4157	0	0	0	0	434.742	0	0	0	0	0	0	0	0	0	0	0	0	0	0	0	0	0	0	244.06	144.35	0	346.121	1770.06	0	0	0	0	127.749	0
A8MVW5	0	84.72	0	0	0	0	264.899	0	125.402	0	0	163.428	0	452.675	0	0	0	0	0	0	252.815	0	218.186	136.614	579.371	218.186	218.186	280.434	39.8962	418.961	108.837	218.186	0	0	76.6724	60.8864	0
B0YJ81	1565.63	1247.53	698.807	312.278	1115.31	400.807	3447.86	3028.24	4307.96	1604.79	2053.58	1053.59	2260.96	1131.21	850.558	4325.73	4669.47	5870.89	5032.28	1350.95	4325.73	4325.73	2860.78	1843.41	10465.8	4698.27	2774.35	7574.68	2584.09	15363.1	3655.37	4065.18	251.81	0	251.81	4189.12	0
B1AK53	67.6643	151.659	120.136	192.322	106.369	106.369	106.369	84.7998	185.627	81.8186	88.7305	129.219	92.6019	0	133.57	0	0	0	0	0	0	0	136.111	127.455	116.952	127.81	96.0765	122.267	87.9894	154.755	122.267	87.451	0	0	589.341	0	0
B1AKI9	0	0	67.6735	0	0	0	0	0	0	0	0	12.3258	0	510.818	251.284	218.706	241.235	241.235	374.469	116.844	231.186	241.235	216.802	208.793	426.797	409.994	208.793	200.785	135.891	208.793	208.793	190.128	0	0	0	0	0
B1AL46	0	0	0	0	0	0	0	0	0	0	31.459	0	0	0	0	157.713	0	0	0	0	0	0	0	0	0	0	0	0	0	0	77.5768	0	0	0	159.115	17.7425	0
B2RUZ4	229.127	180.046	82.3539	127.288	168.874	258.34	134.755	104.447	215.348	157.703	220.907	309.57	123.962	0	0	0	0	0	0	0	135.847	0	115.516	91.4497	161.959	87.8735	41.5844	168.707	52.8427	385.005	56.5436	203.395	0	0	229.301	0	0
B3EWG3	10701.9	59.0191	684.162	92.2733	136.211	162.815	654.107	1071.09	87.7679	1434.23	69.2549	109.607	20.9805	639.241	890.654	337.204	62.7674	337.204	17.7631	337.204	337.204	337.204	0	0	0	0	264.756	0	264.756	618.52	3556.72	0	0	0	0	0	0
B3EWG5	10701.9	59.0191	684.162	92.2733	136.211	162.815	654.107	1071.09	87.7679	1434.23	69.2549	109.607	20.9805	639.241	890.654	337.204	62.7674	337.204	17.7631	337.204	337.204	337.204	0	264.756	0	0	264.756	0	0	618.52	3556.72	0	0	0	0	0	0
B3EWG6	10701.9	59.0191	684.162	92.2733	136.211	162.815	654.107	1071.09	87.7679	1434.23	69.2549	109.607	20.9805	639.241	890.654	337.204	62.7674	337.204	17.7631	337.204	337.204	337.204	0	0	0	0	264.756	0	0	618.52	3556.72	264.756	0	0	0	0	0
B5ME19	425.894	94.7109	241.833	119.585	238.391	256.786	145.679	481.961	399.21	327.071	212.309	138.572	234.949	78.3098	266.004	36.4458	0	244.611	0	0	0	36.4458	186.436	165.606	143.224	236.904	383.294	288.019	250.53	238.057	914.414	118.285	461.911	160.078	0	160.078	0
Q99613	425.894	94.7109	241.833	119.585	238.391	256.786	145.679	481.961	399.21	327.071	212.309	138.572	234.949	78.3098	266.004	36.4458	36.4458	244.611	0	0	0	0	186.436	165.606	143.224	236.904	383.294	288.019	250.53	238.057	914.414	118.285	461.911	0	160.078	160.078	0
B8ZZ34	0	0	0	0	0	115.781	0	0	0	0	0	0	0	589.081	0	80.9467	0	0	0	0	0	0	0	0	0	255.154	0	133.796	0	117.61	0	71.7738	0	0	0	0	0
C9J798	0	27.9556	0	0	0	0	0	0	75.2676	82.7558	0	44.0268	0	0	0	0	0	0	0	0	0	0	43.5657	0	0	0	0	0	0	0	0	0	0	0	0	0	0
O43374	0	27.9556	0	0	0	0	0	0	75.2676	82.7558	0	44.0268	0	0	0	0	0	0	0	0	0	0	43.5657	0	0	0	0	0	0	0	0	0	0	0	0	0	0
E9PAV3	301.901	54.2194	314.586	44.8601	122.117	122.117	122.117	348.177	109.352	196.958	85.9251	86.4384	144.693	136.528	1864.95	142.755	148.982	321.579	186.837	94.8982	96.8179	87.0977	113.175	100.235	59.7772	80.7675	243.745	188.001	175.41	283.907	982.603	121.917	205.583	148.716	91.8484	58.0491	1372.56
Q13765	301.901	54.2194	314.586	44.8601	122.117	122.117	122.117	348.177	109.352	196.958	85.9251	86.4384	144.693	136.528	1864.95	142.755	148.982	321.579	186.837	94.8982	96.8179	87.0977	113.175	100.235	59.7772	80.7675	243.745	188.001	175.41	283.907	982.603	121.917	205.583	148.716	91.8484	58.0491	1372.56
G9CGD6	0	0	0	0	0	0	0	243.42	119.804	0	0	0	0	0	0	0	0	0	0	0	0	0	0	0	0	0	0	0	0	0	0	133.641	0	0	0	0	0
Q8WWN9	0	0	0	0	0	0	0	243.42	119.804	0	0	0	0	0	0	0	0	0	0	0	0	0	0	0	0	0	0	0	0	0	0	133.641	0	0	0	0	0
K7EJ46	131.489	107.263	152.435	213.497	107.263	49.2577	79.727	55.1348	79.9601	107.263	278.55	42.8994	139.915	39.035	0	284.344	0	0	0	39.035	101.82	69.91	69.4666	74.6452	109.542	157.996	308.922	144.987	48.8118	70.5384	29.0603	57.0863	0	121.59	121.59	0	340.071
O00115	1249.57	3239.57	3972.19	7942.2	3915.36	5158.92	8381.17	3149.88	4537.14	3714.12	4428.08	4795.02	3799.96	7245.28	2062.23	8187.03	13098.2	2049.39	3382.67	4266.66	5976.75	6256.01	5749.39	4259.56	2549.98	3456.9	981.37	1939.99	2162.39	2981.14	1529.42	4609.69	6455.5	5022	10281.9	3577.85	3588.5
O00142	556.593	3036.3	520.179	1732.36	1316.23	556.593	534.209	556.593	578.978	214.832	468.446	5418.83	432.333	0	0	0	17789.5	0	3781.86	6981.24	4611.17	0	1186.73	0	4727.84	0	0	0	0	921.972	0	2207.93	748.78	0	0	0	0
O00144	190.57	339.09	190.57	379.619	190.57	190.57	644.739	89.2035	190.57	190.57	123.484	170.109	190.57	1091.96	681.908	715.092	1485.71	681.908	648.724	360.285	477.067	681.908	500.532	404.395	473.489	473.489	473.489	473.489	536.187	221.455	205.399	633.419	652.945	0	0	0	0
O00151	10.3978	105.131	131.976	175.46	2083.14	165.087	154.714	596.128	322.638	150.999	125.738	189.955	177.714	221.06	563.901	266.733	485.597	304.333	229.132	266.733	154.834	266.733	204.96	204.96	204.96	204.96	62.9082	204.96	204.96	332.666	815.321	138.073	299.551	1818.46	225.544	299.551	299.551
O00154	0	0	76.835	0	0	0	0	63.9831	0	0	0	0	0	0	0	0	0	0	0	0	0	0	0	0	0	0	0	0	0	133.647	837.841	0	0	0	0	0	0
O00159	769.336	422.939	325.202	640.789	243.084	647.815	323.698	876.352	558.022	727.302	846.76	436.247	736.595	232.608	317.751	1940.67	213.282	774.96	355.299	125.449	235.459	179.426	480.51	626.374	808.461	437.62	652.907	1162.74	787.802	636.794	1065.63	616.653	424.844	432.931	471.299	600.465	742.671
O00160	203.633	95.703	150.488	278.176	187.098	285.209	98.7838	710.822	139.263	209.16	214.776	98.5571	170.562	0	188.469	41.4665	0	206.906	0	0	0	41.4665	52.7399	60.8297	143.019	329.045	70.967	73.3497	115.248	103.737	226.653	59.7898	271.989	242.327	121.186	212.666	643.349
O00161	181.948	349.525	314.459	330.083	188.856	368.17	149.458	517.574	397.184	394.394	394.728	427.529	347.166	177.234	168.865	616.163	190.4	190.4	222.993	190.4	381.279	107.987	347.422	238.826	380.711	440.169	465.711	364.28	292.733	353.081	110.557	291.003	199.22	18373.6	227.948	478.029	478.532
O00170	194.354	0	0	250.669	0	0	0	218.057	0	386.866	0	290.169	135.614	0	1311.81	0	0	0	0	0	0	394.963	186.457	125.044	186.457	186.457	133.404	322.154	87.3224	186.457	259.611	239.51	0	0	65.3913	0	0
O00178	174.136	131.858	83.1403	131.858	121.621	131.858	131.858	132.652	47.9607	146.031	131.064	131.858	172.909	0	0	0	0	0	0	0	0	0	145.566	123.97	81.2574	145.566	57.0931	336.049	165.702	161.165	273.521	121.981	0	0	0	0	0
O00182	340.254	2794.66	858.506	4255.06	10050.2	5270.79	4108.74	1542.83	1244.68	2103.94	4545.92	6572.27	561.357	18652	882.93	5122.42	13015	743.91	6838.82	5165.82	4273.96	9600.4	1119.21	11879.1	4956.24	589.086	7011.08	360.75	475.274	3253.67	250.619	11013.4	951.84	1467.76	1274.34	1087.32	900.594
O00186	66.8616	30.2404	49.6862	96.1022	96.1022	96.1022	96.1022	97.9493	184.474	206.069	97.9737	58.9644	96.1022	0	0	0	0	0	0	0	0	167.289	183.224	74.7168	159.745	159.745	174.431	165.666	80.3888	132.938	187.392	110.251	0	0	0	26.7941	52.2776
O00187	62841.4	196942	165626	247168	74909.9	106872	141570	56730.8	114259	124667	136592	162104	220188	240413	63414.8	167724	1.12791e+06	249764	260004	324090	293713	255633	163020	189890	214647	125646	88887.3	243889	131950	106934	177991	243292	374450	323789	281623	432794	85703.6
O00193	75.3525	0	83.5159	0	0	0	0	0	0	27.1712	0	0	0	0	886.817	0	0	0	0	0	0	0	0	0	0	0	0	0	0	0	67.2188	0	0	0	0	0	0
O00194	41.8189	103.898	56.0704	249.106	103.898	103.898	98.2837	161.792	70.9341	104.112	702.731	41.3469	151.473	188.112	60.4117	188.112	188.112	72.3911	640.378	188.112	188.112	540.699	198.403	116.622	566.487	462.622	218.876	1292.15	303.957	112.321	262.834	220.358	0	0	232.311	0	0
O00203	66.5589	121.559	97.6475	191.72	121.559	121.559	63.6103	190.342	109.249	286.712	102.807	158.693	125.123	71.596	0	368.599	0	71.596	0	0	0	0	93.6558	142.179	156.243	104.03	71.2146	170.786	98.3782	114.405	335.914	73.8087	0	0	0	50.0973	0
O00204	109.013	0	242.938	0	0	0	0	535.459	0	217.575	222.896	0	0	0	0	0	0	0	0	0	0	0	179.219	28.2679	179.067	149.866	286.731	179.219	284.663	407.107	2234.97	102.694	0	0	0	55.0839	0
O00214	68.8213	74.1561	87.1393	159.471	87.1393	111.635	66.9158	144.555	69.8066	104.482	92.1053	87.1393	55.9257	145.491	106.682	106.682	106.682	72.7598	106.682	106.682	137.74	57.0414	90.1765	111.601	199.776	42.0483	59.1675	111.601	134.045	77.7503	114.132	212.652	0	0	0	64.0967	0
O00231	185.919	163.903	199.789	178.984	437.413	96.5099	111.197	441.765	621.077	233.306	235.679	256.095	198.254	33.8616	113.654	62.5266	62.5266	132.152	54.1663	62.5266	59.9123	160.85	180.841	142.01	161.314	184.942	178.948	291.424	139.186	339.637	434.872	95.1093	146.235	163.98	163.98	165.385	163.98
O00232	212.279	171.688	136.284	97.8965	156.297	169.325	68.8469	244.881	326.284	171.876	166.963	134.866	208.476	7.04128	130.84	62.0417	72.5912	109.568	41.8024	72.5912	72.5912	83.1407	188.289	132.846	145.116	221.867	124.075	287.527	144.115	222.649	420.624	111.486	71.0834	0	0	0	0
O00233	512.581	85.0877	61.3955	120.34	130.97	130.97	130.97	154.419	361.988	234.325	111.236	107.964	141.6	157.455	1042.66	107.529	107.529	107.529	81.3435	107.529	107.529	33.2225	86.3925	238.93	95.9088	109.85	479.679	219.698	173.565	175.67	408.455	178.531	542.489	542.489	542.489	133.984	648.071
O00241	635.897	866.46	643.647	295.261	231.645	1154.28	1132.4	429.365	249.401	809.132	1097.74	722.406	249.709	2015.76	1891.26	541.478	2155.89	1059.29	3198.79	1863.35	1713.6	1680.09	896.774	319.686	1156.23	2311.68	1333.6	1746.35	707.145	638.612	268.832	320.679	620.315	9829.38	563.414	1273.93	3284.76
O00244	4415.32	1216.45	3520.7	5749.94	7584.34	9379.86	5415.69	1802.96	2111.7	3209.05	5373.82	910.827	3749.72	1213.83	21201.7	722.345	20750.8	5904.06	3753.32	7058.47	2606.03	8239.97	1045.87	5107.43	690.992	1225.03	2727.03	1547.86	1370.66	706.286	1707.19	987.095	49281.1	4769.86	10026.8	4599.47	4978.18
O00253	823.316	1111.94	1503.97	1190.86	1689.55	1404.31	3090.16	733.744	1658.08	1390.31	1005.81	1666.21	1642.77	547	1259.58	1330.11	1588.69	1602.44	1189.05	903.552	1379.89	722.605	426.277	500.878	986.985	988.728	195.985	689.619	387.969	614.706	615.854	422.314	2980.48	6813.4	2851.79	2205.33	4554.06
O00264	950.526	752.013	950.526	560.892	1746.89	436.5	1148.73	1049.87	752.988	950.526	789.893	1113.13	1389.4	2178.24	431.369	746.487	6189.48	617.505	1053.51	1383.48	713.908	580.986	763.916	933.855	1941.27	1967.68	766.042	2288.48	1060.36	934.464	4200.95	1879.4	1894.14	3890.84	501.715	1905.6	1383.99
O00267	45.1576	92.6317	37.2461	60.599	60.599	200.616	60.599	91.1084	37.4174	45.1105	69.3423	60.599	60.599	143.34	207.315	106.619	199.229	63.749	106.619	99.798	106.619	88.4096	33.5402	26.5203	27.3597	44.681	46.2916	88.313	33.5402	31.955	40.8222	30.3984	118.133	241.336	141.111	341.56	437.166
O00273	37.9137	92.3855	83.7766	115.458	123.676	431.803	131.894	52.8602	234.993	58.3896	224.301	135.196	891.079	93.1835	253.925	137.005	489.439	137.005	62.3086	137.005	59.0118	180.827	101.652	81.3695	81.3695	84.5598	36.2313	81.3695	46.7392	78.6497	135.597	81.3695	176.282	82.5839	19.5448	82.5839	82.5839
O00299	963.111	1871.51	1898.89	5423.38	2675.09	2137.48	1490.14	4925.65	2132.28	1604.43	3285.34	2402.34	3508.74	1351.98	3413.56	3357.06	1301.84	1084.68	1769.74	1209.94	778.585	1864.61	1896.61	1724.55	3330.32	1518.64	1033.6	764.417	1799.15	3067.65	4722.16	3285.08	4996.32	9002.72	1571.4	1401.64	6812.15
O00303	155.18	123.261	132.678	163.298	173.062	173.062	173.062	393.4	277.737	237.554	173.588	110.519	267.387	118.678	0	118.678	0	173.813	0	0	0	132.604	171.88	114.229	40.1551	74.7784	161.261	164.255	154.085	215.051	676.066	92.6312	0	0	0	0	0
O00308	0	0	149.132	0	0	0	0	97.3549	137.148	0	73.3587	152.762	0	0	0	391.404	0	0	0	0	0	0	124.908	128.923	124.908	124.908	124.908	124.908	124.908	268.92	117.101	104.594	0	0	151.12	0	0
O00322	151.203	378.414	128.225	228.882	804.386	234.856	346.081	344.719	329.569	170.015	183.049	292.055	414.397	238.154	158.155	2745.02	278.139	243.955	466.851	278.139	713.667	278.139	1292.46	1045.34	5493.32	428.52	1159.13	278.988	116.975	2867.23	505.443	1324.36	242.189	242.189	242.189	321.613	169.379
O00337	75.0441	74.3552	107.281	90.0537	90.1754	139.534	90.2971	35.5905	158.852	46.6316	55.9709	146.172	161.234	954.864	2349.54	355.232	1234.42	72.9136	680.538	507.781	882.074	599.457	284.412	394.813	941.924	1423.74	1539.59	603.952	351.087	813.436	336.402	258.309	770.49	0	0	0	0
O00338	519.121	381.757	244.435	353.005	420.391	420.391	398.621	420.391	984.113	420.325	483.084	539.614	484.617	287.414	750.151	254.364	320.001	427.976	287.414	287.414	229.897	154.001	300.122	358.341	138.68	329.021	162.914	357.934	390.2	433.339	552.716	525.874	293.697	293.697	266.918	293.697	1796.26
O00339	251.474	129.12	67.3672	89.6357	407.136	174.757	88.447	50.0338	56.1579	285.613	130.275	65.4621	117.68	0	92.8284	693.096	118.773	0	0	0	92.8284	0	59.6461	52.377	101.832	106.872	59.5079	213.997	101.832	104.099	99.5649	158.768	239.302	568.521	239.302	87.401	239.302
O00391	3346.41	2910.58	3451.1	2296.31	2284.48	3816.44	4146.96	4339.44	2923.75	3190.62	3978.51	3360.61	2052.68	2377.72	7926.53	2171.2	2393.69	2134.3	2515.1	2766.27	4268.72	8036.45	3539.21	4683.38	3205.97	2675.8	2605.2	1364.02	4493.94	2238.27	2377.64	3502.23	3487.58	5645.93	25858.6	9998.99	4039.17
O00401	150.192	600.299	303.311	624.232	161.219	568.679	323.73	153.662	1636.45	306.904	302.436	705.43	431.446	636.134	462.653	231.652	1584.75	91.745	321.732	392.193	503.066	113.191	612.555	337.373	330.641	233.397	724.604	265.644	224.503	526.293	265.03	811.278	372.936	2625.49	330.439	216.506	1089.96
O00410	173.081	82.3991	172.743	157.322	136.711	147.017	69.6798	198.484	184.948	184.897	74.8191	57.6084	123.319	20.9325	71.5469	71.5469	71.5469	90.7748	71.5469	46.9386	71.5469	124.232	50.8697	92.4778	96.8281	96.8281	186.535	115.456	51.2637	117.28	295.147	82.1928	155.34	0	125.305	125.305	0
O00429	108.466	37.3116	71.4327	114.205	108.343	108.343	108.343	148.74	103.999	74.8992	179.219	122.185	108.219	58.5709	0	0	574.162	67.4051	76.5657	58.5709	0	0	50.3897	27.2348	80.8751	98.4883	55.8917	54.9092	111.048	152.418	80.8751	107.875	197.786	2463.79	73.0086	197.786	197.786
O00442	155.449	74.1226	99.3989	215.431	107.943	65.029	63.2933	157.088	104.227	113.122	96.68	65.9727	182.752	45.0241	55.4387	59.0584	58.8868	58.8868	58.8868	58.8868	58.8868	80.9753	110.52	55.2099	54.7404	80.4974	101.776	128.507	99.9453	89.5436	152.004	64.8304	0	0	0	0	0
O00451	18.6283	18.6283	24.1005	9.67702	18.6283	32.4809	18.6283	6.51149	18.6283	18.6283	18.6283	38.1548	6.78602	0	0	198.958	0	0	0	0	742.989	0	95.1102	93.8513	336.42	70.717	93.8513	93.8513	93.8513	31.1011	48.2295	112.687	0	0	0	0	0
O00459	65.0703	58.6208	42.3529	61.8455	61.8455	122.061	61.8455	27.4567	48.3912	76.1999	259.256	111.523	29.7335	0	0	0	0	34.1592	0	0	0	0	0	0	0	0	0	0	0	220.626	0	21.3932	0	0	0	0	0
O00461	74.4595	193.741	285.642	189.881	803.112	251.781	126.92	242.086	208.356	144.823	263.131	247.802	268.163	698.484	181.277	83.6462	1880.14	123.679	256.699	541.705	477.44	451.03	193.104	101.109	513.602	129.348	120.546	92.2831	155.985	616.249	165.146	470.69	598.797	598.797	816.903	222.506	598.797
O00462	1061.04	1224.08	1315.66	1297.51	1456.04	2135.28	1115.19	856.758	678.952	1083.81	1478.65	821.03	1176.31	3538.96	9201.49	2817.83	2831.01	2051.05	1614.89	2101.6	2608.77	2177.27	783.557	1131.49	719.427	1091.59	2796.14	2546.65	1483.83	975.994	1457.66	1070.88	2473	1089.16	3829.58	3235.09	7691.13
O00468	4106.26	8487.6	6935.68	7597.22	31206.4	5043.36	4179.58	3059.21	1408.39	5137.7	8421.75	3069.35	11723	6576.83	7739.19	8190.48	47923.5	10800.1	42236.9	14672.3	13952.7	19213.5	4099.39	5881.1	5908	3078.09	1636.44	4056.45	6210.54	1765.67	3759.49	2723.84	21638.1	19360.6	21480.4	28722.7	3708.32
O00469	142.44	99.9911	107.303	16.8288	132.577	132.577	132.577	225.99	140.341	108.427	133.928	131.227	193.425	87.6922	92.7866	92.7866	14.6788	92.7866	132.472	92.7866	92.7866	133.69	107.064	87.4974	107.064	108.143	113.769	107.875	49.8031	107.064	107.064	79.903	0	0	86.0427	145.93	0
O00471	34.1077	70.4891	111.034	129.106	26.8835	161.314	69.4676	167.981	144.713	145.811	136.447	103.672	117.601	0	0	0	0	0	0	0	0	0	107.261	94.4555	120.054	266.747	135.143	175.335	84.5894	195.665	361.179	55.6475	0	0	0	0	0
O00476	132.307	216.44	44.8762	190.556	119.556	48.1072	119.556	88.7456	125.838	102.994	119.556	118.104	329.678	0	0	0	0	0	0	0	0	0	113.972	91.0213	102.598	102.598	102.598	102.598	37.0858	114.147	102.598	102.598	0	0	0	0	0
O00481	0	0	0	0	0	0	172.897	104.134	0	161.345	0	118.318	0	39.7195	0	0	0	0	83.1567	0	0	0	68.2516	0	0	0	139.323	0	0	0	0	0	0	0	0	0	0
O00483	190.442	629.951	434.292	1210.47	629.951	629.951	119.106	698.937	716.31	835.575	560.964	104.435	755.685	0	274.398	274.398	0	291.526	0	0	0	0	445.462	637.993	586.452	1132.39	471.972	1033.65	907.319	1010.9	883.46	606.862	0	0	0	0	0
O00487	46.2932	141.387	58.1534	160.156	40.7624	138.161	32.0649	153.463	173.362	176.42	135.381	130.607	140.94	0	57.8094	83.0711	0	0	129.165	0	77.3307	57.8094	378.287	43.6204	94.2009	33.2579	37.3241	47.8546	55.116	477.89	262.99	48.4427	0	0	0	0	0
O00499	817.226	812.535	1189.46	1182.58	1416.48	2420.73	1897.28	297.457	1626.18	1251.13	745.597	750.411	1339.21	1013.74	1264.33	1073.17	5706.09	668.459	1119.85	585.064	916.567	1281.46	1239.58	2014.76	606.477	1039.97	939.892	958.297	1006.51	638.161	831.365	970.017	3080.13	1225.27	2873.63	1029.74	2176.41
O00506	59.855	27.0341	28.9871	79.6136	59.855	127.636	59.855	113.954	59.855	65.7591	51.6366	39.1919	59.855	0	0	138.821	0	54.1431	0	0	0	0	54.462	55.4489	15.8493	97.5489	54.462	172.704	41.2015	51.5562	53.4751	60.2949	0	0	0	0	0
O00515	131.113	31.6329	84.7654	67.8043	67.8043	59.826	34.4085	84.6347	99.6011	13.8821	14.5924	75.7825	67.8043	28.6644	295.919	0	28.6644	0	0	0	0	0	44.7442	20.7611	99.0532	99.0532	186.8	99.0532	139.621	99.0532	346.206	76.1828	83.2134	83.2134	83.2134	15.2015	637.858
O00522	109.749	67.2116	74.812	124.54	86.0074	143.937	86.0074	46.2881	86.0074	94.353	89.2768	58.0562	82.738	0	0	197.698	31.5107	87.851	31.5107	0	0	0	54.3972	106.114	120.803	76.7411	162.347	88.7966	34.3726	120.23	64.2706	104.125	0	0	70.0271	168.227	0
O00526	1618.98	730.378	907.053	911.653	513.89	982.622	2351.89	775.791	1060.47	916.252	623.378	872.553	1189.7	403.357	364.387	2650.96	250.142	2436.14	1020.11	265.223	1206.6	769.049	1650.44	1313.89	5158.43	3372.18	4801.79	3107.23	3249.57	3439.27	746.65	873.381	842.338	842.338	480.797	1994.68	842.338
O00533	1060.08	1912.56	551.193	799.004	708.563	1022.53	4401.89	1186.94	3338.34	846.331	896.743	2122.18	327.246	1958.54	3714.1	1406.21	1681.28	2007.87	1022.85	872.851	1588.98	1620.4	968.317	1431.36	2131.32	1900.15	3943.95	2983.04	982.126	1277.64	2122.9	4028.47	975.361	1272.65	1739.96	984.034	1561.26
O00534	388.078	153.363	215.325	173.099	173.099	20.5529	173.099	332.444	243.959	127.726	129.787	157.146	224.394	128.09	446.715	128.09	128.09	413.566	91.1914	128.09	75.0902	128.09	248.177	108.337	147.906	286.233	297.258	248.177	152.883	249.546	615.76	62.052	1850.92	0	0	0	0
O00548	155.2	129.74	157.232	192.57	914.887	416.718	453.902	181.245	169.92	199.291	79.5066	90.2185	376.469	168.969	289.702	160.921	391.652	438.199	205.572	250.097	205.455	179.206	143.248	231.893	191.058	200.552	224.629	281.455	219.561	113.545	168.174	338.988	316.572	3701.85	348.698	228.542	332.635
O00560	974.962	1590.2	4126.22	2424.93	598.463	2276.14	1004.21	1213.51	1752.8	1882.6	2830.51	2182.28	1570.35	4172.07	1744.88	5814.2	5094.81	2884.47	2500.19	2927.53	5038.94	2725.17	2805.4	1632.83	2684.98	2982.73	1893.78	3424.3	2206.19	2797.97	1990.01	2596.64	5966.85	4586.54	3603.39	5998.78	1180.38
O00567	61.0359	41.6203	20.1456	41.6203	41.6203	41.6203	41.6203	38.6303	41.6203	34.6142	44.8837	41.6203	96.7124	0	0	0	466.511	0	0	0	0	0	0	0	0	0	62.1938	0	34.9901	112.294	66.3862	0	0	0	0	0	0
O00570	327.086	321.19	225.642	554.207	327.086	327.086	510.949	243.501	353.992	187.641	418.069	332.982	155.805	179.806	369.936	534.336	369.936	281.473	471.195	369.936	592.31	215.648	274.065	197.609	1104.71	224.495	249.28	249.28	249.28	166.51	249.28	1120.74	0	0	199.786	0	0
O00571	147.991	57.6142	165.735	108.284	202.56	156.046	75.5823	361.185	207.83	198.841	130.418	70.687	150.075	34.6349	330.598	98.4297	74.8626	91.6253	74.8626	74.8626	45.9236	58.0999	101.165	95.4339	80.6554	138.726	150.286	173.354	150.366	202.171	813.647	78.9619	41.3184	0	41.3184	56.3417	0
O00584	3547.69	1693.77	3296.09	5451.49	8782.8	1037.38	1789.53	2761.93	1438.39	3865.9	5143.89	1115.54	24105.4	2725.4	9488.47	1557.46	13910.7	4624.49	4700.27	4130.66	1887.34	5834.42	3730.94	4839.87	1474.55	2224.28	1762.13	1987.01	1720.03	593.034	1865.96	1447.68	9843.35	69034.4	12172.1	3651.25	18124.1
O00592	675.999	1228.08	964.936	576.267	1188.34	541.739	877.757	3846.02	2173.42	1300.87	3988.99	4419.95	1148.59	1129.71	643.255	6984.5	5283.97	2373.93	7057.9	5071.69	6550.83	3576.06	3956.53	2774.92	10236	1356.02	2365.77	1433.88	1771.42	7889.53	1321.64	5250.65	3778.52	893.256	3938.67	2144.86	2961.69
O00602	0	0	0	0	0	0	0	309.088	375.906	331.315	74.4274	0	0	0	0	0	0	0	0	0	0	0	0	82.2542	0	0	0	0	42.0197	0	168.437	0	0	0	0	0	0
O00622	151.579	192.645	155.482	122.423	151.579	519.989	254.83	151.579	151.579	151.579	147.677	101.458	73.4003	879.11	1164.98	309.63	1886.99	545.353	340.641	545.353	545.353	304.249	434.567	469.733	255.328	292.175	777.654	383.196	535.559	248.063	347.58	186.054	774.886	3255.71	774.886	126.731	774.886
O00629	145.834	46.491	144.452	134.88	134.88	134.88	84.0383	247.425	253.987	150.347	98.968	64.647	125.309	63.4767	0	63.4767	0	173.649	0	0	0	0	116.489	65.8348	116.489	106.351	216.849	307.755	58.2313	43.4783	428.889	130.117	0	0	90.3984	0	0
O00743	105.803	107.293	97.6583	170.444	108.911	108.911	66.2982	148.595	139.078	108.911	83.0055	110.04	142.352	0	92.2021	0	0	0	0	0	0	0	58.0763	158.758	105.404	118.995	105.404	268.88	74.8895	91.8142	233.091	81.4478	0	0	24.5029	0	0
O00748	97.6318	111.537	159.318	171.134	111.537	111.537	111.537	284.599	113.898	79.1335	54.5997	84.8398	111.537	304.008	212.54	0	0	155.238	0	0	155.238	537.648	95.2549	83.945	92.0853	92.0853	159.28	76.3115	49.0639	49.1844	421.191	158.834	274.865	146.312	73.1252	102.443	190.181
O00754	525.588	565.23	1417.52	2508.63	746.489	974.411	1156.63	1118.82	853.549	854.688	1125.5	1002.32	2650.75	1364.63	1152	851.883	1032.01	1415.97	611.474	431.402	395.675	704.341	1108.86	1674.31	140.522	1177.41	214.649	447.178	1039.26	267.78	658.198	480.071	1170.96	1785.27	2936.13	968.078	3611.44
O00757	2113.18	3188.03	75.0098	3881.58	1806.13	1710.74	1022.23	644.508	4909.19	2420.24	2769.34	5307.3	730.091	4827.38	2493.7	2228.8	5158.67	2493.7	1445.72	2493.7	2758.6	531.888	3457.04	2381.1	2017.03	1838.9	3395.8	281.606	327.359	5149.78	60.5526	3192.65	0	0	0	155.094	0
O00764	258.242	127.53	213.216	357.852	210.684	164.534	267.242	213.404	249.191	233.16	142.919	108.995	168.758	297.578	193.365	329.245	428.567	354.05	237.225	138.013	78.931	277.189	216.283	219.73	237.824	217.645	510.508	230.03	354.616	334.955	528.03	223.155	560.5	664.09	135.681	423.725	219.781
O14494	196.925	248.176	244.806	241.437	244.806	244.806	244.806	127.887	311.315	155.976	299.082	272.769	244.806	0	0	537.276	0	0	0	0	0	225.264	277.72	296.857	230.663	1599.16	277.72	869.121	277.72	172.867	277.72	52.8982	0	0	303.969	0	0
O14495	228.846	222.471	181.134	149.51	222.471	222.471	183.698	231.269	327.841	425.893	216.096	202.575	242.49	0	0	133.525	395.547	301.44	0	133.525	0	0	238.815	290.576	239.658	222.083	239.658	240.501	311.048	185.446	239.658	239.658	0	0	419.558	352.7	0
O14497	0	0	0	0	0	0	0	0	0	0	0	0	0	0	0	0	0	0	0	0	0	0	0	0	0	0	0	0	0	0	0	0	237.584	0	0	0	0
O14498	9478.72	10809.4	16585.3	15227	27306.7	9455.68	45051	12790.5	19183.7	15188.7	17203.3	24749.9	10217.5	29103.5	14572.5	6977.99	10069.4	12532.2	13970.2	21485.4	26455.5	10587	9319.26	20341.2	14921.2	19892.2	12449.7	31419.7	21007	11148.1	8983.32	23446.3	10780.4	7839.38	9272.79	14580.7	5497.96
O14520	759.947	759.947	651.263	2321.98	759.947	149.805	1903.02	759.947	77.2459	4025.06	759.947	536.353	2372.38	31.5731	0	121.009	0	484.02	0	31.5731	120.028	0	269.209	125.328	99.7097	125.328	125.328	125.328	285.539	361.505	61.6738	21.3478	502.992	196.233	98.1451	221.64	170.825
O14522	0	0	0	0	0	0	0	0	0	0	0	0	0	0	0	0	370.268	0	0	0	0	0	0	0	0	0	0	0	0	0	0	0	0	0	0	0	0
O14530	12.633	0	0	0	0	0	0	56.885	23.0902	11.6399	22.3581	0	0	0	0	0	0	0	0	0	0	0	4.05233	0	0	0	0	0	11.5523	0	51.263	0	0	0	0	0	0
O14531	0	0	0	0	0	0	0	51.9155	62.2029	0	109.117	0	0	0	0	0	0	0	0	0	0	0	0	72.2095	0	0	0	0	0	0	49.4118	0	0	0	0	0	0
O14545	0	0	101.403	0	0	351.776	0	0	0	78.6033	0	0	0	0	0	0	0	0	0	0	0	0	0	0	0	0	0	0	0	0	0	0	300.928	0	0	0	0
O14558	67.9141	44.1842	16.6547	77.2209	881.185	67.9141	57.2217	72.348	49.7054	25.5825	67.9141	72.1132	121.383	267.979	132.704	0	961.904	132.704	0	0	0	0	79.0341	62.9049	67.5016	49.603	198.19	125.05	54.5501	67.5016	72.0982	27.4885	0	4195.27	0	0	641.556
O14561	323.027	93.7412	398.368	271.692	177.502	177.502	66.2287	186.888	146.859	155.064	168.117	177.502	382.544	45.7992	437.249	252.767	252.21	252.767	150.564	450.092	252.767	972.209	210.436	174.89	210.436	195.382	212.962	210.436	307.667	106.561	703.536	210.436	1607.55	1348.06	1088.58	437.294	9452.77
O14579	108.037	52.0024	102.792	66.6515	103.733	86.3438	92.8922	173.377	139.48	146.507	104.673	53.7227	136.812	0	0	0	0	0	0	0	0	0	96.8775	96.8775	96.8775	96.8775	122.207	150.49	86.7014	35.3443	337.598	49.9016	0	0	0	88.551	0
O14594	89.2109	210.954	64.6193	84.5443	106.156	79.127	167.881	58.0613	68.3848	131.169	42.9879	201.321	79.8777	217.534	137.228	298.871	595.908	270.712	376.142	461.53	381.212	85.6307	337.42	305.144	270.957	287.92	105.597	104.739	213.057	241.916	144.348	92.6377	38.9915	0	0	160.514	38.9915
O14595	0	0	0	0	0	155.306	0	0	0	0	62.5131	0	0	0	0	139.117	0	0	0	0	0	0	0	0	0	0	234.929	606.765	327.947	0	0	95.0119	0	0	0	0	0
O14617	72.6894	61.9773	64.5044	94.1823	84.372	84.372	84.372	126.042	120.592	143.169	76.954	34.2688	91.79	0	0	0	0	0	0	0	0	0	118.993	117.216	105.837	89.3659	105.837	140.407	85.1692	72.4721	216.027	49.8951	0	0	50.5944	0	0
O14618	0	187.796	158.077	190.574	0	0	0	29.572	348.361	0	0	258.867	0	0	0	0	0	0	441.097	0	0	0	85.3286	0	249.558	0	0	0	0	256.371	0	43.8643	146.946	0	0	0	0
O14633	0	0	0	0	0	0	765.799	0	0	0	0	0	0	0	0	0	194.461	219.181	0	0	0	0	245.307	326.645	852.095	773.032	1321.41	852.095	852.095	931.157	4520.87	852.095	0	0	0	0	0
Q5T7P3	0	0	0	0	0	0	765.799	0	0	0	0	0	0	0	0	0	194.461	219.181	0	0	0	0	245.307	326.645	852.095	773.032	1321.41	852.095	852.095	931.157	4520.87	852.095	0	0	0	0	0
Q5TA79	0	0	0	0	0	0	765.799	0	0	0	0	0	0	0	0	0	194.461	219.181	0	0	0	0	245.307	326.645	852.095	773.032	1321.41	852.095	852.095	931.157	4520.87	852.095	0	0	0	0	0
Q5TA81	0	0	0	0	0	0	765.799	0	0	0	0	0	0	0	0	0	194.461	219.181	0	0	0	0	245.307	326.645	852.095	773.032	1321.41	852.095	852.095	931.157	4520.87	852.095	0	0	0	0	0
Q5TA82	0	0	0	0	0	0	765.799	0	0	0	0	0	0	0	0	0	194.461	219.181	0	0	0	0	245.307	326.645	852.095	773.032	1321.41	852.095	852.095	931.157	4520.87	852.095	0	0	0	0	0
O14638	408.867	361.996	226.17	328.459	267.167	169.961	148.175	99.3602	520.19	390.406	155.145	308.164	201.662	157.745	278.181	129.425	157.745	136.082	251.067	157.745	124.231	339.898	234.089	292.602	186.32	567.066	565.055	305.513	507.96	175.305	257.384	274.718	226.851	278.845	254.28	251.408	322.5
O14639	143.339	35.0091	214.087	38.1546	77.5309	77.5309	77.5309	227.066	54.6286	100.433	17.882	77.5309	77.5309	0	140.547	0	0	300.116	0	0	0	0	38.4713	129.996	129.996	129.996	171.001	129.996	88.9913	223.529	1318.08	40.19	0	0	0	0	0
O14672	105.876	161.128	309.407	293.625	310.109	579.116	142.746	303.397	279.864	250.156	431.215	344.523	327.846	412.834	533.144	524.936	1112.18	463.713	354.172	405.015	661.866	372.816	366.854	403.592	377.09	477.322	306.177	274.85	618.346	255.522	251.062	297.609	365.725	1570.4	421.123	427.041	836.078
O14678	76.9317	9.36698	53.5057	41.7362	53.5057	53.5057	53.5057	47.3584	72.447	76.912	53.5057	48.0407	61.593	39.6231	104.439	138.354	0	0	0	0	0	0	130.473	70.069	131.795	135.191	130.473	129.151	130.473	154.417	130.473	57.0216	0	0	0	19.593	0
O14727	0	0	0	0	0	0	0	47.6342	0	0	0	0	0	0	0	0	0	0	0	0	0	0	0	0	0	0	0	0	54.7778	0	0	0	0	0	0	0	0
O14732	231.917	392.228	295.413	426.043	368.008	376.333	331.159	359.216	465.288	175.382	371.156	570.649	364.86	164.918	305.558	549.362	305.558	227.862	305.558	362.917	305.558	305.558	848.38	316.121	454.222	95.1917	295.511	295.511	180.322	274.9	250.906	417.168	750.02	0	271.487	0	271.487
O14737	202.27	108.101	152.823	214.076	140.893	243.773	141.897	171.031	547.161	217.892	121.214	249.237	121.42	322.025	963.964	150.55	191.483	167.283	191.483	191.483	170.473	393.363	169.189	96.9145	139.667	139.667	128.762	164.672	133.941	189.796	246.397	90.074	314.078	228.869	131.567	143.66	433.362
O14744	192.176	76.2735	216.941	251.567	598.351	218.205	182.055	206.948	386.768	267.637	151.721	286.02	219.469	94.7605	94.7605	94.7605	94.7605	267.371	58.7845	233.782	94.7605	51.4774	221.673	227.794	155.167	520.295	240.91	107.887	63.7975	188.407	233.452	145.58	0	0	0	80.5513	0
O14745	884.83	1827.95	3034	2245.26	1586.16	950.739	381.278	3376	1007.5	1153.93	1731.22	1695.57	11232.1	3439.26	4698.23	1767.33	14992.6	771.322	2840.48	920.878	858.023	2497.32	2182.03	1815.68	2919.72	3068.8	1145.02	1546.93	2332.46	1655.22	1043.86	1724.42	2583.3	6203.43	2200.39	678.17	1293.75
O14763	0	0	0	0	0	82.2574	0	0	0	0	101.681	0	0	0	188.525	0	0	0	0	0	0	187.394	0	0	0	0	0	0	0	0	0	0	422.896	422.896	422.896	262.572	1063.76
O14773	5809.28	3439.78	3358.89	1570.07	5062.8	4403.47	4491.31	3888.76	6824.21	6823.23	4299.32	7746.91	6376.01	4540.06	7078.43	4401.51	2771.01	11416.6	3141.71	2008.76	6294.21	4235.35	3580.94	3079	2394.84	4285.49	4031.26	4988.59	4001.84	2543.18	3217.32	2276.48	2758.75	4921.92	2339	5429.83	10028.2
O14786	193.894	530.904	682.612	135.288	388.532	120.917	327.828	597.052	281.233	324.255	649.57	487.023	696.798	529.129	1004.76	229.902	2005.86	325.084	572.078	817.206	993.428	712.276	534.447	818.284	1365.4	684.526	673.752	812.533	766.221	882.342	932.201	950.296	936.062	1345.86	390.813	619.025	330.296
O14787	0	0	120.357	0	0	0	0	51.0295	0	0	0	0	0	0	0	0	0	0	0	0	0	0	0	0	0	0	0	0	0	14.494	124.405	6.57513	0	0	0	0	0
O14791	131.543	23.4204	0	0	0	0	23.4204	0	51.0483	147.271	0	32.4739	45.377	509.445	561.377	367.668	2419.4	438.556	140.043	438.556	249.848	438.556	147.681	197.6	236.568	99.9783	70.2114	138.192	200.108	46.9909	138.192	128.702	0	0	0	157.756	0
O14795	3811.4	3756.41	1436.61	2540.55	10179.7	11773.2	3697.11	2078.32	199.195	2642.56	793.538	3954.45	1951.16	9969.61	418.31	4075.79	5502.51	5863.32	1366.59	5745.43	5623.1	2984.47	1265.56	2358.56	4617.01	4122.32	4171.32	5572.88	4739.72	3655.97	2149.13	1182.86	506.559	33275.9	16575	20828	24050.1
O14798	0	0	12.7494	0	0	0	0	40.5113	12.7494	0	51.4324	50.9834	0	57.6333	398.466	108.465	108.465	108.465	308.463	108.465	108.465	55.7983	58.4295	59.0058	29.1393	401.818	594.777	485.001	269.976	261.141	51.1924	218.9	0	0	0	637.152	0
O14807	135.253	135.253	64.805	143.256	135.253	297.759	135.253	127.249	135.253	95.2927	166.959	29.4094	155.598	0	0	0	0	0	0	0	0	0	41.2881	57.5944	41.2881	96.2031	41.2881	37.1846	41.2881	41.2881	41.2881	35.1804	0	0	0	63.4488	0
O14817	203.968	69.0939	275.245	175.566	194.587	248.958	241.349	103.389	194.587	199.545	141.843	128.694	194.587	0	0	162.283	0	154.606	73.6345	0	235.119	73.6345	182.494	155.992	115.611	117.864	117.864	29.6421	117.864	117.864	20.8845	239.314	0	197.232	99.6235	0	0
O14818	839.717	318.972	312.253	351.598	579.733	407.263	418.731	277.772	381.911	550.927	214.425	420.562	283.023	259.048	912.802	302.966	253.73	590.028	577.904	278.371	307.675	292.722	490.415	339.695	263.419	695.293	1369.75	515.916	908.07	382.908	1027.16	259.666	576.611	398.894	398.894	377.483	398.894
O14828	46.0845	177.449	134.252	192.663	177.449	732.512	197.897	107.738	170.844	111.993	347.674	184.055	177.449	0	0	315.257	0	70.9489	0	70.9489	0	0	116.431	218.46	452.831	270.845	373.176	257.007	106.898	485.863	216.655	125.141	105.096	3303.98	481.075	356.405	2886.58
O14841	624.194	329.541	349.099	530.402	895.447	234.45	190.103	582.203	1348.96	781.201	505.396	614.555	522.452	109.249	438.966	249.664	291.389	330.713	255.137	252.4	193.421	120.04	357.159	478.228	279.843	760.048	814.831	1000.95	482.905	469.793	676.849	547.633	216.802	216.802	377.409	103.366	216.802
O14879	0	0	0	0	0	0	0	176.277	99.8938	164.716	0	51.4296	0	0	0	47.8657	0	0	0	0	0	0	0	0	0	154.772	0	0	0	0	223.42	0	0	179.93	0	0	0
O14880	0	0	109.009	0	0	0	0	82.0573	179.226	121.83	0	0	268.98	0	0	0	0	0	0	0	0	0	0	0	0	136.348	0	74.5772	0	76.6366	0	0	0	0	0	0	0
O14907	0	235.079	348.761	660.202	0	0	79.7323	0	0	0	102.817	0	0	424.126	0	0	1108.45	0	321.664	0	0	379.733	67.3959	430.752	931.301	430.752	430.752	430.752	430.752	1768.97	67.6634	430.752	0	0	0	0	0
O14908	231.38	155.683	254.723	201.615	209.785	173.509	244.916	217.765	176.291	235.56	189.209	262.199	201.805	134.889	704.784	385.121	301.16	295.552	301.16	301.16	315.558	74.0235	178.181	181.702	321.169	388.377	443.201	239.812	402.196	366.134	1018.6	213.127	398.196	398.196	187.936	610.975	398.196
O14910	0	0	0	0	0	0	0	56.26	0	59.2161	0	20.1132	0	0	0	0	0	0	0	0	0	0	0	0	0	0	0	0	0	0	0	0	0	0	0	0	0
O14917	176.374	82.1297	92.4714	104.34	176.622	144.703	89.2356	53.3329	115.446	152.788	77.0283	71.4451	116.495	230.31	194.465	98.7981	194.465	286.236	117.101	194.465	160.055	287.945	230.974	165.893	149.792	168.674	249.004	264.398	167.129	181.707	232.201	181.707	121.147	380.885	92.0993	309.447	215.297
O14939	0	0	0	0	0	0	0	0	0	0	0	0	0	0	0	0	0	0	0	0	0	0	0	0	0	0	0	0	0	0	97.5994	0	0	0	0	0	0
O14950	551.125	850.732	533.491	476.991	1148.69	706.384	879.024	2885.38	653.738	749.069	551.503	663.698	1347.62	936.381	2488.75	406.541	901.76	958.224	887.407	433.358	564.473	797.133	418.824	181.18	699.575	193.37	174.872	604.727	405.206	1602.05	812.73	521.64	386.326	437.995	437.995	610.176	437.995
P19105	551.125	850.732	533.491	476.991	1148.69	706.384	879.024	2885.38	653.738	749.069	551.503	663.698	1347.62	936.381	2488.75	406.541	901.76	958.224	887.407	433.358	564.473	797.133	418.824	181.18	699.575	193.37	174.872	604.727	405.206	1602.05	812.73	521.64	386.326	437.995	437.995	610.176	437.995
O14960	155.754	258.567	231.512	153.929	306.44	149.848	376.804	115.183	343.478	105.856	141.042	564.142	74.8895	210.246	685.072	415.949	210.246	178.73	210.246	99.7657	290.496	26.4465	420.501	1000.87	309.607	672.371	240.9	427.395	594.517	178.433	436.505	625.4	95.375	0	0	0	0
O14964	196.362	98.7345	169.758	212.801	167.937	167.937	167.937	164.116	166.115	172.218	128.07	141.172	277.848	139.446	0	146.849	0	79.9127	114.898	0	0	79.9127	122.602	126.555	149.139	252.145	123.843	197.536	181.82	160.102	190.524	167.666	0	0	98.242	0	358.637
O14966	456.123	352.738	280.526	551.016	351.449	351.449	128.59	194.881	276.476	351.449	626.278	216.512	1124.35	213.347	296.818	335.277	296.818	296.818	104.48	296.818	299.806	296.818	401.691	381.734	240.895	407.464	177.96	298.088	263.227	370.993	312.317	336.742	0	70.8913	150.114	70.8913	0
O14972	0	19.5929	50.3112	0	0	0	0	47.5069	74.5527	0	0	0	0	0	0	0	0	0	0	0	0	0	47.395	70.9669	70.9669	70.9669	82.6552	58.9604	38.9508	70.9669	71.5551	72.2138	0	0	0	0	0
O14974	409.082	131.551	123.642	131.551	246.273	131.551	274.883	225.996	139.461	102.685	44.2392	39.424	70.8797	26.1833	0	0	268.424	0	108.092	0	92.7132	26.1833	52.5452	80.1309	121.417	80.1309	52.3628	28.0974	54.9758	337.961	182.582	105.286	234.369	0	0	0	0
O14975	232.604	203.338	44.4498	32.3067	128.197	10.2852	26.4528	367.537	236.991	75.5909	137.445	142.981	118.949	0	0	0	0	221.512	288.803	107.018	0	107.018	182.277	108.167	107.137	197.263	47.1835	102.921	81.3987	71.8469	25.212	102.921	222.641	0	0	0	0
O14976	97.268	32.9769	129.753	126.349	126.349	126.349	126.349	152.838	204.054	148.279	97.1192	109.672	126.349	0	0	0	0	108.27	0	0	0	0	80.5036	84.6455	82.5746	82.5746	82.5746	82.5746	50.8666	181.527	284.206	68.3303	0	0	0	0	0
O14979	483.13	211.166	566.186	211.166	211.166	180.817	211.166	137.578	130.369	241.516	96.0141	211.166	316.142	0	0	71.2232	0	260.297	0	0	0	0	0	0	0	0	101.59	0	231.657	0	645.053	169.488	0	0	0	0	0
O14980	72.9918	96.443	108.503	69.7681	96.443	96.443	96.443	188.582	169.718	148.51	72.4538	84.3829	96.443	0	0	0	0	0	0	0	0	0	94.2815	32.7206	82.4545	77.9911	149.596	94.2815	99.283	201.496	233.97	52.8532	0	0	0	0	0
O15020	72.7113	37.058	84.0963	201.301	68.7213	62.0246	180.937	113.594	45.9923	97.0087	62.6609	47.2224	64.7313	0	0	70.8095	70.8095	0	0	139.162	0	0	13.1662	50.9624	96.7319	33.9855	103.282	89.8063	88.5969	122.278	402.243	40.4771	0	0	315.255	43.932	0
O15021	0	0	0	0	0	0	0	0	0	0	0	0	0	0	247.42	0	0	0	0	0	0	0	0	0	0	0	0	0	0	0	56.8919	0	0	0	0	0	0
O15027	0	30.8175	0	0	0	0	0	79.0177	155.019	0	0	0	0	45.8869	231.457	0	0	0	0	0	0	0	0	0	0	0	0	0	0	680.72	108.397	0	0	0	0	0	0
O15031	233.044	160.866	167.895	227.721	230.382	311.789	465.468	178.423	219.309	265.97	287.372	445.191	179.122	695.403	493.647	261.537	1412.75	315.205	292.345	285.014	797.152	351.528	256.731	221.742	491.038	414.59	372.227	497.793	252.158	315.331	143.751	519.288	255.921	6857.41	424.77	286.304	593.867
O15063	226.256	254.483	226.256	226.256	226.256	226.256	338.755	76.0427	334.096	226.256	142.525	136.061	226.256	641.298	294.133	694.652	0	853.436	0	0	0	0	702.343	702.343	702.343	1344.18	589.743	699.348	707.518	702.343	334.053	705.338	0	0	182.721	0	0
O15066	57.8449	113.946	46.6539	39.0755	57.8449	57.8449	21.7654	46.153	66.7715	143.564	48.8274	101.593	191.338	0	0	0	0	103.231	0	0	0	0	103.261	83.5085	80.0133	118.139	129.916	102.751	95.649	119.6	48.9921	100.504	0	0	0	0	0
O15067	127.419	73.8381	86.6095	132.199	122.188	122.188	110.175	128.17	122.188	132.109	64.9403	193.343	43.8297	80.5505	0	218.194	0	0	0	80.5505	0	0	103.913	89.6194	45.5491	79.2501	108.366	60.0664	107.628	73.0325	122.971	87.7805	286.533	0	0	35.2107	0
O15111	105.277	15.0745	14.3351	17.317	31.2189	31.2189	31.2189	68.7398	128.923	32.6015	31.2189	31.2189	23.4362	0	0	0	0	0	0	0	0	0	20.7768	20.7768	20.7768	89.2346	20.7768	70.3709	20.7768	20.7768	9.58819	12.8158	0	0	0	0	0
O15118	124.053	193.445	79.4276	419.596	163.858	154.332	138.121	117.751	138.121	138.121	137.278	100.207	376.125	199.377	777.423	315.104	718.791	113.729	180.564	292.428	253.362	434.586	233.515	155.674	348.936	364.11	233.515	382.978	169.87	297.161	132.493	145.555	608.654	291.35	191.944	291.35	291.35
O15126	79.6569	54.9986	0	0	0	0	0	84.4639	105.478	75.1978	82.3601	0	54.9986	0	164.068	27.5763	0	0	0	0	0	0	37.421	42.1056	39.4979	86.1542	69.7225	89.803	91.677	76.492	146.978	64.0975	0	0	0	0	0
O15127	132.462	62.5145	110.39	60.6038	96.3314	96.3314	53.3309	160.747	311.404	81.0755	81.747	96.3314	114.46	75.5015	104.723	110.195	104.723	170.831	110.675	104.723	73.7456	99.2511	102.486	67.9195	197.216	322.352	146.469	449.801	202.105	367.318	309.277	149.051	0	0	101.486	174.524	101.486
O15143	674.769	326.756	323.953	349.206	158.213	354.737	293.387	1691.3	1271.05	684.504	322.27	221.339	681.422	178.267	4305.29	211.831	41.2201	168.704	64.7627	179.6	184.757	180.933	177.856	199.267	201.819	241.962	256.695	220.9	313.503	188.63	499.257	213.672	343.802	294.505	156.158	154.568	1216.31
O15144	1663.72	463.135	755.284	382.206	614.672	674.727	590.82	1914.43	1964.99	1493.33	444.306	870.087	742.03	370.903	795.646	233.15	343.401	689.98	223.135	361.871	140.15	324.931	558.899	662	459.491	685.682	1004.15	1013.85	684.912	633.018	1988.64	467.482	442.531	358.611	192.261	274.691	1345.44
O15145	1246	900.332	988.105	1129.11	650.36	968.754	821.141	2065.91	1571.26	1264.15	534.375	814.022	857.295	1291.65	1696.12	490.683	477.843	631.703	566.784	261.382	594.091	369.097	761.216	695.034	614.13	754.187	1411.67	1408.49	946.152	1027.19	3171.38	888.662	3995.04	3360.09	296.42	593.924	5748.25
O15162	158.078	132.839	123.307	252.688	168.319	123.331	187.674	216.06	113.608	166.023	241.027	174.277	170.614	281.941	292.263	938.874	292.263	578.953	193.759	397.344	292.263	290.438	33.0493	102.081	130.15	136.984	185.416	242.208	123.317	405.704	130.15	78.3043	78.685	78.685	74.7975	638.373	78.685
O15173	91.4889	85.9456	155.207	144.754	133.609	133.609	165.462	161.802	119.072	83.6543	94.383	161.953	133.609	389.254	389.254	104.468	447.401	331.106	179.157	581.635	389.254	786.703	192.649	85.411	163.585	161.773	178.044	163.585	101.388	118.707	234.957	195.632	922.983	353.611	353.611	151.358	353.611
O15194	157.284	176.679	162.124	184.908	180.911	318.719	102.644	176.915	255.452	229.415	213.766	239.901	154.971	74.5958	89.9157	286.945	87.0061	197.093	89.9157	92.8252	89.9157	84.282	208.477	193.096	203.336	282.771	90.8773	332.855	264.405	181.383	67.1959	120.226	0	137.207	137.207	192.864	0
O15197	1379.48	1630.49	1939.87	1725.76	1050.19	3118.49	2415.02	642.07	1056.84	857.875	773.039	1831.38	680.809	5066.77	719.018	3093.8	4210.42	1905.61	2203.74	2105.72	2991.89	1250.96	3465.7	2566.95	3897.52	2466.17	5352.72	3351.69	3188.01	2696.93	924.744	3454.34	2277.19	8529.29	1501.39	1051.26	3516.41
O15204	342.365	235.81	272.729	240.667	632.804	583.238	670.04	84.2596	254.661	150.364	227.204	172.076	109.679	285.826	372.448	211.354	202.814	489.105	666.703	160.192	446.816	105.564	984.663	907.018	1212.8	622.937	637.078	281.386	969.714	282.344	196.39	285.319	1099.38	4190.31	555.473	462.798	827.427
O15212	140.893	125.99	85.6224	123.428	136.719	136.719	187.083	183.647	231.156	161.913	93.9504	136.719	55.4822	165.573	122.235	161.006	463.238	141.546	94.5605	151.276	151.276	151.276	48.264	112.849	81.4449	114.404	141.515	16.5634	81.4449	50.0404	135.142	46.2313	0	0	0	0	0
O15229	194.081	119.427	194.081	194.081	194.081	194.081	265.482	100.804	755.974	99.772	194.081	352.58	194.081	0	0	172.621	0	0	0	0	0	0	467.114	237.138	233.76	418.013	212.229	653.319	297.401	201.877	84.3378	214.082	156.303	0	0	0	0
O15230	1220.96	991.546	998.404	475.719	1593.62	2072.7	1856.29	666.539	1379.84	792.779	1635.81	955.357	570.997	1796.21	998.62	530.101	2767.2	418.05	1376.1	1085.48	1524.06	1254.47	848.866	1399.15	1632.08	2400.7	1090.99	1492.32	1022.48	1005.53	570.984	1907.34	724.335	2108.43	2492.21	722.381	1453.53
O15231	98.7923	30.2903	147.685	93.669	102.058	172.2	62.7301	255.048	81.6581	77.0557	84.2882	58.7597	23.2916	202.153	425.178	24.2958	203.075	18.9891	87.8941	135.658	135.658	135.658	125.017	72.5154	74.9982	70.4204	183.871	60.8692	42.8326	217.376	2016.31	34.4418	220.947	382.57	132.032	220.947	220.947
O15240	38718.6	53337.6	24425.2	16425.4	31308.5	53337.2	63187.1	7640.48	29005.6	17847.1	17580.8	35185.9	1207.57	57320.3	3290.03	36038.7	67692.1	8901.15	14975.5	6877.3	19581.2	1033.91	24879.7	27592.8	76318	6899.87	2751.99	2006.24	5369.12	109375	6729.21	51367.5	8761.24	1769.63	32458.7	37785.9	666.49
O15243	60.0438	59.5165	59.7802	60.8406	59.7802	59.7802	64.0059	45.3298	48.0032	49.9957	68.8102	40.8422	99.7859	0	0	92.3034	0	0	0	0	0	0	62.2045	71.2543	71.2543	60.7135	84.9585	71.2543	89.2984	58.9472	71.2543	85.0949	0	0	0	0	0
O15244	567.757	484.04	234.475	438.24	420.056	796.632	237.341	177.607	570.978	1651.06	355.054	401.872	368.941	165.857	183.186	413.328	320.261	724.829	523.968	320.261	320.261	311.897	256.034	943.839	503.355	1394.71	224.227	840.932	469.071	364.497	183.706	726.199	0	267.444	366.87	267.444	0
O15254	0	0	0	0	0	0	0	151.15	0	0	33.182	19.8887	0	36.1343	0	0	0	0	0	0	0	0	49.3535	20.0087	27.3591	49.3617	126.452	49.3617	60.8758	166.94	299.538	39.1829	139.803	0	0	0	0
O15258	46.3637	38.7541	77.2955	82.3036	79.7996	79.7996	50.9804	172.149	100.062	91.758	60.5394	79.7996	164.418	0	36.8836	0	0	65.3413	0	0	0	0	142.894	61.6831	137.225	33.0449	164.645	137.225	131.556	197.768	282.707	61.3333	0	0	0	0	0
O15260	0	0	103.632	0	0	0	0	169.122	0	0	0	0	0	0	0	0	0	0	0	0	0	0	0	0	0	0	0	0	0	213.896	604.008	18.5272	0	0	0	0	0
O15263	0	0	349.808	0	0	1863.24	0	524.681	0	0	0	0	0	474.265	1209.38	0	0	0	0	0	0	0	0	0	0	0	226.736	0	0	728.232	4014.56	0	0	0	0	0	0
O15264	0	168.913	0	0	0	0	0	219.525	0	214.549	0	22.0899	0	0	0	154.678	0	0	0	0	0	0	198.739	198.739	198.739	204.846	211.831	198.739	188.261	192.632	448.971	151.942	175.503	0	0	0	0
O15269	0	0	0	0	0	0	0	278.233	0	0	0	0	0	0	0	0	0	0	0	0	0	0	0	0	0	0	139.775	0	0	0	636.252	0	0	0	0	0	0
O15273	18.1818	17.6183	0	0	0	278.453	48.7855	0	0	0	0	0	37.87	0	0	0	0	0	45.0225	0	57.3817	389.672	79.9989	0	0	0	242.971	0	0	1281.41	0	39.1733	142.692	142.692	142.692	99.3364	392.329
O15294	0	0	23.5131	0	0	0	0	26.9396	30.2835	29.9626	0	0	0	0	0	0	0	0	0	0	0	0	0	0	0	0	26.1847	0	0	0	127.84	0	0	0	0	0	0
O15296	0	0	162.909	777.426	0	0	0	275.961	0	0	643.262	0	0	0	0	0	0	0	303.687	0	0	260.066	292.734	292.734	292.734	192.219	63.1157	938.145	109.574	394.51	517.945	292.734	0	0	0	0	0
O15305	389.96	201.176	406.117	352.815	151.28	192.992	218.693	302.236	430.202	341.43	300.767	197.756	505.128	146.126	371.03	146.126	0	258.648	0	0	0	226.226	177.499	343.77	99.7342	211.531	203.305	355.224	331.647	244.218	959.824	193.65	317.212	114.113	0	114.113	0
O15321	0	0	503.522	0	0	0	0	218.233	0	30.2815	0	0	65.683	0	0	0	0	0	0	0	0	0	0	0	0	0	0	0	0	59.6355	211.209	63.9693	0	0	0	0	0
O15327	0	0	0	0	0	0	0	113.403	0	0	0	249.74	0	0	0	0	0	0	152.883	0	0	0	0	0	0	0	370.575	0	0	127.01	56.5833	0	879.055	0	0	0	0
O15335	153.027	0	0	0	0	0	0	0	178.218	28.3823	18.9689	0	120.285	0	1698.59	15.4073	0	0	0	0	0	0	41.6143	37.1473	41.6143	226.098	41.6143	41.6143	408.381	46.0812	14.9503	11.2679	0	0	40.5016	341.889	0
O15354	0	0	0	0	0	0	0	0	0	0	0	0	0	0	0	0	0	0	0	0	0	0	0	0	0	0	0	0	0	0	0	0	90.6593	0	0	0	0
O15357	56.1541	51.3363	56.1541	56.1541	56.1541	56.1541	56.1541	128.611	160.809	108.917	25.3467	40.393	56.1541	0	0	0	0	0	0	0	0	0	0	0	0	25.2546	0	0	43.8652	32.0717	0	0	0	0	0	0	0
O15371	306.011	154.097	214.727	122.143	227.31	227.31	227.31	324.325	246.442	142.975	136.346	265.709	239.894	0	0	61.4538	0	171.572	0	61.4538	499.079	0	200.085	162.774	254.622	171.491	200.085	191.895	195.807	519.748	398.631	210.514	0	0	0	0	0
O15372	22.648	29.9205	99.625	27.9202	29.9205	82.5282	25.0315	33.6918	16.0211	29.9205	29.9205	31.9207	29.9205	252.494	542.062	137.913	252.494	302.214	164.24	252.494	252.494	252.494	249.136	517.1	148.71	216.717	81.108	148.71	130.612	82.5577	326.742	28.4331	119.052	119.052	67.025	119.052	218.558
O15374	49.5792	0	61.8268	0	0	0	0	0	0	183.92	0	0	0	0	0	0	0	0	0	0	0	0	0	0	0	0	0	0	0	0	0	0	0	0	0	0	0
O15382	127.737	44.0593	201.23	44.7426	75.5991	60.4683	75.5991	78.0641	64.1539	121.874	75.5991	6.47026	98.1573	47.0113	1589.19	85.5814	0	0	195.537	47.0113	0	0	75.3898	61.6909	75.3898	131.181	59.0714	75.3898	86.2731	159.879	75.3898	25.424	490.371	0	0	0	606.258
O15393	345.677	628.037	496.204	1404.76	518.361	540.518	490.244	354.768	459.598	561.76	2159.61	1164.95	429.884	692.64	964.884	3279	1864.22	633.57	2164.37	800.307	824.965	3341.08	961.228	1251.19	2833.33	1149.22	1527.9	3160.02	1468.94	858.711	451.961	4443.11	244.201	457.895	698.272	671.589	217.729
O15394	614.4	492.026	489.315	1784.54	702.406	726.631	322.236	155.107	188.474	395.384	648.406	183.553	469.223	406.031	1651.22	761.218	868.834	718.228	1065.06	604.829	498.637	1060.17	570.61	973.236	317.141	758.645	899.625	903.842	663.161	261.696	622.785	296.782	1853.84	3420.07	775.893	1308.4	412.804
O15400	232.214	185.51	182.676	502.246	469.967	163.364	117.77	402.866	236.033	230.717	203.423	256.115	225.669	482.041	1414.05	558.056	452.443	183.223	274.648	375.867	299.29	159.036	294.546	224.95	359.599	171.664	191.255	207.11	243.691	465.298	291.655	317.95	897.317	246.654	246.654	206.583	246.654
O15431	77.4286	127.679	102.245	114.962	114.962	75.5737	140.442	44.3432	146.47	114.962	131.289	61.8711	324.475	261.255	962.163	575.031	341.307	58.3044	341.307	341.307	342.291	340.323	138.55	98.1002	138.55	138.55	124.646	199.259	933.735	369.927	138.55	31.7928	0	0	475.821	496.519	0
O15439	124.924	26.1643	59.3141	60.6923	66.4208	66.4208	67.7618	99.0135	65.0797	114.367	66.4208	22.0134	183.019	0	0	0	0	0	0	0	0	0	38.6679	79.7074	23.5564	126.639	79.7074	450.259	110.216	79.7074	79.7074	28.3906	0	0	0	0	0
O15444	0	297.425	0	0	0	0	0	0	0	0	0	0	0	2401.16	1928.07	2126.13	15257.1	2126.13	1277.63	2655.12	2126.13	1252.26	969.077	1411.83	1280.74	749.845	325.922	749.845	592.726	350.761	311.288	906.964	2641.11	0	0	281.271	0
O15455	141.379	170.922	170.922	271.827	170.922	170.922	30.6183	170.922	407.96	34.8146	35.5702	320.649	250.774	0	0	268.392	0	0	0	0	0	0	0	27.1865	18.3179	0	0	0	45.1812	0	0	143.17	0	0	0	0	0
O15484	273.289	216.258	322.66	260.112	266.681	332.416	284.863	205.911	323.146	390.071	244.732	84.4256	295.192	112.415	362.325	679.485	106.404	207.145	156.331	80.6004	175.261	133.963	402.545	392.992	373.304	465.803	566.83	841.91	336.581	270.139	407.199	283.707	214.372	302.786	162.719	555.87	391.199
O15498	65.6881	89.1566	68.3813	153.725	86.2234	86.2234	86.2234	119.734	92.3821	81.5846	83.2902	131.641	61.6927	0	63.7728	159.391	0	0	96.138	0	0	63.7728	78.9999	97.3421	78.9999	74.7496	51.0454	191.983	201.444	123.067	64.5667	67.2555	0	0	0	0	0
O15511	182.508	287.434	114.095	129.491	186.463	215.712	148.342	791.735	340.072	190.418	128.273	996.92	135.594	183.684	621.756	351.508	183.684	137.993	92.3213	183.684	623.348	111.682	188.531	173.64	243.317	98.8768	73.735	103.437	173.64	548.706	198.41	158.75	214.412	0	66.7215	66.7215	0
O15530	0	0	0	0	0	190.475	0	0	48.8302	58.8514	34.2929	0	0	0	0	0	0	0	0	0	0	0	19.6779	0	0	0	127.302	0	0	0	124.759	0	426.871	0	0	133.056	0
O15533	33.4717	149.076	108.26	149.076	149.076	149.076	162.799	362.756	135.353	196.841	87.2449	149.076	175.122	18.9996	0	0	0	0	29.411	0	0	0	130.906	130.906	130.906	94.8111	157.286	130.906	104.525	246.952	263.207	94.4513	0	199.485	0	43.0878	0
O15540	89.7389	0	0	170.515	443.211	0	0	41.519	0	0	42.3995	0	225.468	0	0	0	1057.01	0	0	323.779	0	417.526	0	0	0	0	0	0	0	618.973	68.9543	0	0	0	895.245	269.996	0
O15551	169.309	230.047	101.59	354.885	169.309	169.309	169.309	97.7588	138.06	169.309	287.273	113.013	223.595	0	0	366.417	0	0	0	0	200.972	243.286	88.2968	304.374	317.778	304.374	304.374	304.374	304.374	392.352	304.374	248.882	0	0	0	0	0
O43143	38.3098	54.9603	47.0841	35.9078	54.9603	54.9603	54.9603	101.565	54.9603	83.0646	54.9603	54.9603	103.049	0	0	0	0	0	0	0	0	0	28.5692	71.6914	42.5108	55.7806	59.1401	55.3573	46.8178	61.0022	164.021	55.7806	0	0	0	33.9801	0
O43149	0	0	0	0	0	66.7259	0	30.1937	58.0523	0	0	0	35.9707	0	0	0	0	0	100.069	0	0	0	0	0	0	0	0	0	0	0	93.7752	0	0	0	0	0	0
O43150	108.396	76.5628	60.6927	77.4478	83.2617	76.5628	76.5628	61.8078	75.6778	104.604	76.5628	26.0356	76.5628	0	82.5968	0	0	96.0208	0	0	0	0	0	0	0	39.1105	72.8448	0	0	0	55.2755	0	0	0	0	0	0
O43155	608.666	683.394	1125.84	430.597	439.14	332.083	802.924	977.617	1512.22	860.931	1047.56	1263.47	736.762	514.709	563.479	567.641	492.201	370.485	454.832	707.347	900.417	369.965	1136.84	1617.56	937.363	1144.04	2959.87	1480.5	1849.71	1006.44	1053.94	1306.43	279.678	430.101	639.459	509.668	350.535
O43157	69.36	108.723	80.971	75.1671	638.234	60.2333	207.515	100.472	72.5563	107.799	98.5503	93.1727	195.196	101.667	20.5707	137.483	161.067	110.346	180.813	290.401	324.507	36.5459	103.279	75.5876	197.841	282.392	145.158	196.608	164.636	130.871	172.356	102.89	190.503	190.503	110.142	190.503	321.614
O43169	0	0	102.317	121.829	0	0	0	93.3377	236.077	0	0	108.499	0	351.479	548.342	0	1333.25	0	341.449	0	0	0	45.9646	114.897	231.57	156.021	114.897	114.897	114.897	73.7731	222.195	64.6454	0	0	0	0	0
O43175	633.552	478.677	1042.82	1201.25	206.832	388.56	277.826	1459.36	2209.56	489.876	1553.69	1332.71	1385.62	427.878	242.458	644.83	695.005	350.75	435.876	233.695	263.382	480.392	1316.75	827.378	728.724	1218.73	924.362	1757	971.473	1098.23	5383.67	1100.03	534.589	758.7	446.932	142.475	306.737
O43182	0	0	0	149.699	0	0	0	0	0	0	107.921	0	0	0	0	0	0	0	0	0	0	0	50.2511	0	0	13.5427	0	227.85	0	0	0	120.741	0	0	0	0	0
O43237	193.324	133.744	162.201	160.401	160.401	160.401	138.663	212.646	263.796	167.049	137.952	158.601	144.128	263.839	861.881	53.7351	574.262	135.249	263.839	263.839	263.839	263.839	75.3388	136.675	75.5151	261.613	188.325	547.93	66.023	255.588	493.592	136.652	282.721	0	0	0	0
O43240	2471.47	447.586	643.931	654.179	664.426	849.275	677.234	1728.02	287.46	846.553	307.846	349.433	231.633	1900.56	2747.42	719.367	669.19	769.544	478.137	2239.76	430.257	144.937	206.823	199.323	341.48	343.58	1043.72	407.832	176.053	637.393	4224.71	210.743	880.048	880.048	1071.44	170.251	880.048
O43242	337.265	166.249	151.929	144.921	355.2	211.135	126.219	354.451	491.087	253.073	178.271	221.232	201.039	0	0	28.359	0	222.47	0	28.359	0	101.143	175.519	99.0138	283.032	187.859	128.054	250.538	159.713	236.681	542.781	217.285	0	0	6.78858	247.359	6.78858
O43278	2478.62	2842.83	4064.69	2916.56	4514.04	4871.92	3173.74	1040.45	1373.96	1333.82	2744.49	1677.13	1817.44	3747.16	10875.7	4598.3	9739.08	2700.81	3170.99	2309.71	3854.29	2659.18	2720.41	3461.21	2657.51	5207.26	6975.35	6901.32	5361.66	2053.64	3598.27	3247.84	9196.67	4467.5	5641.53	3222.47	2039.83
O43280	381.884	402.307	240.628	956.469	500.591	386.817	174.62	164.377	469.424	479.664	283.066	239.548	242.229	622.125	1026.22	144.714	471.692	81.8892	274.852	584.752	337.152	309.579	346.976	347.398	269.954	804.959	323.635	444.344	313.434	359.427	211.979	645.829	852.109	558.655	62.4427	413.515	703.795
O43286	20.7789	3607.36	2979.93	3965.79	9343.7	3384.66	3607.36	1589.26	4007.1	3840.72	3607.36	7341.25	2188.2	394.953	1082.98	3382.56	807.554	4470.34	1934.17	2498.44	7479.54	1959.46	5137.12	7309.33	5879.65	3261.19	1901.3	4717.52	5560.29	2318.18	10.3959	4717.52	7935.5	999.473	3181.54	1119.19	2150.37
O43291	566.548	356.497	518.674	388.094	795.404	678.836	295.472	217.524	550.834	257.368	416.689	701.492	287.587	6084.91	3145.99	816.216	9858.47	1045.93	2815.29	5138.12	5341.02	2825.8	1282.93	1375.1	1948.74	2010.88	1020.8	2191.8	1115	2941.82	682.204	1210.29	4562	1133.98	421.271	695.736	328.744
O43294	0	0	0	0	0	44.8005	38.0777	35.1575	0	0	0	0	0	0	0	0	0	70.9858	0	0	0	0	0	0	20.1829	48.0019	0	0	0	71.2979	21.3397	0	354.45	1644.41	32.2672	354.45	354.45
O43301	115.35	95.8143	157.058	242.426	159.826	72.607	48.0792	170.25	166.561	162.593	222.233	81.7868	174.409	0	407.537	223.592	213.345	213.345	0	0	362.999	0	146.049	185.898	274.879	140.462	145.095	157.208	174.272	182.292	188.362	147.709	131.05	113.323	76.184	113.323	113.323
O43324	87.0578	26.2713	58.7397	53.9558	65.0725	65.0725	65.0725	71.4052	109.565	78.3652	33.306	52.2755	78.7968	0	0	0	0	0	0	0	0	0	72.7738	64.5153	55.0063	84.4256	56.2568	94.0611	33.2397	64.5153	54.3625	73.8311	0	0	0	0	0
O43390	224.304	109.464	217.723	169.515	149.038	149.038	152.402	221.087	138.24	145.674	40.3014	149.038	131.264	389.866	508.011	0	0	170.734	235.725	170.734	0	0	193.007	195.008	277.118	192.674	175.805	172.423	202.495	301.144	967.616	138.173	0	0	0	0	0
O43396	256.785	289.812	279.624	500.275	603.855	858.356	245.48	330.618	286.717	258.324	329.217	228.752	257.054	468.598	101.092	487.64	1677.68	440.093	525.409	411.589	209.093	300.667	291.122	334.829	360.491	174.678	178.412	225.055	159.176	233.711	308.809	340.555	547.947	1256.48	223.592	101.844	384.551
O43399	429.451	293.751	367.232	228.424	716.842	429.156	288.547	409.73	285.709	179.217	110.112	267.314	236.226	264.212	724.672	274.125	955.306	394.86	410.932	193.149	155.15	260.37	234.442	377.563	98.6829	318.19	235.719	266.456	115.56	124.974	598.308	105.387	907.712	4976.15	419.25	395.384	1203.74
O43405	911.693	4452.72	1935.83	3547.93	19930.4	866.823	5908.04	1347.18	1134.83	3711.58	1854.79	7582.14	8055.62	3679.61	12178.5	3556.84	61961.4	12178.5	8866.34	13332.3	12484.1	12178.5	3154.85	974.823	3741.85	873.906	96.5013	164.38	572.365	2862.03	211.479	2625.21	26926.1	10273.1	10273.1	423.688	10273.1
O43414	58.4005	16.9262	65.2688	0	0	0	0	28.2907	0	0	29.6812	0	0	0	608.298	0	0	0	0	0	0	0	0	48.1586	0	0	0	0	72.5493	0	90.294	0	292.828	0	0	0	345.42
O43427	67.6867	81.8263	81.8263	81.8263	81.8263	81.8263	81.8263	81.8263	69.5477	91.6801	108.623	44.0137	146.049	0	0	0	0	0	334.392	0	0	0	31.6785	0	0	0	0	0	0	0	72.8355	0	0	0	0	0	0
O43451	2488.46	7248.34	14302.3	15949.7	9853.11	16294	14422	4985.87	8019.92	5277.36	9251.17	4987.77	7347.68	22048.1	23514.2	38042.5	11911.5	2023.56	8493.11	2557.03	34079.4	5808	9323.71	7260.86	3589.05	7529.29	9395.11	13536.4	4313.71	10844	4881.21	7393.46	2873.74	3463.35	8968.94	4317.79	7485.75
O43464	0	0	0	55.9848	0	0	0	180.952	0	168.038	0	85.1342	0	0	0	0	0	0	0	0	0	0	0	0	0	0	128.61	0	0	55.6296	176.573	0	883.764	0	115.73	0	0
O43488	1950.25	1194.14	1321.09	1857.33	896.146	955.427	776.038	1392.27	4664.53	2035.13	1366.34	1574.22	1255.68	956.997	1259.2	658.934	817.488	1151.57	580.441	561.983	546.671	726.967	1150.3	1202.2	956.282	838.138	1075.2	1026.33	1280.53	1006.48	2464.3	1932.19	730.095	4836.39	510.26	679.802	1635.72
O43490	801.978	1112.57	2586.43	1757.84	1051.21	1070.64	1158.61	653.648	1108.32	793.494	1514.76	1374.08	483.947	756.659	953.286	3169.76	1487.21	669.195	1410.82	969.694	1952	980.063	1555.27	1661.93	2205.1	1265.58	1441.62	1802.49	1637.58	1618.86	884.769	1749.49	588.314	1311.49	3523.14	2034.67	548.545
O43491	60.5753	62.5673	238.748	0	0	0	0	0	60.5753	0	0	0	0	105.241	9265.56	54.129	2388.55	276.874	396.161	1186.99	351.936	526.777	164.287	256.764	123.401	229.495	145.135	143.339	183.44	106.391	205.402	164.287	8271.43	667.595	667.595	281.154	667.595
O43493	257.399	122.869	253.328	371.143	615.096	526.603	542.693	255.364	126.3	210.781	253.16	454.482	26.894	1313.22	823.542	953.036	2178.33	980.242	892.626	2498.61	1296.98	264.417	347.213	453.358	1027.89	2022.51	1200.66	2392.76	468.592	793.005	185.072	512.347	472.41	472.41	140.77	593.146	472.41
O43504	107.612	56.1341	129.729	74.2831	444.992	181.613	272.622	65.496	189.631	142.667	88.5617	63.5693	169.124	112.435	298.694	74.2572	112.213	110.45	112.213	112.213	112.213	112.213	23.2282	64.8958	79.8091	161.84	120.785	111.533	79.8091	57.8469	199.24	23.5297	453.654	651.249	221.183	300.485	606.823
O43505	2050.89	3372.02	2179.34	2249.61	3120.27	2828.85	6189.54	2449.61	4785.75	3538.4	2584.53	10530	813.758	3067.36	107.296	2363.27	1255.59	1769.89	2223.4	2982.03	3771.8	446.606	5325.68	4482.25	4061.15	2264.34	1785.84	3544.6	2662.95	2405.41	3594.75	7946.98	1217.49	1788.54	2195.78	924.491	3346.11
O43508	94.4031	187.05	70.8389	94.4031	94.4031	94.4031	94.4031	94.4031	94.4031	113.379	85.1236	120.955	93.2392	0	0	0	121.992	0	0	0	0	296.055	127.299	141.84	0	0	0	0	0	0	58.3049	54.4582	0	0	53.7729	191.676	0
O43511	246.986	388.766	1433.74	636.363	457.902	625.821	449.371	395.499	147.069	628.394	306.073	405.314	1636.29	681.173	332.908	1091.96	294.933	1388.16	88.0524	723.837	194.906	279.378	70.7767	151.936	459.812	354.594	768.865	1301.46	65.9239	4136.95	468.685	739.379	164.058	509.834	148.002	855.609	1331.8
O43516	178.41	112.733	148.647	218.641	275.186	607.706	76.1865	117.792	540.96	168.259	79.0482	70.282	99.5101	165.465	424.371	92.8036	112.247	112.247	135.674	112.247	106.855	56.7094	87.38	99.6031	100.21	92.0671	84.6808	95.0402	36.6263	98.0134	95.0402	166.092	121.469	460.872	460.872	460.872	746.468
O43520	103.977	103.977	103.266	103.977	103.977	155.283	19.96	108.709	52.4074	109.66	115.628	103.977	55.1243	0	42.1807	172.358	0	0	90.6081	42.1807	70.4803	0	161.709	154.92	154.92	190.463	311.333	269.756	144.16	127.135	132.123	96.3564	2454.11	0	0	145.272	0
O43529	112.152	59.3233	60.0908	112.152	112.152	440.589	79.4719	546.048	112.152	112.152	112.152	178.118	112.152	104.161	99.334	104.161	183.054	243.213	104.161	104.161	69.2763	104.161	145.18	113.809	115.912	118.015	94.2514	180.217	153.992	115.912	107.514	111.265	226.703	0	53.1886	0	0
O43548	35.5458	0	0	0	0	0	0	75.8959	0	0	0	0	0	0	0	0	0	0	0	0	0	0	0	0	0	0	0	0	0	62.1311	173.862	0	0	0	0	0	0
O43556	975.112	975.112	975.112	975.112	6845.54	975.112	975.112	364.814	210.804	425.109	1321.77	975.112	1295.3	764.869	764.869	764.869	1237.42	764.869	327.391	1580.72	764.869	548.917	417.085	412.585	417.085	312.383	417.085	421.586	1284.8	274.324	551.272	417.085	2440.12	851.706	2075.42	1300	309.302
O43567	919.213	598.021	793.942	1981.84	828.12	1500.5	1300.78	349.898	862.299	746.84	675.121	979.245	512.423	1005.48	9843.64	1296.26	823.879	670.255	855.84	891.317	926.794	458.901	1420.81	780.177	983.795	2096.32	2465.6	1648.51	1201.4	1302.28	841.588	982.997	1844.61	2308.86	1380.36	850.112	3634.18
O43570	383.243	205.392	241.088	178.995	168.089	229.604	293.439	115.876	203.885	318.092	237.433	242.202	333.889	486.822	696.116	188.123	563.943	553.703	322.696	495.306	350.885	395.741	296.543	225.598	404.878	232.238	206.778	359.697	347.819	409.146	260.51	239.591	742.591	1751.6	436.489	522.671	2083.78
O43581	0	14.7816	0	57.5201	0	0	14.7816	30.1126	0	18.242	206.824	0	0	0	0	106.373	0	0	181.724	0	0	177.219	130.41	26.2976	100.046	268.675	111.706	288.481	99.9692	74.7046	111.706	123.365	0	0	77.332	0	0
O43583	88.8545	55.3443	24.3547	38.4546	50.6894	50.6894	50.6894	35.0332	51.8044	40.0731	64.2708	49.5744	102.324	0	0	0	0	0	0	0	129.801	0	0	0	0	86.944	207.831	0	0	244.318	0	84.0252	0	0	59.6749	0	934.693
O43592	56.7617	56.7397	80.0736	111.997	56.7617	56.7617	56.7617	160.539	56.7837	50.1468	52.3088	48.4451	56.7617	0	0	0	0	0	0	0	0	0	30.5693	63.6093	63.6093	43.4116	63.6093	105.523	63.6093	109.688	253.886	41.4596	0	0	0	0	0
O43598	534.817	659.652	174.514	634.272	361.465	128.095	107.823	274.767	269.934	454.278	448.162	531.481	170.289	264.026	436.946	416.331	791.786	457.561	212.188	613.745	595.031	124.266	527.069	248.568	473.368	316.94	458.023	226.665	91.584	570.498	32.5483	536.882	265.925	3709.32	314.351	970.925	431.628
O43617	150.179	150.179	247.52	246.998	150.179	150.179	150.179	126.75	71.2047	150.179	150.179	92.1866	175.263	0	0	0	0	0	0	0	0	0	0	0	0	0	0	0	0	0	184.557	0	0	0	0	0	0
O43633	1363.39	1381.91	1789.55	1307.94	803.326	2171.12	1532.35	913.739	1344.55	1157.86	1183.83	1805.7	578.556	1932.53	1003.27	2453.8	1522.55	910.823	848.955	765.113	1759.39	556.534	1515.35	1402.36	2315.02	1306.65	4458.53	1618.31	2107.88	1450.79	1484.02	2245.07	659.128	1153.27	1647.4	1803.75	643.949
O43639	190.781	319.918	146.681	143.936	172.299	255.349	589.128	333.452	619.56	451.552	117.853	428.442	126.675	0	312.677	278.89	101.807	101.807	0	0	0	578.77	244.696	229.177	101.382	149.422	238.444	229.83	162.084	1964.67	393.29	340.547	922.288	505.813	438.857	126.03	572.768
O43653	649.341	0	816.927	148.098	0	340.197	0	10.9787	10.9787	0	0	0	0	3349.94	5359.31	3061.19	2619.56	826.111	10535	2772.44	12732.6	1944.67	0	1468.93	0	0	1932.97	0	0	0	0	8.95566	1372.39	1372.39	1372.39	2521.67	160.021
O43657	135.446	256.933	144.355	224.036	165.828	157.719	154.861	158.505	366.67	194.648	514.094	321.846	199.058	132.495	455.688	662.503	295.928	176.672	339.842	138.855	252.014	340.49	250.193	182.945	219.384	332.835	142.651	376.313	357.764	161.324	139.641	142.152	100.187	0	100.187	0	812.801
O43676	280.6	280.6	280.6	555.347	280.6	280.6	280.6	281.372	140.085	221.299	232.141	280.6	530.737	0	0	0	0	0	0	0	0	0	177.919	182.861	408.49	190.006	169.289	237.173	237.173	510.951	411.582	443.167	0	0	0	0	0
O43678	103.354	78.9644	68.0613	208.688	91.159	91.159	58.9111	147.242	74.3452	91.159	70.3546	261.717	125.017	40.6053	40.6053	151.513	461.071	0	214.061	0	0	0	82.5722	82.6827	66.7138	52.0154	67.6323	82.5722	82.4617	129.843	320.475	88.9415	75.42	0	0	0	0
O43681	1351.62	708.555	843.357	1139.6	1300.38	650.181	544.397	1083.72	2278.68	1404.11	689.066	900.408	1183.56	310.508	1161.13	378.379	853.187	534.887	563.874	289.18	180.559	580.127	612.984	659.104	580.9	650.144	430.912	1058.5	612.405	990.338	1583.59	1043.04	261.597	272.948	272.948	466.629	272.948
O43684	0	0	138.198	0	0	0	0	169.634	0	95.0018	0	0	0	0	0	0	0	0	0	0	0	0	83.2239	165.791	113.874	165.791	165.791	165.791	263.457	217.709	274.205	109.432	0	0	0	0	0
O43692	266.486	114.051	144.823	709.198	697.738	34.805	4.20214	266.486	266.486	73.9499	3710.25	453.267	388.148	603.422	1588.14	1352.71	1331.75	1588.14	2027.54	1588.14	3906.63	1823.58	1407.97	238.122	4049.98	340.225	379.636	931.463	77.0781	917.744	287.901	379.636	1205.34	1205.34	3962.24	502.564	1205.34
O43704	0	0	0	0	0	0	0	509.966	0	0	0	0	0	0	0	0	0	0	0	0	0	0	0	0	0	0	0	0	0	0	0	0	0	0	0	0	0
O43707	1722.51	898.171	1692.62	705.686	1183.22	440.008	539.774	3612.52	1354.68	1512.64	907.725	705.086	1382.2	422.246	1139.36	266.175	995.626	1935.35	496.18	488.752	362.611	446.334	431.149	879.821	633.812	1109.32	1077.65	1108.93	739.578	907.752	6349.79	433.79	703.302	3240.92	575.24	863.596	1035.25
O43708	53.1018	37.9146	46.004	76.2602	59.332	59.332	63.2113	59.332	61.7272	39.3618	70.9111	14.2036	72.621	83.5764	107.239	75.7559	0	0	0	0	75.7559	0	25.6141	93.6443	86.1748	49.6446	86.1748	100.47	98.6752	34.2219	158.858	48.9	408.742	0	0	0	0
O43747	180.36	145.56	129.334	167.103	191.772	50.4467	203.184	294.685	209.245	99.5626	232.584	219.571	211.028	72.6273	0	198.579	105.002	0	0	0	72.6273	258.756	187.14	116.71	692.126	202.116	459.299	285.357	191.773	194.914	338.55	106.691	609.078	0	0	0	0
O43759	0	0	152.876	0	0	0	0	0	229.34	243.554	0	0	0	0	0	0	0	0	0	0	0	0	0	0	0	0	279.567	0	0	255.675	709.544	0	0	0	0	0	0
O43760	290.237	308.047	169.355	209.321	292.464	292.464	292.464	143.193	459.746	292.464	520.669	292.464	528.839	137.96	163.553	163.553	163.553	163.553	86.4859	242.357	215.648	163.553	294.169	201.791	562.184	294.169	294.169	294.169	255.088	861.59	76.6296	456.521	0	0	95.9062	264.082	0
O43765	148.257	105.17	170.949	194.011	146.086	122.226	267.491	143.915	156.711	114.981	118.354	97.5905	175.374	155.311	289.196	81.5404	112.23	112.23	106.425	112.23	112.23	112.23	118.257	104.855	129.366	156.283	129.366	185.126	91.906	151.592	121.041	162.682	0	0	0	101.787	0
O43768	395.551	109.301	208.079	196.075	181.086	291.431	122.079	94.9007	147.402	147.402	147.402	119.723	32.7986	182.822	1057.34	150.894	358.118	272.196	68.943	249.483	292.929	226.769	81.2389	99.9053	61.8889	99.9053	99.9053	99.9053	78.685	209.617	519.485	118.572	493.003	493.003	493.003	183.332	493.644
O43776	294.611	94.8231	234.309	299.768	385.63	261.396	161.9	247.413	191.372	267.729	236.615	44.9028	214.871	145.486	305.793	192.157	237.631	342.661	212.584	300.22	111.443	262.679	180.935	270.243	156.028	357.701	333.118	480.882	424.189	350.376	554.588	166.296	291.772	544.233	199.35	320.61	306.191
O43790	108.666	110.435	55.9225	110.435	110.435	110.435	110.435	2800.16	110.435	127.546	110.435	15.0642	265.741	0	0	0	0	2794.35	0	0	0	0	0	0	0	1143.73	1772.51	0	0	0	0	0	0	0	89.0893	0	0
O43795	261.592	217.316	347.686	472.07	200.088	277.763	275.09	549.115	189.328	271.009	543.107	272.418	441.012	107.572	170.577	541.707	170.577	336.39	144.771	170.577	137.554	196.383	239.169	519.324	253.999	387.54	140.273	243.486	234.52	322.977	338.365	183.499	0	109.573	258.909	109.573	0
O43809	141.497	0	127.199	0	20.7942	0	20.7942	81.8903	84.2141	45.9156	0	0	0	49.6052	172.641	0	0	0	10.4158	0	0	0	107.81	107.81	107.81	107.81	206.586	103.398	132.277	74.4988	299.213	57.0992	545.901	538.551	545.901	545.901	770.502
O43813	172.589	120.394	105.914	352.189	204.895	156.155	158.386	117.813	186.523	194.537	173.857	205.738	200.267	112.445	145.39	352.365	231.261	79.8461	178.334	145.39	145.39	106.081	143.517	179.498	351.09	283.248	203.187	361.037	240.646	157.404	349.142	206.658	0	0	0	128.091	0
O43815	66.3635	66.3635	52.7682	66.3635	66.3635	66.3635	92.3183	160.136	66.3635	59.9254	60.9512	66.3635	100.835	0	0	0	0	37.5079	0	0	0	0	0	0	0	0	101.521	0	0	137.565	415.525	0	0	0	0	0	0
O43826	45.4819	0	44.2068	0	0	0	0	62.6287	64.1299	0	41.1035	0	0	0	0	0	0	0	0	0	0	0	0	0	0	0	0	0	0	0	0	0	0	0	0	0	0
O43837	0	0	55.5532	0	0	0	0	0	0	0	114.533	0	170.332	0	0	0	0	0	0	0	0	0	0	0	0	0	0	0	0	127.227	161.545	0	0	0	0	0	0
O43847	0	0	53.9517	26.3452	0	0	0	77.5614	22.9281	30.0183	33.0037	0	0	0	0	0	0	0	0	0	0	19.3822	13.6716	56.5045	56.5045	27.5173	56.5045	85.4917	5.80754	148.513	197.157	56.5045	0	0	0	0	0
O43852	83.5443	142.874	91.9699	332.662	83.0675	111.286	206.166	97.4247	92.6013	79.8442	100.307	143.932	59.8873	313.159	354.244	198.113	608.867	169.407	402.485	81.7709	274.298	163.939	239.495	206.149	268.819	126.07	143.267	161.479	435.184	168.186	232.343	354.374	367.381	548.924	124.504	273.109	265.634
O43854	27.9469	129.688	127.574	34.1317	74.0904	224.415	95.8463	52.3345	50.4965	44.7656	100.146	157.578	50.7986	82.5631	91.6314	78.6796	91.6314	143.277	182.883	91.6314	100.7	30.3515	74.2029	122.066	76.7407	61.7094	78.8332	24.4031	74.2029	101.659	18.861	40.1704	0	0	0	32.6189	0
O43865	138.793	153.958	114.868	87.7551	138.793	138.793	138.793	143.997	126.74	192.57	138.793	210.245	133.589	0	0	0	478.719	0	1150.01	0	0	131.589	429.266	51.113	0	0	0	0	0	97.742	0	247.027	0	0	0	0	0
O43866	2941.57	1759.89	2141.18	2945.28	4081.19	10638.9	2566.74	1717	1859.74	3059.92	2143.76	602.586	1252.09	3351.81	5072.53	1842.31	1948.07	2646.64	1614.23	2283.92	2860.66	2887.48	2356.37	5793.97	2265.05	2665.71	3807.88	1475.65	3656.35	3034.4	3624.04	1804.54	2826.02	104.103	2404.63	1123.66	181.542
O43895	2782.69	3093.31	1886.21	1770.11	785.776	1178.62	1540.84	827.404	2447	2172.93	1357.26	2699.1	1823.73	701.994	1218	1634.64	572.15	843.889	658.864	531.254	1166.85	482.326	2406.52	3594.21	2267.66	3218.09	3567.93	3535.8	1863.97	2833.98	1576.33	3455.81	518.099	7703.83	1058.05	1824.13	860.963
O43920	95.1142	273.208	86.0125	98.4324	119.866	669.643	109.47	207.608	34.4106	1432.94	55.7142	745.197	130.261	48.9908	329.427	329.427	329.427	329.427	699.91	554.855	329.427	212.06	223.738	96.5689	2585.46	95.9842	274.138	81.5607	152.701	812.894	152.701	93.9001	297.814	0	0	0	0
O43921	518.981	668.247	522.957	717.875	876.481	1105.18	1234.12	469.641	447.007	754.537	636.8	641.176	899.33	2647.68	1431.79	467.034	408.92	175.543	1245.97	1727.33	776.861	1789.57	1756.08	577.477	974.24	1001.36	627.284	1499.61	1106.52	869.88	266.694	632.279	1599.58	737.099	516.582	509.514	957.616
O60218	377.628	80.4803	898.823	247.782	393.937	342.264	988.146	1426.75	175.508	464.22	240.045	108.326	359.946	148.175	410.778	165.278	165.278	590.043	165.278	165.278	165.278	158.744	144.903	155.874	82.8743	155.874	1279.43	244.446	98.3528	594.597	8261.06	63.2836	1667.15	49.8074	0	49.8074	0
O60229	0	0	0	125.704	0	0	0	0	0	0	152.5	67.8439	0	0	0	697.855	0	0	0	0	0	0	155.027	0	0	0	0	0	0	218.965	287.39	366.319	0	0	0	0	0
O60234	400.787	777.448	461.702	516.796	1047.84	577.022	347.336	929.203	344.398	697.209	217.406	199.702	564.451	183.645	788.185	290.554	1675.26	580.798	1101.49	2380.15	396.335	3312.3	179.336	682.161	78.218	666.793	593.706	822.946	520.619	593.706	903.731	220.924	8183.54	1169.5	4123.59	889.437	659.072
O60235	1864.46	136.731	514.682	182.927	182.927	182.927	182.927	1402.47	143.014	305.507	93.8804	25.2668	182.927	310.863	6217.53	0	0	230.943	97.4775	0	97.4775	0	161.783	105.828	195.914	161.783	1414.8	120.41	124.646	313.24	6387.5	28.9274	1270.03	179.28	179.28	92.6311	179.28
O60240	45.5479	220.933	177.406	168.606	2562.22	734.822	432.791	130.659	121.018	172.346	177.406	233.742	177.406	0	0	260.184	445.951	681.418	203.118	0	0	203.118	150.195	0	0	0	0	0	150.195	271.881	0	327.822	356.432	356.432	179.744	1605.04	356.432
O60241	43.7913	282.544	305.115	260.215	989.923	737.613	375.196	153.695	391.829	214.471	144.404	266.993	126.715	593.783	554.871	707.609	1619.62	236.992	515.958	743.953	509.428	212.8	468.578	538.042	378.267	322.267	476.141	475.213	298.26	340.323	51.4596	400.806	929.987	372.073	372.073	363.57	372.073
O60242	0	0	0	0	0	54.9771	0	0	0	0	0	0	0	392.17	464.814	184.843	645.27	327.821	263.471	327.821	232.223	327.821	188.697	39.6181	130.252	224.464	156.653	139.468	79.3805	130.252	63.342	58.7482	210.657	0	0	0	0
O60243	170.697	170.697	55.0837	170.697	170.697	170.697	170.697	44.0935	170.697	549.574	202.513	174.022	131.902	58.3389	0	188.443	170.226	0	290.483	0	0	0	412.123	53.2425	163.715	195.409	224.769	269.901	195.409	398.65	44.979	158.007	0	0	0	0	0
O60245	142.352	97.1006	56.8831	83.7768	85.3509	192.914	172.153	48.577	130.206	69.2462	9.48378	53.6254	86.9249	150.006	139.599	122.806	322.888	187.495	120.609	144.803	144.803	144.803	157.584	159.229	147.14	168.901	197.262	253.481	131.405	121.551	220.586	76.9272	341.057	491.39	89.6205	281.792	311.424
O60256	312.167	106.15	114.397	204.293	195.79	114.355	133.302	193.802	351.438	197.778	159.038	207.402	253.603	129.79	0	0	205.956	0	129.79	0	0	0	158.684	272.884	272.884	272.884	95.823	272.884	89.4056	334.469	279.759	278.228	0	0	0	0	0
O60259	354.856	240.537	161.974	222.259	222.259	360.841	791.881	313.752	147.271	183.132	222.259	195.721	38.5052	338.402	1116.01	338.402	338.402	412.378	335.307	338.402	338.402	98.974	154.344	204.12	253.896	89.1633	317.096	204.12	152.347	261.179	370.945	21.0956	331.4	0	188.018	0	0
O60262	155.998	202.931	340.904	253.626	244.596	481.848	286.691	295.522	221.286	214.867	235.566	349.359	217.576	108.758	237.809	776.245	212.782	421.06	149.17	237.809	492.66	237.809	349.439	268.279	504.373	659.646	230.463	486.943	776.568	393.526	115.036	564.712	0	0	0	205.411	0
O60271	922.394	314.4	462.188	578.275	535.748	327.433	489.564	254.529	1289.84	744.824	654.593	488.566	1209.8	286.393	413.688	360.218	266.268	199.386	251.527	266.268	266.268	156.461	374.799	387.633	860.893	295.685	611.823	396.401	299.038	296.165	530.751	458.296	132.451	149.477	166.503	97.8667	572.387
O60279	109.747	171.826	75.3323	51.5943	1042.63	319.871	244.448	63.6563	136.433	55.795	122.254	80.49	285.631	231.563	1077.78	131.764	1734.71	205.139	496.368	708.796	318.33	363.441	212.182	359.951	131.229	427.871	279.624	293.046	267.556	81.1214	217.233	135.129	390.662	3626.36	380.741	369.965	1334.37
O60282	311.235	353.686	209.061	366.882	341.953	322.235	152.785	543.087	470.228	180.519	538.819	330.221	427.938	90.3698	393.855	196.401	200.936	85.2839	130.049	196.401	196.401	294.657	208.913	157.039	419.853	267.136	164.886	1232.9	293.362	454.311	817.866	296.891	0	0	171.307	75.7478	75.7478
O60291	0	0	0	0	0	0	0	92.0367	0	0	60.0782	84.2229	0	0	0	70.9866	90.0327	0	0	0	31.4861	0	91.4393	91.4393	91.4393	91.4393	57.3084	112.991	190.48	91.4393	91.4393	33.9174	0	0	0	0	0
O60308	28.4619	28.4619	28.4619	35.6964	28.4619	28.4619	18.6041	17.7102	42.6469	28.4619	28.4619	44.5527	2.42734	0	24.3501	62.5664	0	0	0	0	24.3501	0	93.2136	18.1116	53.0546	41.3502	105.629	147.898	61.7024	82.4722	84.1872	52.1886	150.132	0	0	34.7401	0
O60313	71.8535	48.4983	43.4888	46.407	48.4983	48.4983	48.4983	72.4726	62.228	34.738	60.7082	15.1348	48.4983	0	0	0	0	0	0	0	0	0	37.05	37.05	37.05	38.5728	13.8857	37.05	36.9548	38.7828	178.551	22.722	0	0	317.52	0	0
O60343	132.881	58.9481	241.739	132.881	132.881	132.881	132.881	92.7623	144.148	132.881	134.499	70.8021	132.881	0	0	0	0	0	0	0	0	0	203.222	82.5584	203.222	172.008	203.222	370.653	203.222	295.89	211.999	194.446	0	0	0	0	0
O60346	71.6417	56.2903	121.766	77.1334	63.966	308.776	85.0984	28.7778	44.5549	40.8266	52.1446	63.966	63.966	0	0	107.299	0	0	0	0	0	0	29.6805	57.239	45.2868	45.2868	86.4503	27.7532	68.1974	45.2868	45.2868	33.3347	0	0	117.897	130.44	0
O60353	0	0	0	233.176	1842.5	86.6362	232.567	0	0	0	119.374	86.6362	231.917	334.674	418.282	114.148	359.864	262.765	359.864	524.043	359.864	385.055	121.79	73.7952	117.604	117.604	205.542	81.7072	127.42	117.604	117.604	113.418	1196.14	0	216.65	0	0
O60437	2089	392.319	2279.38	442.56	527.853	862.182	409.41	5474.79	1109.92	1448.65	419.568	259.419	269.847	553.04	2114.36	334.916	683.581	1611.75	470.342	263.572	325.667	97.4091	574.563	301.838	575.801	273.926	3048.22	484.446	416.094	2162.07	14280.7	280.065	883.102	3551.86	328.968	377.614	630.358
O60443	207.379	61.267	169.496	433.954	143.976	143.976	126.445	147.765	101.619	152.41	143.976	140.186	122.527	0	0	14.3088	0	0	0	0	0	1	201.869	417.412	201.869	174.117	201.869	201.869	201.869	239.855	201.869	101.468	0	0	0	0	0
O60449	97.3635	106.31	86.5022	151.446	100.603	184.827	193.194	98.4364	68.3131	100.692	100.603	97.5127	100.603	387.272	410.27	64.5133	116.069	22.5088	145.909	198.246	40.053	86.229	119.779	93.8322	132.203	57.1623	142.039	316.108	130.371	173.443	122.924	116.172	166.669	166.669	166.669	93.0357	387.163
O60462	88.0387	107.797	174.433	120.792	219.43	34.7964	100.048	68.7185	204.82	108.197	80.2294	81.2058	122.874	114.482	140.018	148.296	457.224	131.74	221.191	450.304	73.9734	66.4311	144.194	106.319	148.32	126.713	150.712	144.194	145.72	56.8452	133.363	151.271	0	0	105.571	84.5469	84.5469
O60478	0	41.1445	52.3033	131.111	0	0	0	0	0	0	0	34.8027	0	0	0	0	0	0	0	0	40.3624	0	0	0	0	0	0	0	0	23.5327	316.027	11.983	0	0	121.921	0	0
O60487	60.5633	176.748	148.834	162.791	162.791	490.867	297.479	27.8552	185.093	162.791	123.368	218.452	85.4833	416.383	906.83	253.119	196.941	196.941	140.762	196.941	138.592	118.364	210.701	224.442	293.305	257.425	423.474	418.666	317.96	281.378	440.479	192.253	658.28	287.603	161.192	72.0984	414.014
O60488	205.704	169.343	94.7356	622.874	784.43	98.0844	89.6182	260.681	134.261	110.72	247.173	246.231	288.964	0	135.429	246.021	0	64.0503	64.0503	0	855.834	0	159.314	198.82	189.905	61.0492	101.144	151.431	135.728	351.454	158.111	201.089	0	0	364.235	0	0
O60493	249.816	86.2646	127.237	179.277	150.045	333.375	154.844	187.184	144.7	109.473	114.935	145.246	291.721	96.1973	0	111.036	330.237	191.821	0	96.1973	0	0	142.941	224.852	189.811	224.245	383.151	294.328	171.799	118.417	517.085	167.242	89.7717	0	198.543	89.7717	0
O60494	10604.8	13544.6	21602.6	25886	7227.69	26870.3	14972.3	8776.79	17623.8	8511.58	13582.7	12003.4	14281.4	38802.7	39375	18669.3	19690.5	10200.5	10224.2	6356.19	30125.1	5634.12	19331.6	11514.9	11103.9	9964.8	20199.1	18563.9	14307.1	10358.8	10950.1	19122.6	8037.93	7728.96	22702.7	13035	15928.9
O60500	20.2	167.247	37.1592	188.376	67.88	20.1484	38.6687	67.88	95.1534	61.2674	76.8684	133.605	67.88	12.0506	67.6552	67.6552	67.6552	91.9791	66.3516	67.6552	209.83	67.6552	202.2	146.629	209.171	64.3157	104.479	59.4434	74.5331	96.6473	68.5487	102.231	0	7.38146	7.38146	150.495	0
O60502	78.5375	63.0254	56.2539	131.819	78.5375	78.5375	78.5375	96.3561	119.89	78.5375	45.2681	78.5375	78.5375	0	205.162	64.9339	0	0	0	0	0	0	94.5686	69.7093	94.5686	90.3663	94.4083	94.729	91.2846	124.4	231.423	127.765	216.126	0	0	62.2122	0
O60506	277.213	132.569	320.658	98.5233	861.652	206.933	60.4054	448.862	142.422	215.803	198.063	39.6097	256.74	204.453	686.166	204.453	50.7578	204.453	72.6013	204.453	204.453	329.919	44.5339	98.8019	141.976	148.098	186.818	241.123	131.878	276.572	1004.3	150.253	797.122	388.985	41.0207	388.985	388.985
O60507	20.9287	53.6449	53.6449	53.6449	53.6449	84.7445	95.2107	43.1676	55.4468	53.6449	53.6449	50.9623	53.6449	58.8944	226.207	120.862	260.449	146.001	153.886	146.001	138.117	146.001	59.0131	128.941	46.9859	61.5451	115.528	67.6308	76.2203	44.9	75.9062	75.1408	142.924	0	0	23.6159	0
O60512	61.7318	154.604	108.865	154.604	154.604	144.703	188.275	162.744	204.852	181.501	137.446	312.631	101.126	395.318	237.836	100.752	546.422	184.906	167.098	182.013	369.203	211.371	121.521	186.374	484.825	182.015	148.506	509.739	175.404	351.156	114.834	311.578	83.6462	133.618	144.634	133.618	133.618
O60513	239.212	283.053	60.4561	239.212	239.212	239.212	256.59	221.834	318.895	239.212	71.4077	120.226	289.91	316.447	316.447	314.816	316.447	72.111	316.447	966.734	395.55	316.447	56.9982	263.848	131.509	106.975	263.175	289.771	168.47	131.509	110.494	123.038	0	0	166.23	325.043	0
O60516	0	0	0	0	0	0	0	0	289.203	0	0	0	692.87	0	0	0	0	0	0	0	537.486	0	120.804	0	214.896	93.3667	0	0	0	0	0	117.63	0	0	0	0	0
O60518	29.764	30.0074	49.9918	58.3933	46.451	46.451	16.7296	121.737	37.9434	69.461	46.451	58.4551	25.3805	0	0	18.4035	0	0	0	0	0	0	35.4545	0	0	0	0	0	0	6.63497	68.2923	12.8486	67.5211	0	0	0	0
O60547	133.49	87.8393	175.311	199.636	154.739	154.739	79.106	258.159	312.402	154.739	184.747	145.098	134.042	22.0229	280.743	154.385	154.385	178.357	154.385	154.385	154.385	108.514	181.808	154.087	124.172	216.503	109.582	244.796	154.087	68.624	263.676	97.8627	0	0	0	63.4622	0
O60568	167.717	419.458	455.892	259.768	415.145	192.186	182.558	410.831	476.862	371.701	461.341	660.717	424.453	113.17	202.304	311.077	207.113	501.273	301.056	164.154	197.494	164.99	591.338	674.42	470.653	164.614	153.759	203.141	426.906	290.578	274.549	765.562	185.16	185.16	361.05	155.1	185.16
O60603	277.319	157.659	176.646	123.949	168.452	132.12	395.868	160.258	279.584	189.514	145.579	327.777	78.8607	256.428	218.756	382.297	526.362	426.421	423.106	332.449	243.594	102.998	319.913	339.778	604.291	264.36	411.861	348.522	533.327	179.606	260.304	301.547	349.473	858.53	208.887	177.44	603.258
O60609	0	0	155.766	0	0	0	0	0	0	0	0	0	0	704.203	1986.02	704.203	960.306	704.203	440.031	450.604	858.258	326.557	225.07	422.456	298.55	267.88	957.027	209.346	221.905	267.88	359.277	166.208	1920.87	0	0	0	0
O60610	126.534	130.751	132.285	98.8583	429.721	158.124	53.0591	251.979	213.978	148.503	103.438	107.534	244.86	53.7639	56.6246	0	0	0	0	10.8239	10.8239	84.7272	95.8635	54.4327	54.2735	97.7362	83.2379	47.3904	54.267	124.612	288.919	151.825	246.002	95.1851	0	95.1851	0
O60613	272.671	259.799	298.256	199.992	366.05	918.118	636.286	310.727	82.3621	261.691	250.628	600.283	254.949	623.238	186.402	492.995	539.911	694.656	333.754	208.99	154.83	228.722	287.419	506.887	285.421	559.16	700.51	942.119	924.805	245.206	503.838	534.261	279.514	252.578	318.347	225.642	155.62
O60635	5750.98	3453.76	8063.42	8575.24	10338.2	8505.49	1844.86	1215.23	2700.93	4788.17	7647.65	1486.7	5898.04	3791.24	21841.3	16732.4	1813.09	8846.57	14253.3	9552.28	14116.5	2293.39	5926.29	13635.2	2677.43	9303.7	27693.4	11306.1	16694.8	3870.25	1741.44	2462.56	2567.66	406.411	12754.4	5653.66	16931.4
O60637	0	0	337.874	0	0	298.026	0	270.443	171.717	156.49	0	0	0	138.84	0	674.176	0	0	0	0	0	23.4238	0	0	0	0	446.935	0	0	398.52	1787.9	0	0	0	0	0	0
O60645	262.801	0	45.0091	0	0	0	0	57.4894	44.0665	44.1278	157.38	44.0665	0	139.012	0	0	0	0	0	0	0	0	108.996	187.17	38.775	92.4638	144.431	192.674	142.501	100.671	303.518	33.0296	0	0	0	0	0
O60656	43.9574	171.011	75.3957	341.072	202.225	202.225	202.225	220.76	451.237	71.8385	195.33	291.401	317.281	0	0	180.418	0	0	46.8378	0	46.8378	0	268.338	78.6723	493.624	610.727	250.254	240.311	134.479	303.804	148.96	647.915	0	0	0	0	0
O60658	44.3081	42.2869	86.4662	116.247	75.4954	75.4954	92.4104	71.5414	94.2007	62.2896	66.8424	79.4495	75.4954	66.7808	0	203.22	0	0	0	62.0769	84.8749	62.0769	230.323	122.34	176.432	41.1641	122.652	125.616	122.496	102.792	122.496	102.364	0	0	0	0	0
O60664	276.927	272.767	422.42	166.446	463.957	396.03	452.185	1152.57	660.951	186.121	175.591	374.098	137.798	176.15	2624.86	138.703	505.478	501.899	47.5069	208.481	175.732	89.2605	78.9724	88.6309	120.316	113.934	218.457	281.56	128.895	545.318	1346.78	129.729	186.656	1623.97	155.605	172.336	1426.89
O60667	0	0	0	0	0	0	0	0	0	0	0	0	0	0	0	667.1	1110.51	0	349.843	252.808	0	0	0	0	0	0	0	859.204	0	454.744	0	0	425.852	0	0	0	0
O60684	8.89878	132.894	132.894	30.0725	132.894	132.894	7.36794	191.05	210.234	173.415	132.894	174.129	16.1609	0	0	32.0692	0	0	0	0	0	0	97.4566	108.398	108.398	108.398	42.3209	79.1263	343.837	220.37	426.015	108.398	0	0	0	0	0
O60687	0	0	0	0	0	79.091	0	203.454	0	0	227.977	0	0	0	0	0	357.185	0	441.535	0	0	0	0	151.06	0	0	0	0	40.8725	0	0	142.847	0	0	222.796	0	0
O60701	370.422	108.99	136.716	109.056	271.964	83.1461	53.9402	135.839	370.202	161.395	162.532	150.048	128.298	112.406	156.318	127.217	154.48	48.8846	208.652	262.222	250.91	152.642	164.945	150.167	245.339	223.368	171.317	249.551	143.658	190.526	266.641	110.916	162.732	182.084	197.034	167.133	775.72
O60704	167.407	371.033	369.536	402.139	1690.16	473.997	1287.18	306.804	441.407	317.776	688.745	885.919	388.549	297.097	466.268	314.923	2839.32	634.065	557.129	1864.26	344.335	215.817	448.454	448.106	1347.76	774.891	514.356	564.54	406.283	930.365	643.412	1299.57	1766.15	1939.71	366.922	548.525	409.988
O60716	146.571	61.0805	273.103	147.209	102.257	146.89	44.4046	603.657	268.185	261.526	119.575	111.018	172.056	110.471	196.503	78.0454	0	197.807	0	0	78.0454	0	100.876	124.298	222.744	146.823	325.886	213.732	210.886	509.551	1246.08	653.796	0	0	91.9375	135.14	91.9375
O60749	209.223	101.638	232.789	149.332	234.911	147.396	43.1142	279.662	419.564	389.287	239.431	349.421	237.033	0	0	166.519	103.072	140.255	103.072	0	0	154.116	112.149	109.701	151.069	92.6493	149.783	109.113	109.154	109.518	192.3	161.561	0	0	0	72.8087	0
O60763	242.923	116.008	188.486	130.68	198.982	134.434	102.979	688.831	273.922	378.118	155.395	135.232	164.786	77.8477	380.51	125.55	146.127	123.574	50.445	151.677	70.5593	91.2953	101.115	92.7558	154.552	149.318	258.69	125.624	126.939	307.197	598.357	119.242	181.389	809.782	76.4365	92.4793	919.836
O60784	520.165	194.598	473.98	420.167	695.475	515.503	392.458	678.378	317.183	425.024	391.38	196.743	501.221	107.729	1210.69	381.336	1028.81	382.626	160.384	361.922	342.508	168.888	279.19	361.757	261.936	477.286	879.574	313.233	544.756	375.299	1827.16	323.942	453.077	345.548	238.02	202.573	735.77
O60814	737.928	614.654	366.935	366.935	366.935	366.935	253.92	1453.04	269.966	372.968	128.323	366.935	360.059	393.339	386.127	386.127	386.127	187.305	569.327	386.127	200.45	386.127	462.203	260.239	260.239	260.239	260.239	260.239	136.274	535.349	260.239	215.128	0	0	0	348.789	0
P57053	737.928	614.654	366.935	366.935	366.935	366.935	253.92	1453.04	269.966	372.968	128.323	366.935	360.059	393.339	386.127	386.127	386.127	187.305	569.327	386.127	200.45	386.127	462.203	260.239	260.239	260.239	260.239	260.239	136.274	535.349	260.239	215.128	0	0	0	348.789	0
P58876	737.928	614.654	366.935	366.935	366.935	366.935	253.92	1453.04	269.966	372.968	128.323	366.935	360.059	393.339	386.127	386.127	386.127	187.305	569.327	386.127	200.45	386.127	462.203	260.239	260.239	260.239	260.239	260.239	136.274	535.349	260.239	215.128	0	0	0	348.789	0
P62807	737.928	614.654	366.935	366.935	366.935	366.935	253.92	1453.04	269.966	372.968	128.323	366.935	360.059	393.339	386.127	386.127	386.127	187.305	569.327	386.127	200.45	386.127	462.203	260.239	260.239	260.239	260.239	260.239	136.274	535.349	260.239	215.128	0	0	0	348.789	0
Q5QNW6	737.928	614.654	366.935	366.935	366.935	366.935	253.92	1453.04	269.966	372.968	128.323	366.935	360.059	393.339	386.127	386.127	386.127	187.305	569.327	386.127	200.45	386.127	462.203	260.239	260.239	260.239	260.239	260.239	136.274	535.349	260.239	215.128	0	0	0	348.789	0
Q93079	737.928	614.654	366.935	366.935	366.935	366.935	253.92	1453.04	269.966	372.968	128.323	366.935	360.059	393.339	386.127	386.127	386.127	187.305	569.327	386.127	200.45	386.127	462.203	260.239	260.239	260.239	260.239	260.239	136.274	535.349	260.239	215.128	0	0	0	348.789	0
Q99877	737.928	614.654	366.935	366.935	366.935	366.935	253.92	1453.04	269.966	372.968	128.323	366.935	360.059	393.339	386.127	386.127	386.127	187.305	569.327	386.127	200.45	386.127	462.203	260.239	260.239	260.239	260.239	260.239	136.274	535.349	260.239	215.128	0	0	0	348.789	0
Q99879	737.928	614.654	366.935	366.935	366.935	366.935	253.92	1453.04	269.966	372.968	128.323	366.935	360.059	393.339	386.127	386.127	386.127	187.305	569.327	386.127	200.45	386.127	462.203	260.239	260.239	260.239	260.239	260.239	136.274	535.349	260.239	215.128	0	0	0	348.789	0
Q99880	737.928	614.654	366.935	366.935	366.935	366.935	253.92	1453.04	269.966	372.968	128.323	366.935	360.059	393.339	386.127	386.127	386.127	187.305	569.327	386.127	200.45	386.127	462.203	260.239	260.239	260.239	260.239	260.239	136.274	535.349	260.239	215.128	0	0	0	348.789	0
O60825	171.96	138.349	217.487	271.265	296.028	232.601	232.601	245.075	337.589	195.146	186.856	232.601	389.395	0	0	127.502	0	67.9157	0	0	67.9157	292.993	171.279	193.256	75.8045	153.133	93.5477	218.33	122.057	172.029	364.798	182.48	0	0	340.882	120.179	0
O60826	34.9828	34.9828	21.6182	34.9828	34.9828	34.9828	34.9828	71.311	57.5113	47.0598	33.9933	34.9828	27.5194	0	0	0	0	0	0	0	0	0	44.6541	44.2092	44.6541	22.0538	44.6541	44.6541	76.4071	45.0989	45.9803	39.5317	0	0	0	0	0
O60832	0	0	158.985	0	0	0	0	100.301	0	0	0	0	0	0	0	0	0	0	0	0	0	0	0	0	0	0	0	0	0	162.01	291.154	0	0	0	0	0	0
O60841	120.758	104.297	75.8459	85.8605	104.297	104.297	104.297	110.221	116.002	136.851	101.695	104.297	78.0482	0	0	102.299	0	0	0	0	0	0	129.217	60.2088	129.217	121.138	161.251	137.296	104.51	216.302	329.854	101.501	0	0	0	69.69	0
O60844	209.589	207.79	66.3645	216.593	192.63	192.63	179.062	192.63	191.069	41.3728	217.824	215.068	127.277	0	181.946	124.418	0	72.8165	199.548	0	72.8165	0	425.129	561.398	556.978	319.032	58.2234	178.043	197.926	200.68	96.3125	266.636	0	0	0	39.5542	0
O60869	106.297	95.3512	72.6747	27.8006	72.6747	72.6747	82.1697	83.0921	53.2672	44.5328	55.5336	65.5231	80.9211	103.835	243.446	86.3935	72.4259	58.4583	53.288	72.4259	34.3505	72.4259	47.7846	67.9489	68.8645	59.4309	67.9489	35.1315	95.8237	78.101	106.082	39.3842	16.6205	17.0781	106.458	17.0781	17.0781
O60879	321.423	142.713	119.089	55.441	142.713	142.713	83.5768	102.806	262.108	154.117	108.285	151.909	290.085	0	0	0	0	0	0	0	0	0	177.546	230.086	177.546	228.121	170.54	138.212	247.329	84.4355	192.63	77.7724	0	393.02	0	0	0
O60884	151.254	144.392	137.218	190.828	192.417	54.2421	105.267	321.123	269.902	313.852	194.006	308.28	270.608	281.947	801.832	371.506	497.144	191.497	188.687	589.176	189.565	241.065	193.634	115.739	369.177	160.551	166.414	312.392	181.143	295.89	544.796	301.068	641.519	422.162	202.847	146.047	641.476
O60888	1181.23	2541.4	2340.75	3319.64	2884.16	5171.16	2734.78	1232.96	1367.96	1404.94	1352.16	6870	1823.56	11450.8	3516.56	2327.92	13282.1	3280.39	4075.92	11425	20817.9	4163.98	2362.43	1247.49	11633.4	1398.27	2214.21	2428.99	1197.68	12272.2	6753.63	3760.32	2152.6	3155.13	1693.82	2967.82	9942.1
O60895	0	0	0	0	0	0	0	0	0	0	0	1	0	0	0	78.1622	0	79.5815	0	0	0	0	0	60.1381	0	10.5712	80.8615	0	0	0	16.8733	0	156.553	0	0	0	97.6313
O60896	0	0	0	0	0	0	0	0	0	0	0	0	73.3187	472.85	780.811	780.811	2333.86	780.811	1039.32	780.811	780.811	219.114	364.298	98.1583	188.329	188.329	188.329	188.329	188.329	131.143	188.329	549.565	0	0	0	0	0
O60911	667.163	392.285	219.657	189.293	189.293	189.293	127.463	223.865	149.279	184.62	190.749	187.837	99.7739	259.092	1285.37	84.0544	251.346	291.622	336.54	193.183	243.6	79.7633	158.535	290.646	235.129	102.489	346.508	26.934	144.056	596.191	480.556	126.672	92.0222	191.978	191.978	191.978	205.295
O60925	242.461	160.389	200.656	269.453	192.416	297.012	175.503	184.175	377.116	175.217	148.829	331.734	165.42	266.641	1032.06	40.8703	233.991	181.476	198.094	198.094	198.094	81.8735	175.031	81.9813	62.2362	183.109	195.714	253.459	185.47	213.163	352.468	121.824	329.514	1532.25	91.082	516.484	703.453
O60927	34.7177	0	0	0	0	0	0	36.0924	60.841	0	0	8.36376	36.558	50.6895	274.396	0	0	0	0	0	0	0	41.8051	41.8051	21.8718	37.6975	41.8051	52.0633	41.8051	45.9127	161.305	34.6383	0	0	0	0	0
O60936	2.8498	0	47.4602	0	0	0	0	25.252	55.3748	44.8279	48.1021	2.8498	0	10.107	177.417	0	0	0	21.7176	0	0	0	19.1044	44.0797	52.0065	52.0065	59.9332	52.0065	52.0065	89.9207	91.2075	12.1999	0	249.58	14.6862	0	0
O60939	0	60.7314	0	0	0	0	0	0	0	20.4431	0	187.667	0	310.365	636.505	777.8	763.38	636.505	329.594	714.333	558.677	636.505	35.2103	166.831	447.376	48.416	166.831	166.831	166.831	166.831	166.831	323.234	0	0	0	0	0
O75015	67.1501	60.9949	289.492	71.7387	71.7387	71.7387	103.384	32.0821	62.8202	71.7387	71.7387	236.139	76.3272	423.648	496.006	62.3027	337.671	337.671	365.455	337.671	300.296	312.582	121.55	63.5518	266.585	180.2	190.516	273.01	239.181	248.864	247.361	87.9273	725.362	1006.1	521.68	865.73	2966.35
O75022	179.131	424.607	1062.62	575.425	3523.86	2429.04	426.929	519.126	642.528	393.853	1181.23	1254.08	888.215	643.423	475.065	226.697	894.1	464.022	1818.55	2765.41	1288.01	1109.03	758.791	130.044	572.636	125.841	642.956	506.666	190.133	343.76	327.706	352.95	1170.75	966.166	1862.05	477.572	761.585
O75051	37.2581	52.7699	69.8101	69.3718	52.7699	139.104	155.968	26.693	41.1191	29.5103	71.0539	48.0612	52.7699	118.505	77.7952	85.1151	376.571	118.505	151.943	114.991	178.789	118.505	152.189	106.637	115.212	133.892	90.0252	71.6973	106.815	61.8581	55.0047	104.875	78.9264	78.9264	94.7713	62.2691	78.9264
O75054	74.6469	76.0409	92.9618	76.0409	76.0409	68.9873	134.043	29.0758	118.759	172.068	75.5666	165.748	31.1735	128.438	133.827	133.827	123.424	204.906	136.316	133.827	150.361	49.1886	45.0323	33.8269	145.868	112.781	121.132	155.163	100.401	320.681	95.3052	99.0512	0	0	110.68	175.272	110.68
O75071	590.642	2350.39	1707.69	2003.04	2061.78	2004.4	3424.7	339.649	635.702	292.189	640.842	1466.47	1214.76	2749.38	401.569	2524.87	9911.04	975.452	2974.32	2090.75	1964.33	934.25	2313.87	2307.72	3047.91	1663.06	2157.14	946.009	1515.15	1370.58	1345.15	2496.9	1601.1	279.514	1451.28	1470.22	1460.75
O75074	81.1069	93.2177	639.886	127.867	123.662	192.285	1097.35	97.7059	213.596	41.8287	128.466	89.3781	37.3359	1672.83	319.69	227.217	222.723	101.185	168.331	116.896	679.586	268.629	370.353	521.869	272.609	477.81	471.706	668.934	391.907	548.128	403.123	362.08	103.444	203.588	203.588	344.186	203.588
O75083	898.346	1145.26	690.447	1458.5	954.084	380.948	414.439	2182.48	1585.94	1375.38	980.121	1884.14	1584.22	365.863	533.616	781.174	2927.1	445.283	589.87	787.1	198.374	788.087	1631.55	943.766	1316.17	431.276	375.79	604.855	619.848	2186.53	2584.3	1406.34	947.223	1696.05	271.764	326.143	418.534
O75084	2286.41	2173.82	1182.26	1819.56	1918.04	2318.52	3061.79	1540.2	1173.46	1691.94	1789.85	2413.27	1399.48	5335.64	12214.7	3961.99	10498.7	4169.04	3827.13	3116.35	5072.08	2135.57	2742.01	2295.41	6196.27	5494.09	2403.98	10676	4743.95	4468.3	6298.09	4103.17	5854.63	10057.1	2826.38	6240.98	3732.03
Q14332	2286.41	2173.82	1182.26	1819.56	1918.04	2318.52	3061.79	1540.2	1173.46	1691.94	1789.85	2413.27	1399.48	5335.64	12214.7	3961.99	10498.7	4169.04	3827.13	3116.35	5072.08	2135.57	2742.01	2295.41	6196.27	5494.09	2403.98	10676	4743.95	4468.3	6298.09	4103.17	5854.63	10057.1	2826.38	6240.98	3732.03
O75093	0	334.429	0	61.7859	432.548	0	142.676	0	61.7859	0	0	729.894	0	432.193	503.881	417.311	3775.28	503.881	843.306	1160.42	452.867	503.881	469.385	321.366	580.93	822.494	669.172	603.478	592.204	85.9578	592.204	652.768	4352.03	0	134.526	0	0
O75094	4.37034	165.982	155.699	153.972	200.653	471.574	355.733	140.056	126.14	70.5422	101.27	85.1594	52.6753	1890.02	6064.39	297.957	1771.47	221.26	1420.53	529.012	1746.74	315.724	879.845	1348.34	498.826	692.972	1285.56	910.884	744.962	219.347	424.97	714.236	863.098	644.728	194.873	242.026	900.731
O75095	118.87	121.525	59.5994	118.87	118.87	28.9227	292.136	118.87	111.141	118.87	181.354	118.87	118.87	338.845	182.395	237.693	224.758	111.882	224.758	224.758	338.07	101.455	231.521	325.916	551.479	318.024	349.649	302.539	241.235	228.939	77.5205	327.443	216.335	216.335	216.335	133.032	489.772
O75110	0	110.09	0	110.216	1236.64	0	0	121.736	110.09	0	376.619	0	133.929	0	0	176.919	0	0	92.1879	0	0	181.407	157.772	98.3065	157.772	370.621	71.5889	1457.21	245.524	67.4626	98.0207	217.238	0	0	0	0	0
O75116	65.0142	38.7334	65.0874	65.0142	65.0142	57.4784	96.4781	126.991	65.0142	91.8258	64.1765	18.8882	65.0142	0	0	0	258.065	0	0	0	0	0	124.389	91.6179	81.4548	147.114	124.389	157.844	117.535	124.389	179.069	124.389	0	0	0	0	0
O75131	1007.12	847.903	966.014	1325.35	407.1	744.418	395.85	826.783	1015.67	661.944	582.158	762.073	927.787	212.493	943.606	758.18	373.458	325.092	341.137	293.034	322.946	331.48	544.356	635.431	1492.82	685.611	357.977	419.398	818.127	725.505	574.795	1813.66	803.58	666.053	271.862	528.526	2288.76
O75144	3894.62	4592.85	2776.66	2986.42	1486.54	6997.3	16495.6	1958.27	7636.83	2819.79	3351.48	7583.06	1035.15	22347.1	1748.4	20336.5	12859.1	16866.1	11965.4	10581.5	8383.57	7577.01	16621	17731.9	16797.9	31071.3	25612.9	26815.5	18328.6	10301.7	10764.3	7364.33	22841.9	16352	2948.61	4508.8	7419.86
O75146	120.578	63.8264	70.3127	134.223	120.578	96.9108	120.578	135.832	166.734	245.622	68.3705	251.972	76.3712	0	283.083	158.958	0	0	158.958	0	0	0	114.069	47.0961	75.7292	152.232	167.966	104.213	105.759	363.578	482.867	95.7355	0	0	0	185.403	167.344
O75153	86.3478	73.756	54.161	75.8305	59.4285	563.473	10.3809	131.82	164.344	97.359	96.8651	72.1283	99.9663	14.37	49.5006	49.5006	49.5006	49.5006	158.889	94.051	49.5006	17.5427	87.2133	94.7919	40.514	92.1402	89.4884	92.1402	27.3431	137.603	197.343	108.914	0	38.3757	89.7798	38.3757	0
O75154	0	0	0	0	0	0	0	152.632	210.342	0	0	0	0	0	0	0	0	0	0	0	0	0	68.8528	68.8528	68.8528	163.402	110.438	68.8528	68.8528	68.8528	43.9703	62.0935	0	0	0	0	0
O75165	98.4899	57.57	50.5244	48.8056	118.737	78.0299	57.1167	169.003	148.568	127.75	46.8351	47.6462	108.592	0	244.615	45.2297	0	45.2297	0	0	0	0	27.9438	31.3094	48.1426	62.378	50.1326	88.6865	102.196	51.4986	113.12	45.4712	13.6551	22.8465	118.256	22.8465	22.8465
O75190	0	125.952	178.138	0	0	0	0	274.969	236.732	185.163	0	0	0	0	0	189.589	0	0	0	0	0	0	84.9231	157.685	127.739	157.685	157.685	157.685	157.685	338.899	315.646	157.685	0	0	0	0	0
O75191	182.372	156.992	32.9961	64.1929	156.992	156.992	230.582	106.385	397.086	200.453	131.611	183.784	125.896	166.072	0	0	106.287	106.287	0	0	0	0	107.403	618.977	111.086	447.872	303.679	265.995	265.995	226.188	265.995	265.995	60.4535	0	0	140.428	0
O75208	19.9644	0	14.2781	18.4062	0	0	0	0	15.2227	0	14.6782	0	26.0564	0	0	0	0	0	0	0	0	0	0	0	0	0	0	0	13.5184	0	40.6506	0	0	0	0	0	0
O75223	938.715	873.707	425.376	547.546	1150.62	733.819	346.846	595.048	365.027	373.274	665.986	852.081	499.688	1098.71	1726.85	392.5	1078.12	432.36	867.192	1593.94	878.265	1671.19	465.286	257.184	869.953	537.818	478.607	867.281	84.6333	1484.17	975.926	217.565	3033.64	4164.75	1585.01	748.939	1162.97
O75251	0	0	287.981	1073.99	0	0	0	241.094	0	152.47	130.891	0	497.578	0	0	1087.07	0	0	0	0	0	2083.52	195.435	201.153	99.4523	195.435	189.717	195.435	302.167	195.435	297.62	178.077	0	0	0	0	0
O75264	0	0	0	0	0	0	0	0	29.7303	0	0	0	0	0	148.768	8.24048	0	0	0	0	53.7497	0	0	0	0	30.0084	0	0	82.0444	0	0	0	0	0	0	0	0
O75306	343.526	48.884	202.18	282.801	294.94	294.94	294.94	472.069	307.08	392.349	217.958	259.615	592.609	0	0	0	0	0	0	0	0	158.608	218.37	223.449	205.582	244.263	177.789	121.232	327.561	317.701	639.544	233.521	0	0	0	0	0
O75309	814.804	928.579	930.408	1459.77	779.286	1005.82	1537.94	529.913	635.529	882.383	793.643	1418.55	1048.77	1965.88	986.321	1143.78	1092.47	864.369	860.774	1652.29	894.327	1169.46	710.222	799.476	882.618	868.227	969.863	437.292	828.555	982.549	568.631	1171.05	858.237	2390.19	1199.28	649.791	3222.33
O75323	0	0	271.887	188.683	0	0	0	211.221	0	0	0	0	357.555	0	0	0	0	0	0	0	0	0	162.114	67.3729	0	0	0	0	0	257.997	0	217.315	0	0	0	0	0
O75326	146.587	329.557	246.834	125.343	321.338	321.338	371.15	327.016	321.338	428.031	467.052	305.276	142.486	91.1793	308.977	308.977	308.977	427.347	173.611	430.601	353.861	264.094	380.392	605.446	623.2	855.1	681.143	377.1	771.832	570.025	292.449	758.601	0	274.87	451.041	274.87	0
O75339	775.609	1680.05	501.88	1119.85	1129.69	2013.51	2299.42	455.562	3780.4	704.246	1071.28	1049.77	507.277	4274.26	4123.29	3892.62	4134.41	1867.94	1971.51	2481.31	1912.72	1388.28	3116.75	5009	2555.04	4469.1	5812.32	3436.32	2847.39	1567.35	1797.75	2250.71	3802.88	3334.01	1220.46	3156.45	1479.07
O75340	6124.87	1470.61	4665.68	2114.56	1714.7	2674.06	1160.75	1373.91	2770.38	2045.58	1133.62	1130.8	1091.31	914.246	2817.47	1868.76	537.352	961.884	710.413	822.436	1194.1	888.052	924.198	1893.57	3450.29	6612.36	3221.58	4951.07	4119.27	1868.2	4268.32	3800.72	1971.45	1988.49	1328.09	2876.48	2495.63
O75342	184.924	172.164	104.128	184.924	434.817	184.924	411.365	332.653	203.986	104.64	135.181	127.022	197.685	0	0	70.3825	61.5943	0	56.1793	0	220.414	56.1793	225.084	196.104	171.384	526.462	276.864	227.501	227.501	498.593	755.067	95.9027	0	0	0	166.227	0
O75347	346.793	208.537	307.745	295.148	502.157	492.886	292.134	121.475	440.643	326.235	281.29	203.972	231.768	613.253	1285.83	288.924	1128.05	254.706	392.878	413.879	436.183	283.049	248.352	197.874	312.384	432.309	243.04	326.552	213.695	392.095	378.978	263.586	604.565	3652.59	358.651	320.584	1623.66
O75348	901.121	890.096	1025.9	2228.64	1027.41	797.555	528.599	1032.71	2668.58	1334.46	640.716	1091.77	1219	721.705	1728.47	592.113	912.354	1053.39	471.695	819.991	966.054	484.419	814.45	942.334	932.307	629.094	2223.12	570.416	689.361	1460.4	867.428	913.405	953.173	1546.51	987.222	1428.92	2087.87
O75351	298.966	481.987	712.722	757.299	429.897	1046.79	567.356	687.533	842.365	667.442	543.383	1061.44	354.988	1036.74	1113.71	1591.46	687.115	380.524	616.212	185.085	1240.91	256.038	761.649	577.596	1920.11	972.94	1588.81	1917.41	1253.64	1294.25	2226.13	1232.12	401.178	627.739	747.937	1334.13	507.541
O75352	51.5131	43.1745	178.864	122.075	122.075	122.075	44.4668	358.389	177.451	157.492	108.819	46.3494	242.536	0	0	59.4026	0	0	0	0	0	0	96.0439	55.8597	73.7346	200.37	238.577	132.539	196.185	183.462	469.039	95.1865	0	0	0	0	0
O75354	417.114	238.27	272.451	132.352	273.394	686.965	449.468	143.086	259.848	274.336	361.519	518.175	160.714	260.773	546.236	307.452	276.083	403.063	70.3807	127.564	291.392	157.621	372.074	294.893	257.583	377.62	598.805	530.423	409.148	291.809	265.637	428.727	435.018	234.321	251.852	216.79	135.546
O75356	91.4623	15.3623	90.0243	119.542	337.208	21.2291	85.9998	51.3557	139.166	174.149	39.9959	78.4583	179.536	52.3373	173.146	53.8622	173.146	302.787	175.306	502.066	173.146	170.985	113.156	68.7612	58.5955	161.781	133.629	206.661	96.0619	73.2853	130.249	113.156	240.3	1252.34	138.387	264.03	281.443
O75363	239.638	155.814	175.619	48.3211	227.445	227.445	560.716	227.445	275.999	229.623	269.061	111.202	45.7354	118.108	719.523	40.0698	154.097	143.735	288.188	154.097	193.524	154.097	82.367	44.273	428.115	126.696	105.019	204.624	104.535	310.122	152.834	71.2191	0	87.6365	87.6365	0	636.435
O75367	243.555	222.53	285.576	234.365	409.189	134.451	268.547	1477.36	408.817	397.185	242.82	430.971	393.195	144.403	362.661	161.642	280.814	132.429	42.8599	568.332	374.844	279.382	266.42	144.076	328.488	81.4339	319.388	115.519	209.576	1485.17	863.567	445.928	188.513	113.753	69.2225	113.753	113.753
O75368	1581.84	1142.88	2148.78	905.826	22800	3630.31	1126.5	1263.6	1163.27	1745.8	784.221	711.779	4326.9	1004.44	6941.99	695.794	16574.3	1017.66	2881.53	6726.68	838.597	2851.4	506.678	1227.31	749.301	524.553	583.171	893.552	541.947	1183.97	1253.44	512.381	7424.03	2163.04	5485.15	5676.94	9337.65
O75369	952.881	856.203	1214.36	1108.46	1043	2617.61	1327.67	1048.55	887.838	755.526	880.836	1201.21	590.935	3455.82	1147.05	1421.69	6305.21	1327.84	968.345	1099.05	2965.09	1381.83	4314.73	2046.1	1990.65	2807.89	1567.29	2274.35	1785.91	1539.08	3140.68	2065.23	1150.24	8404.49	2782.34	1782.2	4667.04
O75380	114.695	36.8265	97.1039	96.4325	91.5377	50.402	38.2694	112.621	121.117	44.3048	63.6091	86.643	181.572	198.173	413.948	0	186.419	0	52.3092	52.3092	0	0	31.7496	75.8554	36.5261	82.6445	95.0812	51.068	94.9536	97.4097	357.459	103.26	156.354	1802.57	632.119	632.119	632.119
O75390	775.352	324.693	1200.73	1645.4	539.6	249.071	475.966	2388.06	689.321	732.208	582.519	388.525	1034.12	399.745	578.995	468.484	518.116	781.481	229.14	154.697	127.089	441.702	343.824	338.123	439.728	329.006	456.594	607.397	411.493	1165.7	2603.35	432.032	883.888	514.289	157.408	388.487	640.091
O75394	0	0	0	0	0	0	0	0	0	0	0	0	0	160.278	0	0	0	0	360.936	150.796	0	296.457	157.567	190.497	190.497	190.497	196.413	190.497	327.864	190.497	190.497	48.6274	368.766	0	0	106.025	0
O75396	187.454	302.462	187.454	0	0	0	0	524.343	260.424	253.609	192.312	0	0	61.2501	0	0	0	0	0	0	0	84.8513	98.1647	117.827	123.066	207.105	178.757	178.757	176.697	223.374	464.298	264.325	0	0	0	0	0
O75431	98.2114	52.5877	54.838	52.5877	52.5877	52.5877	50.3039	46.0025	32.583	52.5877	52.5877	52.5877	99.2266	0	0	0	0	0	0	0	0	0	62.3792	37.1333	62.3792	53.3907	70.3508	62.3792	62.3792	62.3792	76.496	62.3792	0	0	0	0	0
O75436	235.319	114.012	226.748	176.434	144.169	124.819	143.1	345.098	206.945	278.96	218.064	143.143	272.034	190.224	128.554	247.452	128.554	99.0538	128.554	82.5069	39.1518	158.054	128.518	109.763	134.523	208.132	271.54	287.078	197.455	159.354	710.757	101.937	796.797	150.388	150.388	86.3433	150.388
O75439	0	0	0	0	0	0	0	59.019	0	0	0	0	248.823	0	0	0	0	0	0	0	0	0	0	0	0	0	0	0	0	145.985	0	26.93	0	0	0	0	0
O75460	146.908	0	0	0	258.786	0	0	21.4715	0	110.442	0	0	0	0	0	36.567	0	114.727	0	264.268	25.7254	0	0	43.1203	0	0	0	27.8016	0	0	0	34.6877	0	0	0	0	286.693
O75462	0	27.5584	0	27.5584	0	248.47	169.041	0	0	0	87.5925	0	0	207.113	1401.49	139.342	835.507	206.544	207.113	207.113	266.892	156.911	178.138	156.021	321.652	221.563	314.143	221.563	237.302	221.563	221.563	16.6984	202.208	0	249.261	0	0
O75477	0	0	0	0	0	0	0	165.374	0	141.274	0	0	0	0	0	0	0	0	0	0	0	0	51.6918	62.7963	62.7963	80.3706	73.9007	62.7963	28.5464	50.0336	249.396	62.7963	0	0	0	0	0
O75487	470.06	516.188	467.528	399.265	840.853	835.595	398.965	632.817	773.331	881.985	778.073	1718	570.107	1300.94	440.604	872.586	1457.53	1402.56	623.783	562.292	1155.16	560.776	862.093	770.421	911.047	730.552	1100.2	1200.03	915.106	771.242	712.826	1286.16	623.958	1072.04	880.21	1240.17	1550.79
O75489	180.9	70.3834	245.287	349.984	197.785	197.785	197.785	214.67	120.944	178.598	235.439	90.6393	304.492	98.4716	247.23	156.256	178.731	162.422	202.46	170.576	170.576	170.576	119.25	116.642	217.001	129.092	203.257	106.248	205.747	136.196	659.032	164.492	138.221	0	0	0	0
O75493	164.423	175.352	118.675	115.674	164.423	153.493	164.423	222.52	301.156	180.864	103.122	332.62	92.1166	52.1965	90.5899	140.916	123.318	197.039	105.719	162.173	199.539	16.1874	113.861	239.375	186.3	200.393	322.001	176.362	215.67	294.005	110.831	252.344	115.98	0	115.98	0	159.758
O75503	657.36	1710.3	1247.71	3524.29	2004.7	1548.77	700.371	900.357	663.057	691.497	1275.15	1645.52	1390.93	3229.64	8435.62	967.924	2632.17	1334.54	1991.98	3372.96	2835.58	3280.72	1091.98	2061.71	1366.08	728.954	1403.31	1400.54	1263.79	1005.26	721.492	1467.39	8731.83	3121.98	2945.31	2221.5	2776.08
O75506	60.1987	14.851	55.0562	23.4742	51.17	119.768	50.1699	151.566	45.251	51.5615	9.31935	6.59816	19.579	41.0419	174.376	49.0969	213.522	144.597	144.597	144.597	144.597	144.597	4.65987	42.7245	38.5204	40.6225	55.5123	40.6225	74.8316	25.5016	303.899	28.7492	136.854	92.6726	34.5105	48.4907	409.545
O75508	41.6408	26.6564	18.48	41.6408	41.6408	41.6408	41.6408	117.465	75.082	39.0095	124.806	44.2721	37.7894	0	0	0	0	101.325	0	0	0	0	30.9559	391.831	56.1328	50.6524	51.9753	122.361	60.2903	56.1328	56.1328	56.1328	0	0	0	78.5622	0
O75509	0	172.86	111.994	0	1515.27	0	0	0	0	0	0	0	157.036	145.533	265.05	203.972	689.341	115.603	249.71	203.972	149.106	203.972	0	130.031	0	0	0	152.238	0	197.746	189.477	0	0	0	0	0	0
O75521	153.108	109.367	170.492	168.685	109.367	109.367	37.3358	106.467	85.2973	152.118	80.4047	95.2507	223.142	287.479	0	135.949	0	0	0	0	0	0	93.6523	149.721	149.721	190.186	149.721	149.721	208.859	76.5202	149.721	149.721	122.569	0	0	0	0
O75531	184.715	261.59	261.749	1607.67	463.225	562.566	544.673	148.257	138.157	394.201	609.537	288.253	319.002	131.744	164.973	370.273	1553.1	646.598	912.071	660.001	363.907	523.713	525.831	260.744	124.017	89.6324	63.7769	132.1	102.344	74.729	56.7537	220.244	583.899	757.056	960.215	216.951	930.213
O75533	143.573	70.2398	70.2398	70.2398	70.2398	70.2398	35.2917	147.895	52.6195	77.4592	57.5051	36.0658	146.191	0	0	0	0	97.2829	0	0	0	55.1299	0	0	0	0	165.076	0	104.03	240.151	371.141	0	114.168	0	0	0	0
O75534	274.547	88.5471	134.196	147.077	166.758	195.625	166.758	166.758	242.766	234.839	99.3884	127.309	171.908	51.2624	0	0	0	22.9198	0	22.9198	0	0	162.38	127.693	114.046	162.38	236.374	217.048	119.021	197.235	491.865	121.803	0	0	0	0	0
O75556	0	0	0	0	0	0	0	0	0	0	0	0	0	0	0	0	0	0	0	0	0	0	316.55	0	0	0	0	0	0	0	0	0	0	0	0	0	0
O75558	0	0	117.641	0	0	0	0	63.2525	0	65.0336	0	0	0	0	0	0	0	0	0	0	0	0	0	0	0	40.6596	0	0	0	0	52.0484	0	0	0	0	0	0
O75592	0	0	48.4962	0	0	509.304	0	0	0	0	0	0	0	0	311.275	278.798	0	0	0	0	0	0	0	0	0	0	151.39	0	0	84.8438	105.077	28.1049	0	0	0	0	0
O75594	20416.8	65775	19983.6	77494.7	43965.2	33203.2	24043.8	13562.8	12199	19412.1	21178.3	34899.8	39884	37714.3	10448.1	23300	60791.1	28093.1	39604.2	72198.3	31133.1	35530.8	38300.2	36740.4	67021.2	23850.4	16822.3	17503.2	33245.3	17618.9	15041.3	53728.6	17427.8	41431.1	49411.7	24567.1	25659.3
O75607	0	0	17.6685	0	0	0	0	15.437	0	0	0	0	0	0	0	0	0	0	0	0	0	0	19.6562	19.6562	19.6562	13.9797	19.6562	19.6562	25.5041	11.7749	41.73	19.6562	0	0	0	0	0
O75608	1338.1	1204.45	1283.47	3962.84	3359.46	2353.86	4663.41	1461.86	1642.98	3631.39	2562.26	1955.34	2075.35	2064.74	993.61	2070.39	3397.13	2355.54	1185.16	2631.09	1130.85	2585.11	1947.56	2192.02	2403.81	888.373	705.984	1391.9	960.396	2530.74	2373.96	1860.03	8191.38	3297.62	3297.62	2327.54	3297.62
O75629	35.9074	57.9441	83.8772	452.138	60.9164	45.699	68.1986	131.881	37.8681	60.1457	68.8434	87.2893	191.089	210.775	269.611	229.062	229.062	247.349	229.062	210.433	121.468	289.535	106.998	208.477	96.7022	96.7022	67.1397	31.3537	91.9517	179.933	44.8183	300.357	256.134	469.397	1771.82	196.516	682.66
O75631	140.222	126.841	142.843	208.866	208.866	208.866	1208.55	208.866	146.658	219.265	208.866	249.357	294.937	245.975	325.418	246.637	245.975	245.975	174.351	245.975	185.763	245.975	331.848	306.542	1687.42	856.761	343.433	662.895	502.944	880.252	362.689	187.495	0	0	0	0	0
O75635	252.477	205.281	93.4917	228.238	228.238	259.525	316.37	232.473	84.3446	358.347	228.238	159.915	121.047	221.358	417.411	221.358	221.358	304.102	118.242	221.358	90.6199	221.358	180.73	124.257	109.965	162.111	221.382	127.606	171.421	424.669	753.797	171.421	0	0	265.997	139.074	0
O75636	125.739	34.8815	93.8294	20.6644	133.301	64.4392	47.4183	108.841	79.7943	79.7943	79.7943	62.099	89.0668	144.558	179.793	104.739	510.198	132.652	152.512	152.512	152.512	160.467	51.0799	93.7392	95.2306	75.1332	154.103	95.2306	179.27	112.33	96.7219	75.7269	0	0	151.966	151.966	3086.42
O75663	197.147	248.984	203.652	248.984	248.984	372.201	104.067	614.797	638.468	409.255	248.984	230.708	248.984	319.59	500.474	820.449	0	0	0	0	0	99.8809	0	0	0	256.089	0	276.553	0	0	113.17	27.9021	385.38	0	0	263.197	0
O75674	460.225	321.355	376.378	623.302	566.193	497.094	340.063	403.569	706.057	551.753	549.873	662.071	615.422	534.55	950.189	665.575	1013.11	158.993	735.53	399.755	585.135	227.618	507.124	368.129	939	472.118	527.391	544.968	433.137	738.443	440.915	1092.62	846.977	561.714	561.714	171.424	561.714
O75688	79.0158	46.4279	46.4279	23.6445	46.4279	46.4279	46.4279	62.7862	23.2011	49.5976	62.2453	16.3822	27.9781	37.3093	0	0	0	0	0	0	0	0	0	0	0	0	0	0	0	0	53.015	98.0516	0	0	0	0	0
O75695	404.031	160.119	203.445	207.661	390.068	345.999	245.849	470.696	194.569	417.936	251.003	219.238	422.288	0	125.949	280	0	193.565	148.765	0	125.949	0	9.39336	199.619	218.705	270.874	267.367	522.305	112.59	212.258	163.156	260.992	333.517	333.517	241.342	333.517	898.464
O75746	0	34.837	0	0	0	0	0	0	0	0	69.0884	0	133.064	0	0	68.0741	0	0	0	0	0	0	170.46	170.46	170.46	170.46	199.751	170.46	89.8224	54.2429	192.15	170.46	0	0	0	0	0
O75747	151.555	0	0	0	0	0	0	0	0	0	0	0	0	0	0	42.6592	0	0	0	0	0	0	0	0	0	120.379	0	77.5983	0	37.7296	0	7.66345	0	0	0	0	0
O75752	176.512	280.103	227.471	185.98	181.246	268.907	189.304	156.547	153.313	122.72	146.779	389.562	81.6827	352.147	535.482	259.291	631.095	229.497	242.868	330.541	421.709	319.97	195.836	243.353	253.504	196.682	216.611	643.57	214.29	235.44	159.784	196.981	503.605	304.069	200.593	304.069	304.069
O75781	146.264	61.1663	108.175	92.6304	1097.03	92.6304	92.6304	30.2649	173.331	82.5945	80.4302	105.319	79.4643	149.604	478.337	178.83	0	0	0	70.1214	70.1214	0	87.4937	97.1806	96.5376	128.514	96.5376	96.5376	83.342	95.8946	96.5376	116.054	0	0	0	45.0778	0
O75787	1998.89	1616.79	684.868	1031.16	808.277	924.243	2327.2	698.484	411.855	4356.93	1142.27	3376.11	1243.73	973.651	801.848	2606.08	2954.57	3973.03	612.008	547.554	1288.79	811.46	800.302	1949.37	1559.6	1137.57	2952.09	1049.91	2017.68	1305.54	512.249	3264.75	889.272	4134.89	3749.57	1121.49	4718.69
O75821	177.628	140.092	189.176	140.092	140.092	140.092	140.092	191.5	140.092	64.2831	133.823	140.092	132.971	0	324.116	0	0	84.7356	0	0	0	0	40.3344	86.7426	42.8576	81.0715	214.451	92.5934	152.865	158.148	524.282	118.971	0	0	0	0	344.48
O75822	0	0	0	0	0	0	0	37.5142	0	0	0	0	58.2826	139.84	602.3	0	0	0	10.9722	0	0	0	0	0	0	0	45.3766	0	0	0	134.836	0	0	0	0	0	2172.64
O75828	0	0	58.8615	0	0	0	0	209.017	0	0	146.227	0	0	0	0	0	0	0	0	0	0	0	0	0	0	0	55.9279	0	0	249.053	229.663	0	0	0	0	0	0
O75832	0	47.6491	0	0	0	66.0344	33.1069	49.7838	21.1435	0	0	15.9256	0	19.5027	79.735	0	0	0	0	0	0	0	74.6106	74.6106	74.6106	53.9213	78.1486	92.9139	35.8354	159.807	74.6106	73.4845	0	0	0	0	0
O75841	86.5551	86.5551	155.05	86.5551	86.5551	86.5551	258.627	79.083	252.845	44.845	67.3047	89.5732	73.7222	101.685	144.093	67.2269	101.685	101.685	101.685	101.685	336.834	47.073	66.4128	130.762	401.251	246.855	233.7	204.502	166.272	665.51	120.831	188.869	0	0	0	223.929	0
O75844	84.3599	365.355	251.265	163.555	251.265	251.265	353.924	285.594	553.154	147.371	149.427	607.112	216.936	0	0	550.561	0	0	0	0	0	0	445.003	216.219	378.528	51.5614	226.937	62.3358	226.937	272.896	174.048	237.655	0	0	412.192	0	0
O75871	0	0	0	0	0	0	0	0	0	0	0	0	0	0	0	25.8033	50.0028	0	0	0	0	0	35.5746	0	23.3851	0	0	0	11.7034	0	0	17.8672	0	0	0	0	0
O75874	2062.81	890.079	956.607	1377.07	697.513	1000.45	2623.57	1009.73	2937.97	1159.22	1947.82	1614.59	890.158	878.669	1395.3	632.04	507.491	1034.05	1629.51	435.136	939.491	1426.72	1517.88	1799.51	1607.29	3980.69	1540.99	7133.53	3894.33	1433.59	2618.9	1257.04	1327.32	1140.32	1281.77	603.167	8501.78
O75882	1345.17	4638.81	2569.44	4938.26	2175.07	3692.49	3713.03	1423.92	2025.74	1020.95	1798.56	4027.54	1100.7	15826.9	28015.9	9791.59	17058.4	1685.97	7930.26	4878.44	18409.1	5004.58	8279.18	8407.47	11432.8	8501.3	14776.2	12103.9	10863.9	7028.21	3995.85	7433.75	10247.4	6331.7	2894.7	4996.84	20369.9
O75884	135.232	120.456	132.393	440.589	133.812	131.676	175.02	66.6585	194.648	45.4597	69.2076	487.945	144.285	205.239	99.0342	135.834	380.955	205.239	205.239	205.239	246.723	205.239	163.738	144.817	212.151	99.2976	72.3019	241.53	160.682	216.59	59.6083	270.875	533.835	0	0	127.692	127.692
O75888	0	0	0	0	0	0	0	234.448	0	0	214.016	0	0	0	0	0	0	0	252.076	0	0	0	0	170.019	0	0	0	0	0	0	0	0	0	0	0	0	0
O75891	3382.47	1972.97	2237.88	2558.6	1551.53	685.362	780.324	1453.46	6972.61	2815.96	1938.25	3761.63	3117.66	1380.97	571.758	539.056	249.623	1091.98	422.847	929.357	772.483	825.898	2123.18	1562.33	1194.14	1191.97	1130.49	1077.83	1212	1758.22	1423.74	2582.8	1290.76	3756.24	578.298	1050.55	516.803
O75907	0	0	0	0	0	0	0	0	21.3648	0	0	0	0	0	0	0	0	0	0	0	0	0	99.3627	25.2613	0	0	0	0	38.944	0	0	0	0	0	0	0	0
O75915	333.969	236.266	264.595	201.509	595.865	318.042	197.905	582.697	347.479	329.694	198.631	76.2764	315.606	0	0	0	0	0	0	0	0	0	192.098	296.805	515.576	603.897	614.938	655.511	215.005	515.576	1811.96	288.795	0	0	0	0	0
O75923	46.8613	61.6581	113.775	300.672	113.775	113.775	113.775	569.405	113.775	173.827	60.1957	113.775	113.775	0	256.554	0	0	0	0	0	0	0	0	0	0	0	0	0	0	0	137.119	0	0	0	0	0	0
O75935	0	0	0	0	0	0	0	44.2843	39.641	0	0	34.6826	0	0	0	0	0	0	0	0	0	0	0	0	0	0	0	0	0	71.9803	86.5789	56.1112	0	0	0	0	0
O75936	1192.34	922.769	917.982	2223.04	1096.32	389.353	755.064	489.722	1993.14	1356.27	662.702	1555.38	1370.52	341.504	1492.63	273.143	338.24	532.137	370.72	306.769	296.679	567.066	1260.75	622.01	291.633	289.924	1494.37	968.511	425.025	507.855	244.599	1212.39	470.222	4098.78	402.893	401.914	3152.44
O75947	474.668	159.548	787.726	744.102	474.668	474.668	474.668	827.984	350.247	297.361	474.668	125.919	1188.15	210.864	0	170.2	1091.75	170.2	413.74	0	0	0	219.688	124.766	491.883	319.634	183.308	525.688	262.005	881.245	566.916	382.198	0	0	0	0	0
O75954	218.604	110.541	214.899	122.474	214.899	214.899	214.899	128.833	219.537	214.899	235.579	211.193	222.51	181.839	2759.21	182.359	463.018	182.359	112.851	182.359	182.879	158.584	187.317	120.113	176.222	157.362	152.861	375.896	128.141	181.005	179.046	165.831	679.72	3269.44	679.72	393.809	679.72
O75955	1234.24	429.712	786.305	1165.47	869.202	378.237	725.69	1582.92	760.659	1306.25	780.24	656.814	1548.68	428.262	733.302	714.642	525.607	559.085	347.931	472.073	601.374	385.937	528.084	648.298	434.423	812.872	246.081	788.53	323.561	616.548	347.706	642.324	642.988	694.906	717.838	671.973	1753.28
O75964	143.193	232.248	1589.77	1712.67	731.204	731.204	731.204	736.85	725.559	549.881	878.176	322.329	1995	0	0	344.322	0	0	0	0	0	0	549.195	395.896	1102.1	89.911	789.641	789.641	499.71	1708.51	1030.09	1086.42	0	0	0	0	0
O75970	35.2813	140.783	46.9272	13.718	35.2813	35.2813	672.927	19.4478	169.677	35.2813	31.3932	35.2813	22.6672	79.843	0	69.1067	0	0	24.0445	0	0	0	90.1035	104.268	90.1035	75.9391	713.459	133.192	573.259	74.7421	26.6108	70.6574	0	0	0	0	0
O75976	1124.02	115.505	300.125	216.242	204.82	886.316	2330.36	84.9201	114.572	239.027	193.398	168.783	180.775	364	541.882	149.048	1179.97	501.072	308.462	235.241	652.812	178.712	174.714	293.018	246.993	505.558	181.885	373.217	537.692	195.832	167.802	213.097	211.921	221.401	139.989	390.483	491.304
O76003	99.176	117.765	154.273	134.869	198.7	156.109	186.368	242.724	239.982	169.562	98.7359	85.6021	157.945	0	0	118.675	0	187.144	0	0	24.9151	24.9151	116.817	132.216	57.8004	86.3248	119.538	99.6342	107.034	184.234	746.414	146.986	190.063	384.817	74.2747	121.162	139.513
O76011	302.129	0	0	0	0	0	0	356.207	0	0	0	0	0	0	0	0	0	0	0	0	0	0	0	0	113.712	0	0	0	0	0	0	0	0	0	0	0	0
O76013	0	0	0	0	0	0	274.208	0	0	0	229.513	0	0	23.6404	0	0	0	0	0	0	612.719	0	0	0	0	718.308	0	0	550.577	0	0	0	0	0	0	0	0
O76027	180.989	80.6942	184.135	217.013	217.013	217.013	230.776	439.796	270.534	233.162	24.8663	208.178	225.848	0	0	0	0	281.165	54.838	0	0	54.838	110.481	28.3597	176.27	174.728	197.933	46.0618	70.7394	337.52	804.742	82.002	0	0	0	252.308	0
O76036	135.777	98.0469	36.5727	163.1	626.903	98.0469	70.8548	52.7364	98.0469	177.775	78.7045	98.0469	98.0469	0	0	0	0	551.001	0	345.774	0	148.427	127.878	118.84	127.878	165.281	127.878	156.326	88.6992	127.878	127.878	127.878	582.019	323.574	266.532	323.574	323.574
O76041	196.525	120.136	100.794	120.136	120.136	109.698	120.136	130.574	187.576	170.603	104.824	71.0036	120.136	0	601.565	0	240.793	0	0	0	0	0	173.625	173.625	173.625	134.281	283.069	122.856	173.625	173.625	346.257	173.625	244.759	4794.83	244.759	148.043	244.759
O76054	38.164	68.6358	68.6358	76.7111	68.6358	68.6358	42.4051	68.6358	7.48176	136.732	259.09	68.6358	68.6358	0	0	0	0	0	0	0	0	0	86.0824	38.5571	86.0824	203.623	86.0824	532.09	78.5688	116.994	86.0824	74.5345	0	0	0	0	0
O76062	0	0	0	0	0	0	0	97.9246	0	0	0	0	0	0	0	0	0	0	0	0	0	0	97.3817	97.3817	181.564	97.3817	78.3931	97.3817	97.3817	272.737	97.3817	63.2742	0	0	0	0	0
O76070	149.767	543.191	247.738	255.997	516.895	329.643	3261.33	1040.08	917.442	1123.11	263.281	1293.32	455.078	459.385	451.312	363.506	795.668	479.498	465.283	462.334	1013.23	327.371	505.271	262.355	617.858	189.655	283.113	109.137	115.429	1124.86	229.387	191.728	998.897	514.997	438.951	199.483	591.044
O76071	197.771	210.327	210.327	296.907	210.327	210.327	210.327	129.042	109.638	203.747	247.372	224.546	285.401	77.678	310.276	310.276	310.276	525.861	310.276	286.607	310.276	395.767	141.312	132.66	141.312	120.506	141.312	183.681	102.153	141.312	206.846	202.423	562.592	468.294	457.442	468.294	468.294
O76076	5738.7	11859	9890.8	8271.02	32953.8	21913.8	15599	3708.35	4614.1	3790.91	9167.59	5144.75	7589.89	5978.25	13394.5	14326	10655.4	8755.97	8185.87	4614.19	10119.2	4127.48	7532.17	14760	9581.97	18547	7904.24	16920.5	8386.77	5149.74	4574.65	8303.92	14884.3	19365	15531.4	15396	22321.4
O76082	52.97	51.2041	53.1737	86.6427	52.97	52.97	52.97	91.0162	47.2789	35.2368	29.2178	52.97	178.264	0	0	33.712	0	0	0	0	0	36.4051	30.0159	34.3882	45.0761	764.844	53.1934	57.7453	45.0761	45.0761	17.253	45.0761	0	0	0	0	242.905
O76094	36.324	0	36.9024	0	0	0	0	104.43	73.3501	77.1681	0	0	0	0	0	43.8615	0	0	0	0	0	0	79.8222	79.8222	79.8222	64.4877	49.6055	81.6779	79.8222	135.947	202.44	16.9851	0	0	0	0	0
O94760	2085.99	2525.34	2058.16	4820.81	1913.3	4847.53	4665.61	2147.42	5018.99	3323.37	2168.68	5885.78	2165.21	3018.09	2192.02	1738.77	4071.17	884.854	2012.54	2450.93	1916.89	1254.15	2768.51	2607.45	3037.63	1657.31	3527	3826.2	2243.35	4575.27	1862.07	4419.33	1379.07	29005.4	789.524	891.693	6418.79
O94766	129.431	87.6666	78.3281	129.431	129.431	129.431	129.431	146.923	145.23	113.864	143.487	138.276	120.586	171.808	104.73	104.73	104.73	187.837	20.0118	104.73	104.73	25.9654	104.288	130.586	241.685	131.819	227.833	250.503	158.138	159.401	103.031	180.307	425.061	0	0	0	429.325
O94769	23.3917	24.7317	0	0	874.317	23.3917	0	0	0	81.8935	0	0	26.0233	118.321	204.78	14.2757	270.859	14.2757	0	0	0	0	57.7194	96.111	72.205	72.205	86.3622	69.2777	81.7962	45.1899	74.4897	50.7795	86.9598	917.597	86.9598	35.5841	86.9598
O94772	622.31	631.923	925.045	457.038	1488.32	1555.37	678.983	86.452	538.839	349.371	175.248	186.609	590.957	2585.22	3240.49	984.117	20759.3	1146.69	3552.89	10975.7	4181.99	2614.59	1155.09	1095.98	1567.87	2023.15	1559.53	1050.04	951.117	593.513	1170.4	655.81	5098.44	942.656	524.297	942.656	942.656
O94776	0	0	0	0	0	0	0	63.0723	26.29	0	0	0	0	0	0	0	0	0	0	0	0	0	0	0	0	0	0	0	0	0	71.4061	0	0	80.7235	0	0	0
O94788	0	55.3669	0	138.476	0	168.72	0	0	73.3721	0	0	0	0	90.3309	0	0	0	0	0	0	0	0	53.2135	0	0	0	0	0	0	236.448	0	72.002	224.66	0	0	0	0
O94804	32.548	76.0373	76.0373	76.0373	204.703	64.1136	30.9945	84.6848	109.685	175.13	76.0373	10.7036	76.0373	0	330.017	0	0	0	0	0	0	0	6.82845	101.671	73.2864	101.671	131.735	49.6946	362.582	145.45	101.671	101.671	0	0	0	0	0
O94811	0	0	73.193	0	0	0	0	0	0	0	0	0	0	0	219.088	0	57.1943	0	0	0	0	0	0	0	0	39.112	0	0	0	0	0	0	0	0	0	0	0
O94813	150.955	106.416	142.57	69.1789	133.877	336.161	279.374	98.6492	156.642	139.826	114.151	124.701	127.928	1037.66	801.196	111.371	5154.25	359.671	745.36	1360.93	930.783	589.608	395.356	605.975	834.73	563.756	550.921	847.815	537.952	190.165	367.97	760.178	677.512	3421	192.534	677.512	677.512
O94819	111.039	111.039	67.6061	90.8148	111.039	111.039	111.039	64.2158	106.211	393.048	136.111	111.382	115.509	33.2997	0	0	0	0	0	0	0	0	55.3739	0	0	0	0	0	0	0	0	183.546	70.1956	0	0	0	0
O94826	1471.37	768.511	570.135	1577.34	950.322	3340.24	814.471	246.614	170.113	373.792	535.601	225.858	446.074	150.228	132.974	1158.09	559.3	1123.19	605.203	371.639	183.978	90.3449	337.823	851.417	176.006	607.22	407.678	424.65	929.638	233.274	587.43	247.065	235.384	12726	2746.69	1031.43	1181.23
O94829	0	0	0	0	0	0	0	25.5252	0	0	0	0	27.6258	0	0	0	0	0	0	0	0	0	0	0	0	0	36.3301	0	0	0	72.3522	14.9395	0	0	0	0	0
O94832	97.0082	138.645	188.069	103.637	142.426	270.862	133.137	204.582	151.564	116.625	230.77	134.681	146.207	58.8815	38.8661	494.131	393.898	203.776	204.701	169.875	135.974	46.6356	189.919	218.271	234.114	363.033	300.904	387.859	279.834	229.962	205.354	481.988	102.783	120.858	201.486	120.858	120.858
O94844	115.896	0	0	0	0	0	0	97.3964	94.3944	0	0	88.0476	0	0	0	0	0	0	0	0	0	0	0	0	82.4536	0	0	137.252	0	104.034	0	57.4859	0	0	0	0	0
Q9BYZ6	115.896	0	0	0	0	0	0	97.3964	94.3944	0	0	88.0476	0	0	0	0	0	0	0	0	0	0	0	0	82.4536	0	0	137.252	0	104.034	0	57.4859	0	0	0	0	0
O94856	170.485	146.403	158.422	224.583	174.893	342.357	217.046	144.139	137.776	175.69	205.181	186.133	174.097	490.843	1089.49	270.028	560.638	331.208	367.755	349.481	186.922	227.21	274.439	225.091	238.013	640.204	802.329	707.909	332.554	330.477	285.628	163.267	662.667	286.494	261.554	286.494	286.494
O94874	0	0	0	0	0	0	0	238.834	124.474	112.045	95.2766	0	0	0	0	0	0	0	0	0	0	0	0	0	0	0	0	0	0	141.564	596.9	0	0	0	0	0	0
O94885	159.413	0	3049.57	0	0	0	0	105.793	0	0	697.154	0	0	0	0	0	0	0	0	0	0	0	0	0	0	0	52.1277	0	0	78.5418	237.837	288.602	0	0	0	0	0
O94886	225.718	153.264	138.791	400.789	324.41	270.192	122.033	259.626	284.722	368.522	309.774	204.916	385.548	180.598	127.895	309.555	154.247	154.247	285.1	154.247	42.8174	82.2121	190.329	234.574	266.684	212.347	80.6864	198.857	91.589	94.214	131.639	205.545	127.841	0	127.841	284.355	0
O94903	239.811	235.702	243.308	377.158	296.231	262.838	167.624	311.947	654.607	332.22	290.408	517.758	302.053	119.21	180.144	172.921	325.675	242.138	186.977	173.31	205.424	117.854	269.132	234.725	249.17	205.869	187.995	265.8	309.442	250.537	213.052	353.152	358.711	0	210.162	0	210.162
O94905	22.6305	88.4811	152.439	178.16	172.759	172.759	58.1888	360.716	192.896	172.759	116.627	198.025	188.918	191.119	0	52.9517	52.9517	95.6622	0	0	0	0	91.6263	112.058	195.789	194.918	175.126	75.9182	171.869	310.866	443.891	203.426	0	0	0	0	0
O94907	1010.91	0	98.0218	0	0	0	0	44.8016	0	0	12.8688	0	0	0	0	0	0	0	0	0	0	0	31.1303	54.677	54.677	54.677	80.3971	54.677	54.677	54.677	139.206	28.0574	0	0	0	0	0
O94910	837.767	1789.07	1401.59	1555.32	3251.69	878.064	1774.73	746.052	621.681	747.936	1558.96	1931.81	687.145	3812.04	945.169	2507.92	7101.69	1054.57	1818.74	2325.71	3207.87	1606.95	2590.35	1682.44	3120.99	509.189	2109.01	673.228	1248.67	3739.31	1388.14	2576.47	584.767	10188.2	1924.64	1636.28	8269.09
O94919	10977.5	5729.29	3081.05	16235.2	12426.6	8502.59	13796.9	2859.93	2777.88	7302	8585.73	3334.25	6170.69	3369.11	6741.57	7015.8	10201.2	6562.62	19382.7	14718.8	2279.37	11354	7646.6	6078.85	4819.46	10484.3	6453.65	11707.3	4339.57	2367.39	4959.69	3664.14	13491.9	11994.1	7765.3	12880.1	22440.7
O94925	234.759	234.759	240.499	403.378	234.759	513.942	234.759	114.082	152.193	229.02	198.364	234.759	597.006	0	0	93.2067	0	0	0	0	0	0	128.93	160.787	261.101	135.98	6334.39	88.963	338.239	582.67	124.332	218.963	0	0	0	0	0
O94933	156.01	76.9623	64.8163	99.4234	68.8661	187.628	39.382	45.5765	51.1515	72.916	45.7554	77.5946	53.7182	78.3068	127.404	73.4977	127.404	156.547	169.912	127.404	127.404	127.404	106.45	151.736	40.107	105.128	126.234	184.712	140.007	25.7828	106.45	46.2195	175.363	214.668	84.5744	253.974	1237.94
O94973	93.9778	46.712	106.662	170.857	119.613	119.613	53.5465	172.47	198.445	92.2392	119.613	124.932	183.277	108.223	331.645	100.614	103.74	103.74	58.4844	103.74	103.74	103.74	55.9957	90.4767	43.5636	96.0292	78.7969	313.88	109.395	115.047	321.939	70.3364	80.2649	0	80.2662	80.2649	0
O94979	235.665	67.4646	227.19	109.882	169.794	169.794	131.548	301.314	253.539	169.794	108.51	72.8691	228.772	0	116.931	66.1301	0	27.3716	0	27.3716	0	54.0414	332.202	137.842	14.9392	212.296	190.59	88.8202	140.199	140.679	770.036	109.588	40.879	974.649	40.879	16.652	40.879
O94985	388.263	325.299	257.944	284.686	344.056	532.112	565.513	89.9962	238.442	414.915	362.813	297.336	1444.18	372.498	235.048	328.331	878.037	565.445	260.502	362.143	322.066	426.466	328.238	227.683	517.069	225.754	336.556	428.454	359.149	298.716	104.996	247.625	774.858	774.858	929.503	375.483	774.858
O94991	131.735	131.732	53.6093	48.0213	131.732	254.198	322.676	224.416	149.503	131.729	37.3056	128.863	131.732	236.345	0	17.186	17.186	0	0	386.11	0	40.8507	361.318	182.671	194.362	187.408	189.338	247.916	153.697	193.01	282.523	259.12	310.474	310.474	63.2859	310.474	461.755
O95049	0	0	113.105	0	0	0	0	99.2546	0	0	0	0	0	0	0	21.2418	0	0	0	0	0	0	0	0	0	0	88.7229	0	103.299	0	321.407	0	0	0	0	0	0
O95070	0	0	49.9048	0	0	47.4816	0	0	0	0	0	0	0	0	0	0	0	0	0	0	0	0	0	0	0	0	0	0	0	0	0	0	28.5579	928.037	296.592	54.7525	538.432
O95084	215.816	451.449	380.798	493.642	1992.81	500.872	1274.82	348.646	563.638	638.597	431.579	834.289	180.09	717.689	593.036	551.303	3398.62	279.192	724.974	655.362	967.871	89.7827	219.542	682.255	473.961	239.181	689.631	383.499	415.891	312.231	350.306	841.089	973.697	2737.82	497.173	1043.17	1112.64
O95154	3525.02	1074.64	2193.04	2324.11	1802.14	1467.63	750.869	1143.72	3582.83	3408.01	1204.67	1539.92	1302.63	904.957	1362.12	613.535	942.549	833.535	403.176	676.834	646.93	899.235	1067.94	1598.41	627.362	1128.18	1894.09	1269.5	1451.28	1149.24	540.306	1716.59	1722.41	8201.86	1052.11	939.813	4553.92
O95155	0	57.5045	64.3683	0	0	442.367	0	54.8294	53.7853	67.388	0	0	0	0	0	90.4818	0	0	0	0	0	0	108.411	97.2913	96.1095	109.478	93.1691	96.1095	94.9278	96.1095	96.1095	26.655	242.508	319.005	319.005	326.495	319.005
O95156	0	0	0	0	0	0	0	0	0	0	0	0	0	0	0	0	0	0	0	0	0	0	0	139.724	0	0	0	0	0	0	0	167.174	0	0	0	0	0
O95159	93.2398	80.5814	158.888	0	0	332.536	189.408	80.5814	111.406	0	0	0	0	230.06	423.653	377.451	1887.08	423.653	535.741	423.653	469.854	131.948	951.085	471.558	815.665	553.881	925.707	318.044	804.698	161.067	317.232	426.407	973.143	2126.53	364.558	128.46	668.851
O95163	67.6052	30.928	46.0584	57.5597	57.5597	57.5597	57.5597	42.1224	74.571	77.0088	61.1826	33.227	57.5597	0	0	0	0	0	0	0	0	0	317.442	75.8301	108.347	108.966	56.2711	829.497	79.8196	28.7064	324.438	108.347	0	0	0	41.0793	0
O95164	227.608	213.185	331.164	185.243	227.608	227.608	227.608	198.984	227.608	227.608	280.789	227.608	257.018	215.074	0	286.122	0	0	189.093	0	0	47.9661	347.447	347.447	379.829	59.3828	77.0759	347.447	347.447	347.447	519.981	347.447	0	0	0	152.668	0
O95166	111.918	0	39.9578	0	0	0	0	92.9858	0	0	0	0	0	0	0	0	0	0	0	0	0	0	0	0	0	0	0	0	67.2081	81.4671	61.5827	81.6944	0	0	0	0	0
O95168	61.8789	25.3115	437.161	324.336	226.878	226.878	226.878	298.575	226.742	223.92	227.014	63.8055	398.905	0	73.3233	73.3233	0	168.678	0	0	0	0	232.572	360.15	202.992	380.314	85.461	157.242	433.511	227.906	860.834	238.017	57.0217	0	0	106.077	0
O95169	0	0	84.8342	216.162	0	0	0	146.712	0	0	24.9262	0	155.517	0	0	0	0	0	0	0	0	0	103.946	91.994	155.618	224.722	102.751	155.618	165.06	413.481	209.49	146.175	0	0	0	0	0
O95171	867.981	309.336	623.259	211.718	309.722	215.608	232.346	3185.87	528.904	533.118	197.672	309.722	309.722	1565.34	2282.06	651.837	651.837	651.837	156.978	651.837	387.834	651.837	242.484	123.754	599.491	242.484	653.804	81.4681	174.943	2518.86	4881.64	237.255	4253.05	410.827	410.827	139.794	410.827
O95182	33.8651	53.8701	110.948	78.1823	78.1823	78.1823	78.1823	121.255	78.1823	78.1823	64.0253	78.1823	143.555	125.183	348.581	27.8946	0	0	0	0	0	0	73.6905	55.6382	55.6382	55.6382	42.3199	28.8869	55.6382	68.9565	30.7374	72.0778	53.6925	0	0	42.5566	0
O95185	93.4852	235.535	233.707	153.768	418.907	487.515	263.422	84.6277	101.42	35.1041	113.739	173.803	132.897	372.456	264.228	224.005	568.394	151.059	192.82	219.725	181.238	228.286	245.084	204.406	229.248	295.075	265.775	258.28	126.154	90.9402	102.671	284.776	290.63	290.63	281.314	463.659	290.63
O95196	0	0	0	0	0	0	0	0	0	0	0	0	0	217.007	0	0	0	0	0	0	908.033	82.9193	0	0	0	0	0	0	0	189.663	0	0	0	0	0	0	0
O95197	106.068	98.8573	320.891	255.725	291.888	261.737	99.7662	504.912	286.681	234.645	234.236	457.15	654.539	419.088	316.48	127.195	419.088	419.088	419.088	797.86	921.647	419.088	253.389	247.393	590.331	315.62	960.769	253.389	123.356	253.389	190.944	253.389	0	22.0644	166.508	22.0644	0
O95202	74.7893	74.7893	50.8578	15.6222	74.7893	74.7893	74.7893	103.307	77.0749	74.7893	51.0771	74.7893	134.412	12.8694	127.158	136.818	0	40.9745	0	0	0	0	87.0988	87.0988	87.0988	128.049	34.6061	44.4084	87.0988	99.1868	162.444	49.8831	0	0	0	0	142.194
O95206	35.8582	95.7651	26.4037	67.2214	102.483	124.125	67.2214	67.2214	38.6777	67.2214	16.5766	99.5336	67.2214	99.1181	184.273	151.282	669.39	184.273	45.9707	336.547	217.263	184.273	53.3805	49.056	146.632	81.236	136.039	98.8627	95.8919	81.236	71.1931	69.4386	215.042	0	51.5153	0	0
O95219	130.353	117.169	121.535	148.233	145.486	121.668	69.8074	143.636	397.005	257.759	181.625	147.336	210.264	62.1022	114.882	108.214	0	129.449	0	0	0	62.1022	147.664	191.255	59.1579	164.405	91.8283	171.212	109.089	155.01	178.83	154.535	126.043	109.69	157.817	78.8944	93.3375
O95248	95.46	0	16.4206	0	0	0	0	78.0137	72.8512	83.7697	0	0	0	0	0	0	0	0	0	62.9719	0	0	0	0	0	0	0	0	16.8785	55.5701	74.1851	39.3544	0	0	0	0	0
O95260	0	0	18.0559	0	0	0	0	57.5555	94.2489	70.0693	54.7465	0	50.3975	0	46.9876	0	13.5095	0	0	0	0	0	58.7337	57.9464	58.7337	60.5191	56.7248	58.7337	59.5209	58.7337	97.4975	20.0689	124.186	0	0	0	0
O95274	353.352	228.444	117.859	61.2767	117.859	106.459	179.409	164.01	90.9928	59.5638	54.8737	226.736	117.859	723.921	1099.59	232.591	701.998	662.376	841.873	576.25	509.582	804.874	420.641	158.094	490.971	156.151	537.722	192.202	112.473	1174.55	501.783	257.097	816.079	384.468	75.4798	384.468	384.468
O95279	0	1111.89	0	0	0	0	0	1334.89	849.641	1502.37	0	3245.55	0	600.293	0	3253.84	0	0	0	0	0	0	2365.56	377.944	1197.69	1197.69	1197.69	1197.69	1197.69	1027.15	1197.69	1527.64	0	0	1546.64	0	0
O95292	358.593	232.093	301.946	99.383	416.585	210.336	108.21	422.364	233.806	159.543	55.6021	96.1789	188.579	193.861	140.016	105.547	447.337	77.0958	166.939	278.475	166.939	166.939	44.0295	77.55	118.485	51.977	127.305	93.0001	106.608	227.639	507.278	169.253	165.247	527.601	51.5311	327.322	489.397
O95294	110.652	54.5187	36.6251	54.5187	54.5187	54.5187	54.5187	98.669	15.113	47.326	54.5187	54.5187	104.284	0	0	0	0	0	0	0	0	0	18.2434	0	0	0	0	0	69.3675	0	175.088	14.3977	0	0	0	115.472	0
O95295	214.754	0	183.242	0	0	0	0	70.8667	0	0	206.678	0	0	35.5567	132.92	0	0	0	0	0	0	0	258.099	0	0	0	90.7365	0	290.322	0	0	0	0	0	0	0	0
O95297	435.276	267.39	280.77	643.14	644.12	1000.97	707.111	277.173	277.7	264.271	273.838	279.577	214.449	1099.26	617.68	618.639	1832.68	715.179	564.099	781.752	855.875	816.667	442.5	968.908	748.152	860.257	978.602	1494.21	640.497	480.395	855.382	576.811	1099.27	1141.55	999.55	1183.83	5061.1
O95299	89.8262	195.56	155.651	209.292	195.56	195.56	195.56	234.569	154.756	182.877	195.56	303.79	252.963	0	0	0	0	0	0	0	0	0	100.624	133.653	138.051	283.835	298.372	94.3368	146.058	227.116	520.41	210.282	0	0	0	0	0
O95319	0	0	0	0	0	0	0	34.4794	6.54847	2.07811	0	0	0	0	103.42	0	0	0	0	0	0	0	0	0	0	0	0	0	0	0	0	0	0	84.2814	0	0	0
O95336	29949.5	22121.8	30396.7	37515.9	26478.4	76767.5	88528.5	36621.8	27027	48494.4	47789.8	55376.7	27187.7	19653.5	15382.3	20681.6	18097.3	25603.5	24220.3	49454.3	9563.25	53490	24322.9	41285.4	15229.4	33981.4	13358.3	36861.5	30842.8	12535.6	27540.5	24291.2	128656	90201.1	79343.5	53417.4	72089.2
O95340	87.9245	61.4254	78.9438	184.908	84.9743	84.9743	84.9743	106.293	133.441	84.9743	84.9743	62.0338	38.4197	0	79.1695	83.9444	0	0	0	0	0	79.1695	51.7793	27.1147	226.83	68.8836	108.873	141.227	78.0849	240.011	666.354	170.469	0	0	0	0	0
O95342	63.7269	22.1788	38.5058	63.7269	63.7269	105.369	119.59	63.7269	63.7269	34.0256	102.166	895.203	36.3484	127.76	0	162.573	0	0	144.535	0	0	0	156.713	37.8658	531.47	79.8274	156.713	156.713	156.713	940.61	38.4689	506.12	0	0	0	0	0
O95352	92.0278	160.48	52.1703	22.7174	92.0278	92.0278	92.0278	205.506	140.104	30.287	110.412	73.6435	92.0278	0	0	0	0	0	0	0	0	0	155.563	155.563	167.569	74.5373	143.556	155.563	155.563	215.603	364.36	79.7665	0	0	0	0	0
O95359	58.1189	40.1935	15.4176	40.1935	40.1935	40.1935	46.2049	64.6821	39.5574	15.6592	40.8296	1	40.1935	38.1036	212.935	31.2311	0	0	82.329	0	0	0	55.9572	64.184	64.184	29.1876	64.184	108.495	64.184	97.7296	133.049	41.2322	39.2461	0	0	0	0
O95361	0	0	327.979	0	0	0	0	179.212	0	153.339	0	0	0	0	0	0	0	0	0	0	0	0	49.2929	88.5761	88.5761	68.0055	44.7088	88.5761	88.5761	172.483	970.229	95.4003	0	0	0	0	0
O95372	264.525	105.437	221.316	279.411	229.769	149.777	358.317	365.004	528.911	199.398	204.897	195.69	238.221	161.054	559.626	163.526	168.531	293.691	103.506	162.29	107.069	87.1066	102.496	146.7	142.084	120.14	203.456	148.699	249.125	111.186	188.806	322.918	408.157	2490.22	71.1036	129.623	268.89
O95373	154.681	40.1097	81.8188	83.6049	51.2516	74.2071	56.0184	128.797	181.883	190.083	53.781	47.4191	66.5954	0	52.1556	0	0	49.7982	0	34.5118	0	34.5118	39.1851	25.3845	24.032	86.4145	63.4601	166.934	63.0555	86.7816	172.04	81.6728	48.7632	67.5085	118.106	67.5085	67.5085
O95379	0	36.053	0	0	0	0	0	103.726	91.1061	76.7337	0	0	0	0	0	0	0	0	0	0	0	0	0	0	0	0	0	0	0	0	57.3525	0	0	0	0	0	0
O95388	85.1081	85.1081	201.557	655.764	85.1081	138.04	327.622	43.2409	54.5223	9.74427	52.1981	56.3324	115.248	1059.66	341.187	323.919	1002.56	160.693	929.038	152.308	780.81	344.232	364.79	502.962	503.198	743.21	963.871	519.031	402.247	383.139	173.17	433.731	1503.21	416.079	156.03	416.079	416.079
O95394	80.4694	97.2155	56.4254	176.479	111.502	186.307	79.2658	98.2017	109.838	143.739	228.105	113.166	114.028	104.494	64.566	104.494	104.494	71.1769	190.569	104.494	104.494	146.429	120.476	67.1598	293.046	210.792	88.044	646.817	323.104	82.6567	233.128	68.7146	147.277	112.417	77.5573	70.6379	235.096
O95396	0	36.7474	0	0	0	0	0	0	22.7116	37.8298	25.933	55.1709	0	0	0	67.7844	0	0	0	0	0	0	62.3411	46.4738	0	0	0	0	0	0	20.9062	42.3404	0	0	0	0	0
O95398	169.015	152.17	119.179	40.5113	88.3024	247.838	55.9149	51.3323	77.3223	99.9631	95.8619	72.7867	80.7429	115.979	151.025	254.453	145.342	158.445	145.342	139.66	105.968	145.342	57.9197	93.0641	179.465	101.72	204.116	189.423	157.434	177.923	132.89	175.044	235.36	213.716	119.623	192.072	386.427
O95415	0	111.93	0	0	0	0	0	49.6333	110.123	0	0	0	0	197.948	565.937	309.769	0	0	0	0	0	0	0	83.6476	0	156.335	0	0	132.322	90.9732	0	0	0	0	0	195.682	0
O95428	32.8624	41.8778	88.7626	68.1142	321.541	305.792	125.491	69.1925	88.0649	67.0359	48.4539	52.5165	56.5251	673.707	605.99	199.541	511.587	149.402	118.506	322.629	445.716	86.5473	99.6445	282.675	172.595	280.6	226.211	285.228	129.177	246.227	104.272	121.494	360.948	2077.26	196.107	360.948	360.948
O95433	193.204	108.703	138.98	86.1679	433.571	130.183	77.6098	134.8	258.866	137.409	150.993	39.0792	190.959	61.4727	0	0	61.4727	112.706	0	0	0	98.2905	59.2876	73.9391	81.4081	67.2054	107.99	101.413	81.4081	44.5948	198.639	96.6186	96.6489	79.7274	0	79.7274	0
O95436	134.677	94.9273	70.805	231.78	134.677	149.488	134.677	134.677	134.677	110.958	134.677	134.677	289.832	0	0	0	223.988	0	0	0	0	0	0	53.5724	0	0	0	0	0	0	0	0	0	0	0	0	0
O95445	740.559	371.7	1074.72	2221.05	302.288	1057.49	354.837	164.956	187.176	359.075	659.1	289.616	908.469	1436.09	6461.4	613.065	6088.59	832.41	1241.84	2005.39	1430.41	2822.41	389.287	626.703	203.071	586.255	934.419	421.289	582.219	296.784	1284.79	340.771	4914.16	21612.1	1668.59	2144.82	11263.4
O95450	208.769	297.283	417.701	374.53	2429.47	689.471	163.351	374.53	374.53	224.16	374.53	374.53	605.055	0	0	0	875.575	0	0	0	0	0	0	0	14.3664	0	0	0	0	0	0	0	1445.45	2872.93	1445.45	518.934	1445.45
O95456	50.4963	50.4963	118.944	22.0807	50.4963	50.4963	54.6504	46.3422	64.0819	50.4963	38.4614	44.2841	161.261	0	0	0	137.902	0	41.7402	0	0	0	69.4915	69.4915	69.4915	79.5064	69.4915	74.9563	51.8874	29.691	261.899	33.4853	977.566	0	50.8209	0	0
O95460	136.131	579.95	185.109	520.495	224.674	524.576	611.183	108.117	555.536	158.369	179.053	671.18	106.948	1033.68	452.458	1984.37	1250.16	796.144	873.891	229.09	947.671	184.097	2466.24	2603.14	1737.1	2813.8	2234.15	2100	797.632	156.761	308.118	1356.36	1169.24	394.412	1065.99	375.193	257.354
O95466	0	33.7033	130.915	0	0	0	0	207.715	90.9174	108.169	0	0	0	0	0	0	0	0	0	0	0	0	0	0	0	0	0	0	0	609.657	1009.21	0	0	0	0	0	0
O95467	150.112	133.247	105.815	150.112	150.112	150.112	121.875	100.973	448.717	231.031	213.837	166.977	150.112	339.162	208.225	283.435	283.435	353.55	227.709	283.435	406.07	108.523	61.6772	213.906	213.906	377.784	255.476	375.802	172.335	559.14	65.617	165.479	0	0	0	448.482	0
O95470	0	0	18.4614	0	0	0	0	106.024	42.205	29.8933	23.786	0	22.8904	0	0	0	0	0	0	0	0	0	80.7994	9.90068	34.1238	117.609	80.7994	80.7994	43.9895	132.688	183.66	80.7994	0	0	0	0	0
O95479	67.1828	31.7991	50.0413	72.9762	67.1828	67.1828	68.0648	171.411	94.6007	67.1828	54.4776	67.1828	39.5722	0	0	0	0	45.5471	0	0	0	0	46.838	60.4203	60.4203	60.4203	75.9595	41.2431	59.7368	102.575	170.306	60.4203	0	0	0	0	0
O95487	262.432	81.895	267.366	166.959	158.587	1436.4	203.012	150.216	189.327	125.727	117.67	127.255	45.4868	156.72	436.186	207.429	156.72	131.053	128.54	156.72	156.72	156.72	88.2254	95.9471	126.257	187.282	197.298	148.786	90.6098	114.231	255.377	126.257	241.382	2299.53	1604.25	388.047	5977.76
O95490	113.724	474.435	259.469	613.847	171.927	226.108	390.545	329.696	249.139	386.963	478.748	511.023	220.909	849.151	435.666	935.405	1296.96	154.121	923.846	802.922	663.242	321.18	594.701	475.057	905.504	240.952	476.628	271.854	415.851	735.055	326.637	725.948	164.873	386.347	548.564	386.347	386.347
O95497	30.6373	794.678	620.967	1622.32	460.145	906.666	784.831	1316.58	541.757	219.255	892.613	1679.48	299.909	3414.58	512.115	266.119	1315.93	1196.92	1678.2	1219.27	1979.24	935.754	1543.17	143.126	542.212	529.959	659.782	272.184	78.9302	895.921	1500.81	2117.75	90.9984	894.548	866.823	922.273	2098.9
O95498	0	0	0	0	570.243	0	0	579.102	153.749	118.321	0	0	0	0	889.175	0	0	0	0	0	0	0	0	0	0	0	0	0	0	0	194.127	0	507.317	0	0	0	0
O95502	50.921	307.911	136.215	112.047	343.026	117.409	128.899	48.7583	29.1213	71.3977	31.236	142.08	122.771	213.705	637.265	156.574	928.777	97.0592	464.809	346.751	367.418	40.3841	277.165	171.327	385.91	308.56	189.445	185.524	115.331	158.844	86.3569	105.589	434.805	401.304	59.2599	90.3861	245.845
O95544	150.645	0	0	0	0	0	0	476.634	124.961	120.925	0	0	0	0	0	0	0	0	0	0	0	0	0	0	0	0	0	0	0	0	0	0	0	0	0	0	0
O95551	0	0	0	0	0	0	0	0	42.8196	0	0	0	0	0	0	0	0	0	0	0	0	0	0	0	0	0	0	0	11.9671	0	0	0	0	0	0	0	0
O95563	0	0	0	0	0	0	0	0	0	77.1224	0	0	123.76	0	0	0	0	0	0	0	0	0	0	45.9413	0	64.0175	0	0	117.125	0	112.286	0	0	0	0	0	0
O95571	573.972	382.51	1251.63	2226.43	1312.78	1149.16	1841.78	561.038	846.016	829.22	353.774	611.764	878.086	0	0	880.264	682.976	682.976	0	0	1203.36	0	858.1	1237.23	658.069	936.605	768.851	1012.02	1279.5	974.967	2199.36	659.027	2995.43	1642.28	1642.28	0	0
O95622	0	0	5.17945	18.4175	0	0	0	27.3114	0	0	0	28.4031	0	0	0	27.1577	0	71.6616	51.6497	0	0	0	9.82517	0	0	0	0	19.9102	0	0	0	48.2374	0	0	0	28.5899	0
O95630	116.285	192.489	262.789	257.145	172.656	155.794	66.3703	176.306	169.006	166.827	231.548	123.419	253.178	236.708	388.528	479.267	155.117	84.9518	430.791	195.913	106.004	141.57	218.976	336.44	239.009	224.405	366.138	282.922	384.489	225.208	92.3061	366.877	197.666	197.666	233.527	183.952	197.666
O95631	4.61284	0	0	0	0	0	0	0	0	0	0	0	0	11.2894	0	0	0	0	0	0	0	0	0	0	0	0	0	0	0	0	0	0	0	0	0	0	0
O95633	180.787	209.586	265.822	248.127	1095.52	658.339	602.441	162.773	160.808	266.282	192.407	407.233	156.92	533.859	1386.76	158.105	1843.31	717.217	350.516	495.998	503.076	328.428	404.375	375.416	974.364	766.422	1228.15	971.191	467.816	701.427	711.4	876.509	907.112	682.374	457.637	219.029	1227.36
O95671	38.1235	1519.21	256.734	256.734	256.734	256.734	254.084	256.734	490.953	48.4469	89.8192	1234	700.02	345.894	2440.61	1567.13	1187.35	927.515	2312.27	4205.22	767.791	5041.21	761.772	1427.53	1277.83	160.503	1047.79	360.064	975.66	761.772	741.017	165.607	13128.8	485.993	3078.5	3078.5	3078.5
O95674	0	0	0	0	0	0	0	0	0	0	0	0	0	0	0	0	0	0	0	0	0	0	92.2583	0	0	0	0	0	106.824	0	0	0	0	0	0	0	0
O95678	1246.86	438.215	387.16	1325.71	1147.91	81.293	505.199	1477.35	2027.11	4860.21	1183.96	594.829	2735.81	100.548	671.767	671.767	909.502	198.306	2258.92	434.033	671.767	1792.25	888.349	740.364	1186.45	624.184	318.597	888.349	452.461	1348.37	937.563	1170.12	448.902	314.819	314.819	274.755	314.819
O95685	0	16.7095	27.966	0	0	0	0	46.5647	0	0	24.7665	0	0	0	34.3753	0	0	0	0	0	0	0	0	0	0	0	46.2458	43.6999	29.5149	0	64.1619	0	0	0	0	0	0
O95715	0	0	0	0	0	0	0	0	0	0	0	20.5375	0	43.1773	587.792	57.7762	57.7762	57.7762	13.443	57.7762	139.451	57.7762	72.7264	128.145	72.7264	69.9196	37.5309	213.005	33.3297	129.441	72.7264	72.7264	0	0	0	0	0
O95716	111.685	88.4761	111.685	242.514	111.685	111.685	111.685	195.965	51.8735	42.4945	508.62	93.4987	129.871	0	0	295.767	295.726	0	617.797	0	0	295.726	253.092	203.68	238.401	209.016	73.889	657.259	194.954	111.395	96.5564	164.803	0	0	0	0	0
O95721	128.712	112.261	12.3619	99.3097	112.261	44.3927	124.049	123.741	118.042	120.089	104.196	106.48	112.261	31.8938	0	0	0	0	0	0	49.0565	128.582	18.8928	58.1337	58.1337	58.1337	43.9743	58.1337	121.15	58.9445	123.631	57.3229	17.6948	0	0	0	0
O95741	0	0	0	0	0	406.865	0	60.3972	262.534	122.144	0	0	133.875	0	0	0	0	0	14.2558	0	0	0	74.4029	77.7066	57.6007	74.4029	71.0991	74.4029	28.5879	80.0387	74.4029	160.845	0	0	0	0	0
O95747	590.013	402.682	432.694	611.377	907.591	494.185	269.169	725.302	516.354	665.513	423.601	380.408	353.165	309.669	482.074	580.66	517.323	445.035	400.678	223.75	128.486	208.941	296.009	392.963	245.154	455.748	558.879	540.253	452.907	252.711	396.405	264.074	392.411	277.064	122.915	161.716	1103.64
O95757	101.379	69.824	56.733	165.991	147.25	147.25	147.25	280.434	168.43	200.941	118.316	172.722	128.51	548.617	0	0	34.155	0	34.155	0	0	64.9083	129.29	52.1935	129.29	109.599	129.29	129.29	47.4752	424.858	345.968	170.793	77.1277	0	0	0	0
O95777	0	0	28.5084	0	0	0	0	338.407	0	0	0	147.556	0	543.944	0	0	857.558	0	344.6	0	0	516.62	0	206.412	0	0	0	0	261.468	0	105.273	0	1071.92	0	0	133.381	0
O95782	12.0265	157.59	131.657	208.182	488.453	161.832	112.57	250.243	212.527	224.428	118.164	166.073	149.637	7.39762	111.206	200.682	111.206	123.458	111.206	111.206	111.206	81.422	170.272	30.4462	307.102	75.1051	152.28	101.662	94.4227	276.611	185.299	154.16	191.519	191.519	222.244	135.143	191.519
O95786	1	85.716	85.716	85.716	85.716	85.716	85.716	188.588	84.2474	146.921	74.2571	85.716	100.969	0	0	0	0	0	0	0	0	135.408	62.1134	130.819	130.819	23.1783	130.819	130.819	144.217	130.819	147.075	130.819	0	0	0	0	0
O95793	52.045	178.163	25.9532	0	16.8104	0	0	37.0153	30.0365	0	0	16.8104	0	0	106.058	0	0	45.2641	0	0	0	0	67.5283	56.1926	56.1926	56.1926	32.1053	22.2955	56.1926	60.5355	56.0169	56.3683	68.021	68.021	68.021	30.9825	96.6475
O95810	0	0	0	0	0	668.344	0	0	0	0	0	0	0	247.036	0	0	657.151	0	0	0	0	0	120.098	247.177	155.33	0	0	0	0	0	0	0	786.928	0	0	254.551	0
O95816	369.788	188.364	138.213	226.54	226.54	226.54	226.54	127.298	322.624	244.65	226.54	140.152	318.2	0	0	0	0	0	0	0	0	0	140.479	132.885	173.364	280.92	206.249	570.443	237.697	115.593	173.364	86.0105	0	0	0	0	0
O95817	216.843	86.1875	145.914	159.126	309.279	114.257	43.3327	153.609	199.158	96.7585	62.0986	51.9944	145.096	159.994	777.939	159.994	1103.77	111.718	159.994	159.994	159.994	95.4388	71.6	43.3495	50.4262	226.96	262.241	131.611	66.3183	191.192	858.6	57.3617	1305.38	465.933	95.5387	520.554	668.914
O95822	0	0	0	0	0	0	0	0	17.861	19.2663	12.0551	0	0	0	0	0	0	0	0	0	0	0	0	0	0	0	29.5123	0	0	28.5697	36.6814	0	0	0	0	0	0
O95825	101.669	104.791	100.018	137.12	104.791	104.791	134.677	81.5722	112.652	148.965	96.9844	97.2575	107.912	27.9237	0	65.177	0	0	0	0	0	0	69.1351	58.0435	69.1351	69.1351	69.1351	46.4548	40.79	116.55	168.516	71.5859	0	0	0	0	0
O95831	340.022	173.639	418.07	365.797	313.228	313.228	178.496	336.206	313.228	279.859	275.055	205.597	545.923	255.586	467.659	110.82	211.396	201.245	108.458	221.547	83.2242	307.414	203.719	180.511	278.841	244.355	317.728	212.372	531.922	254.683	331.142	373.303	636.783	636.783	342.632	636.783	2113.98
O95833	286.25	172.424	449.283	263.729	263.729	174.159	241.208	1166.15	377.907	355.063	160.164	162.747	263.729	99.0302	426.146	99.0302	0	287.754	0	0	0	0	140.897	156.243	263.85	104.947	1386.41	245.493	130.797	849.436	4850.71	131.573	495.46	0	0	0	0
O95834	118.275	279.676	276.005	354.21	279.676	279.676	291.086	479.255	185.669	182.625	435.83	517.779	232.314	263.852	202.935	352.346	447.294	357.539	349.164	113.944	228.646	249.169	307.169	434	391.189	132.641	61.6791	87.631	273.653	571.194	634.563	362.274	1094.07	318.075	198.92	290.446	345.704
O95837	52.8674	45.1379	109.84	72.8454	68.8839	402.389	105.915	136.425	46.6485	67.5067	81.0816	113.077	89.3178	198.149	0	229.565	0	217.744	0	0	40.5259	40.5259	44.9083	111.625	479.975	210.81	486.547	879.722	292.183	382.937	417.071	594.145	0	53.0298	53.0298	0	402.808
O95841	161.147	195.23	180.003	21.7621	531.347	154.437	406.874	366.86	287.581	259.956	169.629	622.939	112.077	358.621	140.093	281.991	272.645	362.911	234.344	272.645	272.645	86.3259	283.686	239.017	507.481	254.87	250.902	179.887	316.584	347.588	227.77	446.461	195.909	195.909	325.712	85.6289	195.909
O95848	0	383.249	0	0	0	0	0	0	0	0	0	0	0	0	0	0	0	0	0	0	0	0	86.4151	85.6729	87.1574	86.4151	86.4151	104.873	127.211	86.4151	33.1488	30.4165	280.559	0	0	0	0
O95857	0	0	39.3182	52.0757	0	0	0	0	0	0	39.3182	0	0	1338.87	323.215	125.678	1127.69	323.215	337.238	323.215	309.192	242.838	226.737	195.015	371.657	177.186	110.892	126.657	184.346	274.095	195.015	391.736	623.433	0	0	0	0
O95861	327.763	226.016	251.594	508.099	805.734	308.553	403.252	420.995	420.588	320.685	377.295	575.075	535.679	234.425	758.912	224.352	470.624	282.081	346.332	464.299	210.541	578.222	208.135	224.994	178.956	278.383	226.425	318.385	229.409	181.912	226.283	234.998	4325.94	1580.33	959.973	409.161	2341.82
O95865	3514.72	8876.24	4502.77	2704.21	5505.79	10508.2	11352.2	2476.63	7049.95	4391.31	4643.99	13308	6364.53	3729.26	1190.98	2434.58	5603.3	3195.34	3358.96	5405.33	2591.26	2477.78	3577.2	6522.64	4529.25	4991.9	6481.59	12097.7	3229.36	2473.52	5801.27	11157.8	2137.78	12961.9	5355.48	2025.75	5342.6
O95867	0	144.307	0	0	0	0	0	237.033	142.571	0	0	177.346	0	0	0	0	163.579	0	0	0	0	0	158.469	154.783	158.469	158.469	96.8693	158.469	158.469	357.45	392.405	158.469	0	0	0	0	0
O95881	58.33	58.6885	57.6357	57.9715	58.33	19.4584	36.4498	129.433	96.5816	59.3711	58.33	58.33	58.33	0	159.234	0	0	0	0	0	0	0	57.4473	97.9669	57.4473	57.4473	53.3333	57.4473	57.4473	45.8178	189.724	57.4473	308.839	0	0	0	0
O95954	4417.13	2667.64	1768.44	1572.97	1302.49	793.29	1567.5	1217.03	12751.1	2681.5	2463.1	3104.71	2217.16	427.017	758.985	545.092	289.977	699.522	349.444	952.888	520.54	582.114	2453.31	1526.35	596.597	1593.36	1987.15	1799.66	1371.03	615.95	1643.66	3885.24	1377.89	1482.04	535.17	556.552	496.913
O95967	2468.18	4766.21	5594.59	2058.71	8432.83	4903.77	4589.82	1522.04	2305.85	2713.11	2957.16	2820.51	4851.41	6385.61	4059.42	3849.38	5288.58	6608.31	6594.48	6482.58	6314.81	3037.5	3044.94	3483.13	4775.04	3145.58	2569.32	5445.71	5056.27	1696.9	2947.71	1971.1	4145.66	6964.31	3352.53	3880.88	2139.62
O95968	0	0	0	0	0	0	0	0	0	0	0	0	0	0	0	0	0	0	0	0	0	0	270.513	0	0	0	0	0	0	0	0	0	0	0	0	0	0
O95969	0	70.5938	0	0	0	171.941	54.4486	0	0	0	47.4865	67.1997	0	0	0	0	0	0	165.17	0	237.23	122.444	481.556	0	0	98.8869	0	0	0	41.8707	0	0	0	0	0	150.76	0
O95971	460.225	573.425	439.736	439.736	439.736	1132.71	1368.2	439.736	163.656	300.302	345.707	289.661	439.736	2829.1	1089.74	976.073	1170.91	1252.08	1822.82	727.859	2111.68	473.133	735.297	283.178	501.781	833.229	1193.25	1529.78	2893.59	551.933	357.804	114.259	581.446	0	581.446	639.598	0
O95980	7130.05	4394.73	30357.4	40777.4	72236.6	17660.9	4018.14	4027.18	3490.32	8470.64	5800.85	2651.11	10070.8	16947.9	386.194	8462.49	54549.5	10346.9	18109.5	24163.2	11899.8	11371	4710.26	8042.08	5167.18	2731.26	2005.31	4148.6	3074.28	1289.45	12004.1	2896.88	2268.99	3027.7	16695	26672.4	2173.72
O95989	0	0	0	0	0	0	0	0	0	0	0	0	0	364.312	634.558	0	0	0	0	0	0	0	0	0	456.477	0	0	0	0	595.86	548.214	353.755	0	0	0	0	0
O95994	257.825	159.516	177.933	257.825	257.825	257.825	239.19	364.014	287.141	257.825	268.262	257.825	257.825	0	0	0	0	273.74	117.788	0	0	276.141	150.573	478.269	159.649	711.296	218.252	610.204	265.252	478.269	678.721	493.317	0	0	255.149	0	0
O95998	1246.68	8977.47	10141.4	12310.4	2313.71	4716.71	9780.18	2600.1	5689.92	1202.85	11980.7	11299.4	10304.4	4716.14	3413.48	2482.33	13355.6	1314.09	45849.7	30021.2	19777.9	22016.3	16196.4	1529.38	22591.3	2383.09	1637.8	1270.77	1955.28	10196.3	1317.24	3455.48	33651.3	663.202	5733.03	937.663	3792.08
O95999	0	0	0	0	0	0	0	291.229	0	120.235	172.786	0	0	0	0	0	0	0	0	0	0	0	0	0	0	189.725	0	0	0	0	280.72	0	0	0	0	0	0
O96000	156.029	78.9355	288.98	260.457	197.711	197.711	73.0082	197.711	183.198	222.551	276.42	66.5472	449.471	0	0	268.845	0	203.002	0	0	203.002	0	229.03	199.687	190.978	318.895	182.239	386.13	288.029	189.409	532.77	266.808	0	0	0	0	0
O96007	0	0	135.807	0	0	0	0	131.236	215.43	701.215	0	110.603	830.956	0	0	0	0	0	0	0	0	1974.89	0	0	0	388.82	0	84.5614	0	0	207.489	234.536	436.162	1452.12	1452.12	1452.12	3115.65
O96008	46.5998	0	0	0	0	0	0	56.3416	186.773	80.2256	0	63.5788	0	0	0	36.1458	0	0	0	0	0	0	0	0	0	0	0	0	0	0	0	0	0	0	0	0	0
O96009	7895.54	12378.5	10614.8	15888.1	6946.82	5233.1	8062.21	13889.6	15371.2	20542.6	6699.72	30582.9	25791.8	16153.2	17841.1	15307.1	17087.8	10627.9	9376.39	6329.59	14358.5	17722.4	15950.1	5611.72	22551.3	11972.8	4242.98	15036.1	7138.83	21762.6	1678.77	10284.9	16633	7623.15	39638.6	22476.1	11396.6
O96011	64.9154	125.229	167.164	167.164	167.164	167.164	167.164	289.389	474.799	167.164	78.473	246.752	167.164	0	0	245.869	0	0	0	0	0	0	119.399	72.8613	51.2333	89.8301	90.3005	81.3457	49.3743	62.4599	154.205	81.3457	0	0	0	102.896	0
O96013	85.9437	98.6467	117.873	222.231	113.164	305.452	81.8324	123.289	108.454	208.029	87.4473	60.204	132.247	85.1324	100.038	288.226	159.616	109.644	1557.26	159.616	209.589	159.616	155.331	66.8795	85.8158	128.608	119.18	233.451	105.901	213.96	178.918	142.351	0	0	0	280.385	0
O96019	143.55	143.55	128.763	143.55	143.55	435.385	143.55	166.659	143.55	177.541	93.6014	77.6685	143.55	0	234.403	0	199.126	0	0	0	0	0	0	0	0	0	0	0	0	127.631	275.167	0	523.614	0	0	0	0
O96033	351.79	2381.8	1173.28	1552.97	654.25	4679.64	1211.7	730.727	465.852	343.018	1245.94	2030.2	282.106	2503.68	558.626	752.078	4569.75	197.989	2161.85	1746.07	2366.72	1045.56	716.871	830.845	660.887	438.401	566.461	1306.83	600.113	767.745	569.073	2794.74	427.551	1692.39	1512.99	1706.62	2334.18
P00167	398.483	301.193	399.125	422.046	677.838	335.578	661.523	474.767	490.786	423.387	220.399	410.606	456.471	390.235	758.838	131.86	1300.59	231.669	492.705	409.36	145.036	461.157	370.388	238.301	741.163	633.555	443.44	363.42	562.148	909.555	640.345	939.236	1468.93	1711.69	682.404	358.509	1704.4
P00326	171.387	185.544	265.961	277.54	404.678	497.036	286.215	447.997	200.202	183.338	567.546	344.694	265.482	354.054	501.702	768.487	979.915	501.702	762.308	220.77	137.938	501.702	375.343	411.767	565.979	217.36	386.585	910.566	515.142	375.368	153.842	621.274	328.152	328.152	217.725	449.427	328.152
P00338	12338.1	7002.37	8725.49	17987.5	6993.23	8943.66	11048.4	16349.6	12876.8	12991.6	7197.08	15019.6	8350.93	7747.19	8486.56	4495.97	9791.59	5066.95	4015.47	5733.34	2928.39	6528.53	8469.63	7661.89	3805.88	5702.77	9329.32	5947.49	7787.07	6350.35	12432.8	10566.5	24506.1	1168.33	5639.73	7211.69	6616.82
P00352	2561.28	1727.57	2563.5	5542.74	1939.21	2574.98	2514.06	1445.06	3230.83	2124.82	1817.23	2482.58	1741.8	4612.7	1568.12	1435.82	2699.03	1057.88	2097.66	1359.51	1522.59	1904.2	2042.96	1338.4	908.295	1647.85	2672.44	2359.3	1211.06	1782.84	1040.77	1832.89	4904.57	5085.42	2224.64	2347.25	6912.66
P00367	370.54	249.846	529.301	1010.41	207.338	372.961	172.367	346.886	595.061	375.382	798.546	281.001	1111.09	172.753	500.408	366.612	255.334	292.278	146.193	255.334	255.334	218.39	338.417	213.116	381.738	452.613	206.179	458.402	367.065	548.214	643.123	458.489	0	0	158.265	0	0
P00387	91.6987	137.219	229.724	285.291	196.246	110.13	85.7955	343.533	215.784	216.534	176.708	153.215	224.948	67.286	292.665	112.594	67.286	120.671	0	0	0	0	166.008	148.767	375.196	364.944	172.463	171.17	88.5471	187.883	427.503	330.908	0	0	0	0	0
P00390	381.825	536.53	457.465	471.541	260.463	359.01	313.166	847.766	1033.29	373.001	449.748	975.853	326.753	1011.71	451.447	431.424	593.359	257.184	835.089	726.713	645.055	1012.95	646.477	226.956	830.104	174.057	117.527	354.95	188.183	1150.47	358.206	612.318	2263.66	1123.95	284.722	1042.49	669.962
P00403	138.478	174.598	428.803	858.443	195.651	428.803	428.803	1649.25	1033.97	258.4	1268.95	353.178	961.499	205.477	56.8921	574.45	0	56.8921	163.249	0	0	0	1160.45	450.818	1466.31	1202.32	609.665	659.067	1238.72	2163.76	1896.97	1109.46	0	0	0	0	0
P00414	128.759	70.2121	358.091	249.015	167.16	49.9411	128.759	335.327	128.759	534.831	31.4666	124.141	19.2557	56.4167	56.4167	148.24	0	268.231	0	0	0	0	249.638	141.957	273.627	311.492	178.732	174.528	603.685	182.958	516.846	187.591	0	0	0	0	338.732
P00439	502.873	315.001	188.52	311.274	281.27	215.182	151.688	133.196	936.347	151.474	251.266	362.472	312.174	0	122.356	159.642	0	127.627	0	106.659	0	106.659	482.029	484.807	199.378	356.656	179.209	195.432	346.608	331.917	186.535	525.542	38.381	0	38.381	263.58	0
P00441	3404.1	1870.97	2531.66	6713.51	30507.1	3668.84	1871.87	2180	5875.47	4415.9	2752.46	3210.51	7263.28	2566.6	5619.64	1846.84	11558.1	2906.82	974.041	15488.7	4973.39	15277.3	1032.99	975.342	3453.01	1603.25	1530.16	3431.72	998.165	7628.49	4129.71	2619.78	2069.75	10019.1	16984.6	17551.7	7001.94
P00450	19487.4	4351.65	5930.13	8203.11	53674.2	4152.86	6770.31	12074.8	5590.16	19532.1	25644.4	4064.66	22875.8	10529.1	8254.15	3588.38	7047.42	43324.2	9860.34	51277.4	11163.8	71682.1	16844.3	17390.6	2939.47	3945.44	6549.5	13713.3	7493.81	2299.93	9883.39	6248.81	36670.3	58078.6	65775.7	29870	15606.2
P00451	0	0	0	0	0	0	0	0	0	0	0	0	0	0	0	0	225.347	0	0	0	139.064	142.324	104.083	91.945	104.083	114.108	197.175	109.1	104.083	77.7775	51.3681	104.083	0	0	0	0	0
P00488	105.664	597.716	10069.6	4247.47	3460.5	301.732	301.732	202.011	93.2901	134.757	87.064	301.732	2718.04	0	0	0	0	249.854	278.481	187.514	187.514	0	21.9987	36.1324	36.1324	28.1325	20.4169	36.1324	68.9422	63.6162	58.7981	36.1324	6474.78	2790.91	2790.91	406.346	2790.91
P00491	4155.16	1543.97	1848.5	3305.96	1403.05	3048.58	1510.45	1091.52	4543.62	2742.73	995.883	1897.92	1018.42	952.121	2794.79	827.911	355.021	725.313	871.723	1290.22	832.146	919.814	1433.64	1139.05	905.231	1193.24	1194.14	1038.95	1386.35	1274	3067.7	1245.83	3423.36	1691.25	747.986	871.185	5307.67
P00492	148.186	301.541	432.619	418.747	529.031	335.544	285.345	594.45	416.595	218.658	182.761	708.542	214.692	325.579	796.24	298.684	434.392	386.153	229.45	721.642	339.474	330.879	205.412	168.655	351.121	180.039	232.258	417.109	247.365	856.326	828.665	460.445	418.195	344.785	156.763	271.374	1008.83
P00505	310.605	287.413	884.667	1328	456.197	198.279	362.666	1103.99	368.32	457.286	575.425	887.186	1779.81	1088.77	767.307	275.936	884.314	280.556	725.869	764.183	411.941	782.754	503.057	330.601	350.684	230.3	89.6497	262.611	172.468	1000.6	928.407	515.707	360.484	357.882	355.28	125.427	2131.26
P00533	794.981	410.611	525.175	942.546	804.308	1209.84	875.84	313.773	354.59	839.92	388.124	381.566	375.53	713.427	710.513	368.853	704.875	1007.28	856.065	1042.85	571.552	1045.44	430.543	619.99	507.272	819.234	539.365	1268.46	553.968	405.299	662.105	477.429	2332.57	1026.87	1422.46	1343.8	3613.75
P00558	8452.84	4395.52	6757.53	6793.88	3264.29	6434.81	6524.85	7571.36	7781.1	7942.01	4201.33	7533.63	6132.75	3174.7	12822.7	4925.8	2483.04	4709.47	2994.8	3004.2	1555.48	3232.93	3208.03	5185.34	2678.99	9160.24	6755.83	10093.2	7564.6	4552.86	11568.7	4913.6	7568.8	6407.06	2341.93	5521.92	14821.6
P00568	316.736	296.68	375.638	378.113	309.532	609.095	417.651	415.714	283.363	527.608	354.791	579.031	409.135	412.002	335.506	426.038	267.131	523.782	401.977	221.135	230.405	269.035	254.749	448.895	380.413	372.663	328.276	306.309	520.768	470.166	437.28	391.534	814.56	1862.36	352.071	295.618	2866.4
P00709	247.361	226.429	27.7732	141.757	112.882	73.2633	53.6739	96.4977	45.7671	135.081	129.267	585.555	93.4357	264.511	177.282	151.031	282.464	177.282	192.108	177.282	162.455	54.7271	214.957	234.315	295.822	224.636	224.636	19.6732	224.636	224.636	176.906	385.301	0	0	21425	0	0
P00734	18585.9	7419.41	19619.9	3750.72	15313.1	31576.9	20346.4	5494.86	4992.99	11499.2	2686.21	2729.02	15528.6	2310.22	15386.1	2832.22	4766.05	12967.9	9359.33	8089.21	1638.03	6695.61	2119.42	8165.35	1168.69	2594.04	3144.36	2666.14	7974	734.794	7867.25	1843.44	7547.95	32994	18591.6	26400.8	28977.6
P00736	551.004	178.845	633.904	216.416	681.11	304.474	147.534	212.353	314.864	427.596	261.706	314.205	267.134	360.951	289.288	309.492	385.08	874.508	428.292	303.565	385.153	382.094	510.385	812.446	446.365	425.814	564.749	407.49	790.927	210.145	154.348	731.906	410.569	391.195	371.821	316.196	1589.29
P00738	49518.9	1681.44	10579.2	1678.34	255545	15461.5	3576.22	20482.2	9103.76	60858.6	992.286	3297.53	8739.69	39305.3	5017.94	18607	7225.12	40150.8	1909.03	841656	147124	239353	20623.9	29750.5	8399.39	277.861	484.622	12625.6	3370.11	1545.06	848.919	667.084	4474.85	1856.58	18920.5	4225.72	27008
P00739	379.962	78.7146	32.8298	78.7146	249.052	29.6837	78.7146	69.9991	87.43	148.849	78.7146	26.6053	78.7146	389.069	65.7533	398.538	398.538	202.453	398.538	2880.45	591.936	408.008	19.8498	34.2359	113.428	31.9225	96.2527	46.1553	99.559	68.7652	57.4602	57.4602	0	0	0	0	1886.56
P00740	551.313	367.15	435.684	624.526	11078.5	364.102	472.078	953.717	379.272	493.055	337.431	609.597	1717	468.482	615.755	319.713	5066.2	303.078	819.943	1037.1	604.931	1380.25	504.049	966.815	467.159	1150.59	337.796	585.469	504.233	226.75	235.964	578.183	1007.46	1477.41	895.672	501.121	732.404
P00742	644.304	191.866	93.9156	484.631	6837.5	299.481	206.035	349.783	249.179	459.551	102.779	90.4472	2250.95	248.257	496.254	150.753	1283.53	368.134	286.762	981.028	677.841	624.375	189.052	213.693	617.234	314.727	62.5893	163.07	189.304	257.928	90.4446	302.728	721.627	751.899	863.735	782.171	561.527
P00746	531.148	1033.78	386.183	1286.02	1865.45	1523.67	308.224	2230.39	2173.33	239.533	480.292	821.13	734.621	232.656	167.631	677.503	563.492	256.255	322.607	1803.86	441.497	1125.04	816.727	2490.72	925.609	7579.48	183.015	1503.97	2244.63	336.837	298.838	647.337	227.234	11803.1	731.82	1304.55	3535.47
P00747	15459.4	9092.95	8512.67	8291.73	17893.6	11590.4	6875.79	5124.29	4361.52	10025.4	8539.78	4604.68	31877.9	9468.52	12186.3	7195.42	26536.4	49169	7637.25	9330.05	7555.61	19053	8952.59	19688.7	4553.17	10987.7	8150.72	12422.2	11690.5	4096.76	10891.8	6896.51	26714.6	76315.5	29566.3	20302.8	30282.3
P00748	568.069	601.497	116.178	131.979	4628.96	335.983	534.773	243.532	472.419	195.851	210.827	421.13	330.872	849.368	1095.12	290.225	733.591	596.373	1069.92	519.663	189.241	307.67	410.277	232.125	239.756	442.353	229.095	397.964	635.355	161.077	198.1	379.337	2153.19	1684.83	356.818	672.344	487.129
P00749	9093.38	9601.92	8405.27	3508.88	3077.77	5352.31	8217.14	5979.39	9122.45	6094.85	7000.61	11859.9	2283.46	2749.32	2165.81	2792.51	495.684	18552	1526.2	3922.68	10359.9	2207.73	11715.5	16676.5	23268.8	9692.34	63247.9	9520.18	19805.7	9955.56	8074.31	23651.8	3240.7	3295.96	9820.7	3570.46	1437.7
P00750	145.903	75.4953	121.668	255.012	156.351	156.351	20.3022	178.237	156.351	108.528	331.735	173.361	259.212	83.7975	868.674	142.614	142.614	252.328	224.245	142.614	75.9077	135.551	180.916	342.107	216.974	287.826	135.03	174.536	300.333	139.048	306.22	238.746	0	0	358.854	1	1
P00751	8921.25	1780.53	9910.19	15196.3	59025.8	5136.95	1814.92	3613.78	3308.89	10309.1	1896.25	1774.81	14807	5128.63	11054.1	1237.88	42882.3	4335.02	10243.2	8255.62	2873.07	3700.37	3283.59	5074.44	7621.26	3735.28	2153.13	6760.31	7297.65	1352.66	10328.8	2887.32	16120.2	57071.4	2080.21	11450.3	61884.4
P00813	0	0	0	25.1377	0	123.785	0	78.0522	0	0	0	0	0	0	0	0	0	0	0	0	0	0	0	0	0	0	0	0	54.9557	0	66.441	18.142	0	0	0	0	0
P00915	4993.69	261.824	636.574	5284.37	25788.3	518.199	1371.33	2101.78	186.099	4717.37	2687.57	1586.18	2197.23	459.476	912.94	152.23	2264.35	2018.26	2377.13	28753.7	1631.96	19353.9	421.164	1227.83	648.376	400.762	582.463	542.838	361.603	457.101	733.917	257.278	35592.1	13540.9	35324.7	5583.48	16503.4
P00918	2427.95	1402.1	2784.98	4662.06	2112.39	2136.58	1293.49	2404.42	2709.51	2807.87	2440.05	6291.61	2879.34	1783.73	2027.84	994.732	848.622	2550.28	1785.41	1585.63	1067.04	997.334	2163.34	2457.11	3278.74	1068.4	789.291	1826.31	1127.21	4509.41	1529.53	3253.69	2135.3	1434.46	867.344	3280.96	2312.25
P00966	7944.65	5115.1	4910.05	7018.17	2613.98	3483.13	3057.35	3777.07	25757.7	8503.16	7731.04	7917.6	6338.76	2739.61	2178.61	1729.76	3880.58	3481.13	1792.77	1520.78	1588.36	3347.81	12421.7	10257.5	3763.92	6335.97	4372.3	3415.4	7847.85	7976.92	4471.49	13007.6	2826.97	3071.53	2276.62	4496.38	1303.39
P00995	986.921	6553	9915.45	10032.5	111065	12983.7	2412.6	3526.6	3613.9	2090.08	2003.78	1460.47	36512.9	18435	4698.64	2649.75	8711.94	1946.6	2939.04	8205.9	13506.8	869.487	2340.81	3977.86	8211.14	3400.78	565.153	484.638	8607.13	4301.6	1175.38	3098.13	7593.24	11844.4	14893.4	1925.86	15955.7
P01008	10419.8	3054.19	1921.5	2389.9	27585.6	6066.28	3724.95	6601.54	2497.31	7195.12	2241.84	4452.35	16133.1	6291.63	5897.93	3878.47	12085.1	19346.1	3357.4	54053.3	2572.9	17424.9	2621.63	4437.21	2871.42	2704.96	5262.65	3515.37	4994.36	2953.88	3823.43	3310.51	17623.3	45495.3	15625.5	27405.3	14901
P01009	29661.3	8979.02	15936.6	33913.1	158875	20452.1	43524.5	17157.2	14672.3	28937.9	19890.2	31191.3	50918.7	16656.9	39041.4	17765.8	6551.02	28021	13153.3	86051.7	20958.1	60613	6436.71	13028.5	10705.7	6372.04	10491.7	11996.2	14535.5	9083.87	8385.18	13545.4	35414.9	58866.8	52803.6	31116.9	98775.1
P01011	103074	27592.6	45705.9	34159	109554	53311.5	66038	27237.7	14099.4	74912.2	56645.8	27965.9	104231	42329.6	75638.8	51559.4	76235	101338	86563.9	337507	20317.6	317826	27251.9	45944.2	11102.8	43471.1	21462.6	37242.7	26138.1	8761.49	17896.3	8675.89	174823	54983.5	227026	290309	192100
P01019	3690.22	4544.52	4335.03	8047.19	23593.4	2383.5	4329.17	4959.05	1575.85	3483.45	2612.62	4867.47	20947.8	6770.68	2568.99	4104.36	37222.2	10210.4	12777.4	57917.3	5041.56	26308.9	3743.56	8090.68	2457.09	1977.19	634.687	3588.75	3239.06	2923.55	3450.08	2428.57	21983.5	4845.56	18751.8	21493.9	22095.2
P01023	5621.08	542.379	1200.96	374.515	33329.9	997.06	899.477	1932.67	1011.52	2343.07	457.587	361.702	955.882	725.038	4174.61	274.349	411.045	809.482	162.506	1092.59	573.869	1769.67	160.915	450.867	211.008	318.602	1733.68	1292.1	2153.05	441.37	1234.73	130.698	827.87	8032.16	510.094	897.423	48630.7
P01024	34469	4500.46	5838.3	8030.59	155622	6439.4	4950.27	26051.6	11804.6	28987.6	4818.09	6485.74	19034.3	3961.52	8796.44	2864.32	2971.22	10391.8	3271.57	10018	3001.9	11662.3	5414.22	14005.9	4473.05	7471.32	10645.6	9919.61	20207.7	3808.03	8850.91	11953.3	39166.3	6170.98	9063.05	3694.36	5707.77
P01031	454.663	152.181	141.793	132.515	542.095	112.851	106.471	303.328	155.598	382.625	154.423	191.322	189.989	26.3305	221.594	82.4351	332.417	284.728	122.248	140.926	119.011	297.204	126.278	261.276	215.91	144.249	216.307	195.101	367.486	158.291	131.982	125.253	221.123	1730.16	329.819	290.895	585.587
P01033	346.393	973.175	681.938	1457.72	2502.15	602.366	549.592	1458.97	556.752	249.662	2881.81	616.496	696.871	1132.52	124.643	1711.16	4204.08	320.01	6258.4	989.657	1164.39	7572.81	1887.76	1605.1	2982.76	2120.49	268.648	1481.35	3373.42	560.866	273.059	2989.12	1262.39	2812.64	1002.72	357.856	1612.94
P01034	6826.99	19981.8	7413.83	11864.6	86553.2	7521.66	9010.41	9687.79	10677.7	2437.65	6698.23	33498.6	10158.7	31544.2	7817.02	32494.8	59774.7	3302.12	25313.2	18125.8	41727.4	14252.5	16525.7	13495.3	26151.8	5284.84	9966.36	3691.3	10455	9346.94	3870.12	27717.1	29873	62602.4	11060.4	4216.98	5227.49
P01036	1374.95	2159.83	2216.49	929.293	14627.6	3332.02	3603.46	136.401	987.678	1977.42	479.72	710.422	1239.78	786.681	324.029	2462.96	19636.9	7859.34	4223.85	17808.1	4211.97	2197.17	1953.43	19466	2426.65	7393.12	7157.24	2117.59	9844.79	890.107	1405.7	1543.64	22448.2	1406.87	6692.7	6956.27	4604.5
P01037	263.398	145.646	0	0	1735.47	0	0	0	0	137.634	203.448	0	259.463	0	258.281	0	0	0	0	0	0	0	0	0	0	350.263	0	2748.99	0	0	0	0	0	4099.94	0	0	1416.04
P01040	16067.4	10104.4	7517.15	2674.45	3152.58	20541.1	10831.7	11287.9	6386.87	15622.4	2689.45	8820.63	741.526	5247.97	25489.2	8042.91	1887.3	4093.72	2297.69	5721.75	5784.77	2859.64	778.034	1320.84	4980.37	3105.82	4558.04	2511.09	2382.93	15004.4	6374.17	1687.36	1241.3	10775.3	21162.3	18412.4	3138.08
P01042	32260.6	68508.4	38294.8	48178.5	62331.8	81007.2	74157.4	36194.8	56932.3	29626.9	47333.3	117600	24510	232527	99646.4	130723	218346	74558.9	160108	85149.4	153739	97582.3	63606.3	51854	166782	60836	67106.3	68493.5	98124.7	156263	43481.1	138147	69817.1	61858	91417.4	103332	28452.6
P01111	742.811	727.557	813.456	1263.44	1574.6	1285.06	715.916	1321	1212.72	1399.45	1065.76	1222.19	837.168	616.897	723.861	1396.96	1020.17	606.877	589.768	241.04	631.705	614.141	716.767	854.079	1586.63	1376.02	763.996	579.728	1183.86	1624.79	1370.77	1856.1	849.471	979.287	861.696	1102.24	510.195
P01112	274.9	206.867	226.73	218.56	232.143	360.817	214.282	217.801	237.556	290.769	217.811	481.21	316.1	170.82	216.137	389.684	204.155	204.155	204.155	204.155	204.155	96.7871	277.453	310.423	291.273	268.173	280.46	357.353	473.59	604.288	682.11	653.212	0	0	0	388.59	0
P01116	127.589	308.347	291.438	254.219	206.467	521.474	189.382	170.386	225.986	242.933	215.165	207.215	257.43	231.515	109.619	141.025	125.322	237.42	125.322	125.322	65.1271	87.4581	136.475	195.448	210.08	210.08	216.193	226.607	201.688	199.073	356.603	292.542	280.5	280.5	226.459	280.5	397.178
P01127	418.46	447.198	389.722	251.554	4922.48	1401.66	741.131	304.796	1186.74	297.539	236.641	479.926	275.152	12871.2	5664.12	851.154	10352.3	1563.4	1342.76	1414.39	3209.53	1703.28	996.775	3786.94	6166.83	4481.52	9974.72	5775	2573.46	4325.23	1478.04	3890.47	3670.55	2875.31	546.563	1620.18	798.287
P01130	401.26	1137.77	139.455	680.588	401.26	401.26	314.113	361.937	440.584	42.6415	532.937	629.558	111.883	2949.9	2070.1	1254.23	7405.92	59.511	3460.62	1096.22	12178.7	1591.82	2381.92	1562.15	2305.4	1056.11	1467.37	413.103	739.252	2653.66	388.453	2275.98	1941.16	733.971	900.581	156.877	567.362
P01133	24912.2	35418	25797.3	10667.2	6048.38	33286.6	20702.4	20909.1	66101.3	58988.3	42531.8	73242.4	13922.1	113418	36581.2	72991.6	58511.8	26758.4	35980	32285.8	75765.9	12454.8	60348.1	44910.4	93073	68641.2	110952	100867	95126.4	66746.3	41030.8	134296	35111.5	3727.83	48804.3	57751.3	17977.7
P01137	0	107.046	0	45.6979	0	36.5094	0	36.5094	0	105.009	57.3171	244.941	0	0	0	153.885	0	0	0	266.063	363.147	171.026	144.122	207.002	177.882	8.58515	141.849	18.6814	53.8123	139.576	141.849	214.73	0	0	0	0	0
P01178	245.283	205.056	340.339	245.283	9872.45	407.01	143.046	245.283	245.283	245.283	90.7258	198.222	695.095	428.709	540.764	612.596	2766.42	392.247	540.764	706.726	468.932	540.764	143.96	143.96	436.895	143.96	143.646	143.96	90.5602	144.274	43.1417	415.658	4809.32	2455.78	164.029	714.523	1585.15
P01185	0	0	0	0	0	0	0	0	0	0	0	0	0	0	0	0	866.49	0	0	0	0	0	38.8616	0	0	0	0	0	0	0	0	22.3858	0	0	0	0	0
P01189	0	224.806	0	0	0	47.9924	89.4262	0	0	0	0	0	0	0	4198.61	214.864	0	0	406.819	0	488.661	0	28.2113	0	46.1184	0	0	0	276.492	0	0	0	0	1248.85	0	0	0
P01210	0	0	0	0	336.73	0	0	0	0	0	0	0	76.7509	125.159	91.8083	142.096	159.034	28.5632	142.096	261.874	971.826	142.096	0	0	0	24.7752	0	0	166.62	0	0	0	54.1682	0	0	53.4762	0
P01215	94.8921	2083.05	493.017	609.814	443.29	271.929	823.698	337.25	542.745	493.017	186.639	1372.44	493.017	1015.82	1128.54	186.891	2980.08	178.043	1241.25	4007.07	8073.6	632.393	242.873	65.0219	798.616	300.15	300.15	300.15	300.15	1293.39	68.3891	357.426	174.642	327.505	327.505	445.542	327.505
P01225	250.652	455.966	31.8263	464.503	183.281	437.139	929.818	77.7167	318.023	65.8919	170.666	346.72	102.142	324.616	1582.1	1252.94	979.038	680.009	1526.84	1646.19	5977.75	271.822	258.133	313.786	289.1	331.339	495.278	273.205	334.229	300.06	225.851	117.821	1388.98	337.408	223.482	337.408	337.408
P01229	1463.97	2935.43	747.018	767.031	2886.39	2484.7	972.075	583.505	1239.9	575.329	814.166	693.401	792.925	372.915	123.721	533.41	1348.21	2287	1502.48	1349.03	6211.72	528.3	297.936	853.096	313.101	114.029	459.805	927.807	756.584	475.116	1327.43	305.11	5160.14	1471.75	928.404	1471.75	1471.75
P01236	135.55	24.9577	46.0186	29.7311	46.0186	46.0186	46.0186	86.2194	62.7862	54.719	24.9538	46.0186	33.9183	47.6401	0	0	0	0	0	0	0	0	9.56446	101.888	70.4759	402.755	103.819	240.149	103.819	107.172	147.548	83.2071	0	676.152	0	0	110.137
P01258	88.9811	70.5518	71.9889	71.9889	71.9889	69.1167	45.0185	71.9889	78.7633	66.5219	71.9889	112.484	73.4259	238.689	223.534	208.379	306.458	96.645	103.048	315.325	482.061	50.4773	150.321	65.245	314.313	151.84	77.1909	163.876	421.709	222.569	92.1058	66.0669	102.857	119.422	184.374	119.422	119.422
P01266	103.373	135.524	159.462	202.698	135.524	851.519	131.799	135.524	135.524	113.156	135.524	135.524	135.524	874.993	0	314.77	0	0	0	0	0	0	429.949	103.793	507.168	429.949	429.949	429.949	429.949	429.949	281.07	574.324	1049.76	0	0	360.861	0
P01303	0	0	174.8	0	805.552	0	0	0	107.536	0	0	0	0	0	1242.51	0	1535.7	0	0	0	301.804	0	236.728	232.421	288.371	274.187	226.326	311.46	266.894	266.894	266.894	266.894	818.003	0	0	0	0
P01344	6546.65	957.381	2052.37	1070.32	40706.5	17661.6	3844.29	1255.49	1994.07	2038.43	699.094	350.85	4249.9	6068.69	4977.83	1558.8	17331.6	4281.12	1282.84	1534.71	460.77	1190.66	1754.52	6368.5	1019.52	52719.5	10109.8	15530.8	17226.2	557.121	15672.6	780.135	16690.8	236954	1763.63	5842.21	1138.75
P01589	0	7.07487	25.9587	21.9362	0	66.6179	0	0	0	0	0	0	7.07487	344.725	484.091	24.1127	189.198	244.968	296.023	244.968	244.968	193.914	26.2757	25.7251	47.4011	85.7567	47.1158	107.452	65.7784	47.4011	47.4011	47.4011	149.109	254.231	87.7628	64.219	118.436
P01591	3866.45	18532	8240.65	34168.5	26087.2	5982.79	13930.1	9654.99	11815.3	8175.21	17993.4	31955.9	10897.4	10856.6	12476.8	22068.2	3449.97	8709.9	46561.7	31050.4	47111.9	25199.5	15829	15568.6	17182.7	4864.6	9997.27	8162.44	6566.65	18617.8	4619.61	21002.2	14844.5	20211.2	16091.9	8307.87	13710.8
P01593	10618	28749.5	16283.2	56032.3	148508	15569.8	50166.6	5584.36	3120.46	10041.1	10836.1	4151.38	50790.4	65994.5	45751.2	89266.4	77508.4	41275.2	60128.3	135882	191625	391619	23706.8	45199.9	9261.2	11654.1	3885.14	7725.29	22233.1	3736.19	34179.8	5213.79	122624	5747.79	63794.2	9850.77	13061.5
P01594	10618	28749.5	16283.2	56032.3	148508	15569.8	50166.6	5584.36	3120.46	10041.1	10836.1	4151.38	50790.4	65994.5	45751.2	89266.4	77508.4	41275.2	60128.3	135882	191625	391619	23706.8	45199.9	9261.2	11654.1	3885.14	7725.29	22233.1	3736.19	34179.8	5213.79	122624	5747.79	63794.2	9850.77	13061.5
P01599	855.295	148.719	466.564	337.691	283.599	348.431	495.355	191.902	288.389	464.662	259.969	326.951	830.728	693.834	268.084	940.328	7023.2	2370.54	1067.51	3658.06	1481.65	632.974	214.691	760.668	76.8539	214.691	178.822	312.544	615.292	155.059	696.647	78.801	1941.16	0	0	689.536	689.536
P01601	0	670.007	126.138	0	0	530.107	0	0	0	0	0	0	674.531	5013	1441.51	801.256	1281.42	1078.47	2250.73	1441.51	1601.6	1441.51	0	283.849	277.269	1565.62	0	0	234.627	0	0	0	2371.03	0	0	0	0
P01619	10326.4	50112.6	31979.5	42652.1	132155	23738.6	14186.8	13542.8	5752.4	18888.7	39204.4	22268.9	51162.9	66506.2	40509.8	48535.9	111295	56954	169921	237272	120380	81259.3	40138	31653.5	36421	17330	9522.01	11498.3	10859.3	8812.83	8321.21	12682.8	62533.1	2698.71	21358	44480.8	8870.13
P01624	426.263	5712.57	3785.34	18268	2681.7	3586.85	300.707	306.034	111.739	547.173	4030.78	1447.93	5039.1	8531.72	4648.91	8897.38	53644.3	2449.97	66026.9	35882.8	102880	24615.3	17770	2487.48	2071.52	447.893	565.57	849.56	235.269	5147.21	643.718	660.19	10434.4	3706.6	3433.21	1286.45	601.396
P01700	2265.56	4162.26	6376.07	3128.98	53842.7	2953.5	2836.24	3284.61	4015.81	4170.31	5395.81	4622.67	15875.3	5142.12	2562.18	4207.98	3841.5	16174.2	18927.7	38117.6	32653.1	20503.5	1931.15	1214.11	3168.4	797.584	677.755	3220.45	720.469	2446.98	1828.81	1117.47	3359.18	9857.8	6359.16	13958.4	2252.22
P01701	4338.11	8257.93	14635.7	35978.1	121752	11052.6	6744.86	5034.85	2254.69	9271.72	2791.74	4044.69	11271	5846.88	3796.43	7340.95	15089.9	18388.3	13788.2	14475.4	2326.98	12393.3	4901.54	6142.26	3172.73	3993.46	4603.4	6148.5	4760.83	1250.17	4902.13	2247.91	21982.7	13579.3	12472	10259.1	41043.7
P01703	2592.6	5207.4	17748.3	5214.92	48887	2015.1	896.928	749.145	1113.1	2040.21	2850.61	924.191	40585.1	2357.37	4221.18	966.168	2377.23	4304.77	22715.5	22321.8	17460	57124.1	5141.25	834.135	1553.86	1827.74	626.4	1035.45	1126.35	527.739	838.587	374.913	17793.6	88727	26490.4	5276.84	4729.35
P01704	448.704	1927.59	407.791	1624.34	5203.46	1208.04	562.901	1861.62	609.285	2005.31	747.529	848.835	1313.83	1949.6	1210.8	702.308	6128.31	318.678	996.158	10253	3530.46	7723.76	582.277	886.785	1192.96	2751.77	427.503	564.485	397.756	544.008	978.493	510.001	22764.2	1609.39	1255.81	1201.04	1432.6
P01705	443.68	663.531	420.415	443.68	22577.3	443.68	400.718	443.68	443.68	720.946	137.558	466.946	364.488	452.421	1553.12	1553.12	1553.12	262.671	1698.95	3182.56	1428.91	2100.31	380.452	240.807	0	0	0	0	134.832	134.832	248.883	0	1701.75	0	0	889.686	0
P01706	172.041	579.119	2840.22	5690.55	14960.8	2982.01	473.501	330.812	587.766	189.054	1384.34	1357.09	1344.53	214.512	1966.03	1530.98	2401.07	703.593	5232.87	3949.32	4255.77	416.389	164.471	185.116	999.018	165.19	125.851	165.91	69.6294	102.245	165.19	543.773	305.015	958.793	1344.52	573.07	2226.43
P01709	662.303	1194.48	1081.75	3340.61	4671.26	889.001	751.868	1135.65	896.956	1097.95	871.881	356.769	694.185	2077.48	2079.35	2277.78	2019.99	1890.55	15593	11509.4	7240.33	7407.3	488.849	582.036	365.103	1401.88	472.635	333.925	229.757	523.068	294.225	401.09	5197.38	1386.31	1484.96	3341.47	1209.68
P01714	10315.5	8431.12	11992.8	33037	111331	16872.7	7863.5	5012.6	5357.27	10386.7	5295.53	2877.8	32853.4	7078.7	4048.18	8758.16	24915.6	32033.6	11115.7	51083.5	7956.62	28041.1	5687.54	12899.1	5107.35	2342.61	5751.99	5877.9	3944.44	785.151	3657.31	2954.46	61473	24388.8	22886.4	14895.2	62781
P01715	424.278	224.869	784.052	777.588	5059.96	885.14	176.872	133.128	118.29	203.207	733.97	152.637	498.096	293.663	248.56	409.399	341.065	477.733	228.948	1407.03	519.392	596.314	0	162.849	0	144.474	62.6124	0	62.6124	0	0	0	831.014	669.29	443.46	507.566	1209.23
P01717	3014.47	1123.99	1769.53	14282.1	28276.2	1961.39	1587.59	1497.82	825.966	2266.41	3407.91	225.346	8757.46	660.508	14391.2	1766.35	4511.43	9493.81	2235.68	18671.6	1767.11	13438.1	535.322	1052.26	444.952	1205.77	716.647	1310.23	163.194	464.201	896.226	290.803	10348.3	58084.9	27444.1	11147.4	52483.2
P01718	881.978	184.061	294.301	1178.69	788.227	294.301	196.887	163.423	305.058	146.888	97.1069	294.301	1534.73	243.44	485.724	249.254	561.436	330.623	625.824	2662.46	410.012	636.397	185.862	361.13	213.554	213.554	376.192	213.554	150.769	213.554	241.246	174.26	480.656	25823.4	320.569	101.057	400.613
P01721	425.156	236.688	955.88	726.749	32665.2	2128.24	509.443	218.097	170.687	2012.29	627.946	148.437	2877.17	385.734	1443.72	589.482	241.83	2969.52	1106	4469.38	886.354	5716.48	961.103	416.583	549.463	636.067	462.86	998.037	183.992	102.676	950.531	549.463	3358.12	8724.96	5572.85	13683.7	11877.1
P01742	0	0	0	0	0	0	0	0	0	0	372.809	0	0	725.807	0	0	0	0	0	2684.41	1247.19	0	0	0	0	0	0	0	0	0	0	0	536.615	0	0	0	0
P01743	309.884	309.884	148.447	309.884	309.884	309.884	309.884	379.06	288.451	557.294	543.818	142.752	309.884	0	0	661.624	0	955.312	0	0	0	0	154.099	0	0	0	0	0	707.135	0	0	0	0	0	0	0	0
P01766	715.966	500.37	1272.94	1397.23	3183.49	715.966	715.966	715.966	715.966	715.966	715.966	497.423	630.338	994.559	1596.23	1428.01	1728.77	474.547	5901.25	3916.17	3731.78	1463.69	2132.72	292.693	860.122	566.584	566.584	309.892	566.584	566.584	486.352	728.552	4045.08	2818.63	4897.89	562.852	3431.85
P01768	3868.7	2706.16	4707.08	4500.31	30982.9	3812.58	4463.44	7152.42	1743.17	4417.37	4500.22	3528.87	3139.89	12233.4	10199.5	2812.11	6579.56	8438.22	9480.04	13933.9	20047.8	19273.4	2237.37	3034.67	2878.13	2680.83	3697.29	2232.2	4793.62	3389.45	5068.51	1672.52	6679.2	14242.8	19049.3	4779.85	2227.61
P0DP03	3868.7	2706.16	4707.08	4500.31	30982.9	3812.58	4463.44	7152.42	1743.17	4417.37	4500.22	3528.87	3139.89	12233.4	10199.5	2812.11	6579.56	8438.22	9480.04	13933.9	20047.8	19273.4	2237.37	3034.67	2878.13	2680.83	3697.29	2232.2	4793.62	3389.45	5068.51	1672.52	6679.2	14242.8	19049.3	4779.85	2227.61
P01780	9032.3	15620.8	23266.9	39549.8	85044	18808.1	9560.43	8824.56	7322.55	16322.7	36717.5	12824.7	31336.7	17936.6	8332.65	24971.6	18483.6	47453	40397.6	58367.2	46915.4	69394.2	17610.8	9402.73	9201.89	5298.07	5636.42	1627.2	2902.59	7307.07	3910.44	13553.7	34132.3	21101.9	48066.7	12851.8	2629.57
P01817	0	0	49.0775	0	74.7951	0	0	0	0	0	0	6.3923	0	0	0	0	0	0	0	65.9509	0	0	0	0	0	0	0	0	0	0	0	0	0	2640.11	0	0	0
P01833	20558.2	53435.4	51425.4	56077.3	127573	60706.9	33898.9	44571.1	38827	33672.9	52718.6	58993.3	41355.1	100214	67854.5	57685.8	102766	40580.8	127705	88964	116911	63416	42910	53543.1	77234	28030.8	71517.2	39157.8	43290.6	36095.2	41569	79285.3	50009.5	221123	92473.9	76081.2	205257
P01834	25721.8	176931	103231	185097	213816	43639.5	50568	52715.6	18263.5	45859	65743.1	149571	194251	255370	120242	324475	745183	109892	468557	514297	430733	313017	267381	182800	277383	139724	39902.8	117698	70182.6	129614	96240.8	87100.6	96817.9	51638.3	123721	181005	106597
P01859	117609	102230	92411.6	123918	620609	81162.7	101140	110951	68858.2	111853	135907	72340.9	199537	185806	83889.9	94116.5	327842	202452	187459	655624	333198	363155	112153	165816	91041.6	99177.7	77160.7	178644	93238.2	68157.7	134488	146895	245579	600213	221957	204544	364042
P01860	35488.5	38167.5	3225.24	4043.72	130698	14492.5	25156.6	11593.3	15907.3	9764.86	5396.46	8946.78	10928.7	31751.9	2673.36	16491.4	19091.4	27935.5	7047.98	24761.3	20657.7	15994.8	6661.8	15575	24166.9	10004.9	2508.59	14926.4	20324.8	12445.2	1952.25	5530.22	21879.1	298906	7853.85	24649.6	35677.6
P01861	16898.4	7431.11	6436.43	11234.1	97118.7	3855.65	2965.65	4928.79	2303.5	2289.55	9753.38	375.172	40392.2	11717.5	4603.28	5217.68	40256.4	25806.2	6294.45	54670	13810.7	19341.5	10907.5	10580.7	2080.76	7342.04	2286	12971.5	9172.58	5008.61	1138.53	1093.3	62995	27562.8	835.812	4358.86	8728.66
P01871	4704.67	3080.45	3616.07	5589.12	12419.4	6270.17	4249.76	2771.31	3057.12	4111.61	3885.64	1209.73	2634.52	5931.78	6650.78	3340.13	2790.37	7535.66	4020.72	5805.51	3862.64	4952.79	2238.59	2191.02	1223.9	2731.53	4607.55	5671.45	1761.25	381.615	6152.26	1890.38	7221.52	4670.45	11319.2	5897.97	10511.7
P01876	15325.6	55244.3	23996.6	70078.3	175102	10967.3	47337.7	30212.3	28477.3	27788.8	40262.6	70280.9	40908.7	51220.4	15697.5	38648.9	6203.16	42701.4	124938	162843	127343	120866	23568.4	16698.1	65195.3	17788.7	28216.2	20594.4	11972	44035.7	5809.42	51284.5	47282.8	35250.4	72834.9	52847.3	3275.85
P01891	0	0	0	0	0	0	0	0	0	0	0	0	0	0	0	0	0	0	0	0	0	0	0	0	0	77.0467	0	0	0	0	0	0	0	0	0	0	0
P01892	0	0	231.64	99.9854	0	270.042	0	0	0	0	0	99.9854	134.963	0	0	143.653	0	0	227.372	686.459	216.346	0	101.361	206.323	101.361	73.2068	92.2817	101.361	239.531	54.4428	241.579	101.361	418.823	5170.2	276.63	344.317	2172.38
P01903	2252.39	1381.09	873.411	4029.26	3036.55	1408.63	790.868	1120.33	1090.11	1885.82	301.303	502.535	2370.6	603.94	1417.75	1866.9	114.837	537.314	325.606	484.948	401.612	1318.52	611.458	592.089	98.921	356.924	448.4	399.553	364.989	263.036	221.61	197.402	1210.3	1145.38	921.43	1080.46	23052.8
P01911	2867.76	2137.7	2867.76	3466.85	3409.17	2867.76	1235.25	1617.33	2867.76	2867.76	2867.76	2867.76	3653.79	0	0	2837.33	0	617.085	0	0	0	0	0	0	0	0	212.709	297.615	0	0	0	0	0	0	0	0	0
P01920	0	0	177.301	0	0	0	0	36.7281	0	0	0	0	0	0	604.7	0	0	0	459.796	0	0	0	263.074	458.279	512.771	251.403	251.403	251.403	251.403	212.14	239.731	221.842	205.44	0	0	0	0
P02042	677.79	360.432	1915.97	1915.97	33909.5	1915.97	2230.72	4155.08	618.927	3229.96	210.23	10069.3	1601.22	1640.36	1780.46	277.131	1920.55	259.796	128.289	27257.1	3468.89	5045.42	1704.22	282.639	4786.54	1488.22	584.761	584.761	180.536	4349.35	445.64	533.955	710.821	858.083	563.558	338.031	1279.27
P02144	210.105	182.041	182.041	82.3928	2167.01	96.7605	194.888	313.229	182.041	159.557	74.8504	75.9658	1898.95	0	0	0	1256.18	1452.08	0	1592.96	0	1256.18	188.933	356.303	176.12	623.854	112.292	329.905	155.585	96.9732	285.812	188.933	5239.37	27459.5	785.046	196.821	12496.5
P02452	2120.89	5409.1	7619.21	17720.3	6391.1	4225.85	7519.75	1779.34	1969.07	3194.18	5523.82	3570.53	6956.89	6327.59	1690.46	11390.4	17995.2	2106.24	5231.88	4046.88	9012.95	1197.01	8616.84	6727.71	17723.9	2167.4	2131.79	1846.44	2138.48	4207.48	3251.79	7330.74	28250.3	13597.3	8788.44	2376.36	2301.91
P02458	1468.25	2585.4	5044.55	4746.84	5465.69	6876.03	2011.03	938.756	3399.44	1173.5	2464.31	1045.85	4888.5	2314	4465.29	1492.22	11501.3	2154.23	3852.08	2981.16	2393.65	1174.47	2530.87	3529.25	4718.76	3356.77	1287.66	1625.57	1242.5	1659.2	1434.23	2427.86	6501.64	811.441	2568.36	1250.61	3535.96
P02461	6379.57	6243.57	20968.2	13517.8	40284.2	14958.9	11200.1	5667.95	5843.51	10148	7185	5683.03	11224	7831.37	1622.21	9682.95	23892.8	4113.64	3485.17	5344.08	6815.59	2103.04	2636.02	5155.82	8104.05	3297.42	2581.35	4476.9	978.647	2115.73	3235.95	2681.41	21655	2456.88	18442	10150.3	1575.29
P02462	203.054	60.1098	121.534	20.8024	108.647	297.902	84.6673	90.7368	157.292	241.102	163.702	86.2933	95.7603	482.988	620.467	502.775	447.286	411.13	183.097	429.208	147.159	71.9216	145.584	279.432	296.675	335.469	684.537	524.379	528.789	171.455	296.136	316.333	277.621	288.472	266.77	153.457	970.054
P02511	11332.2	3163.66	4577.1	8541.82	8721.04	2460.63	3486.16	2683.84	16335.3	9602.37	3291.57	4876.52	15556.2	1670.84	2934.42	577.77	1602.5	1978.22	477.609	1061.14	1230.73	2170.64	2582.42	2989.38	1900.51	2378.45	5089.35	2608.91	3119.33	2878.75	10352.9	3634.98	4047.71	6203.42	2828.8	1562.16	6864.96
P02533	14239.5	13592.5	20493.3	5622.02	19700.6	13163.8	30529.3	39008.6	17022.9	21487.1	20110.6	17575.3	17895.1	6397.36	8498.7	4750.15	10735.5	21348.4	13662.9	50960.8	31021.6	24070.4	17651.4	18665.6	27232.3	12580.9	17163.4	3244.58	3545.65	51138.3	45750.3	8454.02	13113.1	1264.94	6041.83	19435.4	766.589
P02538	14042.8	7310.98	21651.9	3328.38	14676.3	13868.9	21979.8	37078.2	11484.6	11619.9	13877.6	9297.85	8465.84	5234.2	14207.7	3502.47	8554.22	22446	6103.08	20667.8	18027.4	12048.5	9842.08	14208.8	26480.8	25922.4	39146.6	12252.4	4966.08	45967.5	103853	9151.75	11232.3	1301.68	2436.66	13416.7	6748.89
P02545	1449.02	394.494	848.511	435.797	410.563	284.141	556.366	1281.1	740.466	778.666	490.698	346.153	717.342	586.834	1706.48	193.031	1407.69	775.131	747.774	846.211	251.995	1409.72	650.997	741.002	711.307	1133.74	2167.21	585.858	1582.08	1570.13	4326.34	711.856	761.47	6056.56	724.639	898.868	921.487
P02549	80.8615	106.496	275.538	106.496	663.081	106.496	106.496	106.496	106.496	151.592	106.496	95.9491	28.5352	0	0	0	0	386.435	0	0	0	0	109.853	109.853	197.485	17.4304	77.778	397.273	109.853	109.853	109.853	109.853	0	0	0	190.259	0
P02585	1374.04	0	0	37.6275	0	0	358.063	68.2297	0	0	1124.26	225.171	0	0	0	601.918	0	212.428	0	0	0	0	0	0	0	0	493.212	912.327	0	0	37.0442	0	0	0	72.3574	0	0
P02647	51904.7	16582.9	7171.36	11296.7	38995.5	16988.7	22252.5	26580.9	31289.5	34853.8	6906.89	18122.6	7405.75	21128.3	5255.16	14091.3	14071.6	13922.9	5130.82	7586.34	3379.43	13285	24868.9	54017.7	24103.7	27862.4	25044.9	21821.7	37072.1	14299.7	16401.3	24502.8	16135.3	23528.4	6562.37	5249.2	10293.7
P02649	6115.98	5862.81	4566.89	2864.35	2777.58	2892.52	4274.51	6180.91	11210.1	5598.52	7338.67	13217.4	3091.63	2980.65	999.256	6005.83	7803.7	2463.84	6088.22	4732.84	10681.8	2714.22	12874.9	10979.3	21464.8	5512.83	5291.93	5864.52	9713.85	13079.8	2015.57	12304.3	1864.9	14430.4	2853.98	2756.24	13056.9
P02652	12761.5	1780.86	1055.41	1531.08	1886.36	4575.11	7533.2	4204.56	3658.56	5203.17	912.022	4008.07	395.445	16279.1	5456.18	4274.16	12532.4	3341.64	2146.03	1768.01	1746.48	3628.42	2143.76	3286.26	3677.79	2260.92	5762.98	3646.91	14136.9	2366.37	2714.99	2814.76	1841.48	14293.5	2180.1	794.721	31986.4
P02654	4163.39	1498.18	1077	1494.49	3444.6	759.763	1270.1	1800.06	2246.58	2599.6	1253.84	2166.03	1566.98	1105.89	818.261	768.852	1243.74	431.808	336.759	1076.7	818.398	447.032	623.837	1072.24	972.274	790.476	483.542	567.166	953.174	404.022	1249.12	1270.01	328.159	740.153	1336.91	441.79	1038.52
P02655	874.945	802.59	583.449	564.287	17723.5	799.358	991.45	2088.17	1402.49	578.253	286.08	705.299	1094.48	741.389	636.501	648.523	4816.46	115.018	2134.67	697.338	306.886	571.152	1074.23	597.233	1538.68	649.657	649.657	17.9803	652.753	1131.89	283.391	631.294	2314.85	6649.31	0	2314.85	0
P02656	5423.3	10500	1627.22	4566.09	15753.4	1428.2	6186.21	12343.4	15058.9	1880.79	3150.06	6700.81	12337.5	6322.84	1812.21	6262.58	20705.8	4234.03	2289.01	1287.92	2053.79	1064.74	5247.36	9253.81	7111.09	12541.9	382.369	1320.05	10786.4	4812.82	5259.91	4764.11	5656.75	3225.32	1710.81	1266.7	6697.75
P02671	13575.7	7799.39	11928.5	20155.5	41688.8	21147	3440.35	4689.52	2902.97	6789.89	3635.16	2654.21	19386.1	11841.2	47549.7	11490.1	21462.5	19222.2	33258.1	12066.5	14538	31076.9	7640.14	18293	7447.46	9682.91	17611.9	11605	11061	3522.9	4195.19	4986.71	32075.2	71314.7	20970	21025	44260.5
P02675	26856.8	1123.73	1375.41	727.067	18142.3	942.446	1049.47	7781.24	3879.98	12948	1087.46	971.185	6091.4	706.824	1195.18	616.022	1063.52	2306.93	552.741	1590.1	762.353	6369.06	732.61	2327.14	1240.91	705.614	2604.07	1490.82	5908.24	1829.3	2947.52	739.965	2085.04	5547.95	3041.61	3185.15	1563.09
P02679	23057.6	1092.6	1278.33	1087.58	16149.8	801.749	833.669	9380.14	3179.3	14126.9	758.074	858.045	6865.63	693.591	1793.09	550.096	1426.44	2653.46	472.409	1293.15	545.327	5895.73	675.756	2426.92	1002.33	783.555	2235.88	1596.82	4841.66	1235.27	1719.33	647.428	1861.51	84508	3523.72	3228.9	1278.07
P02686	127.211	98.066	89.6567	122.994	122.994	257.874	156.147	128.922	118.776	135.224	99.9185	80.0655	122.994	0	279.002	144.875	0	201.048	144.875	0	170.381	0	34.7654	189.639	289.122	124.68	189.639	313.071	211.595	381.42	100.347	79.6668	0	0	214.327	395.497	0
P02724	0	0	44.9164	0	0	0	0	0	0	0	0	0	0	0	0	0	299.323	0	0	0	0	60.8958	112.329	115.255	126.241	126.241	126.241	126.241	132.433	126.241	360.261	126.241	0	0	0	0	0
P02730	640.514	49.9843	47.7705	48.5014	6284.42	29.5134	95.0428	1217.25	55.8019	1816.87	51.9855	1123.19	491.3	0	0	50.0775	50.0775	112.538	0	0	0	0	183.478	68.3231	1639.83	149.584	193.876	181.645	94.4966	905.069	88.0251	48.8153	0	0	46.1069	0	0
P02741	1440.25	205.601	694.893	313.717	1881.25	210.532	694.893	891.526	694.893	2300.47	504.918	66.7768	1633.98	631.011	497.59	300.118	497.59	449.459	827.397	497.59	96.1869	540.451	254.192	578.71	0	0	0	23.1653	23.1653	0	0	128.469	623.707	510.055	396.404	391.962	995.838
P02743	9624.88	1778.87	1673.42	1539.19	14663.6	771.628	1575.28	6745.99	1915.87	5853.2	5910.4	6187.65	7069.06	1703.72	328.18	4838.9	973.297	6117.42	3550.51	3106.37	676.363	2292.15	2185.1	7084.23	3487.94	2479.2	560.705	2204.03	1382.38	753.417	675.37	7977.55	1980.18	3222.76	3107.09	2237.97	2672.53
P02745	110.132	93.5616	135.755	95.2886	110.132	110.132	110.132	253.052	51.6109	247.331	82.6845	110.132	124.975	79.8239	0	59.6095	0	0	0	0	0	0	141.937	0	0	0	0	0	0	0	0	37.1595	0	0	0	0	0
P02746	553.965	93.5504	131.807	172.899	300.64	172.899	90.7727	450.927	192.628	249.726	157.079	106.419	172.899	89.0898	563.209	106.555	351.52	122.783	186.437	186.437	186.437	250.091	175.725	270.627	97.0467	360.567	67.724	236.434	575.158	150.542	46.2202	101.36	755.705	4795.75	673.113	123.645	590.522
P02747	1735.49	197.019	212.542	114.858	448.059	300.063	244.178	910.74	671.325	913.538	274.461	171.91	325.665	95.8525	212.827	208.625	285.335	333.303	88.3268	212.827	212.827	431.252	211.483	362.625	495.522	604.101	114.814	259.653	729.213	326.784	219.822	235.51	164.222	0	164.222	335.853	0
P02748	11077.7	3095.53	3834.28	3211.55	14773.6	4090.12	3058.03	10861	3103.68	22227.3	3333.44	3954.38	16623.9	3822.56	2592.17	2126.82	7215.2	6659.29	2735.73	11230.9	2555.33	16443.2	1896.87	8362.2	3254	1602.73	1302.65	4102.51	3429.96	2836.48	3101.57	6716.13	14212.4	31082.7	20068.7	9323.67	4803.03
P02749	34244.2	59529.3	28436.1	79654.6	93032.1	53652.7	34920.2	15123.2	29621.9	18871.6	15905	14642.8	30025.1	78867	143038	54596.5	121236	25882	33871.4	27991.8	64820.8	43085	14839.9	43086.5	22681.2	50381.5	18360.9	43922.8	32987.7	13885.1	47715.4	21455.2	61429	67553.6	40252.1	41794.9	127395
P02750	68866	10531.8	17577.7	160722	242737	34905.3	36314.8	35484.8	2708.21	83812.7	46292.3	10532	71327.5	21686.3	29224.5	18616.7	38621	69791.1	181004	130521	15606.2	150232	35726.2	35649.8	11923.5	10932.7	4867	19018.7	7894.27	6068.16	40432.1	9281.55	78618.3	616046	86541.9	85330.5	135149
P02751	9170.35	11197.7	6364.9	4035.3	10472.7	10770.7	15941.2	7761.4	13009.5	7197.4	12373.9	15415.2	8452.22	23836.4	3692.2	21363.3	32651.9	11166.9	14078.6	10226.6	25364.8	8421.66	10243.7	10343.8	19331.7	6937.4	14183.8	12170.2	11668.7	14889.1	6355.61	16124.8	9319.24	2400.82	21503.2	25611.8	3065.41
P02753	20046.4	53082.6	28967.5	16599.1	317908	33209.2	18757.3	26325.1	20166.9	7496	10259.5	19723.2	98368.6	60760.4	163358	33638	485276	46575.8	77454.5	44611.4	36927.8	34111.8	21677.3	22926.3	30108.3	53402.2	23457.5	29864.4	34736.1	13026	23331.3	15904.5	190769	412228	40162.7	75541.5	126416
P02760	24307.6	178486	113634	416342	705071	175710	168588	58713.4	64023.6	89020.1	107565	65118.2	266525	651070	527701	366097	2197453	160513	1.13433e+06	753926	767799	873910	264237	17125.4	572535	39014.1	92096.6	121510	96705.9	110721	46343.7	303306	1.01017e+06	613224	214718	199292	136161
P02763	63644.7	13113.3	17674.5	80280.1	140959	38892.5	25230.1	15523.5	3062.66	47770.2	50564.3	9172.4	103708	36405.1	85246.7	56981	175774	273512	108121	584124	116731	281863	20339.6	20306.4	15708.6	43018.2	4607.81	46356.8	24153.5	19125.2	26132.4	13376.4	68981.8	17512.9	56933.3	272236	260677
P02765	29814.3	21917.5	7571.65	18395.6	100412	28384.4	33218.3	7705.8	13004.8	28810.5	13897.6	15065.9	33495.4	31282.7	32090.7	37272.6	214722	76134	92320.3	86913.1	27999.5	33435.9	21760.4	78104.6	23810	32801	33106.3	14632.5	44701.6	3224.49	36846.7	21798.6	137237	54052.2	37826.8	34557.8	61362.5
P02766	9798	15174	4736.6	9606.27	160273	12225.1	46729.8	13321.6	10459	8918.22	12304.9	19483.1	29564.7	26795.8	7610.65	25258.6	96452.5	9197.07	12672.2	13828.6	20193.8	9654.98	8046.78	15345.2	18785.4	21370.1	7157.76	6947.57	16828.5	16093.9	4867.37	9158.21	11751.4	15079.1	10490.8	7234.22	10365
P02768	59365.7	43095.7	52995.2	113520	185533	63420.3	79461.2	66039.7	28025.4	86610.5	77841.5	79590.1	82669.4	165951	140931	87245.3	273747	183789	165378	478522	189288	188495	91284.9	41629	189441	69998.3	78264.6	86896.3	85541.6	170609	99168.7	67056.6	171117	343234	108343	122031	536434
P02774	6248.41	2150.46	2116.36	3273.09	9757.9	6844.42	6351.57	2752.96	3709.95	5796.23	1757.48	3881.28	1590.51	16672.4	10168.4	8910.6	9127.16	5673.25	4722.99	5661.94	5464.77	4432.72	1822.73	4183.25	4250.84	3801.83	6125.91	5500.28	10172.7	3742.74	2624.5	3292.31	11359.4	23045	4168.19	3401.53	26389.5
P02775	199.738	117.952	46.6423	242.62	199.738	217.127	199.738	258.306	161.459	199.738	199.738	199.738	199.738	118.205	124.595	0	0	0	0	0	0	0	176.672	63.0589	183.481	171.793	162.893	162.893	153.992	221.497	69.4356	61.7547	0	908.059	0	0	700.856
P02776	125.984	106.902	249.865	204.683	206.767	350.137	207.75	1634.41	61.1903	167.96	268.859	205.784	485.106	87.6187	324.191	238.885	1606.04	294.976	573.383	1334.92	545.871	333.71	198.813	165.606	182.209	267.246	161.274	228.851	357.106	182.209	109.764	93.4438	1728.22	1705.2	1344.87	889.639	491.038
P02778	0	0	291.202	0	0	0	0	251.493	176.92	186.624	192.195	424.265	0	0	0	0	0	0	0	897.928	373.969	0	194.655	0	0	0	0	0	0	0	0	463.455	540.574	0	0	0	0
P02786	111.395	114.374	184.089	188.56	520.537	188.56	188.56	159.075	185.308	448.043	218.721	252.541	236.081	129.69	129.69	97.0034	812.866	220.632	128.452	129.69	195.489	101.82	94.2439	146.539	247.692	186.421	125.52	436.203	76.485	282.531	271.208	188.511	197.319	61.7238	417.717	216.581	206.95
P02787	22923.5	21864.6	7934.24	110500	285810	16095.5	69884.7	43279.4	22407.9	36967.1	52183.5	43061.5	62121.3	81279.3	37464.4	48804.5	174044	50349.2	59278.9	631372	92336.9	325283	43505.7	41741.8	71902.7	6477.87	10858.3	6932.21	19771.5	54070	47269.9	67201.9	168625	75922.4	230131	75264.7	139674
P02788	16582.4	16440.4	1663.02	5261.12	158141	3529.31	3568.65	71127.5	14126.2	20776.6	72626.2	6953.59	15196.7	667.309	32506.1	555.739	504.622	1459.02	9962.69	3754.28	9209.12	4637.25	25997.7	9213.38	3565.74	5378.32	1641.82	4784.3	6643.7	2046.87	15267.1	7270.14	2445.6	1353.43	26477.8	9667.69	624.224
P02790	48420.3	37938.9	42359.6	129601	404897	36908	49421.8	36234.1	19024.7	33881.9	48927.9	28379.9	150081	118591	21059.9	35133.5	320488	78704.6	170867	300512	61904.8	268112	50102	80364.7	49277	30809.3	19194.4	22345.2	40692.1	38022.4	48157.1	50008.9	110319	146507	209457	156685	39980.9
P02792	8774.43	3246.04	5484.94	19261.8	33164.4	5385.98	6681.98	7542.91	9354.45	2798.68	7840.47	4012.1	38226.3	551.243	10982.6	11280.2	280.206	3370.51	2098.88	3935.12	6922.73	6176.87	6184.71	7401.88	1274.56	7972.34	1973.59	464.839	7149.52	1204.44	781.279	4192.55	835.743	61224.8	47873	2847.17	26883.1
P02794	749.202	523.473	813.255	2420.76	3726.72	733.356	502.012	1353.7	849.213	470.47	758.051	673.519	3559.27	205.662	882.714	562.09	434.872	343.884	641.118	523.917	834.751	577.693	750.047	754.882	423.873	294.749	131.119	164.023	664.026	432.835	352.915	1049	133.428	3518.49	4706.64	819.522	2703.98
P02795	14138	2265.66	12009	23311.3	61032.5	7831.6	13939.5	4851.63	5989.31	1944.2	4634.7	1603.61	17596.4	36907.5	33999.6	11790.5	209870	15510.2	45935.2	28124.7	31015.7	62566.6	9782.51	12682.1	15059.5	13742.7	10810.6	7823.98	14162.1	1307.7	10856.3	7569.91	74953.3	126323	15045	6706.25	8452.56
P02810	4168.47	2310.71	1287.53	371.981	13154.2	1641.26	1171.79	300.857	840.075	2517.43	793.668	597.915	1910.6	1279.01	6462.95	746.163	26149.6	3337.32	3393.13	15059.1	2477.99	181.135	1717.38	12809.5	477.293	3911.12	1254.2	1548.83	1865.9	638.905	2189.1	879.565	2758.47	9365.53	4737.14	13993.9	15007.1
P02814	460.646	4033.89	1471.44	460.646	460.646	833.389	1905.19	105.422	442.55	226.532	175.276	1126.66	104.765	221.966	801.923	1045.44	1678.23	801.923	2159.97	671.076	443.101	801.923	5912.41	4626.09	8936.62	6405.4	3384.59	1740.72	1244.56	13437.1	1258.32	12287.3	290.845	430.155	515.762	2613.31	344.547
P03891	0	0	104.936	0	0	0	0	55.9345	100.615	71.5101	53.8209	0	155.106	0	0	0	0	0	0	0	0	0	0	0	0	166.36	0	0	82.2771	27.9581	101.667	0	0	0	0	0	0
P03905	46.5308	13.3849	120.588	157.127	144.666	144.666	144.666	195.729	188.229	220.639	132.205	92.6933	200.232	0	0	73.2115	48.9088	48.9088	0	0	0	0	162.72	133.879	178.376	224.821	126.72	85.1031	160.521	141.657	343.476	137.402	0	0	0	0	0
P03915	0	0	0	0	0	0	0	0	6.47318	51.622	0	0	0	0	0	0	0	0	0	0	0	0	60.5686	60.5686	60.5686	51.2239	11.2762	60.5686	60.5686	236.587	124.208	60.5686	0	0	0	0	0
P03950	891.772	999.484	953.876	557.9	503.083	292.1	524.092	1513.03	1219.45	528.281	813.272	901.138	780.037	413.864	1098.96	555.607	348.449	563.73	700.402	272.162	424.873	597.983	1286.54	3101.74	1853.69	4718.37	499.094	2288.22	2926.58	808.409	876.797	1716.3	374.162	374.162	688.213	249.48	374.162
P03951	618.586	561.618	445.941	268.115	72586.8	5590.62	651.182	500.776	1567.44	918.483	681.398	2034.04	362.073	1644.34	668.423	401.195	328.134	1225.69	311.333	64481.8	586.249	216.832	749.395	1611.61	1013.78	683.786	649.97	647.75	1085.02	424.742	700.072	1440.49	1640.54	1307.57	974.603	660.916	29566.2
P03952	387.716	99.1811	60.1726	21.982	80.5471	77.0589	103.961	215.044	186.104	295.4	98.0161	106.062	89.0599	290.582	181.415	62.1598	379.268	150.082	181.415	181.415	166.227	196.602	120.994	100.032	94.1586	115.798	249.023	106.34	253.693	90.6996	163.025	147.58	625.099	790.69	138.199	326.885	917.868
P03973	4782.22	569.487	1489.72	436.559	3289.69	972.373	518.892	2077.58	1154.17	1236.93	1071.5	630.848	641.436	1653.45	1429.59	1613.82	333.121	930.901	2337.63	378.689	1540.37	698.648	748.917	333.287	1071.56	812.878	1032.48	705.232	864.594	585.233	2386.71	892.761	497.482	1358.41	2135.9	695.27	1027.99
P03989	0	0	20.0459	0	0	0	0	0	0	0	0	0	0	113.881	0	0	0	0	0	0	0	0	0	0	55.8927	0	0	0	0	56.635	0	0	0	0	0	0	0
P30485	0	0	20.0459	0	0	0	0	0	0	0	0	0	0	113.881	0	0	0	0	0	0	0	0	0	0	55.8927	0	0	0	0	56.635	0	0	0	0	0	0	0
P04003	1043.24	239.922	231.926	64.2793	780.27	473.701	754.592	430.417	298.867	353.639	10.8804	180.036	168.397	1005.84	1439.86	183.486	618.257	443.407	917.955	1104.8	388.366	703.731	278.866	308.133	125.786	100.306	105.473	219.363	277.615	328.58	134.281	72.2656	1284.38	1556.48	1900.31	600.957	1420.43
P04004	2972.16	7376.44	6557.05	2249.17	14627.1	4768.91	4990.7	8520.06	2417.05	8157.06	3666.96	10428.1	13381.1	18158.1	59092.3	8506.28	26302.3	11478.7	21025.6	23277.6	46183.9	29997.3	7485.3	10005.8	20970.5	14830.7	14602.3	18014.2	20456.3	9167.29	5822.1	10479.4	9164.25	16972	12551.2	17360.4	28459.2
P04040	721.79	711.152	344.789	374.595	1663.38	365.296	275.325	1878.86	677.304	616.153	350.62	894.686	427.462	513.284	8531.58	164.796	360.221	260.629	318.477	1829.06	929.867	591.453	411.361	200.163	864.775	627.759	438.558	465.426	123.005	1513.14	373.451	490.252	680.092	1807.32	365.698	502.696	3616.45
P04049	133.786	110.937	126.097	148.504	133.786	125.095	133.786	111.864	186.817	172.573	164.851	107.132	141.475	194.08	0	105.958	0	0	0	0	0	105.958	115.437	167.175	115.404	152.915	144.91	114.066	188.841	144.91	149.812	59.845	0	0	0	123.822	274.411
P04062	668.598	843.223	753.751	1099.66	552.222	828.351	760.903	685.396	911.331	996.809	852.897	1122.09	731.984	709.421	1554.91	954.095	621.403	796.69	547.652	483.563	616.874	749.522	707.968	712.787	553.672	674.459	378.871	615.504	969.59	830.508	1150.3	607.539	801.506	3766.83	1667.14	536.442	790.929
P04066	4196.34	4080.05	7811.49	16338.3	15024.9	8941.12	2017.95	5862.6	5472.19	5930.49	5753.83	5349.54	11538	7008.87	11486.1	3974.51	4031.16	7944.72	4434.12	4005.4	5779.03	9768.36	5639.85	9504.8	1601.57	6211.93	2624.19	6197.52	6443.62	1724.6	3391.19	3229.65	18571.7	3574.63	18774.9	11025	45355.6
P04070	290.757	314.686	241.061	137.692	366.11	152.728	150.495	165.365	181.725	168.084	161.92	440.313	248.865	192.066	400.509	104.314	607.426	282.406	113.468	192.765	248.668	156.268	185.025	258.765	233.41	203.58	427.249	256.976	304.365	161.912	204.731	314.815	264.137	308.346	352.554	212.594	607.938
P04075	5153.35	2636.62	4611	4613.53	2328.24	2039.12	2931.88	9382.02	4717.39	3312.65	2502.3	3940.91	1420.29	3931.97	8737.74	1211.45	1986.01	1566.52	2458.57	2189.76	1764.82	2241.56	1530.62	2405.76	2507.96	1248.11	2321.12	1360.98	1671.87	4562.54	8533.43	3343.4	12789.3	6616.67	1738.19	1870.61	23383.7
P04080	9590.95	1802.98	6991.43	1915.67	15162.4	2099.22	3667.04	9120.81	1735.8	3061.13	823.486	1217.41	1657.95	5997	18676.3	964.544	4190.18	4554.9	2720.43	3619.4	775.41	2083.95	799.258	559.126	1361.03	987.144	6275.76	1872.98	935.236	7447.42	24539.1	571.672	11975.9	6793.32	1806.03	3148.44	18327.8
P04083	10715.1	4453.52	8171.16	1743.86	2770.29	2074.73	3695.21	15464.2	4257.88	8196.3	2290.53	2126.35	559.208	4857.81	39763.1	576.083	450.985	9331.87	2169.02	501.528	1849.73	523.996	1715.48	1032.45	2942.37	888.926	17046.9	1901.95	863.584	8869.02	25882.1	1045.05	3138.68	982.429	643.11	536.156	2039.39
P04085	224.149	222.636	353.128	4.88391	222.636	346.525	1839.88	172.548	145.481	215.488	169.697	305.153	222.636	516.289	188.001	62.6868	232.919	185.164	188.001	188.001	96.0586	279.617	328.55	327.489	373.946	419.341	505.619	477.283	419.673	134.781	373.946	290.344	94.2088	0	0	0	0
P04114	3422.6	79.1232	243.265	88.2605	2998.59	1025.01	234.96	1345.46	298.292	358.075	68.2274	261.23	175.731	153.18	362.998	155.595	699.35	118.154	136.344	1188.12	354.01	403.623	73.4334	251.033	101.297	74.8881	248.401	247.219	842.304	188.363	320.993	152.762	1853.43	210.995	397.376	219.797	1335.58
P04118	107.272	1315.7	88.406	319.251	96.9758	78.5478	347.346	341.644	2172.44	387.447	139.948	2916.71	296.858	1406.69	2530.94	277.137	13752.3	423.156	3398.1	5628.62	4787.61	1364.81	213.396	128.924	1133.7	735.546	142.79	671.472	133.392	1038.2	168.31	86.8929	491.596	5422.96	221.232	2018.14	588.475
P04155	189.633	1189.58	699.848	342.481	980.659	3056.3	1451.35	1038.64	798.883	188.91	433.167	527.448	285.816	3005.33	2456.66	1028.57	2711.5	418.382	3318.96	8299.78	13421	12368.5	1280.06	811.388	1397.48	274.429	708.395	773.219	491.562	1143.25	264.215	879.993	1212.88	1734.12	1834.63	1734.12	1734.12
P04156	3914.99	5218.64	6007.22	3252.5	15067.4	7890.84	6076.8	2450.56	5488.45	4519.26	2521.53	4588.29	3312.09	6765.83	1785.6	6414.27	8800.42	5394.09	7006.54	8025.29	12235.9	3256.78	7089.69	9820.05	9486.85	4023.23	5606.05	2412.3	5307.31	3910.33	2040.42	4915.61	5584.05	3138.69	3247.65	3012.72	3029.74
P04179	1346.07	750.863	2012.96	5043.92	770.066	1409.97	934.93	3167.91	750.363	1050.17	755.99	574.858	1706.24	1497.64	5048.48	259.092	506.538	775.012	937.477	2209.25	491.991	6552.99	625.72	974.852	418.491	532.464	630.318	510.786	928.144	1006.66	2021.31	651.784	2368.94	6090.34	4902.32	1353.34	5453.36
P04180	1606.18	3325.95	1930.31	3466.79	1868.77	3784.02	4848.22	670.299	2842.41	2608.86	2854.83	3575.76	1120.7	8914.74	5353.68	9220.23	2860.46	4530.27	6964.01	7444.93	7133.5	4676.47	5169.41	1524.36	4666.55	2570.47	10588.1	2549.89	1666.4	4050.01	3832.81	4799.12	13917	3228.09	5032.39	5462.15	2399.93
P04181	0	45.4683	71.9584	51.0741	0	0	0	16.6511	28.8608	0	0	0	0	0	0	0	0	0	0	0	0	0	0	0	0	0	0	0	0	0	0	21.9807	0	0	0	0	0
P04196	9203.32	3273.33	693.674	1435.61	5472.43	2750.45	1883.43	4956.43	2003.43	5443.44	1128.46	2264.42	4212.72	652.281	8109.67	1671.84	4230.38	1370.67	1399.09	1533.77	1478.77	1291.65	2439.79	3663.21	2991.84	3400.76	1468.35	2810.35	6329.71	1284.1	3187.92	1939.93	3634.83	8012.26	3423.92	1559.68	4490.35
P04211	12747.2	4966.95	3617.83	39964.6	70920.8	2839.24	11773	5153.89	3676.63	4350.6	12369.8	3110.71	28892.1	6803.44	6247.39	6761.64	11491.3	23023.8	21677.7	43471.9	8245.07	10947.1	3691.7	7696.29	4867.16	918.417	5503.82	8220.56	2236.25	727.727	24243	4001.47	48344.5	175113	25075.5	8795.96	7102.49
P04216	2076.06	1584.26	1260.04	1095.45	3766.81	1636.32	1205.42	1277.8	2328.33	1824.1	1139.09	1742.13	1268.35	8664.49	6467.41	3340.07	11963.6	2853.9	14553.3	16531.7	6644.53	5209.35	3269.68	3508.93	5153.65	5243.24	2613.44	3312.94	2709.25	2575.01	3265.16	2501.82	8490.04	8450.3	726.879	1760	7537.72
P04217	9164.66	6857.69	3652.18	16428	15817.1	2170.16	11533.2	12462.1	4747.94	10076.7	16845.2	6834.65	9682.25	19148	17976.9	4775.27	37063.7	17268.6	30542.6	88423.9	25552.5	76667.5	10471.6	7622.83	9741.99	3461.41	3133.62	7517.79	2444.64	4049.17	7947.48	6543.64	22794.9	40336.6	35503.6	35745.5	25951.4
P04222	215.545	215.545	453.282	955.282	890.133	195.605	136.646	222.845	53.3717	537.012	208.245	21.1481	215.545	389.406	516.035	137.873	916.015	1007.78	329.123	256.108	642.664	929.001	236.144	224.392	424.034	277.111	266.949	329.464	418.853	231.732	266.949	171.952	681.667	550.982	518.605	279.293	1081.54
P04233	626.325	288.585	648.452	307.002	1201.5	888.127	619.029	177.058	259.738	324.007	287.015	212.407	636.672	181.285	7296.73	1213.58	2632.42	2992.19	167.587	5444.38	6527.48	6125.4	1137.88	628.147	1064.18	1999.48	896.262	1504.95	501.914	607.094	164.875	222.294	1713.28	15834.2	708.544	1372.95	9643.11
P04259	2362.36	12368.3	7816.47	2248.31	18339.1	9814.07	10550	18326.9	9812.72	13622.7	11845.1	17271.9	10588.7	2650.77	1827.54	21624.8	9050.43	7117.49	6560.22	32839.6	33127	18122.8	12373.8	6664.94	17891.5	4586.84	559.305	1238.94	450.091	21503	11273.1	9396.71	1755.15	4076.36	4476.65	4076.36	4076.36
P04264	24512.7	24247.6	14622.8	8102.67	61912.1	25250.3	47236.5	37741.5	32758.1	28242.4	28437.7	42284.3	28332.5	9697.18	11051.6	18900.8	21857.7	39719.4	22000.2	106335	66577.1	39610.7	23191.7	36257.1	66725.8	35127.1	25560.6	18465.7	7278.75	104263	47233	21746.2	5205.97	679.272	7533.26	34195.7	4495.89
P04275	1082.5	967.454	1275.09	1160.44	2324.14	2525.19	5727.31	1278.45	959.639	1239.25	1128.14	1924.83	944.783	3298.27	935.812	1830.43	3399.99	949.233	1873.25	1648.37	1548.5	1219.42	1164.26	1967.83	1517.23	1013.37	5415.94	2463.42	1954.23	1383.05	1280.4	1906.16	1714.9	1236.63	2677.56	1935.4	2622.02
P04278	1529.75	611.197	753.212	295.745	984.392	1256.38	954.936	486.754	337.062	924.276	374.655	362.989	1114.32	151.899	241.183	669.91	1634.48	2282.78	724.797	1518.16	546.828	1626.93	226.76	1437.31	259.056	697.903	969.377	1230.32	1674.76	338.677	1006.08	366.359	1942.02	4955.55	1392.04	2172.11	5065.41
P04279	0	468.217	0	424.92	0	0	0	183.464	0	0	865.727	29.2847	29.2847	38.2765	37.1353	58.0123	61.9868	65.9613	61.9868	61.9868	71.2754	335.667	1094.49	102.11	7925.65	207.489	224.784	917.934	2140.12	1006.21	1006.21	5884.57	0	0	401.875	0	0
P04406	4781.31	18541.5	8502.21	33430	18165.5	3590.79	15329	20369.2	22418.1	6767.52	12040.8	51505.5	22208.6	17794.1	13731.4	13835.3	37569.9	4607.31	10972.9	13848.8	24539.7	12417.9	20588.2	15497.4	22240.1	6128	6240.95	3118.68	6575.61	44008.8	13964.2	31444.1	8739.68	5448.53	5420.34	3351.39	9056.76
P04424	579.624	349.568	627.849	1084.69	362.103	269.203	567.709	317.753	1962.18	775.479	485.967	937.081	624.369	161.236	506.343	139.369	253.554	170.215	153.878	454.809	368.219	366.336	358.564	412.888	393.791	205.598	448.238	105.241	344.43	418.584	526.428	830.343	603.463	468.282	208.781	333.101	1781.16
P04430	644.969	1265.52	446.31	311.653	1571.84	297.339	494.503	829.633	276.504	701.303	588.635	795.23	1684.04	25271.6	4457.44	687.732	3759.02	4457.44	4457.44	5729.93	4892.34	379.821	193.244	291.859	371.139	701.416	475.419	736.128	255.261	714.61	211.452	281.803	1764.57	1219.73	974.277	1219.73	1219.73
P04440	0	0	0	847.984	0	0	0	146.034	0	0	271.105	0	0	0	0	0	0	0	0	0	589.238	442.635	0	0	0	0	0	0	0	0	0	971.048	0	0	0	0	0
P04626	112.553	111.627	113.48	103.073	112.553	177.561	149.332	172.943	174.403	40.0024	79.5236	83.4194	112.553	235.468	212.203	293.063	212.203	434.486	188.938	212.203	91.536	101.906	123.975	45.2899	99.7384	157.332	298.963	208.084	565.275	96.862	564.245	84.0892	125.047	125.433	125.818	114.079	678.993
P04629	0	0	0	0	0	0	0	0	0	0	0	35.8069	0	0	84.3062	0	0	0	0	0	0	0	0	0	0	0	89.0255	32.0201	0	22.7429	41.4368	0	0	0	0	0	0
P04632	1163.19	457.477	1064.64	517.506	810.95	242.743	476.009	1417.1	509.074	567.082	335.833	899.303	654.845	887.294	403.344	438.812	1189.44	513.696	1122.66	461.382	694.711	663.377	281.167	290.046	732.41	105.903	157.894	151.31	309.278	748.527	865.375	239.615	606.564	520.499	216.637	308.825	673.935
P04732	113.925	113.925	44.249	183.602	2676.03	644.387	33.7209	113.925	113.925	113.925	16.7742	22.1457	1078.19	8.30484	13860.1	46.6673	603.517	7623.14	274.506	170.267	31.2593	209.432	74.7666	34.484	39.5742	10.8671	39.5742	1074.28	39.5742	194.063	34.7147	39.5742	111.162	0	0	85.6749	0
P04733	105.554	67.3365	185.163	527.453	421.357	248.975	276.804	51.6261	181.546	79.1971	83.1446	38.074	160.061	482.637	6568.19	368.382	5281.66	194.739	1526.97	413.242	577.101	1296.42	382.235	318.668	349.182	333.202	328.622	186.977	292.99	82.928	391.356	166.216	2942.59	2765.44	296.648	107.341	1598.33
P04745	23635.8	32262	9798.69	19997	27005.9	19975.1	32487.7	8445.11	41451.4	23674.4	30030.5	38877.7	13773.5	50427.3	13666.4	20787.3	6450.64	16505.8	19925.8	72307.2	129797	55269.1	39158.1	28449.4	29187.8	16670	16258	22231	21119.8	28221.7	23761.1	48752.4	13810.3	3413.29	100169	51939.2	6834.81
P04746	40883.2	27847.3	9536.91	28703.7	35954.3	38506.5	36565.6	11547.7	46964.7	28028.6	31835.9	30176.1	15523.7	54116.9	66136.7	35965.7	7274.94	38514.2	19593.7	105688	129483	63810.4	31800.7	30814	47689.7	57857.8	28543.2	46726.9	33997.5	41834.5	37926.2	43014.7	99490.9	8531.35	128626	104951	50372.9
P04792	18199.3	9888.07	19200.1	9029.79	5910.7	5833.2	8622.49	31785.6	18526.7	14745.1	7025.93	11656	9174.69	6430	27071	2441.58	2560.93	11216.7	3461.25	4191.98	3340.46	3502.07	6683.93	6052.65	7690.93	5821.95	30149.4	10646.8	7667.56	13886.3	83669.9	6315.93	25527.7	28717.8	2439.19	2421.03	33646
P04839	149.675	183.224	90.1998	124.789	170.53	41.0863	24.9649	1332.05	406.467	246.591	35.6922	99.9042	11.2093	0	196.751	0	0	0	0	0	0	0	22.8373	52.5181	0	0	0	0	0	40.3243	61.1324	0	0	0	0	0	0
P04843	227.374	142.526	328.304	244.418	717.387	101.568	200.537	758.273	358.416	408.092	269.596	119.371	462.763	53.7819	295.072	73.1422	314.386	565.75	73.1422	28.0427	49.5741	73.1422	163.333	233.373	157.536	701.433	383.735	415.318	336.888	401.693	2081.07	168.888	158.117	899.563	158.117	158.117	148.074
P04844	176.776	101.07	191.379	178.853	378.628	140.565	158.517	670.122	237.171	420.364	172.023	109.765	437.476	111.372	337.63	115.329	201.966	464.601	104.02	425.746	201.966	201.966	113.315	112.194	170.632	334.233	309.184	417.4	243.957	314.984	907.915	138.936	465.426	422.611	379.795	779.132	222.25
P04899	581.929	831.645	550.898	880.555	779.151	620.648	876.586	1843.53	1058.34	1482.16	714.653	730.963	862.125	276.125	776.294	2127.42	1145.9	481.228	1146.4	471.699	574.641	368.821	858.546	407.999	1878.22	410.367	424.39	642.617	660.683	1468.7	352.106	2313.21	1583.75	603.386	603.386	589.376	603.386
P04908	15007.1	10962.9	8150.91	4321.27	6442.35	3710.8	5790.18	48590.8	12533.1	19126	6315.6	9686.14	9709.25	2133.96	14082.4	1659.47	1220.73	2807.67	6989.94	5379.58	8010.41	3604.26	3955.13	1280.09	4239.73	922.564	2162.73	927.882	6418	9868.07	17827.4	7211.17	25648.1	1408.07	715.214	1793.03	1237.93
Q7L7L0	15007.1	10962.9	8150.91	4321.27	6442.35	3710.8	5790.18	48590.8	12533.1	19126	6315.6	9686.14	9709.25	2133.96	14082.4	1659.47	1220.73	2807.67	6989.94	5379.58	8010.41	3604.26	3955.13	1280.09	4239.73	922.564	2162.73	927.882	6418	9868.07	17827.4	7211.17	25648.1	1408.07	715.214	1793.03	1237.93
P05019	214.762	156.513	510.717	165.798	819.729	196.443	196.443	193.265	236.964	157.795	196.443	154.082	314.295	170.175	631.541	101.176	734.679	227.468	495.801	378.161	320.363	214.702	157.563	244.674	254.117	178.832	67.9962	158.01	113.233	389.297	116.153	282.945	593.025	179.796	174.487	179.796	179.796
P05023	1493.22	980.286	895.499	1360.97	918.788	1113.95	725.48	1434.03	1382.37	4536.93	920.363	1431.25	3074.54	950.476	1806.32	1121.4	498.59	1882.72	476.769	343.68	347.562	365.199	943.406	2590.34	1794.66	2870.28	730.796	2143.44	1012.12	1776.32	819.314	2269.83	353.335	950.092	1024.26	499.705	911.708
P05026	2096.82	1378.75	1233.02	1096.95	1369.55	1258.17	1402.04	1443.6	1598.75	4379.7	1154.66	1458.1	4109.47	2525.89	2753.33	2496.42	2761.2	1638.89	820.724	1126.83	1903.31	1004.07	796.999	1990.84	1364.4	4307.05	1818.98	1814.88	1758.13	4145.79	1383.38	1674.29	669.186	1792.02	1496.92	1664.68	6369.32
P05060	189.902	96.8643	230.095	148.326	624.646	75.9726	162.243	210.041	151.677	146.616	173.01	280.027	120.309	143.678	281.179	905.942	1861.89	2152.56	217.771	512.81	330.465	421.638	41.4233	153.397	190.924	113.487	257.063	5649.11	385.442	3400.88	62.2832	251.637	187.07	552.818	213.516	256.948	1048.31
P05062	23165.6	17149.3	14444.8	38707.5	10595.2	12473.4	18670.4	9187.67	40861.7	26783.8	16727.9	30646.5	18242.9	27389.1	3062.1	5010.99	8825.42	3285.14	6741.76	15366.9	14421.7	19613.1	19455.4	16566.9	14275	5912.4	2701.01	4633.87	5397.27	35147.7	16470	30973.4	11436.3	16218.9	13786.2	12336.9	2396.5
P05067	2013.63	2131.78	3314.59	2364.83	2705.89	2940.65	3275.02	986.51	2113.96	1301.19	2286.71	1892.82	1551.5	24332.4	4510.12	5571.59	12268.4	2752.1	10364.2	6796.27	18429.8	3031.56	7039.86	5115.23	13383	3729.62	6970.19	4987.74	4217.21	9475.53	3336.22	7970.65	11017.4	4081.31	2296.11	2119.18	1828.02
P05089	237.595	267.89	89.0321	272.329	512.791	258.289	528.622	862.094	331.72	339.429	205.778	276.769	182.808	515.202	1481.41	90.1201	707.099	456.32	220.16	466.063	443.602	295.486	235.154	205.192	359.009	261.631	384.067	188.301	261.631	724.519	1607.27	88.9961	376.927	500.526	525.723	601.855	475.329
P05090	63099.2	186041	101770	559360	287726	148804	141801	111539	87933.8	129925	344901	499273	368622	371364	80287.4	187893	750878	55433.6	501379	432806	874104	341287	390336	228881	852654	97356.3	15011.5	47362.2	87172.9	440099	196205	292221	439568	75166	463520	93693.9	121771
P05091	433.716	456.067	2098.38	870.91	280.461	97.2295	75.9229	125.654	114.668	120.393	226.254	151.527	379.393	567.799	387.262	642.175	411.66	76.7645	314.674	115.481	350.968	299.076	510.835	194.484	192.581	674.101	353	293.735	300.773	761.827	794.823	608.962	625.041	435.027	435.027	115.237	435.027
P05106	41.6224	25.1313	54.4206	31.7954	54.4206	54.4206	54.4206	96.2958	98.5951	103.492	50.8667	54.4206	96.4629	65.9005	59.6295	64.7935	196.149	165.549	87.093	76.4967	141.932	55.6914	70.9084	175.117	61.1061	75.3344	58.6022	93.7722	110.828	72.4353	41.3287	46.9665	0	0	74.2048	0	0
P05107	364.665	247.915	69.3162	105.802	996.504	257.792	173.913	1902.38	336.169	526.111	113.197	38.1891	215.378	158.889	407.759	70.3608	662.969	133.973	364.161	249.791	148.831	192.487	105.113	491.555	122.671	122.671	124.329	96.649	139.113	78.7237	268.142	91.4263	444.612	1015.89	227.66	203.701	547.195
P05109	37892.1	49061.5	29276.3	8043.75	42199.2	28353.8	17279.9	108914	42954.6	53963.1	32564.1	27950.4	3971.92	13721.5	14536.6	4648.31	1065.92	55969.4	9793.73	8651.85	16255.6	3461.9	18174.8	4390.62	30490.5	5518.38	32305.3	3127.52	4218.4	99264	106629	10578.1	8038.35	2527.38	13125	21500.1	24867.4
P05120	456.005	376.976	700.354	128.748	336.07	466.095	267.414	1299.05	428.135	260.566	200.7	295.164	199.795	139.083	637.05	430.952	430.952	848.215	874.024	224.854	430.952	41.1889	180.465	150.031	289.93	168.429	635.093	168.825	180.465	435.949	2450.9	112.044	715.193	181.807	0	181.807	0
P05141	187.344	262.758	442.736	484.689	351.557	351.557	151.304	816.261	285.866	351.557	519.378	286.561	973.253	0	0	366.316	323.825	0	0	0	0	323.825	411.865	250.419	495.8	773.311	689.832	558.58	429.431	618.726	1123.78	237.858	0	0	0	0	0
P05154	30795.3	32841.6	23285.4	7723.72	15453.5	9508.63	22091.3	41653.4	22506.2	32580.7	35355.1	46547.3	34551.8	5197.14	3924.71	15923.2	2441.31	25092.3	7301.51	8003.91	22488.9	6458.15	17417.2	29929.3	27226	36192.6	20833.2	17440.1	27492.4	26206.2	12612.8	41577.3	5868.99	3684.4	34837.1	20611.8	7111.37
P05155	29118	54781.7	25680.1	47912.8	31768.5	36128	72618.4	32672	48961.1	20855.2	22536	105758	64786.6	106147	37395.1	91950.8	121612	56862.7	101549	95585.9	50665.9	84459.3	54722.4	33210.9	70310.8	40409.9	34238.3	70151.2	34530.6	45821.7	29904.1	80443.8	137840	170022	56289.1	60505	108896
P05156	5176.75	7224.44	8348.82	4936.23	5384.87	3317.73	4504.18	11677.5	5548.14	4544.53	6174.83	8096.21	8519.36	4237.93	10203.1	3633.66	5358.82	6638.56	5779.48	8426.38	15074.7	6260.52	4991.85	7364.88	9131.17	6727.45	11623.3	6465.82	9939.18	5530.77	5133.54	10659.2	6120.32	4296.07	11523.4	6708.06	12083
P05160	238.717	61.9487	128.427	152.323	513.359	172.379	82.9174	250.652	136.807	114.929	76.9213	73.015	120.961	128.121	128.6	320.242	124.864	132.56	138.617	144.673	167.369	174.198	141.058	153.172	135.69	325.578	92.9175	167.757	237.106	49.6626	152.599	155.948	548.421	2518.3	212.855	118.686	845.341
P05161	218.409	49.7022	312.503	221.145	306.175	837.053	81.7877	297.356	78.669	640.395	238.597	71.1004	160.479	293.121	790.417	121.93	4725.49	4217.49	2202.53	13106.6	106.157	2893.24	31.2554	68.1075	23.0615	149.62	252.87	261.835	44.7393	166.442	515.506	57.562	59535.4	1115.55	1530.1	4198.42	3305.66
P05162	265.28	289.415	174.963	380.945	260.969	251.11	182.387	123.756	454.302	145	133.834	312.42	105.351	152.738	139.932	132.225	271.588	139.932	75.4935	139.932	139.932	139.932	162.515	190.015	133.678	81.1751	96.2075	166.93	108.58	77.3505	133.678	158.776	0	0	92.5042	0	0
P05164	9273.96	6973.16	181.91	355.668	6767.11	2264.38	1352.23	50139.1	8125.97	7460.19	2559.69	2124.69	609.999	881.181	49628.9	530.099	1119.03	262.915	895.611	12327.5	2034.09	1342.45	1851.76	1256.21	204.616	369.99	1940.07	374.741	544.627	631.293	8894.97	509.376	2153.94	4701.95	572.102	2025.79	1862.6
P05165	162.781	168.934	202.257	158.776	160.663	160.663	160.663	124.36	144.514	125.787	123.416	162.55	222.32	121.594	243.552	114.979	59.8539	114.979	114.979	114.979	114.979	92.0352	139.273	122.077	173.973	205.884	164.324	237.319	134.835	161.912	271.578	174.519	173.677	173.677	0	0	364.459
P05166	252.554	159.41	319.538	439.58	330.751	127.693	229.919	207.284	178.706	272.392	189.604	177.658	386.882	153.093	240.487	240.487	411.432	240.487	290.532	240.487	240.487	49.514	315.911	112.05	219.679	194.835	89.4976	148.803	164.102	368.443	200.673	307.26	0	0	0	0	0
P05186	1179.91	709.534	628.08	601.843	615.711	383.493	801.016	304.414	430.713	603.343	421.393	923.475	895.53	765.721	606.671	279.059	601.081	423.782	388.324	646.089	469.212	698.402	299.486	456.933	592.33	974.842	604.3	728.633	524.212	669.071	399.043	774.443	314.159	712.27	665.124	1025.06	759.415
P05198	178.562	177.959	177.356	177.959	177.959	177.959	177.959	253.513	270.401	101.745	48.7454	151.711	257.194	24.7712	108.778	65.195	86.9867	134.978	52.2707	86.9867	86.9867	122.257	131.092	78.9167	131.092	161.679	81.8911	155.355	106.83	220.82	260.679	97.5873	0	0	0	0	0
P05204	0	0	0	0	0	0	0	0	0	0	0	0	0	311.778	509.663	0	130.966	0	0	0	0	0	0	0	0	0	0	0	0	0	56.7138	0	0	0	0	17.0464	0
P05230	0	0	0	0	0	0	0	0	0	0	0	17.4591	0	0	0	0	0	0	0	0	0	0	0	0	0	0	0	0	0	0	0	32.9973	0	0	0	0	0
P05362	850.742	1024.25	2176.48	3378.37	2753.16	4051.88	3248.56	768.824	1506.68	1483.08	2287.64	1549.23	1509.73	4742.48	5480.12	3030.55	3774.48	1721.27	3417.41	4232.52	3039.8	3670.16	1986.04	2332.7	1195.96	1407.23	1578.62	1816.43	1988.3	810.748	1018.17	888.825	8872.74	3189.12	1537.58	3355.96	1280.79
P05386	172.04	177.887	407.833	174.964	174.964	174.964	492.137	557.974	113.374	43.6098	146.937	61.6792	357.373	339.959	447.711	215.068	792.92	186.069	614.049	393.835	393.835	393.835	347.78	212.112	319.293	444.178	766.287	253.651	920.303	592.227	1764.43	162.878	2141.95	0	0	0	0
P05387	850.598	393.879	1138.03	650.339	1707.98	1126.47	1672.28	3524.11	1477.52	375.174	360.047	951.528	289.927	1316.86	3325.4	518.403	2362.91	884.62	1357.38	1129.98	686.734	455.084	249.227	229.349	543.147	193.048	228.704	304.697	166.389	1191.86	1061.35	474.235	352.866	2755.68	930.552	691.681	2775.08
P05388	397.001	144.2	619.682	198.005	237.422	254.631	262.185	796.724	325.839	384.459	235.138	218.207	329.577	240.411	529.883	113.178	196.131	330.542	237.452	237.452	237.452	131.781	232.48	245.021	225.286	336.251	778.954	312.845	476.165	610.569	3125.53	232.148	336.709	135.798	135.798	76.8685	135.798
P05408	105.282	272.474	102.383	105.282	268.245	63.3922	141.988	105.282	105.282	105.282	105.282	73.3969	105.282	1503.61	478.378	727.687	8746.41	160.644	1134.46	731.038	1061.37	258.574	2027.38	1748.61	1028.24	526.251	1221.93	563.577	487.76	336.593	370.453	563.577	3043.86	0	0	103.052	103.052
P05413	1117.46	1838.38	699.517	3281.43	10545.6	2882.94	1166.32	837.745	786.207	1136.95	1439.29	2255.75	2854.32	5407.16	8212.15	1643.72	9810.23	1270.49	2552.6	4124.95	1809.02	6410.95	1536.36	1219.47	1664.65	817.158	1211.36	922.585	1293.61	1495.36	884.503	1947.12	14417.3	18802.3	3320.75	775.892	22325.3
P05451	83297.1	124245	77463.6	125069	255582	89190	65384.1	14275.7	14036.1	36789.4	104083	38759.8	96340.7	40392.3	73092.3	86316.4	284962	99463.9	388300	247317	121311	126231	57843.9	60908.1	61502.6	54327.2	10584.6	15971.4	36644.7	35112	35262.4	12574.6	183634	25866.2	121747	204475	59813.3
P05452	11070.2	12832.5	9173.24	4197.38	6516.29	16341.6	24149.9	5742.57	33201.8	12055.2	8895.17	30980	7998.61	31437.7	12990.2	32850	14241.8	10553.6	12167	15622.9	22186.8	8447.65	14001.8	20184.2	20079.4	20183.7	20440.9	28572.8	24818.4	23751.2	14726.1	31918	8646.05	5013.7	26639.6	8814.01	21867.2
P05455	79.8109	0	77.1867	0	0	0	0	101.269	0	63.5941	0	30.3263	61.9764	0	0	0	0	17.3884	0	0	0	0	0	0	0	0	0	0	95.5959	74.6874	174.489	0	0	0	0	122.714	0
P05534	1098.15	109.703	164.552	137.127	300.148	72.2715	98.1509	264.315	176.289	1257.29	48.1311	78.9459	91.3019	205.505	0	0	0	1785.76	205.505	636.09	0	547.585	169.08	148.412	418.665	110.365	176.04	68.8293	77.0302	144.904	131.979	244.727	716.972	2868.01	268.632	189.812	1165.31
P05543	2780.31	2703.88	2347.03	13048.9	4733.06	8691.06	4995.41	1753.61	1438.93	3104.77	4798.22	5000.1	1248.2	4327.68	5864.23	9121.84	8019.8	7312.13	5952.8	27225.8	4099.83	17919	5394.67	10980.4	2495.57	1820.39	4154.78	5562.29	4173.81	1091.63	4557.74	5145.32	26498.6	3583.57	14428.6	9846.92	28379.2
P05546	1118.91	297.455	170.235	250.859	1568.56	333.72	267.11	445.344	393.872	773.837	295.592	544.583	338.925	424.44	1572.83	327.765	1752.74	206.047	402.931	463.02	1890.15	308.019	865.116	1060.07	534.086	885.633	1149.27	411.543	910.839	256.126	510.89	601.579	1787.95	1048.03	214.536	308.11	3506.66
P05556	278.574	131.714	145.551	403.11	185.833	613.619	305.3	245.352	217.706	246.474	343.299	137.115	344.711	389.057	1015.78	334.249	342.277	403.559	764.413	540.905	670.824	365.574	183.6	258.309	252.571	438.691	639.553	399.027	483.703	226.333	336.334	385.897	311.209	370.237	429.264	295.598	1339.92
P05783	1524.63	631.133	1013.57	1122.69	920.499	77.6687	1386.25	3546.37	3306.58	5179.66	2032	1378.51	2688.43	383.998	224.995	455.735	1117	1091.89	1239.83	1060.83	114.552	1890.03	1396.01	1193.32	2747.17	880.261	722.674	1031.11	1589.59	6091.87	1354.42	1699.46	1340.77	835.542	230.209	557.77	433.795
P05787	2974.91	1141.7	5659.6	2428.92	866.95	506.902	1663.75	7412.97	6805.17	7185.43	2835.17	1675.72	7512.63	1556.47	802.89	828.321	4053.31	2839.31	3498.21	1611.6	616.683	3517.06	1595.08	2085.49	3846.64	3316.42	2405.79	2174	6498.05	5729.31	5772.93	2750.11	2582.47	1337.94	1004.31	1058.98	6669.38
P05937	13664	2669.21	18826.9	20450.5	4005.31	12117.2	3207.36	8283.17	2776.06	4982.62	6784.43	25467.8	5194.42	21049.3	13317.1	18329.7	53823	4375.85	12024.8	24428.7	4475.9	4212.54	1544.49	4332.93	11986.6	3774.34	5335.96	5664.57	4094.06	45548.2	4328.24	9301.35	65099.3	285.775	4773.06	12988.7	9945.43
P05976	0	0	0	0	0	1092.79	0	90.4569	0	0	0	0	170.235	0	0	0	0	170.546	0	0	0	0	0	0	0	0	0	0	0	0	0	130.656	0	1412.14	306.655	0	0
P05981	978.505	1018.02	953.644	586.005	534.151	761.606	2312.56	257.954	453.663	567.256	455.42	1154.14	854.101	1731.02	1231.25	883.965	1212.55	1087.45	849.087	611.67	1264.24	927.037	601.67	1033.64	785.874	1248.03	1292.13	1023.56	1373.56	614.124	662.433	865.611	712.124	2380.46	858.119	920.702	812.117
P06127	0	442.021	119.036	278.368	0	0	73.1029	0	0	0	0	183.191	0	0	0	0	0	0	0	0	740.386	0	491.75	381.259	744.261	491.75	242.791	491.75	491.75	412.067	524.437	565.016	0	0	0	0	0
P06132	229.699	115.21	166.296	282.129	193.06	421.094	188.131	186.025	350.357	340.834	165.806	197.99	70.6363	169.167	404.243	130.379	130.379	130.379	130.379	90.469	108.849	130.379	192.709	151.338	1	87.9107	255.017	303.62	193.998	151.772	248.714	151.617	129.573	0	129.573	0	1276.25
P06213	104.539	68.0686	0	0	68.0686	0	0	0	0	0	0	116.036	0	699.671	289.185	140.352	939.293	289.185	289.185	49.2228	410.803	195.291	150.04	131.314	651.958	172.3	89.1453	230.631	172.3	194.56	146.667	320.432	0	0	300.491	0	0
P06239	0	0	10.5664	0	0	0	0	0	0	0	0	0	0	0	0	75.4407	0	0	0	0	0	0	0	0	106.696	0	59.8978	0	119.169	96.8747	0	0	0	0	0	0	0
P06276	312.88	188.485	162.135	219.292	3104.32	307.076	386.257	301.273	476.783	216.929	348.096	398.111	100.884	499.991	486.825	223.701	223.25	473.659	338.188	852.644	706.389	566.699	332.407	271.61	317.382	395.899	319.248	933.878	461.661	263.677	740.828	387.623	814.574	1187.3	1434.2	940.397	4773.99
P06280	2791	1297.88	1967.68	3606.13	1134.94	2825.01	3720.31	1097.16	2657.44	2879.81	1784.43	1322.13	1537.63	6333.5	5220.8	5919.23	6882.06	1770.71	1592.68	1361.53	1151.49	3539.11	2260.54	2523.18	699.116	2601.09	1245.98	2694.27	2661.73	1047.52	2668.75	2185.58	3871.55	3202.16	3750.8	2178.97	9833.09
P06310	47.2975	185.408	126.122	126.122	328.557	149.669	152.985	104.65	54.6547	88.0895	83.5564	147.594	126.122	298.457	398.974	113.528	1463.35	432.885	466.797	432.885	432.885	1045.48	388.297	71.9084	0	106.661	193.59	0	0	0	71.9084	0	1055.5	6196.51	0	0	0
P06312	16878.7	31636.8	24423.2	12457.8	82923.3	29099.2	34398.2	16226.1	4765.78	16614.1	19802.4	8020.96	31815.2	84225.3	100493	53832.3	29762.2	76318.5	96756.5	259910	92702.1	39948.5	28561.7	6143.27	12100.7	21795.7	21448.5	36828.5	21561.9	4982.3	24770.2	5799.75	72754.5	5721.86	34285.5	94199.6	83200.1
P06396	32281	54090.4	17438.1	54099.1	79029.4	35389.9	30395.5	21421.6	12282.6	35615.8	42262.5	22851.3	54261.5	31749.2	72401.5	38698.1	293929	42707.4	119920	173863	72521.8	96616.2	40939.3	43569.6	43264.5	38838.4	13868.8	15047.2	30718.4	11333.3	15908.6	16858.2	108237	53402.5	82664.5	91162.4	75513.3
P06454	33.359	0	51.6158	33.359	0	0	59.7775	0	55.4341	53.3464	43.2519	0	33.359	457.719	1698.88	20.1686	572.128	269.803	523.055	520	146.814	513.73	126.825	226.728	226.728	306.574	457.669	253.696	310.305	80.6571	147.469	71.3403	2849.63	19396.4	70.8688	188.598	1073.1
P06576	2582.58	1448.88	3763.19	6403.57	1411	282.001	399.112	2966.51	2221.95	2031.14	2220	2271.61	4865.02	747.158	428.719	978.317	1209.69	946.774	1277.08	214.246	162.109	269.384	1403.37	1080.29	1594.66	1304.31	1003.37	713.544	2109.45	3572.32	3639.79	1885.07	1549.82	1385.51	268.643	385.999	1001.12
P06681	1010.97	506.014	742.047	1109.15	2265.42	668.529	629.696	542.872	401.22	1141.01	282.427	309.633	741.878	647.037	785.197	630.619	1496.02	643.262	384.827	595.338	519.279	982.425	280.414	380.021	213.807	310.7	543.485	494.696	432.944	220.3	519.577	277.339	1758.37	27239.8	795.432	867.63	3027.84
P06702	32329.8	23619.8	21872.7	3198.51	23203.4	30293.4	12935.8	52461.4	28406.8	29333.3	15363.5	10012.3	1630.86	4679.88	7965.18	1633.35	634.794	24593.5	2891.35	2202.61	2899.78	775.835	10007.9	3231.11	9101.85	2909.97	26614.4	3395.24	2836.83	30667.2	91618.7	3405.52	3075.8	3038.43	7599.04	12920.5	56267.5
P06703	359.689	329.085	235.727	722.181	160.203	289.464	326.224	557.949	385.55	346.181	258.262	433.714	508.026	57.826	194.366	1105.69	551.665	798.346	1280.7	159.246	5680.52	1045.03	174.671	1327.74	104.065	47.8424	1858.44	231.846	573.875	300.759	964.147	193.963	1408.2	947.712	1630.27	908.185	3059.06
P06727	8366.95	3996.82	1293.27	5617.13	10264.3	1633.21	5037.67	9571.04	15887.6	1787.17	3296.4	8173.11	9303.67	1507.17	666.041	2115.37	2942.2	643.579	528.927	1454.38	2211.76	1962.56	10219.4	14146.8	16910.6	14180.6	1679.98	10060.1	14747.2	10223.5	10865.4	16159.1	744.017	10129.2	2180.43	1294.2	5236.3
P06730	0	0	74.0793	0	0	0	120.926	114.47	0	108.09	0	29.8885	0	0	196.236	0	0	0	0	0	25.7947	0	155.124	155.124	155.124	37.5227	82.1639	155.124	294.648	264.595	70.7087	228.084	0	0	0	0	0
P06731	551.3	1126.17	710.877	798.972	569.907	962.565	562.236	1811.22	728.499	322.022	788.922	944.413	494.903	1096.36	772.929	2898.97	220.509	504.737	1454.1	627.781	3260.43	220.143	912.132	111.576	776.798	63.2226	375.663	101.022	164.777	870.348	1188.28	283.469	1533.26	1533.26	2761.24	867.241	1533.26
P06732	103.637	54.1204	95.07	95.07	258.258	624.388	95.07	86.5027	26.208	60.2433	95.07	95.07	123.178	0	0	0	382.865	0	0	0	0	0	248.567	332.907	248.567	248.567	248.567	248.567	267.659	124.247	248.567	156.265	384.554	0	0	0	107.858
P06733	11589	6474.8	11649.8	15912.8	6327.76	11253.6	5266.31	16186.4	11632.4	11361.7	8566.77	11465.7	8510.04	6307.57	16858.4	6286.48	5800.02	8305.91	5577.04	8789.84	4906.46	4911.76	8659.35	8326.99	7886.96	8230.7	9456.51	8073.62	9703.88	12022.4	18116.8	8843.75	22489.1	8894.29	6040.33	7376.57	11673.2
P06734	285.33	461.719	181.414	248.809	1370.02	773.403	1220.33	163.995	310.99	137.068	244.485	584.83	383.7	1410.77	291.278	422.926	496.776	482.358	1273.27	1260.91	1150.19	643.293	504.374	416.099	638.278	507.528	257.961	254.743	408.203	1087.79	108.214	235.611	449.867	2018.28	171.555	436.383	443.125
P06737	103.598	94.3939	127.146	121.725	244.541	121.725	113.503	1279.21	364.746	223.385	75.2504	116.303	121.725	389.079	202.354	0	0	117.116	0	0	117.116	0	142.104	43.7486	56.4861	91.9792	289.559	162.445	87.4236	83.1328	847.065	94.2388	238.911	0	0	52.5064	0
P06744	1660.35	1143.51	1138.46	1381.9	1731.02	1135.96	742.605	4773.3	2160.02	2105.92	1651.37	2095.53	1834.56	500.991	1866.85	1386.34	812.359	1252.7	1004.07	1622.58	570.422	1047.88	2187.41	1455.99	933.265	1229.67	1003.82	1162.3	1555.15	1191.81	2225.83	1157.97	1115.7	1514.21	430.527	970.271	1360.92
P06748	205.707	83.9141	148.416	98.9579	189.733	145.075	159.285	327.156	115.494	141.734	131.416	54.6942	188.836	172.456	1376.28	114.001	285.475	131.046	92.348	131.046	131.046	99.6448	42.0578	85.7672	67.9933	108.838	183.276	108.028	206.685	147.514	311.978	77.1499	677.951	266.8	147.782	167.997	365.602
P06753	121.684	213.47	149.118	304.039	683.792	62.2316	54.0304	351.32	192.541	289.309	105.841	194.064	214.517	277.228	407.683	345.683	316.308	176.172	358.035	316.308	316.308	30.5074	117.619	130.743	161.298	98.7339	179.107	107.037	82.3758	174.98	506.358	174.41	262.687	490.753	425.262	359.77	1348.31
P06756	147.192	47.886	127.889	69.7412	1311.12	58.0965	80.139	277.421	138.075	122.6	186.612	73.6747	213.593	93.2903	385.507	298.113	763.628	356.292	108.055	39.8216	128.904	93.2967	138.373	437.114	150.168	354.791	208.867	324.597	463.604	150.587	176.6	137.326	150.08	220.035	220.035	243.351	220.035
P06858	494.082	278.157	438.736	311.934	882.992	383.724	329.45	117.039	328.904	606.837	737.424	472.572	344.622	123.402	206.967	366.597	294.576	389.478	147.184	119.879	206.526	207.409	569.401	1051	774.011	868.527	644.151	724.882	1004.58	334.32	519.009	1186.75	349.679	349.679	353.17	255.408	349.679
P06865	2109.41	3994.05	8046.91	19344.6	10414.9	6356.69	4235.73	3725.12	3372.95	2888.31	6690.58	3364.79	7028.32	13184.2	11995.1	11504.8	12425.7	1390.92	3594.41	3373.59	7134.7	6006.28	3441.26	3850.61	2594.73	3860.37	3012.64	4904.85	5331.17	3003.69	4450.43	3997.43	6867.51	15781.5	25624.6	2016.01	10656.2
P06870	4483.28	24704.2	12563.4	16815.8	6601.92	31392.9	55572.2	6805.21	9493.43	15903.1	9704.07	36770	7936.49	46593.2	6656.12	51230.3	200321	34446.9	32768.9	28486.3	50111.6	12328.3	21822.8	17717	87742.6	17131.3	10448.9	33191.3	9833.32	131337	28216.9	31209.9	6733.72	30212.2	29164.9	14942.2	11281.6
P06899	15772.8	7258.63	6841.09	2647.03	12897.3	5514.11	6201.42	19004.3	7132.87	9941.69	2594.52	5942.53	6657.2	3411.51	43558.6	1061.56	2020.5	5486.35	5133.1	2515.8	2313.87	3596.93	1884.84	1788.31	3122.35	1556.97	6436.66	1237.49	3275.13	3499.24	15141.7	4251.85	4557.1	3018.77	1028.65	1791.34	5850.28
P23527	15772.8	7258.63	6841.09	2647.03	12897.3	5514.11	6201.42	19004.3	7132.87	9941.69	2594.52	5942.53	6657.2	3411.51	43558.6	1061.56	2020.5	5486.35	5133.1	2515.8	2313.87	3596.93	1884.84	1788.31	3122.35	1556.97	6436.66	1237.49	3275.13	3499.24	15141.7	4251.85	4557.1	3018.77	1028.65	1791.34	5850.28
P33778	15772.8	7258.63	6841.09	2647.03	12897.3	5514.11	6201.42	19004.3	7132.87	9941.69	2594.52	5942.53	6657.2	3411.51	43558.6	1061.56	2020.5	5486.35	5133.1	2515.8	2313.87	3596.93	1884.84	1788.31	3122.35	1556.97	6436.66	1237.49	3275.13	3499.24	15141.7	4251.85	4557.1	3018.77	1028.65	1791.34	5850.28
Q16778	15772.8	7258.63	6841.09	2647.03	12897.3	5514.11	6201.42	19004.3	7132.87	9941.69	2594.52	5942.53	6657.2	3411.51	43558.6	1061.56	2020.5	5486.35	5133.1	2515.8	2313.87	3596.93	1884.84	1788.31	3122.35	1556.97	6436.66	1237.49	3275.13	3499.24	15141.7	4251.85	4557.1	3018.77	1028.65	1791.34	5850.28
Q8N257	15772.8	7258.63	6841.09	2647.03	12897.3	5514.11	6201.42	19004.3	7132.87	9941.69	2594.52	5942.53	6657.2	3411.51	43558.6	1061.56	2020.5	5486.35	5133.1	2515.8	2313.87	3596.93	1884.84	1788.31	3122.35	1556.97	6436.66	1237.49	3275.13	3499.24	15141.7	4251.85	4557.1	3018.77	1028.65	1791.34	5850.28
P07093	101.399	80.2836	109.133	102.049	313.926	190.838	63.4984	84.0453	108.492	79.8795	106.905	58.3584	92.6951	136.975	187.152	82.6769	44.3431	139.475	136.975	136.975	136.975	136.975	108.26	197.258	118.626	129.075	113.483	212.045	225.448	154.909	154.909	165.235	232.284	186.012	139.74	78.9844	421.461
P07099	274.214	138.085	203.677	77.8851	207.971	290.429	207.971	207.971	236.847	387.213	123.738	60.007	255.322	0	0	64.9182	0	0	0	0	0	0	83.2084	106.099	106.905	297.675	106.099	69.9092	179.662	74.3341	346.588	105.293	0	0	0	0	0
P07108	4519.64	896.97	1733.88	2030.13	9590.62	2588.99	1222.2	977.592	3010.92	1150.68	1653.28	1283.68	1270.84	3840.88	11839.3	1403.82	8448.36	605.845	2487.93	4414.12	1493.88	2363.95	1222.94	1331.36	1206.78	2202.85	1984.57	5007.17	1815.31	2324.8	5167.65	1373.12	7362.82	3858.53	2518.03	2524.47	7856.43
P07148	3121.4	4899.63	4130.93	17239.8	65579.1	6350.67	3583.45	2602.46	11420.7	2707.9	4643.3	8315.37	10791.3	19716.4	12992.9	5049.6	129207	1160.6	6544.88	19173.3	7195.63	30410.5	5771.21	4704.89	3469.12	1881.26	3411.28	1115.1	2575.15	4750.31	1868.34	3664.15	20503.2	2898.58	49808.4	14393.3	73040.3
P07195	9863.53	10472.1	9638.81	23747	14722.7	13027.4	15881.2	12982.7	24886.7	12987.6	7569.34	25435.5	10533.8	9179.29	13371.3	5348.49	9929.77	4632.71	4033.03	6066.02	6267.23	8153.44	8005.12	7604.78	5521.63	4518.4	3908.99	6055.27	5216.22	7427.69	6270.66	11155.8	20170.1	10360.5	8424.81	9594.37	42593.4
P07203	317.555	259.016	380.54	352.505	870.023	469.314	408.436	439.671	515.59	464.639	348.163	436.137	639.834	493.211	535.085	264.925	755.32	322.497	381.322	460.078	260.092	430.99	408.834	483.972	426.406	516.668	461.312	897.169	407.474	448.3	858.402	586.157	1067.56	2684.9	488.634	232.713	676.239
P07204	1311.57	1773.44	2121.7	3007.11	523.292	5671.24	3989.35	361.173	1293.79	923.772	1733.34	1685.61	667.706	5504.04	1320.33	5662.69	3688.41	1952.96	2448.93	1354.72	2598.33	2624.16	4096.76	3367.96	2951.56	2496.31	9717.83	5780.89	1488.93	3204.95	3071.93	3621.84	1516.23	4634.27	4465.4	2788.83	1540.38
P07225	342.728	212.812	228.056	416.672	885.867	265.005	337.877	180.049	159.763	241.669	365.653	242.032	403.152	147.916	687.77	109.089	650.94	178.312	834.128	454.538	266.968	426.893	138.654	141.084	150.037	115.545	232.663	464.346	246.458	122.528	93.5893	226.631	135.515	578.603	445.596	207.022	2574.13
P07237	2982.71	1502.85	3140.98	1697.48	3133.49	2182.24	3166.41	7246.97	2488.65	2265.76	1123.21	1041.61	1811.65	1457.71	5119.58	938.133	2852.11	3649.9	1127.45	1846.41	810.132	1880.65	780.879	1174.51	839.053	1918.89	5478.49	1986.27	1586.28	2496.31	16419.4	987.685	7671.67	16023.4	3193.62	2587.91	7578.74
P07288	565.537	216.438	102.354	27262.9	1168.9	276.445	420.991	106.182	11.4646	420.991	46099.9	420.991	5952.21	27496.9	27496.9	14112.7	27496.9	27496.9	56859.6	27496.9	184.334	92884.6	13992.3	15058.1	24226.3	10330.6	332.001	27874.7	7601.34	14525.2	14525.2	22506.4	0	25675.5	28518.3	0	0
P07305	161.855	73.7498	103.014	20.8287	50.9327	95.1873	21.7047	91.9227	47.431	54.4343	42.63	29.5409	4.74711	182.317	1023.37	66.8871	334.503	113.529	234.635	147.923	50.2366	71.374	78.1855	28.6247	98.9321	14.5469	264.734	15.44	83.9038	144.77	358.777	22.3733	364.934	81.4553	71.2997	81.4553	81.4553
P07306	220.687	323.257	775.72	499.718	1058.34	492.991	148.117	100.599	156.521	175.652	171.88	119.624	756.128	980.386	2358.98	285.09	7393.75	409.325	2120.76	870.156	1422.52	1385.17	854.15	547.245	565.274	337.56	572.738	217.194	247.102	241.626	341.203	320.213	4183.5	7666.58	445.739	822.255	2609.4
P07307	206.447	604.578	1879.06	1359.11	4867.16	1389.83	529.32	160.626	491.927	137.359	451.457	368.156	2250.47	1136.69	2565.36	987.035	5511.76	359.956	1737.24	603.346	1966.43	1466.51	711.646	444.69	1794.78	376.375	220.024	237.107	349.153	855.675	414.889	630.302	2044.91	1719.21	1803.29	423.553	900.029
P07311	0	0	0	0	0	0	0	169.054	0	0	100.864	175.845	0	271.779	0	212.501	0	0	0	0	0	0	190.796	190.796	258.22	190.796	244.691	214.753	170.025	98.9966	190.796	145.245	0	0	0	0	0
P07320	210.87	367.937	416.663	282.535	321.962	979.521	133.926	203.152	381.634	381.429	123.128	280.706	361.389	0	0	160.983	0	367.926	0	0	400.392	160.983	210.608	260.812	269.476	338.505	128.772	260.812	131.091	339.526	297.359	223.623	486.992	486.992	486.992	566.467	95.5935
P07332	0	0	0	0	0	0	0	116.385	0	0	0	0	0	0	0	0	0	29.6239	0	0	0	0	0	0	0	0	0	0	0	0	0	0	0	0	0	0	0
P07333	507.487	567.484	521.334	918.911	3014.49	484.699	1280.82	268.014	553.27	585.32	354.707	481.129	341.013	1677.05	2175.03	419.368	2934.57	157.926	795.386	1257.57	1009.5	1689.5	819.37	64.9934	1163.24	1075.76	1216.66	1500.54	1075.76	1704.08	986.029	595.275	620.029	1078.3	1045.46	720.033	3001.59
P07339	2727.08	12770.6	12096.4	40510.2	21262.1	19619.1	6185.25	11143.5	9986.26	5353.3	13807.8	14531.4	16002.6	37784.7	95162.5	36018.9	28427.8	12074.8	27267.4	6528.6	26310.9	18007.4	7129.43	10288.7	6137.66	9100.35	4032.04	7486.66	8849.64	8451.71	9555.83	13819.3	44933.9	49142.6	38816.8	8209.71	13247.7
P07355	7984.72	2201.32	7917.06	1694.91	2786.02	3646.8	3494.7	10839.8	3015.98	4767.04	2951.12	2511.59	4231.03	3800.01	5881.04	952.509	924.953	2094.62	2916.02	1208.56	2411.35	1070.05	2052.37	1570.91	2550.72	3353.53	6580.56	2474.76	3817.43	4370.91	17322.3	831.339	1457.86	4181.65	2158.95	1077.13	5766.95
P07357	1181.58	173.811	166.281	81.0305	489.144	179.797	201.554	291.319	184.371	715.385	174.314	187.755	273.822	203.631	269.444	209.64	152.525	304.491	164.313	199.752	204.313	248.382	146.051	268.493	112.836	154.806	257.061	204.297	571.908	209.376	113.927	155.154	382.821	916.187	157.771	117.272	1585.98
P07358	2310.32	352.722	304.752	188.929	1606.56	576.517	300.108	311.997	370.77	1187.12	262.365	250.692	433.157	2113.39	1062.92	820.553	2100.79	546.103	1259.3	1269.99	1780.99	646.429	365.437	644.508	671.214	521.906	756.694	531.733	829.097	625.051	292.944	1063.12	1303.13	6126.34	485.965	273.647	528.8
P07359	2203.83	159.488	185.421	6890.15	1331.74	512.279	447.744	877.126	80.7525	2720.27	1377.97	261.888	2915.07	1046.24	4306.32	544.926	2056.07	5788.44	2828.29	11162.6	269.152	7726.73	1950.44	3277.65	191.796	604.76	277.98	1401.02	864.015	864.015	2580.93	135.41	26944.5	6378.14	22747.4	9677.82	3874.87
P07360	3093.14	800.793	1096.41	558.091	59879.5	829.019	418.734	752.992	149.525	1992.6	590.768	518.627	2734.2	619.817	1484.83	593.504	35519.2	1183.82	1662.32	663.965	492.621	1202.7	872.657	1122.66	449.14	494.156	453.019	754.171	804.64	237.735	153.871	890.403	4734.6	2976.26	1810.63	849.88	2178.56
P07384	805.086	814.898	1156.01	490.903	640.448	333.177	366.949	3337.87	1206.76	817.265	569.505	1008.52	772.914	356.042	1089.48	588.845	516.917	1443.89	591.012	639.509	445.656	437.393	692.227	683.948	735.427	724.188	1511.64	975.568	954.854	992.747	3480.28	527.901	1256.72	979.883	464.446	703.051	2347.93
P07437	760.335	630.918	1422.87	3867.88	889.002	451.092	661.333	2708.83	1060.64	1112.72	691.942	979.781	1210.65	823.336	431.763	1613.01	1510.89	689.151	1065.5	1094.52	1080.01	1249.9	945.102	842.585	1438.08	288.937	442.933	945.102	83.1376	1455.08	1996.11	1391.36	1704.71	1155.55	360.077	1155.55	1155.55
P07451	0	0	0	0	3614.16	0	0	385.622	179.427	0	0	0	404.549	0	0	0	128.235	0	0	0	0	183.188	341.415	412.873	92.4061	846.608	411.842	411.842	411.842	390.246	411.842	426.313	0	832.463	0	0	2692.69
P07476	3018.07	321.533	2911.25	230.836	525.99	766.66	826.481	2287.3	1440.48	501.125	357.228	274.023	646.325	459.908	17030.3	82.3137	96.3872	1065.04	555.84	106.242	145.359	302.634	151.168	78.7619	323.535	173.854	473.576	152.484	133.929	2131.25	3449.36	128.445	228.998	121.551	99.7382	121.551	121.551
P07477	223.254	241.76	223.254	269.3	223.254	223.254	223.254	215.353	223.254	223.254	112.914	151.786	232.362	30.298	0	180.03	0	0	0	0	0	255.262	0	246.865	95.579	0	0	0	0	252.53	0	147.914	0	0	0	0	0
P07478	431.456	441.023	415.069	2246.92	19237.6	293.681	277.569	390.03	211.622	757.22	233.925	141.3	2794.95	154.699	7758.36	354.571	6740.23	2769.49	880.476	4903.12	290.513	1902.61	253.385	491.799	132.066	451.559	190.147	308.497	154.524	130.85	351.995	95.0051	17584.3	19715.2	3316.33	4909.76	2625.5
P07585	218.325	423.3	247.267	279.189	336.962	486.177	970.486	301.514	397.494	325.258	320.965	426.559	308.621	531.671	1131.99	1023.79	871.382	482.265	253.223	1036.85	1497.83	361.83	377.83	566.097	498.327	378.184	225.545	388.483	260.839	712.011	281.55	371.501	655.656	2231.18	263.906	460.468	1116.47
P07602	2323.78	1762.03	3063.89	10326.4	2631.27	3834.59	2071.56	2584.92	1204.42	1917.38	2804.1	3570.83	6841.33	21576.4	28756.7	3712.77	35628.1	2637.9	9743.43	5590.96	8869.37	9728.16	2583.14	509.031	7691.75	1251.49	745.526	1093.86	2814.28	5147.5	1033.88	2757.36	10829.6	15991.4	22165.8	1084.64	24436.9
P07686	1814.41	3214	6566.3	12147.4	7100	5658.7	2737.28	4027.22	3852.35	2877.15	5401.15	3672.75	7732.09	16239.1	12014.2	8930.16	32856.1	1439.48	4916.59	2110.65	7199.51	5854.91	3055.28	2955.44	1611.54	2335.16	1616.95	4096.9	2906.89	2028.76	2150.39	2116.64	2423.35	2132.95	17637.1	4377.79	14973.2
P07711	2667.16	3230.07	8287.32	4077.99	5340.02	5112.51	3504.64	2705.64	2194.75	2295.78	3639.03	2974.37	7907.91	8471.68	7745.21	8100.76	28665.4	3394.79	3854.45	2445.42	6504.56	4960.68	2871.37	2284.53	2262.93	1367.36	2664.49	2207.76	3019.7	2726.28	1109.17	2398.76	4848.75	4182.57	8736.25	3039.88	5805.86
P07737	1763.47	3662.13	2951.95	1765.08	19036.4	1542.47	2963.06	4543.67	2033.92	1587.05	2310.61	2775.26	13946.6	2802.39	12668.2	402.112	19672.3	1839.95	4071	6424.45	2417.14	4398.09	1334.49	1636.74	2109.4	424.542	1079.83	510.339	729.418	3313.31	3943.42	1352.14	25841.1	75640.8	2727.12	5737.95	16306.2
P07738	82.7574	167.994	354.975	281.495	1240.69	318.235	74.8567	674.211	358.422	244.788	164.759	817.536	440.149	0	0	148.916	54.5825	0	0	1002.72	54.5825	721.639	244.608	205.48	450.829	48.1101	255.186	255.186	130.612	639.758	950.611	265.763	1283.18	967.214	256.959	612.087	200.54
P07741	510.992	695.277	1029.12	1206.87	822.01	1176.13	744.779	1442.46	2958	999.247	1085.35	1441.02	896.168	1004.5	741.192	809.597	1469.88	421.448	646.711	306.158	683.375	837.414	1108.21	910.726	1307.36	780.381	688.836	1992.89	709.232	2210.81	2988.96	2242.85	1426.09	1189.77	495.875	352.527	4956.55
P07814	189.83	89.4963	236.502	119.52	231.432	148.643	124.112	286.288	207.455	144.546	142.309	65.8664	152.741	200.936	856.783	171.207	178.266	88.1222	178.266	201.124	178.266	60.3035	96.0648	158.977	179.369	229.46	226.228	303.84	178.079	198.869	718.6	66.4468	662.289	1296.74	145.303	83.8569	403.796
P07858	5370.69	28438.3	32213.5	72707.6	41873.7	18001.7	9559.1	12161.8	10335.3	10924.6	33485.3	17374.3	60392.4	19983.4	33119.9	48018.8	257168	2513.14	37539.6	10087.6	46065.2	22432.4	23296.3	9985.89	11351.6	2560.25	914.422	1383.87	2550.52	11292.6	5234.64	19929.3	30597.5	5123.87	34737.6	3454.43	2060.14
P07900	1785.14	898.192	1886.42	1147.87	1084.58	686.16	577.299	1650.09	2472.6	1709.86	1325.14	1933.64	2183.59	511.548	768.385	670.67	634.977	1117.24	871.396	459.115	1021.81	1078.13	1428.48	1355.17	870.466	2005.39	1017.31	2241.12	1966.91	1254.82	3777.97	830.502	882.927	1714.19	706.462	1022.27	2346.34
P07902	331.545	164.837	298.93	110.711	231.884	231.884	231.884	231.884	370.203	149.795	231.884	90.2721	371.288	0	0	0	0	0	0	0	0	0	195.573	61.9641	195.573	195.573	651.343	195.573	2392.08	195.984	195.161	123.45	0	3770.73	0	0	0
P07910	144.166	151.815	208.213	72.7424	148.325	90.5731	87.0772	713.215	193.855	187.757	114.388	144.835	174.442	342.954	601.267	61.6353	330.207	173.644	165.317	305.949	73.9715	258.46	102.122	78.5386	100.112	156.514	217.588	129.439	190.327	411.198	447.746	101.494	186.425	1315.49	113.154	184.328	346.121
P07911	60381	125434	76748.8	107524	123327	71861.4	178405	88720.2	122797	76176.2	117078	172081	139785	210438	77707.5	475935	520179	112762	345017	374837	284012	143072	170703	130356	685516	122502	63414.8	120680	113977	412888	65288	256771	127684	90052.9	112037	173590	46569.8
P07919	549.852	429.904	642.896	429.423	626.366	451.344	429.904	152.865	219.891	384.992	279.748	429.904	854.617	0	0	0	0	496.47	0	0	0	0	0	0	0	393.228	0	0	0	0	624.552	0	2473.94	4601.15	346.728	134.722	23614.3
P07942	615.926	446.171	558.06	726.036	547.766	799.439	475.575	269.257	261.853	501.542	445.912	214.513	555.662	539.572	896.193	885.657	1315.63	739.534	803.67	817.568	434.278	756.345	895.105	952.809	466.303	441.537	745.969	512.444	1269.83	322.021	753.59	469.32	970.958	741.8	1140.49	1034.4	1211.79
P07947	182.428	364.993	358.658	396.892	182.253	289.201	367.628	393.544	619.833	213.175	586.48	495.392	469.351	246.83	436.442	706.933	339.174	186.614	301.564	195.202	460.516	293.429	464.966	349.014	583.99	322.136	632.723	231.394	445.844	805.964	202.271	571.601	115.549	202.784	139.468	375.651	266.099
P07948	88.0938	303.386	161.072	432.608	216.471	306.033	183.781	314.793	170.642	183.637	167.956	249.161	421.151	318.797	751.114	386.083	266.838	250.154	283.522	81.4039	189.924	116.208	149.436	98.9977	424.503	165.608	327.837	296.46	152.183	251.362	342.25	135.579	134.757	204.143	204.143	418.278	204.143
P07954	601.172	156.998	336.856	370.921	194.121	23.1853	127.857	461.711	405.665	421.988	214.731	228.859	435.25	219.31	324.212	220.947	477.947	397.157	287.12	324.212	324.212	361.305	129.554	256.529	283.766	373.899	365.012	246.257	326.007	274.63	717.956	276.049	138.214	138.214	138.214	84.2887	1198.22
P07988	187.58	28.2378	187.58	187.58	204.3	190.677	191.954	187.58	187.58	187.58	54.5528	187.58	79.2828	218.006	647.929	0	0	219.787	221.128	0	0	218.006	45.2097	65.9395	80.3793	75.397	205.162	216.081	258.186	80.3793	80.3793	80.3793	422.06	21177.4	453.718	656.111	2028.33
P07996	2687.92	1934.96	2321.48	1207.02	2990.66	1179.1	3268.43	3238.37	2074.93	2492.3	3199.04	2191.7	1554.65	1189.42	2679.55	3470.3	3598.91	1594.62	2031.28	3076.47	4410.57	2106.82	2377.29	4361.95	1853.03	2931.02	3702.15	3164.17	6045.91	1970.01	2341.25	3125.86	2005.13	2309.3	1734.32	2067.77	990.505
P07998	4377.23	7571.84	9663.4	4181.38	17966.5	18768.2	9690.54	2813.14	2115.36	2520.95	2186.02	3231.25	8431.67	15954.9	28171.3	16942.6	301487	25317.3	190486	39068.3	33178.9	23504.6	6939.46	55161.8	126727	28054.9	8076.78	25181.4	57630.6	11656.7	22741.1	51286.7	23994.4	146596	9625.47	34188.2	44391.8
P08034	282.88	74.6086	67.5594	90.2057	90.2057	90.2057	90.2057	90.2057	285.87	90.2057	68.692	142.434	90.2057	0	0	0	0	0	0	0	0	0	96.201	94.4614	400.683	350.529	115.87	380.607	71.0954	117.655	102.521	115.87	0	0	0	0	0
P08069	0	0	11.5588	0	0	0	0	0	0	60.3238	62.2554	68.0328	0	0	0	42.6644	78.8155	0	0	0	0	0	82.9254	0	142.223	0	0	0	0	0	20.4854	27.1521	0	0	0	0	0
P08123	3983.77	2138.93	9895.46	3896.61	38294.5	9509.48	3312.38	1222.83	3042.13	2412.27	1449.54	1922.05	8208.65	4271.66	1927.85	6848.47	13919.5	3077.42	5644.4	3988.45	5719.08	279.805	8914.9	8762.82	11251.4	5938.52	6394.67	3098.54	2594.84	2245.02	1270.6	5843.15	18666.9	26505.5	3270.2	2316.68	6050.93
P08133	2317.16	3231.7	2035.8	2258.64	1585.36	2008.75	557.005	5116.78	7297.2	2992.37	1707.82	3026.69	3412.81	447.654	1435.86	1190.54	510.435	1018.7	715.417	334.756	353.734	693.58	2577.09	2434.06	1925.18	4585.98	2369.6	3514.13	2502.98	1845.43	1886.54	2946.8	316.485	1418.06	287.956	1049.92	910.402
P08134	495.992	1585.6	421.421	2164.34	317.461	406.95	310.005	1151.14	815.305	813.204	1999.39	1457.07	1950.33	603.654	484.138	888.687	1862.51	345.441	897.689	808.052	847.424	1024.76	1243.92	799.367	1506.96	605.315	547.036	760.826	641.644	1928.55	365.057	2111.76	969.106	2435.31	963.471	475.986	392.046
P08138	530.962	637.278	1983.54	1492.11	817.675	2491.05	3315.54	989.654	1050	593.207	645.846	1464	552.37	2107.73	4746.43	2835.37	517.103	790.556	3787.7	2598.69	7660.12	2078.06	1368.86	732.937	2498.15	2813.05	1375.09	2360.32	662.254	3682.12	577.861	1041.02	454.133	666.382	930.809	878.631	424.101
P08174	9397.82	7190.73	9139.5	15888.8	7674.49	17279.8	15648.1	4796.71	3995.22	6081.05	7582.4	4074.79	4035.04	11061.8	48193.6	12878.9	20012.2	15799.9	21728	16373.8	16110.7	11786.4	15496.7	8241.04	9930.25	12540.9	20120.4	16313.3	7908.22	5112.7	16627.9	3198.87	9420	13429.1	18231.8	16146.5	53831.5
P08183	3203.66	3261.23	1590.27	1713.93	901.001	2393.81	1592.53	1476.03	3735.81	2856.51	2087	4242.59	1570.38	1005.15	581.154	4144.72	435	624.684	1071.27	721.04	1406.77	689.714	1455.51	1693.21	2382.5	2171.75	1369.45	2967.83	1489.98	2119.8	499.241	1259.18	251.076	767.713	767.713	1793.99	767.713
P08185	7357.32	4502.88	1744.94	18192.9	10935.9	1444.82	5933.07	2381.91	658.865	4309.84	6129.9	4197.36	4363.28	3820.26	8664.27	4774.13	5186.89	12166	10416.8	36036.5	2323.85	20002.7	7477.44	6376.45	2151.36	1466.53	1781.65	1783.86	1581.11	905.797	3774.81	1967.26	30911.6	2275.23	16838	13919.7	9924.22
P08195	3276.08	3906.39	2818.3	8799.52	1911.93	5688.97	6026.31	1856.93	3376.92	4993.31	2858.42	3116.02	2135.97	3192.33	1829.28	3085.73	1370.99	2567.72	2866.28	4279.98	2219.61	4219.62	2837.05	5076.58	2784.2	4968.61	3893.85	4886.37	5063.97	1804.7	2108.28	4321.59	4033.1	2482.21	2814.85	3170.41	2641.66
P08218	0	0	0	0	0	0	0	0	0	0	0	55.356	737.167	0	0	0	1393.08	0	272.64	0	0	0	0	0	0	0	0	74.4319	0	0	0	0	475.396	612.662	612.662	943.85	612.662
P08236	6426.88	1751.3	6120.9	3482.48	2539.83	5912.62	4841.96	3245.77	5451.55	8953.96	3352.6	3417.92	8638.63	5152.89	6662.22	12466.5	9726.9	4291.08	2639.7	1255.56	4581.02	3972.66	5202.95	3814.91	1240.07	9520.08	3903.29	4128.87	5156.37	2025.78	5678.7	3147.3	917.802	7302.77	14886.3	5671.5	61350.2
P08237	560.645	134.864	280.846	251.125	249.718	155.009	125.28	240.052	660.767	359.937	289.417	264.195	384.118	146.787	181.285	125.35	156.675	233.829	71.2074	151.731	132.513	174.324	313.772	378.546	108.811	311.631	306.622	337.68	398.657	279.757	306.444	245.568	185.969	131.776	54.3904	204.031	77.584
P08238	1003.25	905.826	1204.93	1739.24	1826.79	588.712	547.607	1724.81	1156.06	1253.05	1138.82	1390.53	1293.77	767.213	693.069	704.034	1417.5	813.587	769.042	720.173	954.452	1007.5	977.316	700.451	1171.55	1056.1	837.585	1360.46	1378.72	1642.96	2320.78	678.329	377.641	5354.02	648.228	788.654	1957.24
P08246	18879	9673.06	136.51	196.51	7387.14	10310.4	2964.65	28088.2	15784.2	15715.5	1407	1751.52	369.976	1446.9	31048.1	299.17	426.437	317.178	425.545	204.603	2124.22	1900.68	1325.72	565.334	228.539	334.494	4832.08	346.328	406.653	576.174	11176.1	363.576	9557.93	3978.78	3978.78	3263.29	3978.78
P08253	155.221	104.133	150.593	136.79	443.45	301.504	235.106	90.2037	69.2769	72.3921	136.301	70.7003	183.087	270.465	1979.82	170.213	355.452	167.068	153.519	175.51	442.036	197.679	70.0774	161.455	102.333	193.125	169.661	308.31	225.007	70.2055	101.418	105.197	281.84	327.093	383.412	424.791	432.471
P08254	0	0	11.3038	47.9805	0	44.1352	0	0	0	0	38.5127	11.3038	0	16.9527	38.7331	38.7331	305.947	38.7331	10.9441	38.7331	38.7331	195.452	58.5863	46.6997	58.5863	86.179	58.5863	70.4729	76.8769	19.4724	58.5863	31.8944	225.549	225.549	378.641	99.3457	225.549
P08263	227.113	15706	2132.74	1283.36	289.137	1899.52	289.8	1085.76	15418.2	10605.5	2105.25	9029.71	4875.38	250.731	312.96	1890.34	4646.14	1661.51	3772.86	3873.09	2665.17	1654.71	506.96	4552.57	3980.98	2199.23	257.255	6507.65	434.108	5558.57	3819.27	3819.27	43.8472	5277.33	51.2295	4455.21	2253.22
P08294	3798.11	6322.07	6761.11	2261.22	3139.14	4152.84	4661.16	5431.55	5136.59	3789.65	4303.14	10201.4	1161.93	10265.9	4373.37	2589.85	2742.94	6834	5520.01	4920.01	16462.8	5357.07	8849.19	3537.98	18683.6	8836.58	16946	22877.9	12480.8	11640.9	2490.62	6486.97	2994.02	8262.11	5096.8	9261.33	7408.46
P08311	6372.91	2470.29	153.801	129.352	3024.85	1397.39	929.036	29052.1	7008.39	5127.86	594.18	1088.8	212.667	337.789	3807.28	344.844	337.789	147.076	158.302	337.789	606.099	294.623	636.994	439.813	532.723	378.082	3383.72	167.31	346.89	231.151	7700.76	183.317	2450.74	1732.71	200.574	393.745	980.788
P08473	8268.57	6107	4061.46	5767.07	1369.44	4724.74	4533.17	4444.09	16663.8	7185.99	5619.96	5740.98	4343.16	4429.27	7329.16	12864.4	1474.1	3313.43	1433.65	1667.13	4123.87	2770.58	12934.3	11082.3	9594.33	11595.6	5651.73	11122.5	10024.1	5831.24	4690.93	11131.3	3082.13	2310.77	3413.3	3485.13	5097.76
P08476	0	0	0	83.2817	0	0	0	0	0	0	0	0	0	1265.82	0	0	1757.45	0	1033.36	0	1969.89	0	0	0	0	0	0	0	0	0	0	0	0	0	0	0	0
P08493	1612.72	3424.33	1556.44	1737.87	15945.6	198.162	1937.14	4751.61	5847.56	561.475	1441.69	4592.65	694.083	1008.64	320.268	494.703	1168.77	212.151	840.504	669.443	2222.55	417.778	3631.46	5579.27	5944.1	578.735	99.308	316.968	1758.43	886.959	1758.43	4422.15	2526.03	2904.7	2473.91	717.137	2578.16
P08519	2990.2	1578.44	4352.57	6712.97	1441.63	4374.48	4490.62	1050.34	2560.18	2301.27	5192.56	2658.14	1868.23	5961.81	1396.51	4612.08	6698.8	8886.19	5799.03	3842.13	7234.15	5674.52	9185.64	5735.02	6592.05	3592.39	4150.97	2134.09	2563.22	8230.16	1067.65	4836.67	7955.48	1935.84	2699.91	7324.18	3349.08
P08559	241.75	122.611	340.853	582.615	317.829	317.829	317.829	404.313	214.682	228.017	346.877	294.806	818.675	246.631	248.78	365.009	246.631	245.819	60.3386	246.631	246.631	246.631	297.017	303.388	323.758	295.33	329.323	201.525	318.461	584.779	663.925	361.416	239.931	0	0	0	0
P08567	0	110.906	0	0	0	0	0	376.373	0	0	0	0	0	0	0	0	0	0	0	0	0	0	0	0	0	0	0	0	0	0	0	0	0	0	0	0	0
P08571	130307	60619.3	74177.7	120215	166542	136245	111872	33585.1	17076.1	125331	87702.9	22266.9	128095	50038.2	73144.4	73801.3	120607	194974	215544	293166	41163.5	139344	60914	103113	29602.2	95291.6	81138.9	136527	91419.6	8166.91	91787.4	34805.6	309093	68007.6	80208.4	85936.3	213210
P08572	3964.77	5202.08	7757.07	3517.72	46707.2	6949.76	6789.37	3234.44	7951.47	4263	8448.96	10694.5	4401.5	14298.1	13233.2	11236.8	21462.5	7677.9	8643.16	5663.1	9644.73	3343.51	6266.55	10305	12801.6	5934.69	6216.33	10341.1	8328.95	7815.22	4135.78	12686.3	12406.9	3347.35	3092.18	2244.75	875.715
P08574	102.752	162.084	196.9	271.202	162.084	162.084	162.084	162.084	48.7601	159.744	184.31	61.7963	339.781	0	0	161.253	0	0	0	0	0	0	118.757	115.723	123.694	481.427	197.247	316.808	201.119	160.988	307.016	91.8627	0	0	0	0	517.925
P08575	20.4302	18.6583	20.4302	20.4302	60.0854	20.4302	13.0716	308.661	122.688	38.4136	17.5801	20.4302	10.394	69.4497	1136.51	0	0	262.136	0	0	0	0	21.4911	208.907	56.2796	56.2796	56.2796	53.3578	56.2796	88.4509	91.0776	11.3036	0	0	0	0	0
P08581	112.323	90.3298	161.758	118.654	118.654	176.039	149.21	118.152	118.654	75.7564	140.188	172.431	70.3283	211.63	130.258	153.725	135.696	180.157	174.762	144.71	113.988	99.0719	116.212	129.077	242.289	110.13	173.914	254.209	161.828	211.841	136.324	178.351	314.612	314.612	314.612	169.377	596.253
P08582	1172.32	2033.23	1797.52	913.809	387.009	1679.77	2086.16	417.665	673.952	894.986	1552.07	1343.95	337.982	3644.11	1126.61	2741.57	1343.43	1286.68	3205.59	2214.91	2318.37	1290.99	2066.03	2333.03	2461.88	1772.81	6704.74	3301.6	3792.63	733.582	1564.82	1104.11	4961.49	3909.31	4018.46	3870.04	1655.45
P08590	0	0	0	0	206.44	0	0	0	10.7038	0	0	0	0	0	1169.85	0	148.52	0	0	0	0	0	6.35697	0	0	0	0	0	0	138.532	0	0	1373.37	11325.7	201.8	1317.75	1262.12
P08603	3335.21	924.215	630.981	870.701	3194.29	828.56	673.729	3280.12	1863.33	2437.43	1046.29	1194.23	1810.76	404.133	1271.29	395.213	1912.33	1741.86	528.809	985.378	795.257	1327.84	781.719	1554.44	1293.54	1918.49	1179.69	2036.01	1744.52	1127.48	1077.42	1661.29	1055.32	1637.74	1284.6	1157.03	1222.34
P08621	53.461	0	0	0	0	0	0	678.826	716.504	0	0	159.21	0	0	0	0	420.104	0	0	0	0	0	0	0	0	0	0	0	334.119	435.487	505.806	208.863	0	0	0	0	2193.02
P08637	1790.33	2116.14	2040.3	4645.58	8596.38	5682.99	4424.74	1001.42	1594.63	777.75	1831.77	5728.92	1653.97	2953.9	4595.2	5426.25	41906.7	4415.3	7593.2	10032.1	8389.28	5545.33	3834.6	4393.11	4990.82	4249.73	8380.31	7865.61	5149.14	2279.2	5406.14	7592.62	12910.7	5670.98	4197.57	3460.77	10254.6
P08670	1175.65	936.885	262.22	290.311	2910.38	728.607	743.861	6108.68	3064.09	1539.26	329.902	649.272	391.221	341.494	1228.88	300.432	1136.88	373.547	289.109	943.014	344.251	363.263	336.898	302.212	190.193	311.919	759.672	184.36	813.27	256.031	722.244	222.929	726.161	1813.68	381.615	769.347	993.215
P08697	6457.47	2957.58	4859.6	6725.14	7450.07	7229.4	8139.66	2203.36	3141.76	6008.69	3658.66	4061.4	8291.94	7793.43	11737.8	4359.82	5868.67	21979	5635.25	13664.6	2118.17	9461.32	5264.3	7005.2	4039.07	4659.4	6874.07	7258.57	5426.07	3113.2	7173.34	6645.75	21575.3	46463.2	24337.9	17866.6	39011.6
P08708	111.498	111.498	149.98	111.498	111.498	59.8188	30.1595	226.816	185.796	97.7667	86.0983	216.859	111.498	83.5027	175.983	46.413	82.7315	81.9603	87.149	82.7315	82.7315	66.6006	140.375	43.7836	140.375	116.679	282.873	139.041	124.004	280.153	402.578	141.708	35.2103	0	0	0	0
P08709	186.924	154.845	165.281	163.739	204.104	258.607	200.86	98.5229	171.122	135.623	124.951	149.329	105.819	771.35	518.208	277.823	1176.3	216.102	376.996	961.269	1205.19	226.357	174.75	280.76	470.791	564.892	290.516	366.227	496.616	93.7432	300.118	224.766	158.894	502.295	138.496	234.373	564.267
P08727	2802.47	1625.21	4683.6	2507.59	1206.53	707.046	3685	12259.2	7247.11	7926.59	4519.7	1959.81	9043.97	1017.09	1843.1	761.928	2517.66	1437.88	4110.1	1823.52	1166.47	4297.79	3437.69	1944.81	3877.59	3212.2	1707.43	855.623	5038.67	9718.45	7837.11	3626.37	3488.96	980.477	4183.55	871.506	782.085
P08729	352.124	261.792	630.758	410.595	336.653	208.278	440.013	1379.4	2137.73	3586.76	622.761	534.298	2091.69	180.684	336.337	184.656	333.788	633.396	512.427	348.538	179.962	1239.28	500.912	542.562	921.736	1250.47	823.122	482.323	3049.48	1235.23	1576.53	527.651	1082.1	2674.98	218.459	366.453	1732.57
P08754	416.662	728.822	429.811	717.942	390.251	651.032	317.084	633.741	773.756	602.85	418.917	711.564	500.043	295.065	410.591	2388.89	388.772	366.954	579.386	327.51	486.026	318.457	894.673	906.655	1033.66	736.39	605.539	465.171	686.68	1162.13	903.724	914.086	1105.22	362.153	246.788	362.153	362.153
P08758	6370.68	6331.55	7636.55	9575.05	4449.46	6254.02	3161.78	8064.87	5605.86	8336.95	8864.57	7192.44	12731.3	1769.39	4727.58	5803.59	2179.2	6125.87	3410.73	2504.14	1958.34	2599.74	5813.29	7348.92	10377.3	14804	5291.05	12579.1	10666.2	6967.92	8805.07	8596.01	2449.59	1600.41	3715.31	3818.73	4606.41
P08779	944.726	376.984	1132.3	190.166	786.536	964.608	7044.91	3486.79	846.169	1272.43	2461.56	344.938	1419.87	352.149	1377.76	189.103	612.977	25612.7	2149.98	2772.53	1453.85	1046.58	691.675	1459.06	1018.36	3848.23	1803.11	678.265	205.409	6467.51	8372.48	299.101	430.207	362.132	294.057	2555.68	264.263
P08833	483.159	895.038	800.413	211.588	8899.28	978.753	253.104	2859.34	838.38	232.628	94.5706	386.856	879.133	659.496	2147.54	770.661	678.027	588.655	659.496	659.496	333.03	370.658	320.777	196.531	601.372	324.639	541.53	467.751	1287.62	673.276	509.034	381.744	944.628	132147	340.626	506.163	56890.8
P08842	0	0	0	0	0	0	0	108.207	135.489	0	0	0	0	598.642	0	0	0	0	0	0	0	0	0	0	0	341.008	0	0	0	186.824	359.729	0	0	0	0	0	0
P08865	394.326	236.557	390.476	346.485	351.501	241.08	281.06	720.21	232.376	463.029	284.514	261.363	177.367	514.631	516.818	156.151	65.2149	508.832	378.562	443.531	411.046	355.923	255.113	212.154	323.531	354.223	255.655	431.938	251.093	947.855	1195.11	296.432	225.137	6444.52	240.302	206.176	1056.02
P08887	346.202	471.4	381.354	402.022	686.212	414.942	507.337	121.658	251.02	265.948	425.296	389.102	473.09	501.717	912.339	912.339	1863.54	910.161	726.611	1145.08	1083.37	912.339	424.16	467.985	735.278	704.657	748.265	722.967	581.319	191.029	1132.58	378.207	1467.93	2406.61	638.817	1467.93	1467.93
P08962	1094.78	1480.6	1029.15	2007.58	1626.72	1232.87	1876.1	903.259	1459.4	1836.29	2952.36	2247.73	1763.61	301.981	631.472	2296.69	1431.71	764.342	1628.34	1235.09	3342.46	2488.09	1794.19	943.801	1962.75	645.583	401.603	2065.36	320.474	1421.12	226.722	1290.27	0	0	1694.61	775.129	775.129
P08F94	40.7722	54.4437	53.216	54.4437	54.4437	93.3291	73.6021	34.9108	65.1541	54.4437	38.175	75.4978	54.4437	92.0619	92.0619	102.029	38.9133	115.701	37.8552	92.0619	99.3763	53.927	142.318	119.65	122.836	127.148	245.68	271.733	204.946	100.332	68.2795	100.11	0	0	0	97.0558	0
P09012	0	33.0262	89.9612	0	0	0	0	155.841	52.3863	0	0	31.8036	0	0	355.017	0	0	0	0	0	0	0	33.6738	33.6738	33.6738	33.6738	33.6738	33.6738	30.3087	53.6925	117.774	33.6024	0	0	0	0	0
P09093	0	205.657	0	0	0	0	0	0	0	0	0	0	0	0	0	0	0	0	0	0	0	0	0	0	0	0	0	0	0	0	0	0	185.704	0	0	0	0
P09104	14382.4	6636.65	9279.35	4048.71	2931.78	4983.67	6434.32	5316.02	7804.82	10789	5003.2	4909.6	5771.71	14518.5	21122.1	9458.04	2525.63	9477.67	10885.8	3872.38	2848.98	5343.7	2872.72	6612.04	5569.94	19751.8	4864.38	9698.96	27879.3	8229.42	5334.65	2203.05	12989.4	4336.79	1937.88	6735.7	450.483
P09110	85.5274	97.5	215.041	84.629	132.353	135.979	128.727	400.503	198.368	153.295	90.6578	120.149	186.892	62.0698	330.782	92.8448	129.108	108.7	102.566	102.566	27.1306	102.566	83.9446	91.4793	148.426	233.319	184.975	160.994	179.375	153.084	797.987	153.928	231.526	231.526	23.8707	231.526	240.57
P09131	109.465	126.65	109.465	109.465	109.465	154.274	86.0456	65.9973	109.465	109.465	43.055	256.517	109.465	470.706	624.837	317.675	346.217	316.054	314.432	186.369	259.263	109.09	229.846	58.5102	296.064	50.3967	75.8561	83.6332	144.422	219.341	61.154	151.142	286.325	0	0	114.271	114.271
P09132	0	0	0	0	0	0	0	0	0	0	0	0	0	0	0	0	0	0	0	0	0	0	0	0	0	105.769	0	0	38.3912	0	81.0527	0	0	0	0	0	0
P09172	113.958	0	0	0	78.7943	0	0	0	0	0	0	0	0	0	0	0	0	0	0	0	0	0	0	0	0	0	16.2145	0	26.5923	0	42.8742	0	66.2775	132.848	132.848	132.848	1326.67
P09210	16322.4	11642.9	2573.19	6051.2	1555.99	7761.39	12436.5	5118.11	37262.3	6169.7	9033.24	9064.92	7317.88	6692.46	3593.73	3279.28	3415.35	6406.83	2451.02	3123.84	3894.72	8079.85	8963.22	6130.09	3058.26	8075.23	9547.53	4504.38	9285.36	6358.31	5002.88	14573.9	2296.13	3259.63	3569.87	3754.61	2666.1
P09211	4855.47	3478.04	4460.47	3088.59	1388	5653.51	4151.64	7080.32	3269.63	3724.41	2943.96	2280.72	1755.28	3942.19	14913.1	3956.44	4179.57	3951.12	4616.96	2317.48	1129.37	2387.66	1805.06	3180.6	3011.12	5960.08	7168.45	4824.04	7251.54	4250.24	9238.68	2777.23	10620	4109.11	1420.88	6639.89	6888.3
P09228	210.46	480.17	222.043	303.684	1256.44	134.106	601.083	188.377	212.606	255.299	855.503	352.07	968.386	0	0	518.113	0	650.266	0	1563.53	1058.69	518.113	741.498	755.123	520.215	441.009	363.372	441.009	441.009	310.73	441.009	241.657	0	0	438.804	1333.41	0
P09234	0	0	0	0	0	0	0	0	369.249	137.25	0	0	0	0	182.004	0	0	0	0	0	0	0	196.052	23.9196	446.319	39.6177	309.623	196.052	364.103	57.2205	82.4823	417.14	0	0	0	613.917	0
P09237	1328.77	1997.35	5069.52	3164.3	4691.82	3772.21	852.464	8114.99	2297.86	2542.62	3794.11	3784.4	5426.27	2472.24	6945.5	2414.42	2424.79	776.867	3713.17	3930.84	7048.16	3207.44	2519.64	3865.2	1836.05	1481.29	1332.78	1546.23	1615.53	1636.83	871.894	2366.28	6014.02	3759.36	4825.26	1073.04	3559.7
P09326	0	0	0	0	0	0	0	0	0	0	0	0	39.1202	387.704	349.228	267.497	294.549	78.7276	277.592	257.402	203.095	135.945	0	31.7227	0	45.6238	0	55.4888	0	0	37.9251	0	485.85	0	30.3794	0	0
P09327	1198.82	441.956	638.917	499.035	1156.44	390.488	291.001	503.824	920.998	843.199	304.757	406.696	1282.19	703.689	677.794	239.734	483.364	327.599	176.306	283.667	139.157	213.178	491.959	559.29	228.736	659.447	487.404	478.115	752.635	309.426	272.858	394.01	292.106	909.7	195.527	227.945	513.695
P09341	0	0	0	0	0	18.8345	0	0	0	0	0	0	0	0	169.06	0	0	0	0	0	0	0	0	0	0	0	0	0	0	0	41.683	0	0	0	0	0	0
P09382	989.712	410.409	653.833	594.731	2433.38	676.036	850.462	1134.38	778.105	384.117	886.115	457.158	1401.57	340.764	1795.44	695.048	1380.07	1683.26	622.969	1689.19	304.166	1451.05	542.816	1596.91	467.862	2464.71	737.639	1728.87	1214.7	509.97	593.507	530.938	7032.01	34707.7	883.48	1337.09	12131.3
P09417	243.32	524.682	423.823	1157.26	100.34	432.481	322.891	224.13	1503.08	248.032	545.738	535.893	505.895	461.557	319.798	100.958	1152.2	452.052	397.847	552.55	442.546	725.023	761.353	280.798	411.416	158.576	249.232	334.551	190.297	407.387	220.37	486.15	453.19	367.484	210.093	281.778	1102.68
P09429	551.577	185.481	559.862	149.512	339.351	156.978	199.748	595.78	321.035	284.322	193.475	188.145	268.694	447.277	4374.91	319.512	237.252	401.773	181.029	456.52	179.942	142.551	90.5457	103.351	50.7887	126.412	339.429	158.941	190.667	289.308	1590.51	209.463	263.471	272.327	215.951	281.182	2192.28
P09455	295.959	79.364	217.423	155.878	727.934	400.614	115.528	119.867	76.3221	179.837	209.487	57.2389	232.41	230.361	281.839	230.361	174.278	201.015	127.408	360.484	230.361	259.707	79.0052	178.587	114.119	90.9268	114.119	134.23	114.119	114.119	300.228	68.2385	594.965	1960.54	949.929	314.454	2092.13
P09467	8458.66	5380.9	2992.38	4611.34	4015.41	8354.58	4163	2736.99	16418.4	8546.18	4921.52	5575.72	5416.42	7131.37	4510.25	2505.05	7876.13	3077.71	1926.3	3169.16	2576.77	3577.66	4157.87	5012.79	2700.11	5663.81	6032.27	5307.33	5774.69	7911.89	5926.46	6304.55	6783.18	20203.8	3774.18	3079.89	23053.2
P09486	334.956	247.438	268.198	483.651	44.1339	782.835	427.619	250.837	629.594	241.701	333.13	578.553	216.906	548.35	699.753	222.602	1376.14	770.27	353.214	467.687	477.941	344.707	192.716	452.104	299.106	717.383	556.932	878.667	420.044	663.872	307.473	663.054	596.421	2528.78	474.307	700.013	1376.89
P09488	76.2686	414.651	502.103	505.323	238.608	685.456	238.608	112.885	415.41	186.076	175.903	121.497	238.608	418.896	270.518	278.496	163.216	123.582	262.54	270.518	270.518	459.388	246.389	449.063	289.917	237.801	980.566	299.239	203.25	158.726	308.744	538.521	196.072	273.998	106.43	351.924	1662.68
P09493	89.6494	0	0	0	0	0	0	88.4053	94.1974	106.622	50.2752	0	74.9486	130.954	144.819	0	0	0	0	0	0	0	23.5581	38.119	66.0754	113.599	33.6443	107.397	66.0754	152.974	66.0754	66.0754	0	0	0	0	0
P09496	206.973	206.973	117.216	149.411	206.973	152.666	184.348	332.249	80.9006	358.684	268.551	223.66	305.329	306.882	1015.7	196.566	354.091	291.777	291.777	291.777	222.211	161.284	78.7317	64.4694	240.71	193.945	101.34	375.478	230.191	164.424	160.332	164.424	321.802	227.246	132.217	132.69	5217.87
P09497	349.805	98.7157	302.577	180.371	161.464	221.281	164.642	340.552	91.8214	158.285	96.4955	123.512	30.444	532.648	1004.96	178.477	521.219	293.762	241.301	293.762	293.762	118.401	118.073	30.5042	138.053	14.9586	158.523	118.073	98.0926	330.735	980.866	42.359	367.938	259.739	78.4178	151.539	695.127
P09525	1314.49	1637.49	2316.37	2009.63	813.009	764.087	524.01	1168.69	1852.84	1396.9	661.79	1410.68	1698	306.115	665.903	724.471	570.943	939.488	1077.98	746.37	700.656	996.454	1046.79	1331.46	1630.91	2624.21	584.062	734.389	1774.45	1765.5	1512.26	1927.53	2674.68	2189.24	463.224	876.181	3019.5
P09529	47.2113	206.847	56.0706	119.817	423.35	125.497	132.704	115.275	124.687	65.13	160.289	168.187	209.474	382.814	1365.81	210.111	563.796	323.817	380.669	171.603	399.971	105.713	118.497	199.97	131.693	218.825	158.276	151.236	157.639	148.868	57.0712	85.9748	500.664	416.978	146.786	234.071	530.054
P09543	953.139	539.902	946.959	644.04	505.421	963.386	403.686	553.353	935.349	1103.87	797.503	626.397	1181.04	194.892	206.855	1129.35	597.81	599.955	119.126	326.746	256.419	248.769	618.07	561.902	853.74	625.383	621.973	697.121	437.923	694.843	750.702	1113.59	97.6391	273.437	331.808	215.066	619.538
P09564	813.25	5068.84	2795.65	3341.05	3475.93	1371.67	3657.9	2303.66	2475.33	604.044	4632.28	1875.28	1061.07	10367	2585.93	6286.32	1690.7	2345.46	2194.22	5524.7	3303.5	3221.72	5342.65	2471.55	4844.72	3882.69	5785.51	3591.9	3424.92	1914.8	2600.39	3205.81	663.411	9048.2	1895.1	3302.63	14562.6
P09601	138.593	138.593	151.785	138.593	138.593	32.1237	138.593	179.79	68.944	155.827	58.6912	138.593	138.593	0	20.7216	0	20.7216	152.83	0	0	0	0	35.5546	75.1251	76.5719	110.183	316.62	28.8676	76.5719	446.888	970.781	44.4873	475.711	475.711	559.838	59.3471	475.711
P09603	7814.61	8198	11835.8	10863	76460.4	17999.8	7642.68	2941.88	1691.97	7304.64	3412.46	5111.15	18017.6	6108.85	31159.6	6816.66	105713	9524.93	22068.2	23320.9	16581.5	9434.97	6165.55	11517.6	9834.63	6923.49	8341	5915.95	4752.58	5289.57	6506.47	4738.8	67604.7	14186	7361.89	26581.8	17807.8
P09619	355.481	530.82	401.621	1092.85	214.932	970.895	1085.25	182.562	334.697	267.61	591.388	556.135	301.958	753.863	1715.11	641.224	2363.5	592.217	1498.52	1399.65	1253.25	981.655	1327.05	1367.42	1631.84	361.034	654.736	712.637	450.459	935.507	386.415	876.817	554.091	280.967	1070.54	689.216	1187.43
P09622	413.626	199.141	903.534	377.757	264.036	81.1831	257.687	503.055	264.802	331.629	309.626	349.374	1321.01	729.129	1110.09	367.419	302.456	317.088	211.87	223.753	111.163	216.485	295.926	300.351	161.763	240.965	155.459	213.884	195.423	317.948	308.955	236.732	829.64	162.866	240.678	155.762	1348.11
P09651	360.188	294.302	423.626	241.673	271.743	52.3308	289.547	648.273	492.465	536.732	445.67	294.114	406.065	146.509	281.749	116.208	321.899	466.35	321.899	362.048	321.899	376.356	230.396	60.2583	284.01	231.079	390.17	287.254	250.179	525.453	1464.82	284.01	0	313.423	364.643	313.423	0
P09668	776.736	2340.57	4919.72	3223.91	3899.79	1901.48	1739.26	2032.69	934.263	568.832	2394.75	3624.25	6110.79	9537.4	47373.9	5047.5	36353.8	3935.98	3618.22	2866.85	6623.28	5318.14	2141.78	2078.25	2224.61	4045.91	2856.69	3193.54	7082.17	1778.81	2081.87	2844.23	2490.01	3172.55	16339.4	4363.66	102137
P09669	85.5436	119.159	88.5776	156.056	119.159	119.159	119.159	212.898	100.66	119.159	119.159	119.159	486.967	229.033	0	0	0	81.897	0	0	0	0	36.7278	74.7092	166.559	280.542	92.709	166.559	205.295	207.516	370.121	111.59	203.974	0	0	0	0
P09758	331.173	224.536	622.472	275.954	321.835	426.885	503.937	490.596	212.103	312.496	156.018	220.055	778.251	5128.87	2150.95	779.486	3853.75	660.275	2294.18	746.685	1161.29	431.787	1418.22	1401.23	1048.13	612.082	1284.93	556.986	610.281	891.99	1206.75	1126.65	3283.18	457.988	426.597	489.38	124.766
P09871	508.864	318.158	385.928	1330.26	1101.81	377.201	384.847	828.564	422.443	374.815	349.363	316.872	627.527	630.137	1760.99	383.47	3112.96	531.8	377.951	907.615	391.079	955.068	369.73	441.527	406.609	442.685	543.536	562.07	626.643	368.318	223.173	1193.34	259.543	2921.16	994.796	1268.23	1625.12
P09874	35.8447	35.8447	86.8263	40.3303	35.8447	35.8447	35.8447	48.7737	27.0024	35.8447	27.5386	29.9392	35.8447	0	0	0	0	0	0	0	0	0	0	0	0	53.5149	47.5915	0	36.5879	0	0	0	0	0	0	0	0
P09913	0	0	0	0	0	0	0	146.346	69.0392	121.062	39.1071	0	0	0	0	0	1053.31	201.054	417.665	397.831	0	0	0	0	0	0	0	0	0	0	0	0	0	0	0	273.253	0
P09914	0	0	116.459	0	0	0	0	0	142.894	217.108	0	0	0	0	0	0	0	232.284	87.4329	0	0	0	0	0	175.468	0	0	0	0	0	171.29	371.205	341.523	0	0	142.88	0
P09923	112.509	438.533	340.556	1122.26	732.341	469.696	286.121	136.245	223.096	461.766	84.2973	125.967	471.275	1246.71	1170.38	313.41	211.38	436.377	109.621	385.343	657.171	487.411	84.7074	114.722	52.4082	213.615	144.244	79.3958	224.89	76.2055	63.2593	135.175	312.787	1408.67	807.448	118.291	709.024
P09936	855.028	504.31	243.938	1025.79	461.952	746.179	624.438	905.461	742.54	209.6	482.792	1342.5	398.439	502.326	421.458	967.872	1810.58	519.489	663.445	596.708	243.534	271.92	355.335	668.078	531.5	844.31	475.595	621.701	485.677	375.278	435.536	736.63	1079.21	2047.34	265.797	436.673	1422.16
P09958	4518.64	4791	6023.98	5147.7	78162.8	10410.4	1575.53	1994.88	1053.07	5549.96	1449.18	1461.83	10873.5	717.682	637.703	1611.63	8551.74	8333.6	2199.3	1617.6	314.555	740.315	3329	4542.98	4918.16	4700.93	1672.86	1539.8	1877.42	865.152	663.693	2655.21	1906.48	46198.2	7964.17	12328	1981.54
P09960	787.875	579.466	660.097	745.891	1239.51	670.411	1155.64	3515.6	1462.49	1298.85	622.021	1265.41	603.482	419.133	723.263	396.4	244.221	530.625	486.592	611.931	307.37	592.898	646.73	595.871	467.483	476.593	580.643	693.083	1026.4	1139.2	2791.69	642.079	1373.3	801.318	420.444	667.301	799.103
P09972	721.673	199.12	283.641	298.528	724.978	494.713	357.574	513.856	219.093	287.23	178.244	133.567	199.919	283.498	785.822	133.141	268.121	366.012	296.818	231.574	238.05	252.744	130.876	314.498	208.789	298.709	444.18	494.35	312.473	324.714	976.106	322.521	1347.46	451.653	398.107	341.777	505.199
P0C0L4	1933.78	2343.47	496.464	3085.26	4284.41	798.411	2190.13	759.673	464.718	1522.68	1602.73	2108.7	2101.08	1024.56	1032.14	806.823	3876.11	2699.34	5133.38	8472.6	698.469	2587.31	1061.09	1601.14	1621.77	1746.68	141.039	1616.2	341.491	159.135	1399.56	794.926	10104.4	2670.92	405.802	4871.7	605.422
P0C0L5	9017.55	1534.99	4481.54	3097.3	13416	1085.18	1368.79	3703.35	1598.45	5078.35	5795.27	3240.62	6846.18	2375.49	3216.83	754.868	884.232	5103.47	3030.43	4316.48	1718.63	4741.69	1085.33	5181.99	1956.94	1119.44	1590.03	1430.7	6460.55	919.889	2452.96	1917.14	7927.43	33843.1	2394.57	2046.03	11791.7
P0C7U0	131.398	188.828	18.0592	79.2148	131.398	163.055	116.92	65.8476	145.875	62.096	171.385	340.875	131.398	435.505	268.503	176.847	175.618	138.819	280.582	360.166	435.158	198.863	314.668	158.151	359.245	190.733	277.099	267.424	197.212	403.518	136.888	423.404	86.7622	86.7622	79.5521	235.49	86.7622
P0C870	129.812	91.2102	98.4913	89.7289	89.7289	89.7289	167.864	71.5906	71.4372	113.091	88.2475	53.0566	75.5249	31.8438	0	31.8438	0	208.447	66.3411	0	0	0	195.521	112.673	79.983	230.833	195.521	308.706	214.905	48.0199	451.858	72.9717	0	0	0	77.3959	0
P0CAP1	14.1986	0	0	0	0	0	0	53.6163	0	55.0296	0	0	0	0	0	0	0	0	0	0	0	0	0	0	0	0	19.7396	0	0	37.2553	257.598	0	0	0	0	0	0
P0CF74	0	35.4328	99.1669	70.0817	0	0	60.0404	0	329.542	0	35.4328	0	0	65.9399	65.9399	154.028	256.877	65.9399	65.9399	61.6379	65.9399	43.4069	231.511	488.861	231.511	72.8755	231.511	231.511	231.511	231.511	819.931	76.2474	288.073	288.073	638.811	67.7539	288.073
P0CG29	125.878	200.431	243.804	161.15	159.044	2849.34	36.4038	141.437	158.797	98.1815	310.103	159.291	74.8839	3.63192	101.71	1148.44	294.746	294.746	383.882	294.746	294.746	294.746	385.708	226.197	110.245	163.685	226.197	1188.64	395.183	180.102	442.169	66.2218	697.386	256.346	2358.52	577.444	637.415
P0CG30	125.878	200.431	243.804	161.15	159.044	2849.34	36.4038	141.437	158.797	98.1815	310.103	159.291	74.8839	3.63192	101.71	1148.44	294.746	294.746	383.882	294.746	294.746	294.746	385.708	226.197	110.245	163.685	226.197	1188.64	395.183	180.102	442.169	66.2218	697.386	256.346	2358.52	577.444	637.415
P0DJD8	33234.7	41224.6	23072.2	62920.9	45587.9	44881.5	26307.1	15723.2	20973	18172.3	37488.9	29693.4	19040.1	14722.3	28576.7	74517.7	87246.9	23411	132685	98566.3	120090	133695	65459.8	30022	115166	35439.6	5158.06	72169.6	41255.7	44958.4	35728.5	47082.9	57198.5	73174	24596.6	64622.9	45919
P0DJI8	2071.42	531.904	829.767	3621.2	65279.3	1111	114.173	1051.32	136.456	2192.76	739.012	177.523	6146.76	141.098	500.231	571.337	134.337	472.515	527.946	1091.33	431.51	2181.92	221.569	138.203	140.98	137.621	140.98	155.933	140.98	124.206	151.866	140.98	2698.65	12721.1	2484.01	210.048	13292.6
P0DKB5	55.4541	108.436	326.311	350.262	547.835	412.955	524.458	321.223	176.837	226.441	410.221	312.97	174.958	0	0	73.5381	73.5381	249.529	0	0	118.809	0	149.939	166.401	188.765	110.371	278.785	533.07	234.02	12.3253	114.683	117.075	690.301	1388.21	297.49	142.146	1083.11
P0DME0	496.604	144.251	339.16	241.061	245.856	245.856	245.856	356.133	175.503	280.391	245.856	245.856	200.517	0	986.348	170.91	0	214.721	0	0	0	0	110.31	0	158.904	0	0	0	0	0	0	45.1225	0	0	0	0	871.424
Q01105	496.604	144.251	339.16	241.061	245.856	245.856	245.856	356.133	175.503	280.391	245.856	245.856	200.517	0	986.348	170.91	0	214.721	0	0	0	0	110.31	0	158.904	0	0	0	0	0	0	45.1225	0	0	0	0	871.424
P0DMQ5	1840.61	1822.05	2727.23	5361.28	3799.84	6800.36	8180.41	4143.98	2273.86	2645.78	1077.39	2972.35	1863.55	5482.84	21277.1	10310.1	33854.2	2153.04	10367.9	10239.3	18480.3	3081.37	6345.42	7844.97	12404.4	6067.79	10220.9	8720.82	4709.52	4803.69	4680.61	5589.77	10933.2	3651.82	3651.82	3040.29	3651.82
P0DMV8	5860.73	3436.9	7984.93	4321.22	1641.35	4657.88	2273.98	10535.9	11512.9	5251.25	4082.79	3783.68	3047.82	1874.47	4852.44	4313.38	857.256	5416.7	2325.67	1794.17	1502.35	2732.91	3887.38	3690.53	2537.2	5894.41	7790.86	5738.61	6465.8	6040.89	9440.99	2571.39	6680.56	2857.84	1962.6	4503.06	3786.96
P0DMV9	5860.73	3436.9	7984.93	4321.22	1641.35	4657.88	2273.98	10535.9	11512.9	5251.25	4082.79	3783.68	3047.82	1874.47	4852.44	4313.38	857.256	5416.7	2325.67	1794.17	1502.35	2732.91	3887.38	3690.53	2537.2	5894.41	7790.86	5738.61	6465.8	6040.89	9440.99	2571.39	6680.56	2857.84	1962.6	4503.06	3786.96
P0DN76	87.4369	39.9053	130.517	77.1309	132.787	96.9025	45.9142	286.187	144.174	224.94	57.2603	28.5662	106.368	0	35.9892	47.9885	0	0	35.9892	0	0	0	27.293	89.2172	72.5347	135.603	160.526	114.885	203.632	83.2238	418.764	98.876	0	0	0	44.752	0
Q01081	87.4369	39.9053	130.517	77.1309	132.787	96.9025	45.9142	286.187	144.174	224.94	57.2603	28.5662	106.368	35.9892	0	47.9885	0	0	35.9892	0	0	0	27.293	89.2172	72.5347	135.603	160.526	114.885	203.632	83.2238	418.764	98.876	0	0	0	44.752	0
P0DOX2	24579.5	47384.8	33296.4	76616.9	182614	36652	43741.8	25842.2	27907.8	25604.8	60723	65409	38828.1	26943.9	131877	44178.9	20500.8	29769.9	131714	97887.1	134846	85014.5	34893.9	38700.1	56394.6	19308.9	39158.2	10349.3	8057.67	41173.7	21046.9	50404.4	73755.6	25469.4	81971.6	45771.3	6677.41
P0DOX3	299.906	625.073	458.219	861.823	36325.6	1083.39	534.653	423.559	453.135	611.088	431.021	299.424	3562.77	215.254	1310.25	517.921	1277.08	1683.84	1343.42	1630	733.505	1395.87	379.278	969.409	554.163	387.675	643.228	200.486	492.072	387.675	80.3319	138.63	1514.1	1514.1	422.298	1514.1	8723.21
P0DOX5	26277.8	22267.2	28580.6	16126	65720.2	25614.8	34601.5	33647.1	33456	30621.6	23078.2	23533.7	54526.1	88189.7	43001.5	12854.1	91347.8	44670.4	25795.5	172794	77660.4	91235.6	16903.8	30794.2	30013.2	26406.1	25235	47422.9	30963.1	17242.2	24056.3	21682.3	46383.4	47626.2	62201.5	78290	166070
P0DOX6	20298.5	8202.55	7953.15	8422.88	71027.1	7464.05	8994.34	10208.5	6201.97	14476.1	7109.2	3353.23	5263.63	6006.52	8915.73	11582.9	10590.6	16133.5	11023.4	42550.1	14833.1	17434.1	6906.5	3687.35	6312.23	2849.83	19888.9	1979.31	3932.69	3073.9	5842.25	8676.25	19338.7	2696.83	57629.9	20722.5	6687.25
P0DOX7	21757.5	35224.2	49056.7	67203.3	95575.2	35955.7	20798.4	22221.1	17759.3	33259.1	47221.4	39548.6	82272.1	81566.7	75482.2	30898.1	221094	65335.5	128580	277664	134901	116370	35466.2	30829	66259.7	47000.4	15224.1	40169.4	19576.3	28216.5	23959.8	27821.8	91390.1	65185.3	56691.4	81991	73500.4
P0DOX8	6186.63	56816.1	34726.6	67690.4	15300.7	31098.4	29330.4	20523.6	17137.2	24625.2	54632.5	22522.8	14076.1	81296.7	74167	97764.7	144244	84770.7	166516	234785	104503	136378	52951.6	55299.2	41613	39469.9	17676.1	30929.5	24557.9	30849.7	27489.9	23819.2	27134.7	40529.9	73573.7	73127.1	68444.6
P0DOY3	59461.3	366056	22782.8	669730	118495	15356	23124.2	158257	128039	21882.7	130874	177471	59483.1	290518	408625	466923	852686	38499	735801	1.35671e+06	458201	689645	124267	211530	217090	48383.6	64009.1	41755.4	77302.4	137521	14247.2	150980	120873	54782.3	125321	117349	20929.1
P0DP04	3543	2111.89	969.954	4960.54	6122.59	608.659	3494.21	1551.55	2732.33	2793.18	1421.22	2486.49	2664.04	2505.79	1744.47	2428.61	2473.67	3417.32	1165.19	9576.25	1760.21	13376.7	1576.66	1386.69	2303.99	781.644	110.648	1287.43	1046.38	2564.21	625.836	4606.6	2005.94	1922.17	6607.24	1072.17	1550.26
P0DP23	2775.42	4116.35	4437.01	6522.24	2809.66	2620.68	2540.83	2204.86	1992.12	1469.69	3403.55	2895.84	3062.25	5567.98	2691.08	6275.55	19960.5	2726.21	8525.02	4207.33	3761.58	3865.17	1935.43	1696.67	7232.03	861.266	1323.19	1581.78	3362.47	9828.38	3013.92	3942.29	3371.86	2022.02	8260.93	4558.39	12416
P0DP24	2775.42	4116.35	4437.01	6522.24	2809.66	2620.68	2540.83	2204.86	1992.12	1469.69	3403.55	2895.84	3062.25	5567.98	2691.08	6275.55	19960.5	2726.21	8525.02	4207.33	3761.58	3865.17	1935.43	1696.67	7232.03	861.266	1323.19	1581.78	3362.47	9828.38	3013.92	3942.29	3371.86	2022.02	8260.93	4558.39	12416
P0DP25	2775.42	4116.35	4437.01	6522.24	2809.66	2620.68	2540.83	2204.86	1992.12	1469.69	3403.55	2895.84	3062.25	5567.98	2691.08	6275.55	19960.5	2726.21	8525.02	4207.33	3761.58	3865.17	1935.43	1696.67	7232.03	861.266	1323.19	1581.78	3362.47	9828.38	3013.92	3942.29	3371.86	2022.02	8260.93	4558.39	12416
P0DP57	11769.7	27493.7	23795.4	53004	47738.2	38191.3	29486.1	15056.5	26861.6	14806.5	14017.1	52157.4	16189.7	39058.6	88629.7	37206	198974	25388.7	72999.7	40897	79826.1	21970.2	32787.1	50054.9	98055.9	24933.2	5199.65	16070.9	31246	10437.8	47592.5	54750.9	75612.8	28388.5	65349	17307.4	103954
P0DP58	336.469	336.469	336.469	4216.43	2939.9	336.469	313.946	30.504	58.1053	336.469	336.469	336.469	1668.67	68.924	340.989	339.694	2399.44	340.989	543.088	1725.84	340.989	208.782	185.541	129.838	185.541	185.541	283.039	185.541	631.31	144.419	734.764	37.116	1113.2	0	0	4124.01	0
P0DPK3	0	0	0	99.8292	1026.45	0	0	0	323.063	80.8476	0	0	372.634	405.412	170.77	247.576	170.77	170.77	170.77	105.785	170.77	151.889	0	0	0	0	214.029	0	0	0	0	0	0	0	0	184.882	0
P0DPK4	0	0	0	99.8292	1026.45	0	0	0	323.063	80.8476	0	0	372.634	405.412	170.77	247.576	170.77	170.77	170.77	105.785	170.77	151.889	0	0	0	0	214.029	0	0	0	0	0	0	0	0	184.882	0
Q7Z3S9	0	0	0	99.8292	1026.45	0	0	0	323.063	80.8476	0	0	372.634	405.412	170.77	247.576	170.77	170.77	170.77	105.785	170.77	151.889	0	0	0	0	214.029	0	0	0	0	0	0	0	0	184.882	0
P10109	67.8223	195.195	225.545	569.296	218.301	622.24	1401.86	211.057	163.713	101.153	201.623	373.423	232.528	340.841	206.4	253.069	1030.54	92.6064	589.105	474.715	370.667	916.41	289.529	292.169	280.01	222.616	197.099	226.305	326.146	181.019	24.7103	198.215	836.809	701.999	1141.9	502.508	567.189
P10114	304.77	368.148	332.3	462.703	318.5	174.771	214.681	293.252	195.159	263.094	336.063	343.348	332.231	475.75	438.548	420.446	438.548	744.165	460.27	438.548	312.607	340.911	234.155	227.192	586.889	228.788	139.038	504.911	244.927	676.054	463.172	694.432	327.144	365.033	365.033	527.544	365.033
P10124	589.64	593.998	224.158	593.998	1313.81	454.752	861.004	598.356	508.055	782.721	593.998	319.511	614.088	380.343	657.194	657.194	908.188	657.194	333.054	1320.54	809.772	484.879	198.031	239.135	219.54	199.945	422.579	219.54	101.335	412.023	377.232	99.6733	0	0	0	0	0
P10145	0	357.755	0	0	0	0	0	274.421	273.327	0	0	0	0	0	0	0	0	0	0	0	0	0	0	0	0	0	0	0	0	0	0	0	0	0	0	0	0
P10153	49863.1	57184.6	63477.1	50483	66483.6	141104	64172.3	27215	43491.7	55746.2	48710.7	55955	39806.1	67268.6	36547.4	176880	71480.4	84482.8	67036.3	68301.2	72676.3	66444.6	62163.2	60789.8	78368.4	85840.6	54360	92793.8	66329.4	73586.8	48145	59180.7	16647.3	20786.4	81628.1	98812.3	178263
P10155	444.651	139.595	246.434	165.275	291.525	242.969	169.731	486.768	204.08	249.025	158.963	114.285	198.401	32.2335	562.101	119.024	119.024	241.094	120.693	119.024	86.8943	100.128	112.311	118.274	40.9135	303.333	297.835	241.743	221.4	132.978	552.458	86.2568	171.572	1175.3	188.928	265.287	1200.03
P10253	4850.82	16406.9	4078.1	2030.7	1125.31	6677.73	10467.3	4907.68	9990.02	4485.96	3565.55	17188.1	1064.26	51178.3	16510.3	21331.6	25261.6	8574.22	10967.4	12036.7	38588.7	12125.8	4461.23	4249.98	12674.3	4270.84	10374	7468.23	5358.31	17840.8	2448.56	14366.6	5564.07	2338.33	1392.5	12365.7	6534.67
P10301	181.9	162.241	324.885	319.272	419.404	414.101	150.023	204.397	110.354	260.773	269.919	222.416	306.754	183.896	258.16	439.521	258.16	335.821	258.16	258.16	258.16	256.115	225.021	165.565	460.124	324.215	381.235	774.992	225.668	249.001	238.511	199.795	378.833	378.833	290.808	422.808	378.833
P10314	272.805	272.805	272.805	272.805	272.805	731.993	338.222	207.777	114.438	156.462	1517.4	272.805	272.805	165.189	0	112.598	1105.72	0	0	0	0	0	0	0	0	0	0	409.223	114.678	764.274	0	0	387.875	0	0	0	0
P30459	272.805	272.805	272.805	272.805	272.805	731.993	338.222	207.777	114.438	156.462	1517.4	272.805	272.805	165.189	0	112.598	1105.72	0	0	0	0	0	0	0	0	0	0	409.223	114.678	764.274	0	0	387.875	0	0	0	0
P10321	0	0	282.124	0	0	0	0	0	130.485	679.381	169.815	0	164.062	0	0	0	869.729	0	0	0	0	0	0	110.297	0	0	0	0	352.489	0	0	0	0	0	0	0	0
P10412	735.503	1658.02	862.88	486.197	2134.23	420.432	1875.59	2185.72	2590.51	804.352	737.609	1342.51	518.608	2011.88	3278.42	1125.72	1545.55	609.237	1495.82	665.689	1028.51	383.725	554.581	281.923	390.1	36.6738	293.06	103.844	246.578	1576.37	1083.58	685.498	742.011	26151.2	96.7277	199.959	751.707
P10451	5299.55	17335.2	13984.7	20797	44147	38769.3	26749.7	10605.5	7371.82	7561.43	16556.1	25876.2	11609.5	30828.5	61008.2	28424.3	10657	13596.8	17403.4	16685.6	41513.8	15326	15996.4	12426.5	11256	7289.92	29095.4	10212.8	13280.5	23166.7	4472.95	27212.2	1625.71	4254.4	19778	19405.9	22083.5
P10515	448.111	328.058	132.559	513.253	260.68	957.438	282.896	222.051	141.39	238.464	231.947	145.124	418.262	1523.67	636.211	175.964	869.916	602.359	568.507	343.977	276.891	1027.68	242.58	93.061	309.333	355.506	628.48	436.641	703.887	263.169	480.216	228.387	385.573	90.565	813.037	369.547	3591.85
P10586	413.76	518.667	482.051	268.881	893.19	1020.24	677.662	395.614	363.787	534.292	508.659	727.942	464.694	733.174	1028.06	1039.38	901.488	348.177	557.16	554.73	640.779	386.851	799.457	598.491	816.458	971.407	1102.63	1132.02	882.543	474.928	421.425	726.999	505.343	2102.78	699.126	667.63	683.378
P10599	8804.04	4761.92	6515.31	8256.99	5604.58	3851.81	7681.4	4801.97	6936.43	4657.99	5049.45	7214.75	3005.81	17153	22465.2	1913.53	24224.9	3019.14	4451.08	5925.89	9768.98	7288.43	3535.59	2699.38	6315.32	2298.81	8402.98	3658.59	1831.68	7147.47	7797.84	7137.88	2013.13	13178.3	7554.27	3861.79	14059.6
P10606	231.137	309.725	628.397	1048.93	143.197	176.524	229.776	1295.99	412.285	222.03	574.662	467.307	1886.38	1319.58	2054.42	599.141	4135.47	484.737	1227.7	1227.7	278.262	1227.7	360.089	458.857	1486.81	874.213	643.485	872.397	794.513	2810.1	1080.05	1096.03	1434.61	864.818	77.4502	1149.71	4822.21
P10619	4961.34	4814.87	8722.28	23287.4	27706.6	9914.28	8740.5	2079.61	5103.47	5815.04	7722.25	6886.3	17989.5	23937.9	20800.7	28206	38838.4	8901.62	7367.86	3605.39	9373.13	6051.81	8443.89	6493.97	2052.63	3710.23	1973.76	2871.63	5825.31	3593.25	3422.51	4674.97	12316.2	2450.6	24426.9	3513.92	28080.8
P10620	169.72	153.935	112.298	139.55	169.72	169.72	132.048	306.845	454.37	234.931	180.472	213.799	158.968	0	0	101.827	0	0	0	0	0	0	151.746	122.232	266.194	159.424	64.522	192.967	114.156	293.888	222.731	226.113	0	0	0	0	0
P10636	266.402	139.283	142.172	121.507	140.727	140.727	124.234	17.2441	988.271	145.345	139.021	167.794	140.727	213.805	243.57	154.865	203.011	208.408	173.905	208.408	359.869	208.408	283.297	121.52	82.4529	40.9172	247.491	130.87	130.87	218.112	54.1067	176.716	283.746	0	222.75	222.75	0
P10643	681.361	1024.96	1109.8	3718.29	1604.66	1301.22	2956.47	1133.66	718.468	935.679	1884.26	1567.92	1317.89	7357.38	3523.73	3164.96	3660.83	1353.5	4403.18	4061.69	6406.03	2161.29	2680.29	1951.42	2628.93	695.161	2085.61	2082.66	1770.91	7260.61	670.669	2761.55	7579.92	2283.95	2911.12	3176.74	1439.94
P10644	714.045	180.434	175.237	45.3739	502.923	151.746	189.148	342.966	237.379	207.892	197.861	115.296	162.843	81.8668	295.912	70.7057	81.8668	81.8668	81.8668	81.8668	48.8132	87.2561	183.586	335.626	198.913	232.843	337.6	146.3	653.952	319.193	171.18	180.552	523.309	794.141	7.27572	618.49	713.671
P10645	518.245	1971.14	1117.36	505.683	8660.66	2536.99	1338.22	454.658	2417.46	676.067	354.95	1334.1	1065.55	9503.3	1219.38	1610.16	67056.8	4598.82	5899.3	9755.94	19299.4	4424.21	3124.27	583.16	6421.87	5581.42	843.301	571.555	1661.39	2888.39	406.068	2159.67	4410.67	3631.82	846.149	3334.67	3483.25
P10646	155.055	114.309	160.089	292.703	1245.64	253.914	115.441	67.9496	70.7854	117.659	97.8093	51.555	360.994	114.745	1886.6	305.706	264.813	317.316	247.903	409.674	455.01	377.588	147.36	151.015	159.202	281.369	263.895	132.351	247.372	127.617	257.458	130.43	2052.8	4345.22	480.947	439.402	2027.43
P10721	399.007	210.303	411.827	150.152	290.473	781.22	322.36	85.4848	279.409	336.428	255.213	404.1	154.928	838.073	428.383	301.045	1009.33	311.878	536.259	531.753	460.545	400.848	166.815	191.922	411.704	617.025	551.656	556.142	788.646	1052.12	615.039	631.288	1348.44	684.222	304.785	349.416	1019.03
P10768	412.856	652.495	550.07	1335.11	360.609	983.237	632.502	505.367	1377.17	506.798	596.237	666.635	381.234	986.061	703.344	190.258	443	229.571	662.601	577.578	325.757	619.708	385.699	427.346	726.255	236.688	660.174	548.326	341.346	930.153	689.55	551.542	777.142	1411.53	263.79	466.521	902.759
P10809	1502.94	661.06	2258.36	797.844	989.265	378.757	418.975	1210.49	900.166	1583.32	901.106	749.044	2279.6	399.392	863.986	848.832	755.364	551.42	472.545	511.983	216.641	341.569	292.364	278.593	206.239	456.385	494.602	703.597	603.085	454.176	1161.85	514.755	594.059	863.805	531.034	328.75	4133.68
P10909	20875.8	20227.7	30056.9	16134.4	20287.5	21881.9	16765.2	18894.1	25009.6	26895.9	13309.1	38002.7	26614.5	26031.8	12408.7	19560.8	19048.2	20177.7	23292.8	63349.2	31493.7	29773.2	18250	18609	45598.5	24181.4	18639.7	29099.4	22216.9	40752.1	18238.7	39432.7	23764.3	40657.5	17742.8	27149.5	61764.4
P10912	229.857	89.4964	275.104	192.113	158.909	403.916	441.492	101.779	120.84	281.624	66.5856	125.705	86.5998	409.868	425.924	432.871	727.178	497.564	405.144	658.586	313.056	418.978	265.201	180.84	785.005	478.163	225.073	815.995	147.87	628.077	253.203	360.789	398.686	398.686	0	408.637	0
P11021	2253.85	1338.43	3533.31	1201.25	2983.63	1820.49	1259.59	5895.17	2183.92	2347.11	1308.24	2060.18	1774.12	3059.18	8892.81	1122.25	1876.03	2773.64	1007.08	1667.94	1676.77	1254.09	1242.98	1313.68	1690.83	1706.94	3095.95	1399.01	1797.97	2132.11	8197.42	2041.33	6234.65	3318.07	2175.26	1096.71	8822.93
P11047	520.75	649.957	430.868	756.921	316.912	857.53	637.148	205.544	518.137	442.496	612.516	773.376	308.907	1863.73	338.759	1815.86	1461.02	530.862	1528.73	762.487	733.624	464.686	2224.69	1233.8	1625.09	537.165	1018.24	865.3	724.889	1438.47	568.056	1337.16	1877.94	839.529	644.439	583.368	2507.77
P11117	7250.86	7693.71	12955.7	21670.2	6992.71	20744.4	9273.41	3826.42	7669.88	8594.22	13387.5	8692.78	9157.55	22693.5	3614.21	10484.6	2544.61	6260.43	8087.98	2738.95	23974.4	10062.1	12317	8738.76	3820.06	5033.9	8312.35	8279.99	7269.92	7456.37	4773.01	9355.49	9961.57	6247.54	26474.7	7854.3	40882.5
P11137	0	0	0	0	0	0	0	0	0	0	0	0	0	0	0	0	0	0	0	0	0	0	0	0	0	0	0	0	0	43.6543	0	0	0	0	0	0	0
P11142	4463.94	3374.68	3874.8	4669.96	2719.37	2426.43	2810.96	11430.7	8898.81	2268.65	2042.19	6712.58	2707.95	3756.01	7908.39	3756.17	1227.18	1761.78	2046.9	2395.3	3168.16	2059.51	3585.95	2329.26	3859.13	2485.97	1278.77	5208.19	1369.27	5822.87	13398.3	3777	1652.04	865.424	861.918	1978.79	2275.31
P11166	274.605	379.946	379.946	379.946	930.854	379.946	379.946	379.946	379.946	441.911	150.709	509.498	313.831	0	0	0	0	0	0	0	0	0	243.022	210.837	636.211	163.819	146.275	210.837	210.431	357.497	215.156	208.506	0	0	0	0	0
P11168	190.307	245.361	182.329	182.884	190.307	52.6876	190.307	44.3253	197.731	360.884	201.312	162.616	272.193	211.007	0	0	196.808	196.808	0	0	0	208.397	260.062	314.813	517.235	443.685	243.391	495.39	215.078	275.62	86.6372	453.418	183.292	183.292	288.953	85.2302	183.292
P11169	115.662	0	0	0	0	0	0	1354.81	353.471	437.342	0	0	0	0	1001.67	0	0	0	0	0	0	0	0	0	0	0	0	0	0	0	137.164	0	0	0	0	0	0
Q8TDB8	115.662	0	0	0	0	0	0	1354.81	353.471	437.342	0	0	0	0	1001.67	0	0	0	0	0	0	0	0	0	0	0	0	0	0	0	137.164	0	0	0	0	0	0
P11171	25.7108	209.576	209.576	209.576	334.935	209.576	209.576	415.283	610.347	83.1438	209.576	85.4268	209.576	164.479	0	0	259.835	0	0	0	0	0	204.354	204.354	204.354	204.354	204.354	204.354	1369.55	156.394	469.082	160.961	214.385	0	0	0	0
P11172	140.801	70.7413	72.2214	90.6952	121.402	121.402	34.5298	155.081	334.69	121.402	143.311	120.772	138.486	0	0	94.4086	47.7391	0	0	0	47.7391	0	213.524	101.74	102.546	153.403	193.399	178.201	162.245	177.618	299.428	158.44	200.417	0	0	0	0
P11177	231.511	41.3508	215.538	416.11	226.357	226.357	226.357	272.04	197.179	221.203	245.229	147.859	547.907	0	0	0	0	277.133	0	0	0	0	207.998	223.684	217.647	268.618	197.993	228.376	308.956	412.685	268.126	314.133	0	0	0	0	0
P11182	81.9886	66.7037	99.1687	191.631	97.4004	97.4004	97.4004	54.7957	95.6322	104.029	121.847	72.3051	196.02	0	173.16	0	86.3886	0	0	0	0	0	78.6954	86.7566	215.313	43.2553	78.6954	78.6954	70.6342	78.6954	121.484	34.4219	0	0	154.13	0	0
P11215	64.8721	99.5327	96.4968	201.081	350.185	92.7155	96.4968	525.288	184.13	93.461	43.1563	82.456	96.4968	203.902	309.107	78.2384	329.484	96.6943	197.214	151.176	105.138	62.472	180.912	52.7132	89.2569	82.1086	135.049	89.2569	96.4052	67.698	119.041	38.199	323.763	0	0	0	0
P11216	151.835	99.5058	246.534	395.774	459.715	256.882	66.3517	440.653	332.372	222.013	366.094	267.23	223.646	180.319	456.626	182.406	303.565	268.368	338.761	303.565	303.565	392.879	249.407	250.103	162.542	360.169	203.535	408.323	269.603	241.995	351.305	177.214	529.303	308.34	247.619	308.34	308.34
P11217	489.558	392.108	594.991	440.449	720.651	375.827	339.176	2187.16	704.462	583.528	537.058	211.109	414.15	112.69	1064.49	171.798	278.663	574.685	166.596	278.663	278.663	344.188	421.889	365.105	440.797	559.441	420.305	585.912	345.779	334.629	1586.15	233.49	1354.71	338.544	338.544	284.183	338.544
P11226	0	0	0	0	783.958	0	0	0	0	0	0	0	151.97	127.771	0	0	128.638	0	0	0	0	0	0	0	0	0	0	0	0	0	0	0	0	0	0	0	0
P11233	662.859	177.299	220.187	588.598	346.418	409.257	353.087	292.862	339.748	333.003	407.198	245.841	459.546	165.515	262.835	251.745	226.765	506.288	210.696	183.269	136.112	158.759	471.712	263.194	320.311	246.794	328.077	502.831	271.582	343.377	215.833	372.033	562.836	341.173	341.173	303.455	341.173
P11234	808.394	301.518	440.212	401.253	295.215	355.026	341.761	292.609	459.613	501.363	452.545	337.586	520.6	417.398	692.805	363.809	372.911	426.673	209.301	202.522	238.681	534.101	374.869	363.227	327.88	781.494	1422.67	785.367	934.96	251.976	619.572	382.131	1210.28	1184.13	303.215	262.748	823.734
P11274	103.756	53.6315	77.5091	109.644	92.2766	151.269	71.1807	124.837	75.3731	147.306	80.7969	123.679	57.5566	27.2346	123.515	86.2501	0	0	0	0	70.7153	27.2346	29.8619	63.1192	102.893	135.611	148.972	233.364	106.519	109.078	142.604	215.426	67.134	0	0	171.723	67.134
P11277	51.8433	75.4004	75.4004	75.4004	429.716	75.4004	75.4004	58.718	22.6608	62.4778	163.48	108.977	88.323	0	0	0	0	0	0	0	0	0	50.9605	108.141	181.807	108.141	45.3729	108.141	108.141	134.943	108.141	108.141	143.982	0	0	0	0
P11279	888.331	3499.88	1394.07	13646.5	1480.07	596.572	1463.74	1259.19	1875.99	740.139	2543.86	3753.98	5872.5	14550.3	1566.76	13625.6	20319.2	766.245	14067.6	4403.39	12008.2	9836.89	4417.51	2426.58	2524.56	1069.36	168.408	459.273	468.349	1326.91	351.371	1683.98	3773.77	3773.77	4143.24	898.636	3773.77
P11310	238.55	383.188	898.012	688.849	571.241	482.806	571.241	1037.51	442.415	571.241	609.465	349.478	1413.5	229.702	146.661	12.0479	188.182	29.9965	258.31	188.182	188.182	258.534	296.56	65.5076	1209.41	64.1109	96.9013	65.5692	251.303	560.226	739.488	827.865	763.812	291.01	199.927	291.01	291.01
P11362	1034.66	571.834	513.642	485.6	471.761	987.292	1366.42	239.981	657.003	871.166	312.955	395.557	613.77	2244.92	22710.2	1609.35	4864.62	1936.71	2585.2	2590.68	3025.17	1675.7	1427.08	3230.57	1798.99	5231.69	3609.19	5036.22	3064.23	1599.46	2334.35	1408.82	8254.79	2205.99	429.689	1503.17	2195.43
P11413	624.009	535.006	427.31	385.262	960.922	537.956	443.625	3452.23	1212.8	1229.08	400.994	343.024	335.024	183.8	1128.46	183.809	178.831	345.898	226.247	279.583	161.23	242.557	216.325	345.076	267.792	430.078	343.062	787.812	439.84	609.444	3499.6	291.794	551.959	1328.7	188.859	287.64	1115.52
P11441	139.29	0	64.1039	0	0	0	0	68.3338	0	0	90.8769	0	0	104.628	622.029	0	0	0	0	0	0	0	149.75	100.372	149.75	293.227	149.75	149.75	149.75	149.75	338.092	59.2787	0	0	0	0	285.802
P11498	43.2343	17.0667	80.1618	68.6529	68.9907	50.3953	51.3384	82.4724	107.435	81.9773	69.3286	44.8168	105.241	41.3079	883.926	29.2149	29.2149	0	0	0	0	0	69.4688	83.2789	85.1263	248.506	69.1772	186.139	133.1	117.878	162.537	210.738	0	0	0	0	0
P11586	2343.9	1074.32	1143.13	1365.75	811.056	967.16	694.157	809.575	2214.91	1499.36	886.348	1053.68	1308.3	240.419	603.004	404.759	242.083	629.887	252.999	431.521	197.341	444.519	979.77	1126.95	388.311	1128.54	1149.45	1064.09	1206.44	927.108	1452.74	765.399	905.989	1797.54	245.43	504.311	323.576
P11597	6940.61	2069.98	4381.32	6136.85	6761.78	4759.8	16255.8	1591.78	1520.49	7881.03	6449.42	1455.35	15714.4	1405.22	2062.86	2833.13	2021.19	4398.62	1232.13	4012.22	1441.61	1336.24	1144.97	2409.12	1054.77	4457.84	2912.49	3865.66	4411.02	258.11	6531.63	2201.75	3815.68	2270.64	2820.95	2892.46	4217.46
P11678	0	0	0	0	264.705	0	0	47.3189	0	0	0	0	0	0	0	0	0	0	0	0	0	0	0	0	0	0	0	0	0	0	0	0	0	0	0	0	0
P11684	36436.8	8044.78	5713	59851.7	177675	25497.7	15854.7	19996.4	3700.73	31951.6	24178.8	3218.01	44402.7	19992.8	141566	12792.7	159465	79773.7	74798.2	177074	6922.78	121691	10867.3	37334.7	17207.5	26119.7	4109.91	28629.3	18676.5	1754.37	68227.5	33250.7	197332	707181	91368.3	140919	256317
P11717	820.882	528.066	607.235	831.556	836.533	1286.51	636.402	571.675	938.921	988.351	1087.69	681.069	583.772	1142.61	883.148	932.598	1764.95	1055.56	792.346	575.697	1031.02	1246.02	654.617	939.246	858.502	786.266	1285.13	2236.75	1083.98	926.027	638.044	986.05	615.221	1089.65	1690.93	1268.01	2260.59
P11766	524.068	337.041	426.182	762.147	310.946	453.695	416.727	578.472	810.309	401.651	668.354	866.052	652.009	1523.64	232.631	314.456	1748.58	390.279	271.525	518.349	415.254	814.296	675.682	536.206	414.724	738.563	579.519	908.104	790.242	541.395	413.165	799.015	1159.2	2744.82	607.067	520.027	1441.47
P11801	0	0	0	0	0	0	0	0	0	0	83.0496	53.7569	0	0	0	361.301	0	0	0	110.043	0	0	105.129	0	83.0435	0	0	0	0	71.3007	0	91.1731	0	0	0	121.532	0
P11908	105.187	191.687	317.098	410.856	191.687	87.9368	191.687	148.529	39.8748	191.687	368.101	191.687	305.983	0	0	237.248	584.483	0	238.254	0	0	0	172.254	143.405	143.405	36.6976	143.405	143.405	54.1742	211.341	114.556	200.203	472.432	0	0	88.7203	0
P11940	399.952	121.281	298.451	174.066	302.756	156.044	116.058	753.85	268.195	183.707	187.872	156.902	334.847	277.922	966.898	111.115	158.984	386.769	150.277	161.408	100.78	224.794	196.07	173.537	181.541	223.752	263.958	293.104	203.127	483.364	943.802	139.532	543.381	1333.36	193.724	246.297	3381.43
P12004	88.203	33.7146	81.0544	118.579	88.203	88.203	100.635	143.196	61.175	60.3989	88.203	134.887	88.203	100.999	0	33.4195	0	112.573	0	0	0	133.98	31.7497	0	0	0	0	0	0	0	159.005	85.2062	451.13	214.495	153.262	214.495	214.495
P12035	2561.22	938.665	3499.27	1470.98	4396.83	1784.51	6682.33	14971	5510.76	7871.97	1716.71	1306.75	603.347	1322.07	3250.97	725.844	1568.65	3729.82	329.342	3049.71	4450.21	1930.57	1890.17	1879.64	4897.38	5913.43	11939	4261.93	1454.44	16040.6	15318.8	830.76	358.427	1172.35	839.464	2435.25	1505.24
P12036	0	0	0	0	0	0	0	308.488	0	111.757	100.266	0	0	0	0	0	0	0	0	0	0	68.5685	0	0	0	0	0	599.475	53.1911	0	0	0	0	0	1317.63	0	0
P12081	131.573	243.117	206.582	152.534	218.689	180.947	105.203	542.442	401.708	123.113	247.973	230.796	281.999	200.187	181.315	181.315	181.315	211.434	82.8399	87.2864	181.315	181.315	238.935	172.848	253.198	317.055	193	393.79	257.508	359.763	838.197	273.57	300.194	269.269	140.327	269.269	269.269
P12104	271.001	332.028	271.001	290.751	1091.2	271.001	145.052	186.999	233.049	271.001	195.849	271.001	590.937	78.3191	215.538	228.259	5874.22	202.818	184.087	1751.6	200.156	1849.56	0	196.277	64.2024	0	78.5715	64.2024	0	0	0	0	294.374	310.784	965.314	310.784	310.784
P12107	115.807	0	0	89.4545	0	0	140.632	0	248.694	89.4545	0	231.035	0	0	0	91.1776	110.929	0	0	0	227.975	0	129.543	85.1473	233.141	129.543	272.148	72.0892	108.25	102.886	185.306	350.183	0	0	0	0	0
P12109	18155.7	18505.1	20662.7	18224.4	8949.66	30375.7	17580.4	11393.5	21317	22089.6	16813.8	30101.8	9456.25	56039.5	6902.97	31591.4	33541.5	35916.1	25332.1	20587.6	15066.3	14966.8	23619	25575.5	35952.7	24538.9	32979.8	38357.9	36668	25492.4	11360.9	36259.3	24091.4	19275	15264.7	29126.8	29686.8
P12110	207.681	150.71	164.372	471.161	1061.82	445.338	241.415	149.322	215.706	192.533	279.265	172.186	354.64	195.363	690.952	201.655	568.716	298.658	386.754	321.214	115.924	412.731	182.965	462.406	159.303	381.42	176.452	522.68	414.9	104.75	211.798	344.673	716.143	1114.15	650.656	581.071	870.097
P12111	3311.7	6164.06	5576.64	4848.15	7419.23	9255.66	10608.3	3578.63	3118.74	2597.49	8952.21	10845.7	2918.21	10017.9	6157.71	3189.33	6070.38	1754.84	2989.63	3081.47	5967.33	2903.65	2854.17	2567.13	6440.76	2321.85	3593.05	2598.46	2237.49	4442.67	1440.97	4160.06	456.747	3310.3	14025.9	7884.05	995.499
P12235	179.258	54.1527	357.564	260.425	260.027	260.027	260.027	257.993	259.629	331.739	282.063	37.0216	600.656	134.418	291.544	0	0	215.209	0	0	0	134.418	232.134	291.878	290.015	583.002	397.204	589.462	369.048	447.357	625.179	214.109	0	0	0	0	572.598
P12236	943.101	418.019	1895.02	2848.01	1247.89	559.276	433.011	2750.78	1555.72	1815.27	1623.1	457.934	3459.79	384.375	1018.83	771.228	167.24	846.247	771.228	771.228	771.228	771.228	1255.09	1048.64	1496.43	2309.64	1408.89	1240.6	766.451	2448.02	6003.61	1388.07	42.3356	0	0	42.3356	1700.79
P12259	421.089	111.001	1015.21	173.116	608.807	167.656	332.961	159.871	240.292	273.438	213.413	303.203	268.717	930.113	1194.17	260.902	3040.89	397.975	1669.17	1248.68	2824.92	751.322	462.118	502.469	1951.1	327.225	451.225	374.308	578.033	1400.38	227.98	943.18	1732.4	704.859	882.605	631.044	793.732
P12268	316.433	211.256	156.081	229.321	297.402	191.989	187.005	442.691	450.94	308.732	316.741	266.837	242.24	2.86229	220.053	244.639	220.053	316.327	220.053	220.053	220.053	109.193	283.327	308.927	254.038	132.43	135.633	168.523	226.674	235.975	231.829	199.429	525.673	0	0	0	0
P12270	115.059	83.3269	129.566	59.1371	95.9502	95.9502	33.3321	218.363	95.9502	128.945	68.502	32.6126	144.982	0	96.9706	0	14.5757	98.059	14.5757	0	0	0	37.9448	51.6284	96.1387	99.2463	123.771	96.1387	124.191	93.0311	187.876	25.9163	0	0	36.3446	0	0
P12273	1976.77	3061.56	865.267	423.171	870.843	2270.8	8214.24	390.822	1560.01	2224.75	1289.29	1251.57	440.047	5744.96	482.824	6228.79	9952.46	2724.62	2714.5	4248.14	5115.79	2190.87	5924	1016.18	19900.2	6403.13	2624.24	2639.92	4722.45	6748.88	848.797	7215.76	346.263	2230.24	1830.51	3661.12	2629.98
P12277	2044.58	2928.12	2422.06	2900.68	1337.61	2192.76	2162.88	4359.36	1297.45	4810.95	8276.92	3239.81	5264.33	1449.19	1772.21	5507.45	2606.54	4459.95	2766	1329.75	954.939	2567.01	1086.65	2249.33	3860.41	11523.8	1431.72	12712.4	10415.4	4854.49	995.95	3934.19	1254.03	3477.19	1511.79	1976.12	1305.09
P12318	177.563	260.366	260.366	2468.68	1691.09	917.775	841.505	201.009	46.0852	260.366	100.664	260.366	260.366	471.88	199.122	359.923	4543.18	342.802	1282.01	6428.38	789.5	1670.88	225.618	277.426	872.508	160.639	233.924	225.618	148.044	467.506	221.294	75.3093	2054.53	287.653	1305.26	312.056	296.755
P12319	0	0	661.347	900.725	0	0	0	0	661.347	0	0	1008.74	0	7260.02	0	0	1197.26	0	226.661	0	2195.19	0	2252.19	1259.39	2647.2	1924.27	929.055	1025.98	1559.63	3123.1	743.902	1968.6	0	0	0	0	0
P12429	3090.13	1273.48	271.461	968.699	1271.98	1515.34	852.541	8923.04	1831.3	2744.34	1324.33	808.421	846.493	226.265	3517.69	380.656	425.252	479.059	822.969	452.155	405.994	655.089	421.774	878.028	1091.71	1953.9	942.125	2346.61	818.287	1029.91	2620.32	435.508	733.506	756.635	779.764	468.669	4935.37
P12532	158.17	145.056	198.174	217.099	177.379	177.379	177.379	482.875	132.013	92.1844	177.379	229.131	177.379	202.812	372.861	0	0	151.915	0	0	0	0	70.8172	100.38	100.38	100.38	100.38	100.38	45.2365	217.473	285.775	100.38	469.068	0	0	0	0
P12694	23.7148	0	136.744	266.526	0	0	0	0	121.267	0	248.192	0	276.919	0	0	0	0	0	0	0	0	0	129.702	130.86	159.582	157.111	157.111	154.639	128.348	254.993	264.728	221.716	0	0	0	0	0
P12724	620.374	748.062	94.0245	93.1602	1328.91	856.518	256.319	6556.17	2345.05	980.573	430.477	456.136	263.724	227.932	2075.76	297.411	806.503	178.012	202.905	441.339	813.396	139.108	171.66	159.188	452.111	753.934	887.949	519.961	525.896	220.786	1990.01	205.606	831.179	831.179	447.841	831.179	2701.93
P12755	0	0	0	0	0	0	0	0	0	0	0	0	0	302.751	1847.39	496.881	496.881	496.881	520.6	496.881	496.881	258.387	0	0	0	0	0	0	0	85.8478	0	0	0	0	0	0	0
P12814	2610.32	2742.74	2719.32	2377.26	4473.26	1331.75	860.221	10575.6	4365.36	4981.87	2636.06	2707.19	2740.85	837.187	2905.66	1124.38	516.584	2458.59	1154.45	1561.2	1033.56	1914.27	1476.82	2135.63	2372.98	1948.11	2013.83	2385.06	2594.15	3796.45	7847	2378.73	3072.72	2930.41	1966.26	1335.13	3577.78
P12821	702.335	755.965	360.764	1602.92	724.655	811.711	576.012	259.554	872.207	357.342	1029.16	1135.32	456.6	367.374	1882.01	240.928	301.812	376.965	832.863	485.185	984.703	1591.45	444.257	412.267	1123.66	912.445	435.174	1634.05	1476.84	1437	614.256	1248.62	691.765	1004.21	2094.23	932.055	6566.36
P12830	36760	22211.9	24219.3	38830.8	27812.6	45495	31678.1	9967.79	8425.34	20025.2	45643	11266.9	24196.4	26058.2	40895.6	34566.5	96581.9	46767.2	71174.5	27445.9	23064.4	71276.9	42477.4	53882	9832.48	44633.3	37193.3	47515	34490.1	9456	36735.9	10444.9	78012.7	18545.3	74383.9	66669.4	32692.6
P12872	907.477	580.589	1654.63	846.922	2882.93	656.062	204.872	270.781	846.922	1287.54	125.134	846.922	1948.59	149.199	226.893	183.547	1859.38	429.991	252.474	1335.07	201.313	178.409	517.28	2090.11	624.774	220.396	223.095	215.553	758.433	400.281	3967.86	458.336	403.462	2156.4	2518.41	2156.4	2156.4
P12883	0	0	0	0	1040.75	169.787	0	0	0	0	0	0	154.535	0	411.384	0	172.826	0	0	0	0	0	0	0	4.8587	0	0	0	0	0	0	0	731.299	54148.3	1455.24	1455.24	1455.24
P12931	226.359	181.955	206.203	379.703	293.281	222.841	320.793	236.718	271.022	162.833	355.671	247.128	282.186	245.968	275.522	516.713	505.325	166.713	365.793	76.7141	305.076	194.152	308.129	311.725	391.138	209.174	243.054	77.6188	190.698	485.621	160.875	401.382	0	0	261.865	345.056	261.865
P12955	2663.06	1418.59	1582.43	4606.12	1177.62	1730.93	1204.86	1114.7	4830.77	1616.9	1547.06	1370.08	2056.49	1711.47	515.809	714.778	988.104	733.131	808.616	944.805	848.748	1868.08	1649.74	1405.17	789.802	1308.02	1788.23	1393.04	1287.79	1339.88	910.351	1937.29	2428.83	36742.9	1770.67	1467.22	10755.8
P12956	70.2335	125.674	373.006	44.0512	128.72	109.947	106.545	399.156	209.21	299.476	131.766	102.637	151.675	48.7184	205.367	66.0302	161.349	236.125	120.895	161.349	161.349	201.804	101.78	120.299	125.51	156.988	202.035	143.973	201.986	283.907	627.448	102.718	362.454	0	0	0	0
P13010	221.675	260.859	265.112	89.6738	260.859	260.859	260.859	777.929	260.859	369.091	187.666	190.599	305.657	0	174.805	0	0	99.841	0	0	99.841	204.766	194.427	194.427	53.731	70.3365	115.339	87.6218	248.452	442.48	1058.81	327.47	0	0	0	281.527	0
P13073	154.837	66.5928	550.438	825.218	496.161	496.161	496.161	526.345	356.207	465.978	540.873	181.507	1513.75	607.371	952.516	125.158	448.595	264.977	264.977	264.977	149.223	89.4964	480.913	521.768	1208.4	429.407	592.785	159.651	413.926	1586.81	2372.21	884.511	284.335	0	0	284.335	4569.62
P13164	111.307	214.79	290.445	391.736	391.736	477.408	220.792	580.718	645.837	518.983	391.736	602.635	306.064	0	0	0	0	451.784	0	618.353	0	353.865	131.54	0	0	0	0	130.72	0	283.897	0	0	1218.83	1218.83	2297.05	1107.66	1218.83
Q01628	111.307	214.79	290.445	391.736	391.736	477.408	220.792	580.718	645.837	518.983	391.736	602.635	306.064	0	0	0	0	451.784	0	618.353	0	353.865	131.54	0	0	0	0	130.72	0	283.897	0	0	1218.83	1218.83	2297.05	1107.66	1218.83
Q01629	111.307	214.79	290.445	391.736	391.736	477.408	220.792	580.718	645.837	518.983	391.736	602.635	306.064	0	0	0	0	451.784	0	618.353	0	353.865	131.54	0	0	0	0	130.72	0	283.897	0	0	1218.83	1218.83	2297.05	1107.66	1218.83
P13224	273.213	199.243	247.387	783.57	735.616	597.83	590.748	273.213	273.213	299.039	94.3042	99.9001	223.364	372.248	295.043	60.9713	738.161	273.165	385.691	295.043	295.043	192.793	138.247	259.744	301.601	380.455	134.147	225.71	333.685	259.744	293.777	100.889	268.713	268.713	268.713	283.718	152.282
P13284	889.28	951.104	1573.89	2081	2185.59	2219.19	1844.39	770.379	1854.17	1821.82	1162.59	1173.21	1110.45	4649.69	10063	1493.29	3166.7	1614.94	2278.59	1938.98	4082.25	5890.32	1118.86	1256.86	598.938	1205.18	483.351	765.249	1087.83	641.715	922.411	947.6	2148.61	154.301	2408.04	3163.72	4367.15
P13385	774.828	776.772	790.038	1744.02	1450.12	704.273	514.38	774.828	774.828	295.871	774.828	774.828	147.714	0	973.37	450.627	6203.67	1409.14	450.627	0	0	0	406.039	830.437	318.531	561.354	88.6901	362.285	284.318	362.285	41.4542	873.182	1558.06	0	652.499	0	0
P13473	12703.1	29704.2	36120	68040	19760.4	49259.4	26167.1	21575.8	26863	19077.3	31552.6	26610.5	31355.4	111302	15027.9	87318.2	67416.9	15907.6	30096.3	26561	93027.5	59027.4	23722.1	27349.1	16724.4	38949.7	9906.72	34097.9	22974.7	23261.9	3897.76	17270.2	6002.92	33331.9	51645.3	35537	35961
P13489	1053.68	879.674	939.485	2077.16	1076.7	835.604	2352.18	2535.5	2318.93	1740.8	1164.91	2836.51	1095.61	1181.11	690.595	1073.66	3568.41	1056.57	714.036	1514.94	384.35	1848.51	1084.47	1097.79	736.554	406.006	535.603	641.374	730.731	2297.8	2126.99	915.636	3808.28	7538.97	1854.14	600.423	3789.53
P13498	101.71	102.733	38.8615	172.263	241.793	662.636	172.263	1364.71	397.277	250.217	65.2728	47.8383	172.263	113.22	391.043	0	261.036	0	0	0	0	113.22	99.5492	85.5844	71.6989	117.993	70.8067	85.5844	85.5844	85.5844	118.776	59.8935	479.47	2062.1	93.3026	177.374	328.422
P13500	0	0	78.8274	0	0	366.424	0	79.9408	79.5091	0	0	0	0	104.86	409.764	0	800.894	0	0	0	303.311	0	99.2597	100.586	102.766	138.057	159.347	102.766	120.859	102.766	102.766	101.546	0	0	111.024	0	0
P13591	796.715	7398.68	4313.61	2799.89	4079.48	9640.9	7414.3	2248.94	2395.27	2765.32	3626.28	4820.92	2246.77	19387.1	17688.4	9882.28	15178.3	751.164	10136.4	9512.22	14664.4	1651.31	6588.66	6023.06	9015.59	5054.59	10814.1	7449.71	5843.32	10347.7	5661.76	4262.62	5765.35	2118.79	7620.62	8165.84	6123.06
P13598	3115.58	1573.31	1923.7	2565.33	686.499	2792.04	3894.14	759.433	1242.74	2010.78	923.201	2607.46	2100.45	10743.2	15347.9	4505.69	11836.8	9949.33	11626.4	11251.9	6369.64	11463.2	4687.67	3044.63	4779.68	6271.6	6788.42	8735.69	4707.77	4875.13	4250.08	2897.18	14924.4	658.673	1762.24	5630.51	5499.66
P13611	273.597	268.815	104.918	2777.45	250.248	339.644	242.963	150.687	127.804	178.293	156.044	257.534	513.623	865.197	1173.98	1894.93	1005.07	77.3712	674.358	549.161	685.945	1075.25	891.587	1083	710.123	508.121	305.188	793.824	287.511	765.539	76.14	522.1	563.31	563.31	2584.76	298.595	563.31
P13637	0	0	687.462	266.816	0	0	0	173.247	0	0	623.867	537.792	0	0	0	328.838	69.5368	0	543.376	0	0	309.864	471.312	391.874	365.211	365.211	66.9604	365.211	365.211	338.548	246.051	597.759	0	0	0	0	0
P13639	614.721	363.798	907.216	769.565	583.439	324.621	418.133	1095.12	836.892	805.564	596.986	356.507	834.227	133.187	390.625	358.758	276.212	549.094	285.819	316.574	277.453	367.577	380.577	572.647	425.959	454.862	930.685	565.807	814.72	811.592	2921.5	621.418	571.37	1532.85	341.96	255.728	1123.72
P13640	181.862	181.862	181.862	700.031	477.929	53.8571	159.634	50.9299	226.476	181.862	94.6817	181.862	204.091	674.693	708.189	129.235	3480.34	48.5225	691.441	554.099	1306.15	1460.69	137.268	38.8807	294.704	76.03	60.7666	14.0743	193.688	27.5903	91.2934	76.03	715.224	0	0	0	0
P13645	15610.5	13796	9815.84	2895.47	33841.9	16422	43486.4	30494.5	24658.1	19126.3	17950.6	22617.8	16659.5	3268.76	2173.49	5928.48	4273.59	19989.6	2942.96	35739.3	31504.7	15488.8	9336.55	14714.5	20261.2	24893.9	9856.29	11338.1	2411.27	52291.9	28641.3	7738.82	878.611	2624.34	3914.64	29996.9	1334.04
P13646	4966.86	9251.54	16033.6	6934.74	11381.8	2183.73	14980	16720.7	10208.1	11152.5	12119.5	16772.9	6592.34	1813.74	2179.86	4524.4	816.72	10008.9	1788.61	25247.5	19833	6437.29	16492.5	8406.84	44004	4414.97	5700.92	2007.78	3124.92	77623.1	12326.6	10538.2	9245.35	5505.4	948.413	879.632	1849.45
P13647	4828.51	2863.75	3218.14	971.672	4295.06	1218.27	16482	21011.9	8904	8795.33	5918.52	4847.13	2001.35	653.374	881.939	803.629	885.247	2028.65	1169.53	6859.67	4452.46	3139.94	4103.25	5157.71	6258.94	4059.73	3913.46	1185.21	863.074	14507.5	13721.8	1150.92	1787.55	1617.91	769.631	1617.91	1617.91
P13667	253.558	160.192	427.984	185.073	824.525	106.95	129.338	443.993	149.928	86.5333	134.172	139.608	247.507	244.981	405.362	101.576	482.795	253.482	203.549	253.482	253.482	309.437	154.952	201.63	111.33	223.559	277.072	205.689	244.903	294.493	935.314	252.498	383.116	251.903	427.458	223.796	1671.46
P13671	1129.36	607.528	226.487	280.205	1706.65	781.892	389.61	691.351	483.013	1151.31	287.39	475.214	533.59	473.125	1651.26	871.571	1586.97	486.982	494.352	695.027	920.224	632.603	177.269	208.252	676.873	197.38	373.588	235.413	382.683	548.14	193.682	341.218	1140.68	2454.28	785.588	302.16	1943.8
P13686	336.949	144.693	278.964	185.755	146.304	185.755	104.154	142.063	108.356	312.937	444.531	185.755	605.14	0	1688.11	0	0	260.212	0	260.212	0	0	181.085	190.304	190.304	190.304	358.753	190.304	210.279	117.856	223.049	151.676	0	0	310.068	0	0
P13688	31.6099	79.4963	43.9186	67.9868	57.4744	38.4996	60.2453	241.468	146.887	34.6697	27.3282	119.075	54.7036	612.016	199.307	99.8173	184.619	169.932	184.619	184.619	364.766	94.4578	35.7997	67.7968	46.1478	80.0722	55.5214	109.731	46.5369	179.538	180.26	67.7968	0	0	0	266.933	0
P13693	342.564	201.1	212.128	294.058	397.015	278.576	421.189	624.847	400.602	372.195	317.935	242.723	189.07	461.923	584.313	192.171	689.898	559.916	220.958	425.693	279.784	411.601	163.57	230.47	391.807	277.054	582.076	662.855	285.721	794.606	1547.49	236.167	514.865	2526.04	327.368	344.018	2779.81
P13716	1079.44	703.419	1181.09	1279.95	603.145	613.973	495.02	557.65	1997.77	378.303	652.614	800.491	655.613	704.805	496.397	290.642	346.99	598.313	453.298	480.947	699.472	883.568	856.496	947.237	299.255	684.786	1016.75	834.668	1061.09	563.023	694.642	547.691	1707.07	4226.05	468.251	474.709	3881.46
P13726	48.8265	41.7436	41.7436	20.3159	41.7436	41.7436	71.4184	22.9757	21.662	41.7436	51.9185	41.7436	41.7436	0	28.9761	68.6922	0	81.7163	0	0	0	0	41.8303	94.5278	94.5278	94.5278	94.5278	136.626	94.5278	9.81499	149.111	94.5278	0	0	0	0	0
P13727	510.088	6975.34	8296.53	3473.67	4316.69	6258.5	9684.4	1057.5	2785.92	1832.63	4239.21	4514.69	1768.05	8223.3	1511.52	4410.15	39207.7	2695.31	23306.1	4915.76	5885.97	4689.55	6974.84	6870.28	13872.7	9676.46	1036.08	3240.5	5061.28	10991.3	4598.8	16929.8	4233.89	2564.34	4526.95	8312.48	1220.36
P13746	318.968	318.968	318.968	334.634	382.936	421.539	3.8407	318.968	318.968	318.968	280.872	318.968	179.28	0	0	79.7159	0	474.165	0	392.966	0	459.101	0	0	0	0	0	265.221	0	0	231.878	142.412	0	0	449.044	0	1265.51
P13747	16.0458	13.6093	98.4868	43.2974	43.2974	43.2974	43.2974	165.813	36.7789	49.816	51.9973	36.1495	43.2974	0	0	0	0	232.013	93.0335	79.5645	0	0	73.6965	76.2693	73.6965	71.1237	53.8045	117.834	73.6965	73.6965	154.054	31.8035	0	0	0	0	7966.02
P13761	191.901	0	310.955	0	1017.54	95.9782	0	190.87	0	0	0	0	0	553.76	1396.19	405.656	394.546	332.945	394.546	394.546	305.724	383.437	0	0	0	114.286	0	0	0	0	0	0	544.497	523.93	523.93	350.069	523.93
P13796	1509.07	3001.84	437.968	1140.67	1853.64	2723.37	1011.86	6211.09	2299.54	1431.59	1277.34	254.892	832.83	580.345	2414.5	368.999	2510.77	793.732	1107.97	250.662	990.619	649.361	750.339	532.398	449.742	329.334	161.375	586.582	230.217	573.229	703.282	296.278	6304.83	363.32	3675.96	1454.08	3932.27
P13797	3465.2	1691.83	3483.36	2141.31	3571.77	4044.46	1562.26	7205.97	2486.01	2838.84	1630.88	995.151	1409.3	1002.44	3379.2	576.767	683.268	1618.06	950.77	907.203	625.724	939.284	952.917	1010.17	735.836	1253.52	1187.06	2114.78	959.702	1109.36	4942.12	631.958	5350.23	2063.51	1537.36	1469.56	3451.03
P13798	804.511	481.009	682.423	771.221	825.204	813.575	603.93	369.196	996.909	424.672	362.651	380.757	413.842	719.662	981.132	357.302	387.042	439.941	449.146	605.105	792.93	717.438	497.776	371.813	385.368	406.293	577.559	368.391	497.955	336.935	549.199	516.589	1177.05	2649.24	913.894	451.633	4577.79
P13804	199.512	99.2582	334.912	281.77	240.626	240.626	45.507	498.319	376.583	216.081	240.626	154.664	491.189	64.3347	194.139	164.297	224.684	555.07	65.2828	122.017	52.5207	79.7373	222.11	224.21	362.738	455.32	225.057	290.673	283.963	473.904	726.105	414.691	97.0878	116.657	136.226	62.0494	292.019
P13807	44.4442	73.3838	34.9069	71.0535	71.7961	71.7961	71.7961	257.098	128.806	55.0184	69.0763	72.5387	85.5795	0	0	0	0	0	0	0	0	0	44.9447	66.1844	168.718	91.8055	91.9376	192.788	70.4414	140.149	161.097	66.8763	0	0	0	0	0
P13861	204.291	142.205	306.46	449.355	106.606	324.149	282.516	324.338	287.714	219.31	459.031	174.514	380.167	187.871	438.342	199.246	188.218	73.6993	189.62	114.478	166.528	150.065	166.171	256.539	181.328	291.959	169.562	662.52	272.763	262.436	286.788	204.8	210.227	258.912	261.482	143.739	704.596
P13866	299.097	330.696	559.314	239.597	1504.79	306.573	324.482	566.781	297.614	262.327	92.4948	466.739	1154.24	78.8989	308.714	323.917	304.436	348.134	304.436	304.436	284.219	200.992	222.032	200.545	257.523	285.583	164.356	222.538	129.035	360.249	191.741	378.751	191.893	191.893	191.893	113.629	1371.88
P13929	0	0	0	0	0	348.733	0	0	70.8358	0	0	0	0	0	0	0	0	0	0	0	0	0	27.3749	0	0	175.881	0	0	0	0	0	0	0	0	0	0	0
P13987	46059.9	51855.4	44448.1	108130	57874.1	49207.6	93316.4	22467.6	44782.9	34742.7	44662.3	48074.8	48280.5	175034	178310	149572	672221	99258.3	287901	335052	256219	190670	101625	116204	265055	79241.4	68774.1	120307	81363.4	148308	71085.8	160423	102383	57732.9	53183.2	61083.6	32213.5
P14091	268.485	550.763	254.9	241.315	449.897	539.345	354.31	254.9	169.06	203.196	228.627	186.15	254.9	468.002	442.199	816.443	442.199	551.676	416.396	442.199	358.389	400.402	287.877	355.283	203.777	203.777	351.252	203.777	203.777	160.117	146.966	156.919	0	0	384.49	0	0
P14151	424.016	220.198	132.404	134.316	287.104	225.107	260.135	252.583	92.4222	341.024	222.349	115.559	225.005	928.149	1569.71	722.553	1409.17	1411.26	1696.36	2209.57	746.812	1925.41	888.442	344.727	284.366	938.809	489.065	527.284	376.258	320.881	883.179	155.826	1363.49	452.81	350.324	452.81	452.81
P14174	9210.17	9787.67	14922.3	13081.9	17425.5	16098.4	21315.9	20150.9	20784.8	10736.9	11589.8	24460.1	6329.28	14031	18639.5	17345.6	16492.9	1966.82	15772.6	4603.02	8169.69	1645	9880.8	16239.1	8080.04	24564.1	17116	31647.1	21404.8	11233.8	26143.7	14293.5	45593.3	52093.7	5720.34	5570.65	28991.8
P14207	605.59	170.519	88.3812	1360.32	756.964	246.747	372.571	274.481	45.3153	344.325	505.545	150.317	677.833	330.926	903.84	296.696	2355.9	2099.07	1122.93	5271.39	352.067	2038.98	228.246	347.602	129.478	80.9212	46.0151	369.562	130.71	110.644	338.923	97.1721	12201.4	1753.63	808.647	866.049	1286.91
P14209	0	608.595	847.657	0	12836	0	61.2563	0	0	61.2563	219.527	0	1257.73	0	0	608.159	0	0	0	4987.18	2391.6	771.372	1252.82	3348.57	315.096	391.796	223.89	391.796	391.796	391.796	161.972	700.595	2417.33	0	1620.75	0	0
P14314	396.967	697.997	722.086	601.396	728.059	592.15	498.054	373.107	576.522	258.575	439.4	477.752	369.228	983.331	855.556	947.251	2062.9	505.002	832.588	803.885	638.762	618.282	960.151	823.94	522.523	666.432	1528.01	881.811	690.189	438.204	941.102	814.198	1920.17	1050.87	766.732	727.491	857.619
P14317	72.0677	113.588	113.588	113.588	587.56	51.7301	14.3253	306.192	191.278	79.4586	113.588	146.259	113.588	0	738.351	0	0	0	0	0	0	0	97.4691	46.6633	94.7049	94.7049	56.0642	94.7049	94.7049	174.01	165.227	91.9406	924.188	7998.28	660.249	257.77	396.309
P14324	167.296	72.2551	135.647	198.863	130.389	110.486	170.661	148.488	151.52	88.1851	85.4219	125.131	89.5161	136.794	235.758	40.9977	333.297	118.32	117.838	118.079	103.491	58.7874	129.143	146.773	109.71	164.808	157.561	235.115	169.006	182.104	202.195	113.375	561.912	343.999	226.334	168.584	461.664
P14384	1885.7	3196.43	1884.07	3022.15	1034.39	3872.78	5079.1	1036.05	2090.55	1703.55	2731.69	4660.59	1154.83	5264.85	1842.39	4448.03	12389.2	2002.56	3520.98	2244.24	3509.04	2753.75	2878.47	4071.89	9869.41	2845.18	2704.83	6538.58	4685.57	3617.19	1203.67	6972.67	936.421	872.042	3872.2	2817.55	2223.52
P14406	1006.56	321.418	1657.27	1520.79	1172.85	601.245	706.018	1422.69	929.277	1870.81	698.438	279.806	2276.42	1095.65	1527.86	992.406	2221.59	1254.39	450.935	1095.65	229.348	1095.65	887.658	779.194	1155.95	2101.33	1072.01	1547.11	1043.41	1918.48	8317.6	1916.61	1062.7	1062.7	1062.7	173.87	1257.74
P14410	0	0	94.1118	0	909.521	0	0	0	0	0	115.747	0	0	276.291	261.235	0	431.514	0	0	0	0	193.68	0	0	0	234.282	0	348.769	0	0	0	0	0	0	0	0	0
P14415	0	0	0	0	0	0	0	0	0	0	0	0	0	45.8224	0	0	0	0	0	0	0	0	0	0	0	0	0	0	0	0	0	35.1123	0	0	0	0	0
P14543	7471.05	10166.5	7443.02	13040.5	12001.6	10408.8	20826.9	3444.7	3276.13	6037.33	7217.06	7041.56	5864.16	6308.92	2978.32	15336.1	14124.8	2935.31	10254.4	8419.1	12543.7	1088.21	8726.05	11152.9	11258.3	5859.05	6173.35	2398.19	2806.61	6958.3	5136.39	6326.05	8945.91	4370.69	3432.18	9296.53	1394.28
P14550	5286.38	3163.33	2283.99	6548.23	3829.58	1503.09	2563.79	2179.01	5279.29	2834.84	4692.95	5213.15	5372.25	2240.46	1043.43	1725.3	2099.43	2098.53	1333.48	1493.39	1368.98	3104.45	4239.09	3937.76	1992.6	2851.95	2223.08	4106.11	1276.46	4604.7	2784.18	3972.53	3413.47	5645.54	2032.2	2574.95	2181.11
P14555	70.8066	14.0119	61.6277	200.497	180.877	31.6476	28.2319	70.8066	14.7561	127.262	2402.67	70.8066	802.938	19.3027	166.123	26.0106	449.628	28.7251	568.93	38.1379	102.13	1157.17	37.4551	125.225	673.99	187.405	326.882	1214.68	343.278	326.882	326.882	326.882	87.5538	160.49	251.811	160.49	160.49
P14618	2445.44	2821.72	4887.32	6634.01	3041.74	2452.35	6358.18	11066.3	5031.64	4767.54	3246.3	5354.23	4453.01	2214.52	4306.08	2251.77	2958.48	4841.14	2571.56	2146.28	1619.31	1609.55	2921.86	2340.8	2747.55	913.923	2128.31	1070.27	2908.6	3337.09	6638.83	3046	6018.11	1712.58	2736.17	2361.93	3584.05
P14621	54.2115	14.1835	54.2115	54.2115	1254.46	54.2115	54.2115	63.2435	54.2115	54.2115	29.1393	40.1347	54.459	31.6102	0	0	0	0	30.8283	157.251	0	71.0144	0	0	0	0	199.579	0	0	64.163	0	0	0	761.596	61.0337	0	0
P14625	433.732	1337.08	2557.59	1224.06	380.064	731.92	280.765	2227.84	803.3	1451.4	1415.71	1128.84	1886.85	560.02	280.45	398.614	1016.22	1024.48	658.198	527.447	761.627	3333.25	1504.08	1292.83	1724.02	794.384	574.904	717.132	1162.97	1267.95	4817.82	1889.29	1531.08	1319.34	575.252	1319.34	1319.34
P14678	236.815	69.1476	214.018	43.2607	118.185	79.4415	52.5409	168.174	39.8252	134.469	85.7264	63.6743	143.031	61.2645	294.565	49.6497	407.239	87.8352	68.9253	87.8352	87.8352	88.3384	93.0617	65.9445	28.439	161.569	233.815	68.0158	172.76	30.6598	379.818	57.3587	229.829	68.9858	59.3565	68.9858	68.9858
P63162	236.815	69.1476	214.018	43.2607	118.185	79.4415	52.5409	168.174	39.8252	134.469	85.7264	63.6743	143.031	61.2645	294.565	49.6497	407.239	87.8352	68.9253	87.8352	87.8352	88.3384	93.0617	65.9445	28.439	161.569	233.815	68.0158	172.76	30.6598	379.818	57.3587	229.829	68.9858	59.3565	68.9858	68.9858
P14735	122.948	136.216	126.58	136.665	110.563	161.517	150.457	729.254	214.461	189.366	215.955	101.525	176.784	100.99	30.5669	91.4772	100.99	163.929	212.726	40.0576	100.99	112.997	452.367	202.548	233.314	224.834	250.718	287.572	267.589	597.126	522.102	146.092	0	0	0	128.995	0
P14778	146.418	163.499	189.243	114.813	191.67	372.499	370.112	76.5292	270.162	191.67	267.522	263.099	191.67	235.707	219.665	495.243	471.134	238.122	229.928	230.999	373.905	459.869	163.177	165.114	324.391	315.941	414.194	510.144	267.498	132.987	174.848	263.616	0	0	229.115	167.775	167.775
P14780	770.083	1424.04	388.451	155.258	7356.25	1169.11	1209.31	4427.97	1334.9	400.9	232.646	427.352	864.567	472.217	6193.8	308.228	2801.9	365.386	244.293	418.802	1671.19	240.631	518.27	264.513	268.537	594.313	412.733	667.629	204.601	493.028	1014.84	356.43	2991.96	4767.73	267.9	1047.87	708.136
P14784	268.504	393.599	387.231	376.194	320.859	714.231	716.536	123.023	290.029	209.481	287.67	329.108	126.854	555.64	618.257	515.088	545.958	269.449	301.44	386.192	615.351	249.386	450.349	281.824	385.25	622.263	719.841	939.334	440.045	202.832	644.746	304.425	788.98	628.279	467.579	253.208	1364.13
P14854	874.473	474.927	774.363	516.201	288.613	117.826	146.671	1006.64	678.309	452.272	239.569	147.682	542.833	1602.19	813.778	476.642	364.421	435.335	697.013	370.902	517.95	327.025	29.0474	160.767	166.025	160.767	9.45022	129.125	442.751	717.265	823.775	155.51	1204.12	1204.12	319.83	1204.12	4882.34
P14866	213.681	105.151	349.196	117.02	318.508	222.26	97.5955	497.624	274.977	215.407	102.955	134.878	235.483	145.58	524.193	198.258	514.897	230.397	198.258	166.118	198.258	124.136	120.097	116.876	131.258	111.308	278.934	89.157	213.338	302.847	980.109	140.971	468.249	1157.88	99.0689	218.266	343.257
P14868	352.17	205.853	418.333	276.061	312.857	343.453	143.887	674.764	526.28	492.284	339.843	261.124	424.545	84.3906	176.496	92.89	4923.63	242.847	1186.37	214.31	820.126	185.772	309.806	232.538	173.625	466.658	334.021	295.027	378.956	316.116	1335.34	208.078	92.3411	0	148.345	92.3411	0
P14923	226.921	248.611	288.382	112.455	338.927	327.606	492.07	2480.36	527.072	718.619	326.859	416.073	154.489	285.079	417.48	164.253	393.961	318.636	251.835	948.709	714.588	604.057	566.685	224.483	708.145	468.209	554.462	403.254	73.8077	3060.33	2554.7	361.886	386.671	386.671	164.567	661.709	386.671
P14927	432.474	219.761	1111.86	759.451	360.87	227.205	418.478	737.359	474.935	344.734	560.807	131.273	1580.63	1695.77	1582.26	399.92	679.87	318.571	308.356	539.895	539.895	539.895	296.251	345.333	439.711	801.074	689.582	682.671	587.717	974.215	1342.4	705.185	918.025	0	0	0	0
P15085	73.7661	73.7661	73.7661	568.336	3233.54	73.7661	73.7661	70.7587	59.3728	73.7661	73.7661	59.6114	254.167	504.876	630.256	109.975	1535.9	504.876	504.876	818.834	167.758	334.887	45.2599	523.252	120.542	656.707	193.708	120.542	120.542	120.542	86.3025	88.8044	2328.12	2098.95	390.84	566.027	2053.09
P15086	346.962	128.778	72.9509	94.0426	433.479	35.7342	70.2941	60.3617	34.7513	55.2769	44.0071	67.6373	97.208	252.95	280.23	104.849	872.57	69.9725	411.427	309.263	225.669	58.7884	9.22789	64.2098	108.912	41.3936	22.148	135.969	37.9427	34.4919	37.9427	26.9938	179.846	179.846	126.903	179.846	188.217
P15090	186.229	124.866	110.028	229.102	11380	207.245	186.229	293.392	124.976	131.519	158.304	186.229	633.158	251.364	3930.3	477.158	2263.69	399.151	132.974	1800.59	477.158	477.158	307.235	496.405	106.866	244.712	221.464	221.464	117.732	146.562	336.389	198.216	4924.75	3410.25	275.118	533.834	1772.08
P15104	2060.74	619.881	4414.17	247.457	427.184	845.764	246.251	8011.7	1333.6	1582.63	574.136	441.617	131.467	464.472	848.374	73.4948	1437.09	5218.14	527.932	226.336	184.303	47.5796	366.687	336.71	383.439	111.555	601.897	100.974	372.906	1136.96	10175.1	173.769	2389.71	1217.87	131.111	289.211	753.54
P15121	1677.92	636.223	1643.44	1325.93	110.461	1799.11	1190.16	1561.34	1356.93	2496.48	1538.46	2325.68	1577.9	2026.01	682.933	1117.82	1505.61	1273.67	1695.91	4477.28	686.241	1315.73	1150.45	823.965	3442.2	671.843	975.195	1291.85	3746.62	1961.15	518.576	996.088	1849.79	2041.88	1619.49	7537.29	2233.97
P15144	18219.6	27477.6	28795	148419	33711.9	28151.2	16325.2	14823.2	29783.1	21799.4	36046.1	29951.2	50707.1	31476.2	30451.7	30973.6	16754.2	14032.5	24546.6	24050.3	23824.8	50923.6	37153.7	34270.1	28430.1	18297.8	14253.9	21582.2	15247.7	28827.2	11934.3	32644	37192.7	6544.63	72023.3	35084.4	54888
P15151	987.108	1087.67	808.208	2639.98	334.287	3139.54	3938	824.229	1350.75	1096.65	1160.83	2166.28	567.925	11199.2	4044	2443.99	12151.6	2290.32	3428.55	5852.03	8382.63	4387.07	4425.67	1734	6346.52	2547.72	3470.88	4300.4	2335.91	8400.47	2838.96	4057.95	7322.04	4293.37	2441.83	3368.68	15810.4
P15153	570.443	926.209	70.103	151.663	1596.28	680.317	944.172	5441.03	1249.4	1456.3	197.574	315.382	803.263	59.0986	2888.88	0	0	0	0	0	59.0986	0	287.489	154.326	52.4551	127.485	708.125	98.9065	365.03	104.841	726.889	144.537	907.209	907.209	907.209	286.166	1002.84
P15169	257.857	57.5102	118.574	118.574	1548.02	118.574	46.5369	118.574	151.801	118.574	116.097	118.574	118.574	161.461	111.782	0	0	320.19	0	0	131.847	111.782	169.139	166.406	76.1951	108.796	182.992	55.649	94.8164	35.5102	186.007	108.796	183.365	203.025	222.685	109.631	530.162
P15170	99.6949	96.8636	218.63	442.073	159.005	167.906	63.1339	250.309	149.504	216.467	150.104	140.445	290.401	111.922	111.922	111.922	541.159	111.922	47.528	111.922	125.84	60.4549	195.706	148.699	146.71	41.968	146.71	101.66	112.239	161.964	111.98	286.792	0	0	0	0	0
P15289	10792.3	7182.23	11653.7	16639.9	5535.36	11121.5	18232.6	3515.7	3028.58	7562.61	13313.3	857.485	7677.42	15658.7	22409.5	5465.56	3213.87	8477.47	5764.27	4279.05	6584.34	13697.1	6822.04	4718.56	2785.84	10974.5	4321.78	7146.13	4333.69	3436.68	7416.69	3697.44	7779.11	5039.54	19754	7065.71	24483.3
P15291	453.112	1097.41	644.298	626.343	1827.29	421.204	1015.46	833.596	1273.97	1549.53	856.78	3025.23	706.765	542.528	549.065	756.785	157.325	1285.93	620.016	2089.22	1428.95	358.796	748.192	895.784	1844.14	1118.68	643.364	734.177	799.596	1505.46	648.69	1342.85	875.323	2316.28	738.209	686.808	806.766
P15309	9872.89	7939.57	5220.27	55452.6	3074.23	23428.8	25103.8	2792.52	14541.1	2842.6	42274.7	11000.3	9026.73	7366.63	5521.39	20798.5	6404.99	3845.68	35321.1	3877.91	7215.8	92306.3	27754.2	31475.4	61005.9	65083.2	25223.8	136243	78764.7	7923.3	14494.5	67874.3	3872.83	5792.23	38391.3	9519.11	7853.32
P15311	1429.39	912.088	1736.38	1514.72	1660.28	2638.54	731.47	1677.41	1192.95	1666.48	1245.56	1293.3	2776.04	770.456	2647.12	3101.32	605.321	2515.11	958.17	994.404	1476.71	1307.34	573.738	1347.02	1520.64	2238.56	1589.14	1371.15	2064.8	1843.88	2184.55	1425.08	1496.45	2373.54	742.24	2423.62	5541.04
P15313	1170.99	1481.62	1228.78	3054.87	880.654	937.188	543.95	870.781	907.561	1060.38	832.407	1765.95	1769.62	781.141	451.604	2047.9	3130.47	761.341	752.379	893.686	395.577	616.519	1178.88	825.942	1190.73	1214.29	656.118	1046.05	690.113	2309.25	951.687	1075.06	634.908	768.907	405.815	1033	2488.31
P15328	2237.97	3285.65	2586.37	1923.4	1818.76	5425.58	3125.06	2765.74	3405.07	2151.89	2348.4	5998.62	1437.13	15003.7	21412.1	7623.98	7296.84	8544.52	13740.8	13434.3	11479.4	4491.24	4700.28	2744.68	14941.9	9685.95	8726.95	5223.62	6509.97	7051.48	2343.71	4094.7	4967.07	6414.88	5927.54	5574.09	6584.35
P15374	197.257	84.0076	101.673	152.448	152.448	152.448	167.073	182.719	260.007	152.273	82.7082	309.041	131.131	158.76	158.76	0	520.457	0	0	340.22	0	262.67	134.636	102.19	270.451	117.08	81.2101	133.16	152.947	308.064	286.485	215.053	584.942	292.002	205.714	292.002	292.002
P15428	134.397	344.742	224.955	268.719	652.468	338.025	1291.32	859.29	388.58	439.741	168.8	292.556	315.671	188.56	3581.96	193.063	356.714	423.877	233.741	356.714	372.137	356.714	489.178	461.033	739.956	272.843	466.404	228.475	404.272	1008.41	611.54	488.376	549.292	419.485	289.678	230.61	1139.89
P15502	0	233.693	0	0	4378.79	0	0	0	134.512	0	0	0	0	0	0	0	0	0	0	0	0	0	0	0	0	0	75.217	0	0	0	62.056	0	0	171320	0	0	0
P15529	160.171	241.985	118.181	721.491	1227.38	310.732	277.46	188.989	84.024	203.706	249.34	219.629	168.454	237.815	1188.57	425.109	934.466	1486.52	669.069	1468.62	449.256	980.614	312.651	180.145	317.062	461.079	167.845	438.899	51.075	284.088	290.096	166.198	595.4	5590.2	246.305	736.407	665.903
P15531	517.796	209.658	551.173	355.666	323.989	499.802	345.531	659.69	382.655	379.187	356.985	225.588	283.71	158.487	808.62	228.137	190.183	450.179	190.022	333.384	183.453	203.593	258.05	228.19	135.19	352.673	830.673	608.896	362.387	348.261	964.127	179.301	282.34	317.678	223.581	353.016	4009.29
P15559	1507.31	1100.16	531.245	834.046	836.54	1164.91	756.921	820.051	1359.13	687.539	798.778	2652.73	839.033	1758.64	701.663	322.127	1578.57	1683.28	1899.31	1630.92	3522.36	706.295	1778.95	1014.71	4382.79	1216.79	4203.52	2625.44	1940.15	172.496	106	2412.13	416.855	491.534	491.534	3345.75	491.534
P15586	3490.13	8178.32	6535.28	55839.3	10504.7	3420.85	4245.31	6334.47	2232.73	6336.27	19590.6	7671.7	19091.5	19147.7	49401.5	12825.2	92737.6	4003.41	20708.7	27296	33031.3	49495.5	11050	10144.4	7256.64	4852.08	7246.35	5380.54	5791.08	5848.45	5895.16	7302.93	23298.6	32664.9	37086.6	8122.1	28856.5
P15692	128.672	111.167	171.979	128.672	1346.37	128.672	128.672	166.234	110.518	122.542	158.424	128.672	89.3518	0	0	0	0	674.686	289.489	0	381.883	289.489	161.284	128.16	228.539	246.665	163.477	277.718	108.357	174.028	97.7838	317.579	0	0	212.703	0	0
P15735	0	0	0	0	0	0	25.5826	52.8015	24.4355	27.9276	0	0	0	0	0	0	0	0	0	0	0	0	0	0	0	0	0	0	0	90.3041	0	25.1387	0	0	0	0	0
P15814	2448.54	4717.9	1529.37	1883.73	19799.3	2267.12	3400.06	769.488	4620.6	4092.9	1475.88	1530.06	6499.94	5996.49	3389.64	7962.37	8036.85	7569.26	9392.1	5645.23	11671.7	6351.11	3555.72	3354.86	6441.87	28299.7	1599.52	6969.11	4367.6	4435.99	739.178	3627.41	4062.62	1854.76	3322.78	2035.84	363.298
P15848	851.428	257.094	853.567	1129.68	687.966	1548.2	800.414	444.809	650.914	1036.54	836.536	458.051	1313.67	1106.04	3059.64	1430.04	6730.21	624.168	1300.89	658.477	599.008	931.155	736.125	533.736	280.005	358.245	509.322	466.779	726.176	253.616	784.921	819.075	3364.48	1076.04	3197.07	779.254	2239.74
P15880	279.447	137.089	278.045	170.172	73.3018	231.078	208.577	371.429	346.156	253.58	201.536	277.532	196.711	118.489	0	60.7149	60.7149	222.431	143.374	0	0	0	277.646	165.928	275.016	226.835	489.292	324.64	264.655	559.855	2278.63	271.348	0	1230.75	0	0	0
P15907	166.624	492.182	183.9	100.782	51.8701	250.76	336.703	425.585	421.653	227.944	377.617	492.863	339.976	341.096	221.441	199.678	299.901	157.375	262.505	503.802	529.825	337.297	280.241	319.52	225.288	180.099	199.555	280.128	505.599	159.284	154.045	308.074	361.726	838.495	545.158	201.572	1631.44
P15924	658.194	267.886	989.865	155.576	714.214	491.201	1516.45	3286.52	634.321	1027.53	533.686	379.007	321.745	100.769	252.991	128.348	382.003	692.608	285.162	716.684	544.346	362.41	502.725	1110.39	792.665	1664	2126.16	444.89	257.301	3393.62	11752.8	234.411	497.07	1491.1	143.225	508.775	566.276
P15941	1519.75	4739.1	3211.55	9504.31	3376.9	5798.9	4032.01	3395.1	4080.11	3751.21	6142.35	12943.5	3624.99	15074.7	7381.18	27931.7	16719	6276.74	12186.9	17292.6	21313	7928.01	9592.9	4175.41	27300.1	4066.27	8518.26	5445.02	2628.31	30619	5776.65	16712.8	636.044	2004.52	8615.07	18602.1	2133.36
P16035	663.725	767.716	854.349	494.562	358.316	1780.37	1012.18	599.321	955.794	1123.17	905.54	1751.07	338.562	1229.75	1455.54	1697.9	1227.16	560.038	906.19	1007.83	1502.43	761.705	863.499	1172.57	1684.69	350.518	1579.45	757.06	759.606	1345.72	373.663	2227.1	1101.46	2368.44	1447.19	670.249	3261.35
P16066	201.952	138.498	285.298	77.7997	237.898	210.01	800.297	109.197	244.553	201.571	263.972	400.039	89.4038	166.026	162.076	178.034	175.017	264.559	303.868	193.731	154.677	56.2707	103.393	136.998	388.794	216.607	624.816	417.776	277.317	616.009	246.363	258.601	334.032	238.561	226.542	238.561	238.561
P16070	10933.4	15724.5	12249	9416.45	4974.37	23422.9	28973.7	8946.81	16861.4	5965.36	12778.2	21226.3	4455.75	120245	31889.4	34494.8	41916.3	26112.7	46022.5	52637.6	92315.5	44222.9	32793.8	16904.9	67703.3	42947.4	32749.7	28370.7	23219.5	81414.1	14867	21085.7	14532.1	36127.2	5491.4	24503.6	12812.8
P16083	815.248	606.675	578.872	337.921	812.501	400.582	773.814	246.124	2137.65	604.356	279.218	311.906	371.89	1675.81	1723.32	177.846	356.031	129.181	289.656	539.518	821.122	639.071	385.493	521.452	313.696	521.693	1496.34	565.64	906.684	426.889	365.896	501.588	559.465	1035.12	520.102	717.073	2554.7
P16109	314.119	346.604	478.874	482.097	285.955	1112.5	637.416	83.2079	250.143	171.641	257.79	181.053	234.669	1105.45	2425.96	601.4	883.208	448.474	571.037	221.237	609.252	271.972	573.845	446.523	274.351	823.448	1224.04	725.644	822.871	387.507	355.358	227.616	516.221	1007.73	1263.71	751.757	3000.48
P16112	577.454	564.98	353.777	699.772	676.876	338.449	1332.27	341.32	733.414	390.236	464.38	1035.84	351.77	1987.53	941.964	1111.12	1822.17	660.993	992.526	1424.85	1589.09	1091.06	1504.83	819.147	1276.26	818.901	1733.62	735.848	773.848	3556.91	684.98	1217.41	1138.05	871.332	1029.41	2262.33	1212.26
P16144	149.49	186.1	143.075	149.49	149.49	394.776	428.047	52.3999	95.671	105.149	155.904	149.49	149.49	334.152	51.4584	162.737	420.821	202.555	190.962	39.5721	214.148	324.077	110.278	221.08	161.005	130.321	221.96	31.536	206.803	176.364	161.005	146.854	251.42	0	0	0	0
P16152	2668.63	1524.56	2865.49	3468.44	1754.48	2319.84	1529.23	2616.47	3980.04	2664.07	3178.06	3134.72	2869.91	1723.66	1842.12	2679.2	2777.97	2645.72	1516.4	1802.82	2095.1	1990.61	1679.85	3066.09	1649.99	2695.97	2303.48	3024.44	4251.93	3031.66	3659.72	4507.73	4436.47	11954.4	2349.63	2197.09	2527.95
P16157	127.577	195.384	195.384	119.344	1096.09	195.384	195.384	197.4	195.384	193.881	195.384	195.384	201.725	0	0	0	0	0	0	0	0	0	219.422	219.422	245.542	219.422	231.504	219.422	219.422	185.755	161.102	219.422	0	0	0	0	0
P16219	66.5373	66.5373	70.5765	20.9516	66.5373	66.5373	66.5373	62.498	62.3343	27.77	117.685	165.305	116.314	0	688.872	28.683	0	0	0	0	1372.39	0	73.8499	65.1096	129.766	66.72	70.285	70.285	48.2128	163.59	57.0279	143.289	0	0	0	0	0
P16233	0	0	0	0	0	0	0	0	86.6878	0	0	0	0	0	0	0	0	0	0	0	0	0	0	0	0	240.991	0	0	108.674	0	0	54.7518	0	0	0	0	0
P16234	190.955	169.054	116.052	454.231	169.054	301.654	456.723	1	169.054	138.086	139.55	204.993	101.67	1154.49	355.105	155.05	860.119	310.163	569.571	355.105	355.105	337.106	848.524	451.303	911.391	645.229	292.528	1247.62	265.619	1794.06	1219.84	252.559	594.98	0	0	931.119	594.98
P16278	3108.14	9340.51	12093.2	30561.5	5161.55	10742.7	12678	8844.85	10572.3	7415.72	8560.27	10377.8	7897.65	45334	18062.4	39045.1	32610.3	9368.58	9604.52	4230.96	17082.3	14913.9	12922.6	9247.24	2472.98	2814.54	2535.21	1615.77	6429.01	5310.16	6788.52	7009.85	15285	4273.25	31510.5	3724.62	8046.92
P16284	915.838	1655.55	1244.65	3113.42	4233.88	809.009	3646.27	991.574	1110.9	632.404	1392.78	2998.02	1109.28	10039	805.578	3921.08	8902.39	1652.69	3682.87	3512.38	4960.77	3781.79	4039.29	2717.07	2831.45	406.211	975.464	512.509	679.119	5027.31	699.247	5149.99	309.536	566.543	2702.97	566.543	566.543
P16298	15.1465	159.219	101.912	232.897	159.219	159.219	115.551	292.627	339.329	65.9542	246.914	236.344	31.1268	0	0	0	0	98.8183	103.64	0	0	98.8183	76.4229	112.195	213.75	244.659	213.75	251.104	75.5408	549.122	405.059	182.84	0	0	984.058	190.602	0
P16333	60.6496	108.831	21.0044	78.1781	108.831	108.831	121.053	139.476	110.573	170.572	108.831	108.831	29.8182	0	0	0	138.907	0	0	0	0	0	32.5831	90.4738	90.4738	90.4738	140.362	76.1951	90.4738	89.1678	246.592	91.7798	0	0	0	266.396	0
P16401	968.033	1405.42	989.927	1021.37	2856.89	1021.37	1059.22	3323.3	2336.21	824.297	767.683	785.641	1021.37	1355.48	875.429	69.0095	4273.96	466.351	338.243	670.89	1075.44	277.067	487.621	342.703	403.241	11.0384	282.165	31.1601	342.703	1192.16	626.302	101.269	364.566	7121.44	364.566	22.4837	364.566
P16402	424.891	0	10.0895	0	0	455.854	0	514.436	477.664	0	0	0	0	216.156	520.94	520.94	738.511	338.489	703.392	520.94	310.496	776.331	0	0	0	0	0	0	0	264.791	650.342	0	0	0	971.429	0	0
P16403	0	0	0	0	0	0	0	0	0	0	0	0	0	426.898	839.635	159.392	190.058	34.7539	243.376	243.376	243.376	297.332	37.4467	26.2823	42.0263	39.2604	37.4467	37.4467	15.8181	289.984	37.4467	35.6331	22158.5	57979.7	182.848	122.76	7012.35
P16422	253.515	243.766	1081.18	66.2609	328.016	591.582	303.017	2448.8	353.016	126.183	1557.47	433.794	76.0774	616.625	643.5	351.736	484.18	92.4439	484.18	484.18	1086.17	234.073	303.606	164.512	947.5	365.103	143.51	336.11	251.598	514.91	19.2274	859.719	242.766	242.766	255.269	184.956	242.766
P16435	58.1129	57.434	53.1074	58.1129	58.1129	58.1129	58.1129	280.816	108.966	58.7919	14.0458	51.0719	83.2815	0	0	0	0	0	0	0	0	0	61.9426	109.028	154.99	109.028	230.445	36.8179	45.5579	200.928	889.53	63.0656	0	0	0	0	0
P16442	422.036	102.049	187.746	167.379	167.379	63.9651	114.227	290.093	220.197	147.012	93.0532	190.997	167.379	94.056	0	0	0	1013.86	0	0	343.739	94.056	136.248	97.2084	177.228	155.914	573.753	155.914	308.133	175.58	65.2902	27.5497	0	0	0	0	0
P16444	3648.76	10413.2	6174.44	8057.69	1310.37	5356.79	2795.35	1962.35	8836.41	2959.94	4948.69	6020.28	6870.66	5366.02	1741.48	4320.79	3293.6	935.249	2076.83	2664.29	5236.44	1087.52	10431.1	10247.8	17075.8	9125.58	4039.65	5262.55	4142.13	4736.44	6103.2	9948.24	2004.22	1311.75	2545.35	1857.5	2133.6
P16452	0	0	0	0	758.734	0	0	97.9876	0	108.305	0	118.47	0	0	0	0	0	0	23.381	0	0	0	0	0	273.842	0	108.963	0	0	0	38.9402	0	0	0	0	0	0
P16455	0	0	0	0	0	0	0	0	50.714	0	0	0	0	0	0	0	0	0	0	0	0	0	0	7.79226	0	0	0	0	0	0	16.1091	0	0	0	0	0	0
P16562	66.6534	75.788	61.1834	59.0916	66.1035	111.08	23.0912	33.1014	66.1035	39.07	128.29	135.367	66.1035	144.65	125.876	87.7175	125.876	125.876	100.172	125.876	211.408	125.876	46.4884	68.1495	214.668	120.683	193.783	150.812	84.6395	13.6495	89.3909	77.5944	0	138.654	143.533	138.654	0
P16615	132.104	42.5722	176.937	86.5796	132.104	132.104	132.104	320.105	132.104	117.026	105.71	203.43	175.678	0	386.575	0	19.5686	0	0	0	0	19.5686	107.64	214.932	120.337	247.991	257.599	270.436	214.932	166.783	792.078	88.4529	0	625.072	0	0	0
P16662	158.248	185.798	128.274	249.206	203.49	203.49	169.109	203.49	738.406	200.685	238.69	235.954	295.559	0	0	229.833	14.9972	0	14.9972	0	0	0	272.333	389.717	320.927	1257.31	202.056	476.64	585.814	61.8171	188.119	388.258	0	0	0	0	0
P16671	0	0	0	213.813	0	0	0	0	0	0	0	0	0	0	0	434.187	621.513	0	0	0	0	0	0	63.2508	0	0	0	0	0	0	57.0813	0	0	0	0	0	0
P16870	2807.14	3121.37	4723.31	4227.04	1467.5	1581.63	2238.82	1788.86	1272.4	2439.2	10696	5867.58	1458.54	6762.38	963.058	4471.48	5533.41	3374.84	13507.9	6288.54	6817.85	19866.2	5313.28	4115.64	11543	2961.57	1491.57	3432.49	5491.42	4524.65	1130.86	8583.63	2133.69	2373.65	7648.7	3964.86	2640.53
P16871	83.0801	0	0	0	0	0	134.595	0	53.0828	0	0	53.0828	0	343.927	234.146	234.146	190.036	234.146	63.9199	234.146	234.146	481.658	116.041	85.2572	116.041	140.951	128.449	267.436	103.322	118.56	87.0424	47.7102	0	0	116.109	484.78	0
P16885	149.753	117.725	228.336	234.416	1113.86	287.496	128.995	354.06	247.288	261.659	149.71	190.349	237.227	62.972	219.965	338.413	129.539	310.39	81.8265	657.09	431.96	90.1888	82.2102	141.424	161.429	189.316	198.172	220.254	149.104	205.835	209.738	191.521	138.826	166.913	61.6553	195	7383.92
P16930	1294.32	655.933	632.053	1464.24	440.579	1033.54	863.461	400.876	2554.03	838.203	705.807	411.784	495.789	1492.29	6435.56	685.408	1045.34	289.072	607.953	609.837	1495.51	1052.34	671.431	571.505	433.889	765.419	890.119	907.393	898.826	699.383	635.632	987.109	1254.4	370.721	572.114	1125.65	4263.86
P16949	0	0	36.0004	0	0	155.972	0	55.3164	46.9637	0	0	69.3808	0	255.046	897.064	0	0	0	102.339	0	0	0	0	0	0	0	0	0	0	119.725	0	0	337.913	0	0	35.736	0
P16989	333.93	424.276	261.736	190.507	282.45	872.559	185.629	303.778	309.425	159.611	77.3819	325.007	131.573	683.963	485.718	2068.63	1278.42	201.962	185.995	485.718	485.718	69.3983	1457.83	710.496	575.678	316.311	337.018	253.572	463.811	303.739	500.084	257.35	679.151	634.444	634.444	270.644	634.444
P17050	2611.01	4353.78	4917.38	18904.6	5041.28	8803.53	6132.76	2319.71	3434.35	8367.72	5379.27	3697.26	6512.78	17885.1	17768.9	11759.5	22739.3	2834.14	8660.96	2261.51	4196.79	10930.9	3397.86	1185.14	1618.81	1327.74	361.461	695.834	1847.23	1919.56	2527.23	3216.55	2001.75	5897.44	7175.12	3781.19	4787.79
P17081	51.9401	38.8137	48.1819	38.8137	38.8137	31.472	47.8	7.661	21.2049	41.5781	9.49367	38.8137	38.8137	0	8.0494	58.6969	0	0	0	0	0	0	51.593	51.593	28.5437	95.6421	161.456	110.786	57.4512	45.7347	10.2357	17.2156	0	0	0	0	0
P17096	97.1022	0	94.6101	0	0	0	0	0	0	0	0	0	0	0	0	0	0	0	0	0	0	0	0	0	0	0	0	0	0	0	0	0	0	0	0	0	0
P17174	1893.92	1580.25	2013.63	2822.26	429.195	1779.9	1586.55	2370.48	2951.49	1923.25	1401.87	6148.11	1512.21	1540.99	1257.6	788.794	1638.36	782.331	1257.69	1756.75	1845.81	1490.69	1169.92	935.911	1408.83	1365.3	1664.95	1382.81	938.528	2900.51	1405.97	1665.64	2878.83	4835.14	940.86	3131.22	2860.51
P17181	55.1304	172.301	247.25	256.854	15.413	184.5	385.571	110.562	208.649	134.09	98.399	413.599	178.401	732.087	162.561	293.695	483.347	191.461	274.374	234.918	510.657	162.184	150.045	187.825	397.637	95.7819	411.856	573.859	57.7277	362.526	120.477	472.033	484.291	250.018	250.018	126.324	250.018
P17213	300.753	140.541	279.842	279.842	480.364	258.931	101.045	8690.75	459.108	1027.95	144.048	80.0665	279.842	63.3137	2998.62	0	0	0	22.5638	0	159.899	22.5638	134.49	88.7968	0	0	150.489	0	0	0	510.784	88.7968	216.824	65.9353	65.9353	47.5247	65.9353
P17252	666.915	206.577	311.547	278.499	194.991	254.452	201.941	342.386	313.842	398.832	231.726	219.07	577.564	511.383	351.609	199.604	351.609	370.823	44.9136	351.609	2496.97	152.124	214.413	341.157	237.545	367.081	222.747	530.052	410.732	246.317	179.43	431.18	654.245	537.186	270.351	537.186	537.186
P17301	0	0	68.5599	127.573	0	0	25.4286	53.5339	0	58.5647	0	0	163.572	60.249	60.249	53.0862	60.249	161.847	17.8382	60.249	60.249	102.258	17.6138	48.5378	48.5378	48.5378	48.5378	38.6493	49.9726	48.5378	155.231	48.5378	0	0	0	0	0
P17342	341.111	268.826	394.602	247.454	137.845	350.888	444.873	266.148	550.189	522.897	686.768	828.837	105.736	373.688	268.706	437.935	271.165	1505.94	415.426	188.059	267.602	162.846	895.325	635.764	1184.15	1006.81	1465.7	1679.52	858.976	617.011	622.392	1520.54	291.098	644.207	453.684	540.912	894.156
P17405	780.428	410.011	1476.17	2627.84	1416.78	1319.09	517.445	484.15	304.025	937.563	849.141	746.309	2932.22	480.17	1746.85	369.543	779.487	831.707	375.073	481.337	665.23	1379.24	511.712	908.179	520.697	556.181	697.449	708.113	1172.2	381.4	1076.44	559.689	1410.87	1086.91	1921.33	444.914	9175.06
P17540	515.316	515.316	607.915	844.01	515.316	515.316	85.0436	1651.38	674.964	515.316	507.331	149.992	366.981	267.404	2208.97	360.436	417.443	1299.44	474.45	417.443	417.443	294.45	396.3	772.33	296.926	1443.39	713.372	2257.19	1474.68	402.437	3549.76	825.531	3044.57	0	0	0	0
P17568	129.752	129.752	114.916	129.752	129.752	129.752	41.6412	123.636	131.924	147.35	129.752	129.752	240.253	0	0	0	0	101.574	0	0	0	0	81.4046	58.7807	100.231	130.776	97.8321	122.844	199.765	63.8674	155.136	100.231	0	0	0	0	0
P17612	95.6412	94.8506	124.372	227.515	125.013	350.726	50.2198	322.585	156.016	139.755	173.275	123.518	126.37	33.9893	66.8821	113.392	37.0725	73.7776	109.045	30.3704	59.9866	87.3994	112.684	103.755	182.599	118.136	78.5128	252.421	110.88	156.45	143.346	136.197	46.9792	46.9792	46.9792	35.5561	146.88
P17643	5520.99	169.248	259.731	99.305	139.697	476.088	240.438	81.403	136.255	143.138	91.8688	85.423	92.0575	206.021	312.43	214.537	182.62	206.021	121.067	206.021	307.784	78.3071	188.574	236.408	327.732	14876.4	346.923	274.749	215.157	276.714	135.55	292.899	210.808	0	0	0	0
P17655	406.166	336.99	735.829	477.56	117.865	350.085	247.713	755.08	350.038	165.837	131.231	441.759	416.756	190.229	245.358	373.502	515.779	435.833	328.962	408.769	405.932	382.213	293.7	412.225	318.665	448.45	556.006	576.793	331.017	419.729	1325.18	422.657	790.18	410.429	224.234	264.818	556.04
P17812	43.3544	0	39.7339	0	0	0	0	61.8234	58.1947	56.3217	0	0	37.1753	0	0	0	0	0	0	0	0	0	0	0	0	0	0	0	0	0	142.4	0	0	0	0	0	0
P17813	827.437	1132.1	1029.23	1469.31	1308.01	2284.86	5089.64	750.082	884.967	1310.29	1500.91	1433.77	756.864	3144.27	1033.45	1820.04	3521.47	1369.29	2626.89	1709.87	1983.32	2432.38	2518.28	1930.82	2348.81	1809.63	2727.15	2601.28	2003.06	1765.14	2261.43	1597.87	2994.78	3127.77	3704.24	3260.76	1031.3
P17858	606.436	680.346	547.243	571.063	298.344	273.556	288.896	1137.59	3025.03	1192.35	681.866	1467.37	779.506	323.162	355.607	297.141	358.547	219.77	427.083	487.495	275.863	396.72	1250.62	579.225	675.19	718.469	476.675	383.874	764.876	1519.75	1018.38	1073.79	362.63	5081.28	93.1451	364.86	363.745
P17900	29614	19116	34228	77499.6	92302.1	47071.3	22902.8	20731.4	7566.5	34409	40897.2	9232.05	40035.5	27942.5	214161	43266.4	97393.6	32961.9	39220.8	62108.4	43016.4	91551.9	21245.8	35459.4	3337.81	19854.1	4827.19	21571.1	14735.7	3488.32	21432.6	6403.45	120342	79105.2	96518.9	45075.1	128988
P17927	882.265	471.403	705.263	224.636	567.764	255.384	352.724	1046.77	887.059	1791.61	1512.06	558.979	883.61	82.6593	269.313	621.074	219.152	1616.58	216.959	1163.47	308.654	193.412	1223.34	1924.95	1914.12	2681.77	936.217	1870.07	3927.42	938.258	1101.26	901.309	327.147	2243.66	708.275	431.412	569.843
P17931	568.447	1589.03	1119.26	1748.32	3178.76	1749.29	1948.77	1089.25	949.258	594.262	1000.81	1340.77	711.752	2250.2	3395.99	693.885	2185.27	1727.06	1781.96	2545.5	1760	1162.13	711.568	1170.94	1728.66	1342.64	1171.02	1900.85	835.05	3532.95	2817.15	2264.95	1543.24	8443.11	840.253	2238.65	3385.77
P17936	738.748	1013.59	1536.25	555.593	1180.26	1213.38	896.84	370.976	1036.47	569.888	832.245	1182.35	542.674	15600.9	64513.1	4431.83	36145.5	1353.17	1061.73	10262.5	12528	5164.31	1176.54	1110	1224.64	977.094	1386.34	874.38	1348.99	685.058	13677.2	1831.62	812.274	4619.07	603.23	525.582	37742.8
P17980	716.246	392.078	565.686	366.514	477.99	276.573	270.609	870.091	1369.41	626.796	494.661	415.787	503.422	142.843	587.771	206.51	142.913	299.703	184.981	163.947	129.932	141.263	526.874	516.437	258.881	833.457	498.497	797.183	607.324	589.606	2024.33	415.722	202.476	190.588	189.43	190.588	190.588
P17987	919.934	409.531	663.336	593.8	496.313	368.599	577.651	1222.43	1986.25	1016	709.333	955.124	997.36	441.131	421.957	256.601	310.898	265.281	297.173	186.436	248.225	261.036	728.401	602.254	391.938	516.643	637.01	791.284	779.132	652.356	2314.66	710.793	509.791	4550.11	231.893	166.778	790.274
P18054	541.879	0	216.097	0	0	0	0	379.467	0	374.474	0	0	0	101.492	280.361	0	0	0	140.094	0	0	0	41.5451	333.414	111.83	333.414	1244.27	1146.17	333.414	333.414	2992.54	20.6725	548.226	0	0	0	0
P18065	3853.01	3548.09	6141.09	1150.11	4691.63	5650.51	3806.92	6492.15	5590.26	2000.23	4541.29	6059.81	2726.27	3116.95	6870.36	4008.06	1590.42	8749.95	2907.79	1904.62	5398.73	1237.65	10230.1	11778.5	5395.57	10374.7	13022.5	14713.2	14564.7	7640.56	5515	6959.23	3147.98	14473	4477.7	1392.81	4613.82
P18077	35.2165	9.6872	10.7226	0	0	0	0	47.8976	0	0	20.2293	0	0	230.818	553.781	54.1504	0	0	81.6054	0	0	0	183.772	183.772	100.488	134.729	217.971	183.772	276.993	292.003	122.553	183.772	0	0	0	0	0
P18084	0	0	39.4612	0	0	0	63.4961	29.422	0	18.0584	0	18.0584	0	268.112	0	0	290.133	44.7068	0	0	66.1914	0	157.916	157.131	119.792	85.3156	198.616	83.8637	44.7903	119.792	119.708	119.875	0	0	21.0747	0	0
P18085	298.309	175.422	293.996	289.69	408.053	246.274	221.507	699.245	254.175	428.762	397.133	335.034	384.293	164.337	635.715	276.559	377.292	279.274	484.076	161.419	179.289	277.916	249.384	330.773	276.844	632.372	509.021	892.214	467.174	202.35	1055.54	221.959	663.032	464.094	157.076	265.155	711.258
P18124	203.206	95.134	294.996	240.889	261.738	69.7024	186.7	384.077	202.014	279.23	295.072	145.988	146.225	57.1973	221.419	151.73	151.73	124.902	178.559	151.73	16.6142	194.323	245.765	174.629	261.211	211.238	389.433	227.933	334.782	507.004	3251.02	221.676	257.135	178.989	178.989	178.989	144.724
P18206	743.545	372.767	795.572	318.37	371.763	327.735	274.425	1188.2	307.556	526.712	261.939	354.243	367.859	159.12	1964.55	265.525	174.693	707.742	226.87	336.947	220.15	263.634	153.11	240.285	236.7	176.533	585.358	259.318	280.084	434.082	857.879	196.938	1083.03	2031.07	261.846	393.16	1332.16
P18428	4713.54	1368.67	2548.85	2120.56	12200.3	1026.92	623.545	6215.04	1201.63	10366.9	3756.6	1750.31	18860	378.883	1541.25	375.091	3191.45	3513.18	2153.85	1392.54	532.172	2517.48	944.979	6028.37	749.391	1524.04	1531.8	1930.75	2564.28	313.26	873.473	1971.04	4609.78	29139.5	2271.35	983.339	6903.91
P18433	37.6966	0	40.7305	394.644	0	0	0	139.44	0	247.237	142.719	37.6966	0	0	0	0	0	0	0	0	0	182.036	22.7277	162.72	71.9898	547.286	71.9898	42.184	93.921	43.1925	149.778	50.0586	0	0	47.2195	301.125	0
P18510	1263.07	133.259	1073.2	547.957	401.74	1790.13	574.208	1363.11	350.025	675.971	607.317	148.686	275.267	1957.29	9499.11	201.795	2434.74	1961.3	1607.09	3956.69	446.5	515.76	228.708	371.135	425.042	423.683	1698.91	316.346	510.319	1279.39	1943.4	262.387	7182.42	4240.05	875.179	1297.69	10371.1
P18564	0	0	21.0783	0	0	0	0	0	13.5301	9.97371	0	0	0	81.4163	0	0	0	0	30.9157	0	47.3743	0	64.2916	58.5053	58.5053	58.5053	58.5053	73.3964	72.7717	25.6556	39.8242	55.9424	0	0	0	0	0
P18583	0	0	0	0	0	238.868	0	0	0	0	0	0	0	0	0	0	0	0	0	0	0	0	0	0	0	0	0	0	0	89.1254	80.3862	0	0	0	0	0	0
P18621	112.734	112.734	133.689	112.734	112.734	112.734	60.8328	340.81	105.892	105.2	122.087	185.33	100.075	188.218	2132.56	0	0	131.205	0	131.205	0	0	162.543	75.8241	119.483	128.003	229.806	162.543	214.52	320.505	602.244	26.6726	219.855	2189.81	0	0	0
P18627	0	173.857	0	0	0	0	0	0	152.281	0	241.984	397.514	0	669.321	501.466	256.351	869.967	501.466	288.309	655.428	501.466	347.504	239.08	0	431.43	0	152.828	0	0	0	0	484.444	0	0	0	0	0
P18669	1946.2	1048.87	1353.06	1251.23	660.423	1517.34	1743.81	2982.08	2294.41	1574.44	972.429	1805.2	948.958	2171.39	2041.78	558.01	586.296	1446.41	806.362	1085.78	724.607	930.812	1011.92	1134.41	947.576	1946.99	2070.37	2333.22	2385.77	2274.15	4820.71	1051.3	1992.25	1198.37	572.612	941.856	4598.07
P18827	3706.02	3443.69	5476.32	3663.7	5733.55	6156.23	5182.63	1251.87	4802.7	2734.22	3158.9	1575.53	3662.28	36669.2	55806.4	25311.5	114949	30392.7	15871.8	36094.4	27328.5	46455.2	12441	20485.4	35588.6	21161.4	821.211	28117.4	8051.42	32749.1	12228.2	18377.7	48855.6	1877.85	2721.21	7501.79	1316.21
P18850	178.459	0	531.368	0	0	0	0	275.916	0	589.134	659.978	178.459	0	0	0	0	0	0	239.523	0	0	0	324.687	567.411	469.39	1072.39	921.632	926.63	1052.56	165.925	928.225	700.467	0	0	599.388	598.033	0
P18859	220.523	37.7292	226.064	179.047	107.997	107.997	124.04	91.954	55.7472	71.4753	70.7377	107.997	164.125	396.91	587.196	119.014	381.247	257.911	332.394	356.82	356.82	356.82	69.8676	146.429	234.138	143.024	146.429	138.421	220.19	275.138	182.501	113.476	802.093	802.093	1414.95	802.093	549.56
P19012	401.663	315.34	999.946	83.2665	1350.92	344.612	1684.67	1600.61	1035.33	620.577	574.718	584.372	817.136	855.934	2278.62	993.329	855.934	883.111	855.934	597.088	828.757	468.053	501.783	917.734	682.682	1768.07	512.813	160.442	115.208	2219.51	999.379	170.266	1566.09	1253.96	347.205	1253.96	1253.96
P19013	3756.29	1335.28	6960.65	7613.97	6019.45	1536.04	1187.74	25939.2	13239.1	16273.8	3649.33	1856.35	290.817	3521.23	9623.55	516.793	1408.69	2633.55	1669.13	475.03	729.972	279.516	6708.57	3323.93	15455.6	1658.23	29629.9	4447.26	1788.25	33769.2	55656	6714.31	19817.4	2591.41	113.608	247.789	1419.6
P19021	647.22	1043.65	1496.7	787.276	2340.45	580.81	611.899	1429.9	1424.69	1674.53	1379.06	2497.26	937.269	592.635	1090.53	965.797	1814.68	1024.51	898.804	3221.83	2278.25	1049.3	1329.46	1059.54	1450	375.16	1309.39	561.816	1636.95	1567.14	583.077	1871.61	1050.7	667.169	2613.02	1961.66	1344.33
P19022	7021.42	5679.39	7671.95	13831.9	4524.34	31823.5	13757.4	2984.72	3309.86	5334.97	5406.19	7005.55	2404.03	27724.9	4129.95	15362.8	45123.2	10548.2	21394.7	9169.5	8902.23	16620.7	8210.76	10253.7	9761.45	4618.3	5050.02	11951.2	7776.66	7992.07	5546.48	9137.3	21641.4	7102.28	15960.7	13546	17498.4
P19075	0	0	0	0	0	8.83757	0	0	0	0	0	0	0	0	0	0	0	0	0	0	0	0	0	0	0	0	0	261.473	0	0	0	0	0	0	0	26.9339	0
P19086	0	0	0	0	0	0	0	0	0	60.8653	70.4187	0	0	0	0	879.815	0	0	0	0	0	0	145.526	145.526	80.6814	145.526	145.526	145.526	536.446	195.168	145.526	65.7178	0	0	0	0	0
P19256	189.804	199.497	125.087	199.497	199.497	152.005	661.539	151.137	226.178	290.827	177.873	339.358	202.678	647.509	352.016	2002.86	385.034	277.231	1532	385.646	1472.39	435.087	248.576	264.936	205.412	297.115	107.245	211.12	479.154	329.205	87.4279	82.5371	0	0	0	216.443	0
P19320	840.972	3350.82	1329.48	11053.4	8304.79	3155.63	1457.59	1781.11	539.864	2472.62	4982.33	1034.4	5792.75	2471.55	5591.8	1416.37	2596.65	1739.45	10079.3	29823.9	5121.27	1364.96	1395.13	3452.93	920.782	939.696	773.523	2254.75	353.098	439.348	958.575	823.304	5678.51	9164.33	3739.42	3756.47	2541.95
P19338	158.138	65.2849	155.462	278.356	98.921	29.416	22.7079	273.086	91.8885	191.438	67.0312	105.954	40.9162	165.235	318.273	104.76	104.76	104.76	66.5695	104.76	104.76	103.923	59.7846	71.1218	180.984	71.1218	82.459	37.7652	55.3831	249.342	366.549	54.4979	238.862	0	0	0	0
P19367	36.4795	92.0184	138.901	132.076	138.901	138.901	156.456	346.027	99.4451	215.622	187.503	71.018	225.718	79.207	39.8575	0	0	290.064	165.727	0	0	39.8575	56.8353	165.202	77.134	77.134	152.102	52.6891	52.4398	244.565	259.689	59.194	0	0	0	0	101.005
P19397	99.9305	20.147	89.3193	89.3193	89.3193	89.3193	89.3193	661.952	188.256	153.302	78.7082	23.6202	75.2454	64.5727	69.7557	0	0	71.4634	0	0	0	0	70.4364	39.0044	0	0	0	0	54.4289	0	55.9285	0	59.1562	0	0	0	0
P19404	1207.22	305.214	560.747	742.073	534.045	170.102	227.871	524.422	213.255	469.738	383.065	272.173	694.952	67.4237	86.6835	302.527	1032.42	452.568	461.115	302.527	302.527	114.135	190.436	267.798	185.039	273.104	64.9251	174.386	326.218	649.818	1203.35	232.395	55.0088	55.0088	0	77.8587	0
P19438	297.543	881.7	561.96	284.451	2494.22	758.652	489.254	95.0958	320.246	198.306	133.275	149.788	568.584	388.711	3150.01	310.332	2718.93	586.429	597.765	719.552	442.056	499.977	371.64	523.216	350.128	934.682	551.484	1353.78	253.216	253.263	632.364	223.543	655.783	127.611	310.02	1089.34	1757.4
P19440	17843.4	17325.6	14328.5	18375.6	6336.9	6261.14	13195.9	5778.87	15288.9	17737.1	11710.1	18708.2	15766.8	13335.8	13369.1	8697.92	9501.43	8483.01	8532.61	6265.51	11320.9	7854.31	26226.5	18733.4	15445.5	12168.7	10345.8	6890.59	17285	15732.7	9683.46	18991.2	9095.06	9000.88	8148.9	2726.66	9699.63
P19525	0	0	47.4816	0	0	0	0	128.639	43.6967	63.2516	69.0053	0	0	0	0	0	0	59.9099	0	0	0	0	56.0632	56.0632	56.0632	71.8891	70.3384	56.0632	34.5393	35.5682	126.352	18.5334	0	0	0	0	0
P19623	79.9581	36.1636	79.9581	129.903	79.9581	79.9581	79.9581	111.08	52.277	99.5666	79.9581	63.844	79.9581	0	164.83	0	510.636	0	0	0	0	0	87.0253	87.0253	87.0253	20.7909	59.1144	87.0253	87.0253	123.457	522.359	87.0253	246.93	0	0	0	0
P19652	14802.2	3106.36	2275.18	14571.5	25986.1	3515.74	5606.86	1420.07	844.677	4978.49	6645.87	1682.25	17502.8	5221.84	49056.3	4372.24	25826.8	29730.5	23398.1	103341	7369.41	21427.6	4908.95	10678.4	2050.82	5923.98	2110.49	5569.78	2721.72	863.663	3604.04	1901.59	9765.08	33383	13751.7	17611.9	36239.2
P19784	108.563	92.6754	33.5842	92.6754	92.6754	92.6754	92.6754	96.8415	112.606	104.015	84.3776	78.0903	88.5093	0	0	0	0	0	0	0	0	0	48.1486	97.269	97.269	97.269	97.269	194.484	77.9144	121.086	194.388	58.2942	0	0	0	0	0
P19801	1030.17	2061.76	1022.44	1146.58	769.578	736.595	942.715	1528.87	1098.11	1847.74	2628.79	1145.97	570.596	468.956	305.049	881.323	704.652	2503.39	1385.38	2812.45	2472.14	1365.76	1822.45	1413.2	2154.51	777.429	1016.09	1286.42	2878.11	536.991	2986.95	3248.96	1043.42	4117.75	2846.88	1104.44	1317.86
P19823	4511.64	498.79	309.732	11200.8	5510	809.665	779.917	1704.21	1345.31	2626.91	352.794	1058.45	460.369	551.743	292.499	528.962	1046.55	990.644	413.093	2258.63	1070.63	3014.9	606.701	1392.74	729.67	203.827	1138.4	443.373	3409.24	919.028	1323.27	871.905	1381.01	5119.09	1716.42	463.044	3766.86
P19827	3158.17	1251.97	512.97	940.688	1481.27	2709.28	1028.27	596.21	756.901	875.949	486.843	285.66	261.12	1715.51	3127.28	2457.13	1015.23	1058.32	1118.42	475.9	684.294	742.516	615.387	1631.32	491.151	1287.72	1778.31	1394.65	2644.28	521.963	834.576	655.799	2108.26	1231.18	1634.69	853.013	1443.47
P19835	3419.96	21918.7	5379.34	2516.65	1443.44	18720.5	9432.22	3245.09	8352.77	5786.6	12719	10396.8	2960.39	14242.5	10966.5	15351.8	7536.15	5272	7426.65	10553	24488.6	6859.4	10028.4	9163.48	10888.8	7223.64	24048	9472.59	5582.81	14735.2	3140.76	15441	9574.52	1893.53	11451.3	6409.52	7052.34
P19838	0	0	0	0	0	0	0	22.2291	0	0	0	0	0	0	0	0	0	0	0	0	0	0	0	9.23133	0	0	0	0	0	0	142.241	41.3603	0	0	0	0	0
P19878	119.059	58.8251	0	0	0	0	0	432.718	149.173	199.494	0	44.2224	0	0	183.448	8.66869	0	0	0	0	0	0	30.5642	0	0	0	26.0594	0	0	0	118.144	0	1819.17	0	0	0	0
P19957	960.159	1303.2	313.179	257.437	567.406	932.683	178.723	1824	821.634	308.113	69.8145	827.571	124.162	1593.78	2552.64	521.954	6.54565	2221.21	1017.85	386.693	767.428	493.435	206.696	87.5243	1203.36	1111.55	431.356	375.676	302.631	1579.06	1685.77	195.973	1096.01	1955.24	1471.09	512.813	1526.33
P19961	4339.76	3683.72	397.079	1122.63	918.769	3520.47	1024.63	390.788	3454.12	3709.49	2162.58	5969.74	2030.83	1045.2	6507.69	1481.7	520.014	779.796	1197.72	6208.6	6614.97	1474.06	7145.59	1064.78	2497.38	2651.81	1028.41	4306.23	1709.72	2183.17	706.559	2926.17	4507.76	841.468	2194.6	2385.67	7313.3
P19971	831.693	283.458	1226.85	304.547	582.142	2199.03	1034.28	1543.68	417.805	1608.62	524.325	558.757	410.815	382.829	536.648	268.424	455.418	2714.64	414.073	673.547	323.357	1166.85	386.242	473.272	2451.58	220.861	566.221	263.398	235.794	805.776	1984.69	695.901	6928.13	6916.57	2189.84	1241.43	14146.1
P20020	38.5007	46.5406	36.9528	52.5343	46.5406	46.5406	46.5406	75.6771	33.7894	68.3461	46.5406	40.5469	52.6578	0	0	91.7867	0	0	0	0	0	0	93.9177	150.925	598.87	135.39	29.954	8.19451	96.6729	282.138	178.074	37.1667	0	0	0	0	0
P20036	220.717	109.678	340.951	618.603	1042.93	274.092	301.666	163.825	106.493	267.298	190.319	75.4734	204.198	130.509	284.347	67.2392	95.5275	181.504	161.328	188.369	100.477	481.527	152.198	153.702	152.198	250.354	153.941	308.951	130.448	87.1346	94.6349	69.6741	289.497	312.738	335.98	268.396	9601.6
P20039	0	0	335.705	1637.04	0	0	0	0	0	513.401	0	0	0	0	563.926	0	0	0	0	0	0	0	0	430.954	0	0	0	0	0	0	0	0	0	0	480.904	0	0
P20042	86.735	54.1514	77.2363	86.735	86.735	77.1136	76.3334	268.825	130.574	106.54	91.459	162.272	20.372	827.02	193.626	0	0	0	0	0	0	193.626	216.094	103.899	172.213	140.389	350.623	258.21	193.41	207.134	458.706	178.219	0	0	0	0	0
P20061	0	32.249	0	0	0	141.536	0	74.8955	0	0	65.7929	0	0	135.911	408.76	115.732	125.822	125.822	332.653	125.822	105.039	108.948	51.4418	67.6762	46.4132	67.6762	67.6762	67.6762	67.6762	67.6762	322.406	164.054	0	0	335.828	0	0
P20062	601.185	994.252	1329.3	763.1	636.095	1702.97	750.665	460.677	553.144	647.336	694.3	671.688	421.942	407.312	1740.06	1213.1	458.14	880.786	710.74	784.009	583.364	344.719	829.206	1057.09	519.531	1269.95	1862.94	1445.41	979.591	519.17	554.344	806.496	1193.08	618.385	1268.86	1327.11	2128.38
P20073	3833.89	1052.99	2367.54	538.844	472.832	743.852	412.553	942.38	1359.25	804.127	577.596	565.332	1246.99	157.074	778.108	581.7	154.315	702.655	816.283	365.432	444.709	499.118	709.391	1103.35	878.381	3857.35	886.174	1125.01	923.249	395.905	804.761	749.618	1051.02	906.428	653.736	761.834	2610.47
P20138	264.04	609.514	737.22	984.548	423.565	1366.54	2923.03	292.214	1182.44	466.817	849.756	627.334	226.094	2044.17	558.42	953.254	1532.89	216.522	857.517	824.163	833.316	1079.22	1505.7	718.146	1780.19	451.299	1319.59	1168.06	773.729	1728.57	427.258	2187.71	809.248	809.248	1147.84	671.886	809.248
P20142	1450.44	156.435	154.953	1052.66	4360.7	290.424	79.4118	151.643	417.18	832.234	543.935	264.467	925.369	287.672	1489.73	717.614	1069.7	2509.05	1594.67	6835.58	2091.19	4127.68	840.889	255.459	1132.71	985.306	52.1819	272.948	272.948	238.711	396.386	243.919	41633.3	15469.9	5973.67	4266.89	8857.53
P20151	0	0	0	167.343	0	0	0	591.812	0	0	1178.47	0	159.234	0	0	288.39	0	0	308.648	0	0	506.365	143.782	554.333	1134.87	194.131	554.333	1523.43	844.209	554.333	554.333	264.457	0	0	0	0	0
P20160	9459.36	6418.37	2931.6	136.801	3200.25	2317.65	1127.83	48306.7	7077.05	6418.96	2662.95	1192.14	429.19	294.926	65380.2	951.681	951.681	141.135	742.055	951.681	1482.01	1161.31	922.616	377.612	410.194	410.194	1763.03	504.379	366.572	188.154	6827.31	397.949	429.544	1342.6	1342.6	2185.72	1342.6
P20231	67.7332	61.9541	0	0	0	0	152.708	0	103.564	0	0	0	0	131.502	302.451	302.451	373.641	191.093	467.117	231.26	455.108	302.451	0	99.4648	0	79.6908	0	0	99.5223	0	39.2911	0	78.5024	0	0	0	0
Q15661	67.7332	61.9541	0	0	0	0	152.708	0	103.564	0	0	0	0	131.502	302.451	302.451	373.641	191.093	467.117	231.26	455.108	302.451	0	99.4648	0	79.6908	0	0	99.5223	0	39.2911	0	78.5024	0	0	0	0
P20292	0	270.8	0	0	0	0	144.996	2120.18	560.086	793.043	166.621	0	0	0	0	0	0	0	0	0	0	0	66.3433	0	0	0	0	0	0	131.615	442.185	0	0	0	0	0	0
P20333	1125.88	571.733	2274.09	366.558	877.755	2365.1	1571.58	603.42	282.578	569.39	1270.36	516.843	1851.46	5381.62	2902.15	1785.56	14905.7	2867.94	5281.86	3060.6	3547.71	7195.99	1497.61	839.12	1487.05	2981.34	777.471	1531.58	1231.54	536.624	678.122	498.785	3398.84	1505.48	2454.8	2472.96	2480.23
P20337	0	0	0	188.074	0	0	0	102.985	0	0	289.009	0	191.403	0	0	108.146	0	0	219.213	0	0	221.188	76.4795	76.7976	118.993	114.465	118.993	428.047	123.521	118.993	118.993	151.144	0	0	184.772	0	0
P20338	300.148	238.192	320.172	366.434	292.168	512.736	281.451	118.815	173.888	219.781	418.818	191.25	378.709	248.272	343.701	473.21	791.136	270.37	285.983	149.38	446.725	401.42	236.111	300.779	320.247	241.359	346.918	412.757	222.197	313.635	358.994	341.958	495.202	495.202	727.834	437.889	495.202
P20339	903.878	1620.95	2223.51	1555.55	1396.72	1938.3	1485.55	1637.49	1901.22	2999.75	2625.14	2326.4	2679.69	1676.51	1104.19	2617.85	1364.61	1284.19	1193.63	790.38	1438.06	862.661	2453.58	2833.39	2502.21	937.398	1708.5	1499.4	2455.01	2754.27	3585.05	2349.54	735.768	1060.23	1060.23	1596.75	1060.23
P20340	199.735	239.666	220.423	207.569	216.436	301.953	128.296	666.731	204.255	212.449	307.382	196.445	244.196	359.765	1748.11	167.617	266.354	310.508	191.034	266.354	174.758	266.354	222.125	155.04	295.155	232.263	416.278	652.803	204.689	404.329	824.234	331.234	591.517	957.211	774.364	191.127	1472.66
P20472	280.728	240.444	295.74	348.437	548.403	830.422	229.686	207.57	97.3641	111.076	107.306	379.072	108.377	662.255	1128.49	553.714	3295.44	221.192	226.179	277.322	196.91	120.401	94.3093	170.943	275	254.609	483.895	190.746	172.434	667.686	204.081	334.078	871.798	694.309	483.602	516.819	3585.43
P20591	0	67.8836	166.889	0	0	291.476	0	143.262	155.627	147.236	0	67.8836	0	295.978	295.978	135.037	362.911	433.641	295.978	280.698	295.978	295.978	167.955	167.955	167.955	119.289	151.942	183.968	235.623	167.955	301.654	69.2108	497.137	1662.82	581.718	525.637	553.678
P20594	0	0	0	0	0	0	340.64	39.4499	87.1728	86.2705	0	39.4499	41.4553	215.503	0	105.739	0	187.481	0	0	0	0	142.516	144.496	142.516	165.243	102.983	187.976	142.516	142.516	83.988	101.324	125.24	0	0	54.0326	0
P20618	616.391	313.654	452.352	305.075	475.965	323.035	304.325	841.202	682.524	624.163	441.173	406.434	356.892	225.813	615.207	234.784	234.784	308.058	216.279	234.784	315.661	89.1524	347.562	297.681	229.175	201.52	194.688	286.797	365.004	616.085	1079.8	218.256	614.011	473.965	333.92	154.166	1209.19
P20645	0	0	0	205.687	0	0	0	0	0	0	0	0	39.297	0	0	0	0	0	68.3272	0	0	0	0	168.499	0	0	0	0	0	0	79.5916	125.316	0	0	0	0	0
P20674	464.802	160.511	116.617	1356.17	318.256	318.256	375.334	318.256	318.256	231.652	252.623	318.256	398.342	1060.91	436.349	675.273	1128.25	899.976	899.976	899.976	899.976	899.976	223.092	188.987	534.659	8.12847	188.987	140.351	14.2819	501.501	467.775	154.882	1141.62	0	0	197.219	0
P20700	195.61	122.899	242.528	130.853	351.949	831.409	218.651	928.755	241.693	365.787	122.536	55.4762	124.066	128.603	200.429	128.603	381.67	128.54	128.603	128.603	128.603	78.9061	133.233	71.7003	67.7251	109.14	186.352	54.7905	205.983	205.297	436.268	60.5773	745.398	8638.54	1298.94	82.2366	136.083
P20711	2237.01	2016.27	1047.64	1497.61	943.451	663.544	1927.25	1233.06	7494.05	1347.98	1782.45	2722.83	1660.6	280.158	820.63	400.141	732.717	338.331	541.582	580.712	614.255	730.198	1946.13	1128.9	594.17	433.613	1588.01	1122.97	1770.58	1265.49	848.985	2001.01	1080.6	4450.7	861.142	883.741	1192.8
P20742	0	0	0	0	327.338	0	0	87.0067	0	121.28	0	0	0	0	0	0	0	0	0	0	0	0	0	0	0	0	275.447	0	0	0	0	0	0	0	0	0	939.82
[truncated: 3,861 more rows]
