# Supplementary material for: Immune suppression in the early stage of COVID-19 disease
Source: Nat Commun. 2020 Nov 17;11:5859. doi: 10.1038/s41467-020-19706-9 (PMC7673112; doi:10.1038/s41467-020-19706-9)
Supplement: Supplementary file 12 — Supplementary Data 9 [file 41467_2020_19706_MOESM12_ESM.xls]

## Sheet: Supplementary data 10
Supplementary Data 9. Normalization of Double Boundary Bayes (DBB) imputated data from supplementary data 9
	Dis-10	Dis-11	Dis-12	Dis-13	Dis-1	Dis-2	Dis-3	Dis-4	Dis-5	Dis-6	Dis-7	Dis-8	Dis-9	Cov1	Cov11	Cov2	Cov3	Cov5	Cov8	Cov-Y1	Cov-Y2	Cov-Y5	Health1	Health10	Health11	Health2	Health3	Health4	Health6	Health7	Health8	Health9	Cov10	Cov-Y12	Cov-Y36	Cov-Y43	Cov-Y8
A0A024RBG1	-6.24598	-6.43467	-6.20172	-6.44944	-7.67171	-6.46038	-5.57637	-9.30784	-9.81419	-6.22307	-6.76437	-6.03621	-6.62613	-8.72546	-6.68962	-5.78837	-7.68884	-4.55086	-6.9643	-7.50921	-6.92369	-7.97914	-6.40521	-5.55309	-6.13579	-5.33696	-2.79615	-3.45669	-8.67789	-5.28111	-5.64446	-6.27336	-8.78499	-8.35199	-7.71247	-7.54581	-3.94181
A0A075B6H9	-2.01212	-2.20081	-1.96786	-3.29142	-3.19055	-3.52421	-1.30131	-2.02534	-1.06027	-5.25499	-2.09525	-2.23405	-2.39227	-4.73224	-2.12879	-1.41064	-3.86502	-4.39397	-2.96074	-0.118599	-1.69956	-0.568157	-3.42538	-3.38866	-3.66449	-3.17253	-2.49758	-3.25828	-3.09417	-4.59814	-5.10988	-3.4482	-2.1589	-1.46791	0.241641	0.806374	0.46049
A0A075B6I0	0.600721	-0.476497	1.35019	1.06105	1.51365	-1.20911	0.137661	0.274685	-0.731827	0.511678	1.06839	-0.701453	0.936	-2.14292	-3.32147	-0.685	-0.361758	2.2147	0.895839	1.51236	-0.451233	1.65741	-2.16637	0.79403	-7.09335	-3.89537	-4.82848	-1.11236	-3.54868	-4.02267	-5.83918	0.0232759	-0.592372	0.802443	1.70869	1.479	-1.88619
A0A075B6I1	-3.59588	-5.37746	-3.55163	-4.33355	-3.69142	-3.81029	-3.71733	-3.6091	-3.42381	-3.31651	-4.51273	-3.81781	-6.01642	-18.3731	-18.3731	-5.57803	-18.3731	-3.72997	-18.3731	-18.3731	-6.67097	-18.3731	-18.3731	-18.3731	-18.3731	-1.94415	-18.3731	-2.94874	-18.3731	-6.71881	-18.3731	-18.3731	-1.79835	-18.3731	-18.3731	-18.3731	-18.3731
A0A075B6I4	-5.93797	-18.3731	-4.45359	-18.3731	-3.81891	-2.88183	-6.16772	-5.46586	-18.3731	-18.3731	-4.86889	-18.3731	-18.3731	-18.3731	-18.3731	-4.91391	-18.3731	-2.36189	-18.3731	-18.3731	-18.3731	-18.3731	-3.58851	-4.64181	-5.2245	-4.42568	-3.94307	-3.05531	-5.81535	-7.8903	-4.73318	-5.22807	-3.64815	-3.01185	-2.51421	-1.26741	-2.94852
A0A075B6I9	-1.98112	-1.95937	-2.18333	-0.324262	1.37964	-2.88902	-0.817644	-2.75858	-3.31197	-2.73968	0.577604	-4.67306	-1.57807	-5.87039	-3.16042	-5.44445	-4.15965	-2.67946	-2.36712	-2.06234	-3.90192	-2.23413	-3.82082	-18.3731	-18.3731	-18.3731	-18.3731	-18.3731	-18.3731	-18.3731	-18.3731	-18.3731	-0.0759185	-4.017	0.0437075	-2.66719	-5.15087
A0A075B6J9	-0.021278	0.19896	0.48579	1.07315	1.67215	0.116489	-0.751707	-1.35922	-3.06311	-0.576115	0.192172	-1.49294	1.29094	0.547386	1.11268	0.0349916	1.34219	-0.557902	-1.12706	1.33622	-0.0413335	0.469117	-0.767438	0.150949	-0.250303	-1.18621	-2.67137	0.796382	-3.74059	-0.867693	0.261441	-0.554027	1.3108	-0.10456	0.246851	0.941663	-3.24483
A0A075B6K0	-3.97465	-18.3731	-18.3731	-18.3731	-18.3731	-18.3731	-18.3731	-18.3731	-18.3731	-18.3731	-18.3731	-18.3731	-18.3731	-5.27555	-18.3731	-18.3731	-18.3731	-18.3731	-5.22802	-18.3731	-18.3731	-1.19527	-18.3731	-4.32668	-18.3731	-18.3731	-18.3731	-18.3731	-18.3731	-18.3731	-18.3731	-18.3731	-18.3731	-18.3731	-18.3731	-18.3731	-18.3731
A0A075B6K2	-1.13885	-3.59733	-3.36438	-4.27145	-4.76263	-3.62304	-3.63838	-3.42185	-3.23656	-1.5671	-3.80878	-3.63056	-6.60295	-18.3731	-18.3731	-18.3731	-18.3731	-1.72745	-18.3731	-2.39745	-18.3731	-2.66528	-18.3731	-18.3731	-18.3731	-18.3731	-18.3731	-18.3731	-18.3731	-18.3731	-18.3731	-18.3731	-5.7225	-18.3731	-18.3731	-18.3731	-18.3731
A0A075B6K4	-1.91046	-0.447156	0.7571	0.0430536	1.92443	-0.665197	-0.133969	-1.75955	-2.57524	-1.9805	-2.15009	-1.94959	-1.13164	-1.2245	-3.74374	-1.53422	-0.496599	0.789566	-1.32756	0.312492	-0.967067	0.450714	-2.23969	-0.697976	-1.93559	-0.993385	-0.621291	-0.00586738	-1.01273	-3.29867	-4.93408	-2.25184	-0.0502895	0.139222	0.257993	-0.399887	2.86718
A0A075B6K5	-1.7138	-4.08065	-3.1769	-1.94669	1.93759	-3.22165	-4.38418	-2.27396	-2.64996	-1.4825	-3.79114	-3.68516	-0.575651	-4.0696	-0.85228	-4.31217	-3.30542	-0.26745	-4.26059	-0.92878	-3.72094	-1.18446	-2.14347	-2.90681	-4.97947	-2.86746	-3.48447	-3.56078	-3.29288	-3.75207	-1.34251	-4.28254	-0.0338667	1.24294	-1.35065	-1.47647	-0.225408
A0A075B6K6	-4.50365	-18.3731	-18.3731	-4.20007	-3.43031	-18.3731	-5.05917	-18.3731	-18.3731	-18.3731	-18.3731	-18.3731	-4.6012	-7.09854	-18.3731	-18.3731	-18.3731	-2.13225	-18.3731	-18.3731	-18.3731	-18.3731	-18.3731	-6.63191	-5.35832	-18.3731	-18.3731	-18.3731	-5.8051	-18.3731	-18.3731	-18.3731	-5.40119	-18.3731	-5.54132	-18.3731	-18.3731
A0A075B6P5	-0.650689	-2.53157	1.55898	-2.06643	0.225317	-0.54656	-0.897156	-2.91972	-3.05858	-0.221863	-0.577216	-3.92397	-0.830353	-2.91231	-1.43628	-1.8398	-1.91475	0.189368	-2.23079	0.144086	-4.04422	-0.567628	-0.841143	-1.76524	-2.75728	-1.78774	-1.88949	-1.47214	-2.89999	-4.32037	-0.724828	-4.11457	0.26211	-1.12153	-3.78171	-1.60461	-1.93318
P01615	-0.650689	-2.53157	1.55898	-2.06643	0.225317	-0.54656	-0.897156	-2.91972	-3.05858	-0.221863	-0.577216	-3.92397	-0.830353	-2.91231	-1.43628	-1.8398	-1.91475	0.189368	-2.23079	0.144086	-4.04422	-0.567628	-0.841143	-1.76524	-2.75728	-1.78774	-1.88949	-1.47214	-2.89999	-4.32037	-0.724828	-4.11457	0.26211	-1.12153	-3.78171	-1.60461	-1.93318
A0A075B6Q5	-2.68295	-1.87744	-3.93228	0.612128	-4.46908	-3.99533	-3.27309	-3.05657	-3.65284	-5.55911	-0.746164	-3.44047	-3.2673	-3.50822	-3.32621	-0.631457	-1.94785	-0.467656	-1.22021	-1.45113	-0.730321	-1.24268	-4.76217	-4.01634	-2.64258	-4.54401	0.222468	-3.88596	-4.07703	-4.6162	-3.82293	-3.06841	-4.9825	-2.83055	-1.44474	-2.02437	-2.46797
A0A075B6S2	-4.13945	-18.3731	-5.15608	-5.91942	-18.3731	-18.3731	-18.3731	-5.86331	-18.3731	-4.26317	-5.87051	-6.07202	-18.3731	-3.46177	-2.76898	-5.46377	-5.6709	-3.07704	-2.29711	-3.2871	-4.8744	-3.84897	-6.29136	-3.85532	-5.43343	-5.71884	-4.53701	-4.72036	-3.13549	-5.03023	-4.61478	-6.17004	-18.3731	-18.3731	-18.3731	-5.09862	-18.3731
A0A075B6S5	-3.81287	-2.60002	-3.20374	-4.04171	-2.9767	-3.80839	-2.96207	-4.13873	-3.83465	-3.06015	-4.62092	-3.70917	-2.4163	-0.474508	-1.93061	-3.04996	-3.36967	-3.05716	-2.48377	-1.62476	-3.36144	-2.89045	-2.98752	-2.58986	-6.68944	-2.39761	-3.27056	-3.74022	-4.24294	-4.87532	-4.53795	-4.20027	-4.34354	-3.95163	-3.31212	-2.31088	-3.58905
A0A075B6S6	-3.66343	-5.33021	-3.41601	-2.74812	-3.77558	-2.97198	-3.24333	-3.91319	-4.35621	-4.27105	-4.99401	-5.4706	-3.06419	-5.29165	-5.1454	-4.44696	-6.33926	-4.66444	-5.42009	-3.82246	-5.20801	-6.35019	-4.00999	-3.03427	-4.67526	-3.87643	-3.77883	-3.96218	-3.79807	-5.38366	-4.18393	-5.40865	-4.55218	-4.92699	-4.28747	-4.42308	-4.56441
A0A087WSX0	-3.19248	-5.33658	-4.56853	-2.77531	-2.00688	-4.67408	-4.80809	-5.69241	-3.1484	-3.37704	-3.71389	-6.03228	-2.42634	-5.88712	-4.61207	-5.91012	-7.08322	-4.07657	-6.03013	-2.72982	-6.00505	-5.55788	-5.22852	-4.72771	-7.09757	-4.46689	-2.64631	-4.77361	-5.09472	-5.40295	-3.56104	-5.14222	-3.18203	-5.0618	-5.94935	-3.69581	-5.62628
A0A087WSY6	-1.29625	0.771426	0.03134	-0.561926	0.646904	-1.25811	-0.988063	-1.00633	-2.51782	-0.87065	0.59484	-0.686848	-0.800796	-1.37626	-0.661512	0.753094	-0.360013	0.873262	1.58713	1.75072	0.456107	-0.439269	0.552467	-0.421911	-1.72292	-2.165	-1.24324	-1.74227	-2.11124	-2.99121	-0.500329	-2.39027	0.845524	-4.39566	-0.751507	-0.723434	-1.09608
A0A087WSZ0	-6.11644	-4.94565	-5.55933	-3.2986	-3.74345	-5.7963	-6.2186	-6.34173	-5.42062	-6.23618	-5.47689	-8.5805	-3.59542	-5.85608	-6.87475	-3.85176	-4.95099	-4.38862	-4.63875	-3.29265	-4.95707	-5.17847	-6.01482	-5.68028	-6.5608	-5.12701	-5.66438	-4.64054	-6.05934	-6.1576	-6.78957	-7.40298	-6.32758	-5.90463	-6.27182	-4.20514	-5.08535
A0A087WW87	-3.33107	-4.44376	-5.10055	-4.00999	-4.05659	-3.99888	-4.85291	-5.25181	-6.11555	-2.94583	-4.68126	-6.72929	-4.45216	-4.11341	-4.92891	-3.93419	-5.25759	-2.30026	-4.59988	-4.23326	-5.43192	-5.03614	-4.49397	-4.27845	-6.23056	-5.86426	-5.10729	-5.51748	-5.62727	-6.09665	-5.24245	-6.92541	-2.53696	-3.5799	-2.94039	-2.77372	-3.6978
P01614	-3.33107	-4.44376	-5.10055	-4.00999	-4.05659	-3.99888	-4.85291	-5.25181	-6.11555	-2.94583	-4.68126	-6.72929	-4.45216	-4.11341	-4.92891	-3.93419	-5.25759	-2.30026	-4.59988	-4.23326	-5.43192	-5.03614	-4.49397	-4.27845	-6.23056	-5.86426	-5.10729	-5.51748	-5.62727	-6.09665	-5.24245	-6.92541	-2.53696	-3.5799	-2.94039	-2.77372	-3.6978
A0A0A0MRZ8	0.466026	3.33796	1.93245	3.31128	1.65001	1.66046	1.21411	0.817034	0.014912	2.37919	2.99032	2.65608	3.11746	1.996	0.594234	3.59691	2.78848	1.6938	-0.386165	3.94959	3.54249	3.37832	2.16488	1.83176	2.63781	0.764299	1.55561	1.26324	1.9671	1.6561	-0.626447	2.6411	2.98542	1.137	3.12972	1.12302	1.83669
P04433	0.466026	3.33796	1.93245	3.31128	1.65001	1.66046	1.21411	0.817034	0.014912	2.37919	2.99032	2.65608	3.11746	1.996	0.594234	3.59691	2.78848	1.6938	-0.386165	3.94959	3.54249	3.37832	2.16488	1.83176	2.63781	0.764299	1.55561	1.26324	1.9671	1.6561	-0.626447	2.6411	2.98542	1.137	3.12972	1.12302	1.83669
A0A0A0MRZ9	-6.85516	-7.04385	-8.09948	-6.36793	-4.32525	-7.06956	-7.08491	-6.86838	-6.68309	-7.37132	-8.72359	-7.07709	0.855455	-18.3731	-18.3731	-18.3731	-18.3731	-18.3731	-18.3731	-4.03299	-18.3731	-5.97807	-4.82218	-18.3731	-18.3731	-18.3731	-18.3731	-18.3731	-18.3731	-7.58883	-18.3731	-18.3731	-18.3731	-18.3731	-5.58529	-4.02044	-18.3731
A0A0A0MS14	-5.66157	-4.221	-4.26436	-5.14227	-4.24928	-4.50751	-4.02512	-3.79121	-4.37054	-4.30216	-3.83921	-6.3863	-4.6579	-4.89033	-3.50939	-2.98959	-4.50861	-3.02842	-5.04002	-3.75533	-4.202	-3.64265	-18.3731	-2.77171	-18.3731	-18.3731	-4.71172	-18.3731	-5.05633	-18.3731	-4.88497	-5.41036	-4.13109	-18.3731	-18.3731	-2.975	-18.3731
A0A0A0MS15	-2.80386	-1.16804	-2.34724	-2.64971	-2.60072	-2.50755	-3.13469	-3.62718	-2.70895	-3.35002	-0.663693	-1.9282	-0.388997	-1.70166	-0.963657	-3.29375	-5.56993	-2.34912	-2.0279	-2.94899	-3.26846	-3.71534	-3.53666	-2.29233	-1.67211	-2.64874	-1.29767	-2.09297	-2.42142	-5.3211	-1.07827	-4.25134	-1.24826	-2.99127	-2.64722	-3.24515	-2.27954
A0A0A0MT36	-2.96467	-2.53343	-2.04708	0.609489	2.75763	-0.0847729	-0.885935	-2.31096	-3.26984	0.172787	-1.39069	-3.30759	-2.31996	-3.29063	-5.56355	-2.49311	-1.83901	-2.71708	-0.613529	-0.806553	-3.40091	1.06388	-0.929401	-4.3262	-3.79494	-4.11398	-4.01248	-4.19582	-6.85547	-4.5057	-4.77798	-1.66546	0.493861	0.244721	1.5973	-3.19627	0.6073
A0A0A0MT89	-3.9766	-2.94807	-1.28476	-1.97824	-1.6582	-4.10867	-4.74307	-4.10993	-4.97022	-4.79437	-4.14704	-4.32698	-3.84268	-4.49731	-2.55975	-5.10556	-4.84894	-1.67598	-1.81522	-2.8877	-3.84519	-3.9763	-3.83551	-4.25143	-4.68161	-5.177	-4.69611	-3.75424	-5.24666	-5.31339	-4.82298	-5.15508	-2.48117	-4.65242	-3.44869	-5.00895	-4.14676
A0A0B4J1U7	-3.81013	-2.32474	-2.78542	-1.31431	-1.23325	-4.62185	-2.57026	-3.13201	-4.93495	-2.68333	-3.0605	-4.18189	-2.91425	-4.80774	-3.39833	-3.7286	-5.08687	-3.76513	-3.22773	-1.80903	-2.93068	-1.60822	-3.78629	-4.38583	-5.8578	-2.66335	-5.17316	-4.93956	-7.84089	-5.24944	-5.18458	-3.89601	-2.1625	-4.50483	-3.18083	-5.04649	-5.59863
A0A0B4J1V0	-4.65892	-5.47418	-4.23307	-5.46467	-3.453	-4.52615	-3.53467	-4.83526	-4.13499	-3.9142	-3.28067	-4.16529	-5.36727	-3.32899	-3.72505	-5.10975	-8.93655	-4.22829	-5.27276	-4.34663	-4.99163	-3.87009	-4.40916	-6.17137	-6.05455	-5.30951	-4.48501	-5.45866	-4.94257	-4.44399	-5.25025	-5.08984	-4.95304	-3.91061	-4.42459	-3.40736	-3.62414
A0A0B4J1V2	-6.73226	-5.21501	-4.27284	-5.39464	-3.53739	-4.86048	-5.95409	-5.89879	-5.31044	-5.69546	-5.10945	-5.24825	-4.78685	-5.40251	-6.88841	-6.34309	-6.49797	-6.45496	-5.77343	-3.54401	-5.09353	-3.62698	-5.40088	-5.86592	-5.76216	-7.20231	-6.09726	-7.69128	-7.02306	-6.71029	-6.62217	-6.94468	-6.0879	-4.54111	-4.25916	-6.31223	-5.08299
A0A0B4J1V6	-4.01243	-1.45721	-2.58812	-0.668039	-0.318855	-1.86945	-3.0491	-2.87841	-2.79885	-3.6656	-1.3634	-1.60505	-1.43933	-2.56031	-0.782192	-2.46862	-1.52515	-2.36795	-0.869651	0.0802863	-1.23146	-0.321674	-2.38174	-4.23769	-3.31988	-5.58132	-2.95002	-3.61941	-5.42094	-4.15011	-5.00024	-1.56965	-5.05253	-4.78177	-3.02486	-2.23922	-3.75492
A0A0B4J1X5	-3.564	-5.4167	-3.35985	-4.62442	-1.30071	-3.57536	-3.18522	-4.27008	-5.08054	-3.31248	-4.24574	-4.16256	-4.30421	-3.3497	-2.80221	-5.41579	-6.02411	-2.83858	-5.23316	-4.88202	-4.38111	-4.34441	-5.40207	-4.31032	-5.21634	-4.6708	-3.51433	-4.69694	-4.6341	-4.90797	-3.67649	-2.08561	-4.63522	-3.98844	-2.8004	-1.90132	-5.3055
A0A0B4J1X8	-2.07597	-1.11756	-1.46246	-1.15536	-3.02909	-3.26245	-1.15862	-1.21051	-0.729354	-0.094194	-1.012	-0.757463	-0.557198	-1.49622	-18.3731	-1.27529	-2.11144	0.283437	-18.3731	-18.3731	-18.3731	-18.3731	-0.550335	-3.39439	-2.64612	-2.14109	-1.7497	-1.77206	-2.2828	-2.24292	-2.07735	-2.12297	-1.90485	-3.50465	-4.22349	-2.69846	-3.14207
A0A0B4J1Y8	-2.38703	-3.06438	-3.28079	-1.81605	-1.4792	-3.93996	-3.32988	0.366615	-3.09678	-2.71754	-2.89713	-4.37408	-0.795353	-2.62225	-3.66747	-4.06603	-3.83772	-1.48646	-3.25149	-1.835	-3.36386	-4.44077	-3.71985	-2.63722	-4.30532	-4.88084	-4.42264	-3.24617	-3.27014	-4.60914	-4.00207	-4.7087	-0.526656	-3.21416	-2.50729	-1.95729	-2.05406
A0A0B4J1Y9	-0.322458	0.651114	0.0213486	-7.12888	-1.44864	-0.237311	-0.176529	0.234029	-0.831788	0.0578369	-0.309578	0.173865	-0.552645	-0.713158	-3.31503	-6.38657	-7.02449	-4.60275	-5.49306	-4.7622	-0.896592	-5.97022	-2.89054	-0.391813	-0.485852	-2.78388	-3.33904	-2.00114	-3.51591	-5.22403	-2.48888	-0.638718	-5.0268	1.25874	-6.11774	-0.282635	-5.23465
A0A0B4J1Z2	-3.45939	-5.72532	-4.48116	-5.41677	-3.28238	-5.38808	-3.36446	-4.69233	-4.50703	-5.12505	-2.956	-5.07308	-6.08106	-4.92587	-4.17283	-3.85566	-5.17205	-2.53975	-2.61217	-5.37968	-3.40169	-6.4551	-18.3731	-6.21775	-6.24361	-18.3731	-18.3731	-6.08737	-18.3731	-18.3731	-1.8366	-18.3731	-5.39489	-3.91782	-3.32706	-3.06447	1.99502
A0A0B4J2D5	-4.44479	-5.56821	-4.55783	-5.11842	-6.19721	-4.20842	-5.29062	-4.83732	-5.19362	-4.6978	-4.97537	-5.69486	-4.81175	-6.91452	-5.10238	-6.08459	-7.47254	-4.72246	-6.63773	-7.18263	-6.59711	-6.61629	-6.10302	-5.43229	-6.61945	-6.07249	-5.76161	-6.01517	-5.86606	-5.11699	-5.13821	-5.52215	-3.8955	-6.28462	-5.6451	-5.74592	-5.92204
P0DPI2	-4.44479	-5.56821	-4.55783	-5.11842	-6.19721	-4.20842	-5.29062	-4.83732	-5.19362	-4.6978	-4.97537	-5.69486	-4.81175	-6.91452	-5.10238	-6.08459	-7.47254	-4.72246	-6.63773	-7.18263	-6.59711	-6.61629	-6.10302	-5.43229	-6.61945	-6.07249	-5.76161	-6.01517	-5.86606	-5.11699	-5.13821	-5.52215	-3.8955	-6.28462	-5.6451	-5.74592	-5.92204
A0A0B4J2D9	-3.69649	-6.37333	-4.40372	-4.43416	-3.97493	-3.88775	-3.64794	-4.79644	-3.52442	-4.82478	-3.44459	-8.4095	-3.69205	-4.66386	-4.24023	-3.38627	-2.52131	-7.30735	-4.54893	-5.05982	-4.4743	-2.83405	-3.10673	-3.37194	-3.68632	-7.74991	-3.05822	-7.48757	-2.90402	-3.55144	-4.30123	-3.43148	-2.41342	-4.15826	-4.27188	-4.15215	-3.30337
P0DP09	-3.69649	-6.37333	-4.40372	-4.43416	-3.97493	-3.88775	-3.64794	-4.79644	-3.52442	-4.82478	-3.44459	-8.4095	-3.69205	-4.66386	-4.24023	-3.38627	-2.52131	-7.30735	-4.54893	-5.05982	-4.4743	-2.83405	-3.10673	-3.37194	-3.68632	-7.74991	-3.05822	-7.48757	-2.90402	-3.55144	-4.30123	-3.43148	-2.41342	-4.15826	-4.27188	-4.15215	-3.30337
A0A0C4DH24	-3.23495	-2.7475	-3.75768	-3.16644	-5.22767	-4.01634	-5.27607	-4.48315	-4.08271	-3.04031	-4.10829	-5.06934	-2.55275	-2.50126	-4.75647	-3.81445	-2.7182	-0.590165	-2.9333	-2.38771	-3.39289	-1.50729	-3.42002	-2.61006	-5.51586	-4.30173	-3.11355	-3.71662	-3.26562	-3.7396	-3.03224	-4.02254	-1.80281	-3.14239	-2.54348	-2.3362	-2.77981
A0A0C4DH25	-2.08875	1.26741	-0.270138	0.949947	-0.1824	0.84503	1.03196	-0.0914957	-3.0171	-1.71806	0.0113907	-0.270669	-0.864641	-3.30667	-1.62877	-0.720297	0.987959	-1.50265	3.71912	-0.00497691	2.12145	-0.929245	1.10333	-1.45535	-0.169236	-2.02851	-3.39764	-2.91643	-3.04269	-2.19525	-1.05592	-2.18469	0.561025	-1.95049	-0.852205	-1.82091	-3.19868
A0A0C4DH29	-4.41078	-4.06327	-0.651444	-0.0138016	0.375907	-0.996899	-4.89542	-2.46529	-4.25814	-5.28397	-0.0176321	-4.38088	-0.103675	-4.66563	-2.98884	-3.34895	-3.78167	-3.34352	-4.20952	-2.68182	-2.80777	-2.35323	-2.96294	-0.190136	-5.62148	-0.729037	-4.23674	-1.9302	-1.34855	-3.10571	-5.32017	-5.60002	-3.39033	-3.55744	-0.725678	-2.75126	-3.19486
A0A0C4DH31	-6.03162	-6.40266	-6.16971	-6.95164	-4.42664	-6.42837	-6.44371	-5.9779	-7.30772	-6.19107	-6.89015	-6.8989	-6.59412	-5.50979	-6.52813	-5.44646	-6.76285	-5.40822	-6.03831	-5.98603	-5.88218	-6.66712	-7.46143	-6.5688	-18.3731	-18.3731	-18.3731	-18.3731	-8.18203	-6.33424	-18.3731	-18.3731	-18.3731	-18.3731	-18.3731	-6.13691	-18.3731
A0A0C4DH32	-3.47338	-5.26929	-2.81555	-4.05469	-4.74275	-3.33728	-3.51086	-4.73531	-3.14494	-2.80385	-2.55178	-4.30548	-4.47247	-3.26352	-4.36155	-5.09394	-5.36077	-4.06138	-4.63623	-4.67274	-4.61447	-3.71662	-4.87985	-4.8943	-5.29333	-1.42987	-4.39435	-3.02944	-5.32562	-4.90181	-4.802	-4.25152	-5.17073	-5.22593	-6.77121	-4.24881	-2.9651
A0A0C4DH33	-4.73233	-5.30256	-5.06961	-5.85153	-5.50645	-5.08095	-7.66248	-5.12709	-4.94179	-5.79929	-5.197	-5.3358	-5.98731	-5.75408	-4.46651	-5.53315	-6.84954	-5.76706	-6.125	-6.6699	-6.4195	-4.7996	-18.3731	-18.3731	-8.85183	-18.3731	-6.27334	-18.3731	-6.45867	-18.3731	-6.07321	-8.32868	-5.81094	-6.10039	-5.50235	-4.81588	-5.88608
A0A0C4DH34	-3.43071	-4.41153	-5.47088	-4.8688	-3.52289	-4.50097	-5.28709	-4.46345	-4.03183	-5.16313	-3.78309	-4.57517	-5.53616	-4.74911	-3.45397	-4.84268	-4.4532	-2.58155	-2.29843	-3.72117	-3.76071	-3.74493	-4.20513	-5.26912	-5.65319	-4.1769	-4.68368	-4.13155	-4.11513	-5.1769	-6.44454	-5.61338	-4.17393	-6.32959	-5.77717	-5.52341	-5.96701
A0A0C4DH38	-4.15666	-5.07303	-4.45303	-3.90901	-4.12177	-4.487	-4.14653	-4.48912	-4.05508	-3.28053	-2.86214	-4.25182	-5.41759	-4.11615	-2.74314	-4.70004	-4.28341	-3.56629	-2.24544	-3.8079	-3.32335	-3.80055	-3.46966	-6.30558	-4.31309	-4.9588	-4.92607	-5.75225	-5.00242	-5.09031	-6.08787	-4.53595	-3.87832	-4.75318	-4.13817	-4.6846	-4.3665
A0A0C4DH41	-2.78	-1.63775	-3.64868	-2.73032	-1.591	-4.94186	-3.49544	-3.50998	-4.23503	-3.80672	-1.65341	-2.83432	-3.8895	-4.38959	-5.57051	-5.80101	-5.37992	-2.15177	-3.12093	-2.48106	-2.87421	-2.02287	-4.52492	-6.31674	-5.64898	-3.17849	-4.2553	-3.63827	-4.78502	-5.24578	-6.11194	-5.54275	-4.3383	-4.11384	-2.73006	-3.30766	-3.75126
P01824	-2.78	-1.63775	-3.64868	-2.73032	-1.591	-4.94186	-3.49544	-3.50998	-4.23503	-3.80672	-1.65341	-2.83432	-3.8895	-4.38959	-5.57051	-5.80101	-5.37992	-2.15177	-3.12093	-2.48106	-2.87421	-2.02287	-4.52492	-6.31674	-5.64898	-3.17849	-4.2553	-3.63827	-4.78502	-5.24578	-6.11194	-5.54275	-4.3383	-4.11384	-2.73006	-3.30766	-3.75126
P01825	-2.78	-1.63775	-3.64868	-2.73032	-1.591	-4.94186	-3.49544	-3.50998	-4.23503	-3.80672	-1.65341	-2.83432	-3.8895	-4.38959	-5.57051	-5.80101	-5.37992	-2.15177	-3.12093	-2.48106	-2.87421	-2.02287	-4.52492	-6.31674	-5.64898	-3.17849	-4.2553	-3.63827	-4.78502	-5.24578	-6.11194	-5.54275	-4.3383	-4.11384	-2.73006	-3.30766	-3.75126
P06331	-2.78	-1.63775	-3.64868	-2.73032	-1.591	-4.94186	-3.49544	-3.50998	-4.23503	-3.80672	-1.65341	-2.83432	-3.8895	-4.38959	-5.57051	-5.80101	-5.37992	-2.15177	-3.12093	-2.48106	-2.87421	-2.02287	-4.52492	-6.31674	-5.64898	-3.17849	-4.2553	-3.63827	-4.78502	-5.24578	-6.11194	-5.54275	-4.3383	-4.11384	-2.73006	-3.30766	-3.75126
P0DP06	-2.78	-1.63775	-3.64868	-2.73032	-1.591	-4.94186	-3.49544	-3.50998	-4.23503	-3.80672	-1.65341	-2.83432	-3.8895	-4.38959	-5.57051	-5.80101	-5.37992	-2.15177	-3.12093	-2.48106	-2.87421	-2.02287	-4.52492	-6.31674	-5.64898	-3.17849	-4.2553	-3.63827	-4.78502	-5.24578	-6.11194	-5.54275	-4.3383	-4.11384	-2.73006	-3.30766	-3.75126
P0DP08	-2.78	-1.63775	-3.64868	-2.73032	-1.591	-4.94186	-3.49544	-3.50998	-4.23503	-3.80672	-1.65341	-2.83432	-3.8895	-4.38959	-5.57051	-5.80101	-5.37992	-2.15177	-3.12093	-2.48106	-2.87421	-2.02287	-4.52492	-6.31674	-5.64898	-3.17849	-4.2553	-3.63827	-4.78502	-5.24578	-6.11194	-5.54275	-4.3383	-4.11384	-2.73006	-3.30766	-3.75126
A0A0C4DH67	-5.34962	-5.86779	-6.20229	-3.66175	-7.01041	-5.79908	-5.81442	-6.78476	-7.01756	-5.47315	-6.40255	-4.81021	-2.97506	-7.12226	-4.54863	-4.23146	-6.66546	-3.87323	-3.41738	-4.82831	-5.00747	-4.83959	-18.3731	-6.50943	-18.3731	-18.3731	-18.3731	-6.38859	-18.3731	-18.3731	-6.10209	-6.57851	-4.21686	-2.75656	-3.10777	-3.8984	-2.90717
A0A0C4DH68	-0.520895	-1.07468	-0.329313	0.249801	1.2861	-0.842026	-0.186591	0.0323645	-1.33066	0.174589	-0.0213241	-0.385339	0.94554	0.104509	-0.413159	-0.678371	0.14876	-0.768907	0.139851	1.6583	0.120157	-0.248517	-1.0571	-0.758268	-1.98784	-1.68156	-0.482416	-1.0212	-2.61254	-1.83639	-0.574544	-1.54218	1.60502	-0.60064	0.246938	-1.07006	-0.481267
A0A0C4DH72	-1.6657	-1.86762	-1.92634	-2.46778	-2.28641	-3.19769	-2.92113	-1.32001	-3.44117	-2.54773	-2.58853	-3.5259	-1.00837	-1.02254	0.388053	-2.84577	-1.58458	-0.874144	-1.20493	-0.250216	-0.0429062	-1.02333	-2.15968	-1.96376	-4.55815	-2.58399	0.827493	-2.15856	-2.70211	-5.15422	-1.0845	-4.41155	-0.312406	0.519182	-3.69484	-0.898973	1.01096
A0A0G2JS06	-2.42951	-4.02635	-2.80919	-2.53415	-2.52921	-4.16615	-3.21143	-5.11777	-4.29195	-3.69985	-1.20336	-5.20522	-2.80048	-2.8703	-5.28112	-3.02147	-4.75411	-2.85767	-3.61332	-3.25334	-4.66465	-3.30694	-18.3731	-4.23055	-5.28255	-18.3731	-18.3731	-18.3731	-18.3731	-5.01574	-4.92762	-18.3731	-3.00165	-2.36617	-2.31466	-3.19123	-2.7323
A0A0J9YX35	-4.45239	-3.7394	-2.90709	-3.68378	-4.55921	-2.86158	-2.46108	-3.97717	-2.95396	-2.66839	-3.2241	-3.85817	-3.52338	-2.52892	-3.71527	-3.59804	-4.10952	-1.49184	-3.01713	-2.66855	-0.903055	-1.84772	-3.37641	-2.7395	-4.26627	-3.12356	-3.63514	-4.02098	-2.6338	-4.07515	-3.17586	-3.26964	-1.45728	-3.15808	-2.90736	-2.04594	-3.60824
A0A0J9YXX1	-4.17018	-4.0408	-3.65193	-4.16665	-3.575	-2.95621	-4.14429	-2.54357	-4.38277	-1.88321	-1.93964	-4.22122	-4.98557	-2.33048	-3.79886	-4.54481	-4.18113	-2.13056	-4.10014	-4.06445	-2.91655	-2.37106	-4.40253	-5.35152	-5.31203	-4.13107	-2.3055	-4.04431	-4.02772	-4.10172	-4.22152	-5.13127	-4.34996	-2.71891	-2.98592	-2.83105	-3.26875
A0A0U1RRL7	-18.3731	-18.3731	-18.3731	-18.3731	-18.3731	-18.3731	-18.3731	-18.3731	-18.3731	-18.3731	-18.3731	-18.3731	-18.3731	-18.3731	-18.3731	-5.63686	-18.3731	-18.3731	-8.9134	-18.3731	-18.3731	-18.3731	-10.2831	-10.8809	-18.3731	-18.3731	-18.3731	-18.3731	-18.3731	-11.0261	-18.3731	-18.3731	-18.3731	-18.3731	-18.3731	-18.3731	-18.3731
A0A140G945	-4.0053	-5.25537	-3.0885	-3.96116	-5.48565	-4.54484	-6.81679	-5.60796	-2.53603	-5.26999	-5.21477	-5.39839	-3.18799	-6.27317	-4.49433	-7.3851	-7.90313	-6.61518	-7.1786	-7.7235	-7.48863	-5.95862	-4.4346	-3.66458	-6.11891	-4.20283	-3.9059	-4.54392	-3.9946	-4.53498	-5.04652	-4.3165	-5.82108	-3.71379	-6.27616	-6.68604	-4.29428
P02489	-4.0053	-5.25537	-3.0885	-3.96116	-5.48565	-4.54484	-6.81679	-5.60796	-2.53603	-5.26999	-5.21477	-5.39839	-3.18799	-6.27317	-4.49433	-7.3851	-7.90313	-6.61518	-7.1786	-7.7235	-7.48863	-5.95862	-4.4346	-3.66458	-6.11891	-4.20283	-3.9059	-4.54392	-3.9946	-4.53498	-5.04652	-4.3165	-5.82108	-3.71379	-6.27616	-6.68604	-4.29428
A0A1B0GTR4	-18.3731	-18.3731	-18.3731	-18.3731	-18.3731	-18.3731	-18.3731	-18.3731	-18.3731	-18.3731	-18.3731	-18.3731	-18.3731	-18.3731	-18.3731	-18.3731	-18.3731	-18.3731	-18.3731	-18.3731	-18.3731	-18.3731	-18.3731	-6.4147	-18.3731	-3.3538	-18.3731	-18.3731	-18.3731	-3.92274	-4.61943	-18.3731	-18.3731	-18.3731	-18.3731	-18.3731	-18.3731
A0A1B0GUT2	-18.3731	-18.3731	-18.3731	-18.3731	-18.3731	-18.3731	-18.3731	-18.3731	-18.3731	-18.3731	-18.3731	-18.3731	-18.3731	-18.3731	-18.3731	-18.3731	-18.3731	-18.3731	-18.3731	-18.3731	-18.3731	-18.3731	-18.3731	-18.3731	-18.3731	-6.44381	-5.30737	-6.02814	-6.27901	-18.3731	-18.3731	-18.3731	-18.3731	-18.3731	-18.3731	-18.3731	-18.3731
A0A1B0GWG4	-18.3731	-18.3731	-18.3731	-18.3731	-18.3731	-18.3731	-18.3731	-18.3731	-18.3731	-18.3731	-18.3731	-18.3731	-18.3731	-4.90062	-6.9672	-18.3731	-18.3731	-18.3731	-6.44531	-18.3731	-6.30703	-18.3731	-18.3731	-18.3731	-18.3731	-18.3731	-18.3731	-18.3731	-18.3731	-18.3731	-18.3731	-18.3731	-18.3731	-18.3731	-18.3731	-18.3731	-18.3731
A0A5B9	-5.52154	-6.3062	-6.39825	-6.25921	-6.94727	-5.73594	-6.2416	-5.53476	-5.11964	-5.49864	-5.55488	-5.57584	-5.90169	-5.67553	-18.3731	-18.3731	-18.3731	-18.3731	-5.95892	-18.3731	-4.87227	-18.3731	-6.80668	-4.99349	-5.34367	-6.07059	-5.14665	-4.51787	-5.26625	-4.50648	-4.95895	-5.05303	-18.3731	-18.3731	-18.3731	-18.3731	-18.3731
P01850	-5.52154	-6.3062	-6.39825	-6.25921	-6.94727	-5.73594	-6.2416	-5.53476	-5.11964	-5.49864	-5.55488	-5.57584	-5.90169	-5.67553	-18.3731	-18.3731	-18.3731	-18.3731	-5.95892	-18.3731	-4.87227	-18.3731	-6.80668	-4.99349	-5.34367	-6.07059	-5.14665	-4.51787	-5.26625	-4.50648	-4.95895	-5.05303	-18.3731	-18.3731	-18.3731	-18.3731	-18.3731
P0DSE2	-5.52154	-6.3062	-6.39825	-6.25921	-6.94727	-5.73594	-6.2416	-5.53476	-5.11964	-5.49864	-5.55488	-5.57584	-5.90169	-5.67553	-18.3731	-18.3731	-18.3731	-18.3731	-5.95892	-18.3731	-4.87227	-18.3731	-6.80668	-4.99349	-5.34367	-6.07059	-5.14665	-4.51787	-5.26625	-4.50648	-4.95895	-5.05303	-18.3731	-18.3731	-18.3731	-18.3731	-18.3731
A0AV96	-18.3731	-8.68703	-18.3731	-18.3731	-18.3731	-18.3731	-18.3731	-5.58167	-4.72168	-7.77532	-18.3731	-5.36217	-18.3731	-18.3731	-18.3731	-18.3731	-18.3731	-18.3731	-18.3731	-18.3731	-18.3731	-18.3731	-18.3731	-18.3731	-18.3731	-18.3731	-6.37386	-18.3731	-18.3731	-5.50228	-4.6266	-6.72376	-18.3731	-18.3731	-18.3731	-18.3731	-18.3731
A0AVF1	-6.57037	-6.75906	-6.43901	-7.30803	-7.9961	-6.78477	-7.24619	-6.55642	-6.67012	-7.44768	-6.0247	-8.07429	-6.23462	-18.3731	-18.3731	-18.3731	-18.3731	-18.3731	-18.3731	-18.3731	-18.3731	-18.3731	-8.18966	-6.72246	-7.53801	-6.19753	-6.64159	-6.20285	-6.10779	-7.50359	-7.64104	-7.46219	-18.3731	-18.3731	-18.3731	-18.3731	-18.3731
A0AVT1	-5.7634	-4.91206	-6.05426	-5.70299	-7.39116	-6.17151	-8.08715	-5.89276	-5.88358	-5.9509	-6.76904	-6.34841	-5.82007	-10.5901	-10.6863	-18.3731	-18.3731	-4.01913	-7.1525	-18.3731	-18.3731	-18.3731	-7.32758	-6.85075	-7.46612	-5.81079	-5.01661	-5.89445	-5.71436	-7.14442	-3.97816	-7.52198	-18.3731	-18.3731	-18.3731	-8.44408	-18.3731
A0FGR8	-18.3731	-18.3731	-18.3731	-18.3731	-18.3731	-18.3731	-18.3731	-6.81943	-18.3731	-7.29612	-18.3731	-18.3731	-18.3731	-18.3731	-18.3731	-18.3731	-18.3731	-18.3731	-18.3731	-18.3731	-18.3731	-18.3731	-18.3731	-18.3731	-18.3731	-18.3731	-18.3731	-18.3731	-18.3731	-18.3731	-5.62076	-18.3731	-18.3731	-18.3731	-18.3731	-18.3731	-18.3731
A0M8Q6	-5.42781	-6.48753	-5.96649	-3.71722	0.942698	-2.84177	-2.78325	-5.80219	-7.73718	-6.42976	-6.41749	-3.04005	-5.09128	-2.58544	-5.29311	-3.20909	-1.36228	0.355818	-2.86782	-2.58949	-5.16799	-0.813099	-2.41031	-4.3786	-2.89199	-1.15261	-3.25309	-2.21883	-2.46099	-3.27406	-2.84686	-5.87389	-3.04462	-2.96132	-2.56999	0.253678	4.02125
A0MZ66	-5.78681	-5.91923	-6.11682	-5.95702	-7.15627	-5.94494	-5.96028	-4.7725	-5.55451	-5.99174	-6.01777	-5.95247	-5.43232	-9.40872	-18.3731	-18.3731	-18.3731	-6.26702	-18.3731	-18.3731	-18.3731	-8.30141	-7.10562	-6.18827	-7.38403	-5.8572	-8.84264	-6.67095	-6.50684	-5.52867	-6.89271	-8.27772	-18.3731	-18.3731	-18.3731	-18.3731	-18.3731
A0PJK1	-3.98398	-4.50965	-2.95527	-3.62352	-4.07037	-2.99175	-4.7959	-2.43808	-4.09149	-3.08173	-3.52337	-4.23449	-1.15828	-5.75176	-2.76719	-3.60415	-6.13272	-4.65252	-5.68141	-5.95308	-7.29197	-4.97499	-3.7843	-3.193	-4.11051	-1.89264	-2.85414	-2.59524	-2.77947	-4.86218	-5.70334	-3.63637	-5.62526	-4.77095	-3.53985	-4.98478	-2.89327
A1A4S6	-18.3731	-18.3731	-7.39974	-18.3731	-18.3731	-18.3731	-18.3731	-7.0047	-6.16348	-18.3731	-18.3731	-7.82381	-18.3731	-18.3731	-18.3731	-18.3731	-18.3731	-18.3731	-18.3731	-18.3731	-18.3731	-18.3731	-18.3731	-18.3731	-18.3731	-18.3731	-6.06765	-18.3731	-18.3731	-18.3731	-5.43493	-18.3731	-18.3731	-18.3731	-18.3731	-18.3731	-18.3731
A1A5D9	-7.18789	-8.66766	-7.6381	-8.44624	-9.1343	-7.92298	-7.93832	-6.52442	-8.05723	-7.71238	-8.19071	-6.4489	-8.08873	-18.3731	-18.3731	-18.3731	-18.3731	-18.3731	-18.3731	-18.3731	-18.3731	-18.3731	-4.41335	-6.02827	-5.04704	-5.81214	-6.05199	-8.27084	-5.73378	-6.20777	-4.62468	-6.12172	-18.3731	-18.3731	-18.3731	-18.3731	-18.3731
A1KZ92	-6.86893	-7.05763	-18.3731	-18.3731	-18.3731	-18.3731	-18.3731	-18.3731	-4.65026	-18.3731	-18.3731	-6.54625	-18.3731	-3.54564	-2.37038	-6.65562	-4.6411	-3.16091	-3.91656	-4.46147	-3.64409	-4.30718	-10.4155	-6.09466	-7.88203	-5.25862	-5.64826	-4.86732	-6.00299	-6.372	-6.28388	-8.18521	-18.3731	-3.7532	-18.3731	-18.3731	-18.3731
A1L0T0	-6.93187	-7.7898	-5.81136	-6.88899	-7.57705	-6.36573	-7.37389	-5.15414	-5.40379	-5.90399	-6.23446	-6.37325	-6.79737	-18.3731	-18.3731	-18.3731	-18.3731	-18.3731	-18.3731	-18.3731	-18.3731	-18.3731	-6.05765	-5.8353	-6.41799	-5.66844	-4.91924	-5.57186	-5.54081	-6.52786	-5.22537	-5.89484	-18.3731	-18.3731	-8.42476	-18.3731	-18.3731
A1L4H1	-5.82639	-5.17819	-4.83509	-5.9185	-4.57837	-4.20493	-3.66431	-5.87548	-5.33806	-6.63046	-6.12904	-5.6234	-4.92682	-4.47251	-5.44525	-4.52155	-3.98378	-5.13825	-6.77279	-7.78432	-6.11733	-6.45938	-4.36144	-3.33535	-5.38455	-4.20237	-3.53086	-4.36614	-4.15478	-5.27562	-5.41644	-4.45083	-5.5645	-3.03643	-5.0057	-4.74634	-5.37218
A2A3N6	-6.54942	-6.65145	-6.33676	-7.0657	-7.88849	-6.67717	-6.69251	-6.60083	-5.82454	-6.52701	-6.5459	-7.04969	-6.53252	-18.3731	-18.3731	-18.3731	-18.3731	-18.3731	-18.3731	-18.3731	-18.3731	-18.3731	-18.3731	-18.3731	-18.3731	-18.3731	-5.7095	-18.3731	-5.50009	-7.27012	-18.3731	-8.21625	-18.3731	-18.3731	-18.3731	-18.3731	-18.3731
A2NJV5	1.4308	1.65279	2.60769	2.80247	2.799	2.35123	2.27146	0.674341	0.368302	1.91683	2.02171	1.03631	2.29935	2.0926	1.91859	2.05985	1.67536	2.68387	0.833957	3.67764	2.34462	2.9595	1.52949	1.99426	1.51573	1.72838	1.55274	2.02506	1.16915	0.2872	0.955425	1.78622	2.43423	-4.38812	2.25148	0.86571	3.20556
A2RU67	-18.3731	-18.3731	-18.3731	-18.3731	-18.3731	-7.74682	-18.3731	-18.3731	-18.3731	-18.3731	-18.3731	-18.3731	-18.3731	-7.91841	-18.3731	-18.3731	-18.3731	-18.3731	-18.3731	-18.3731	-18.3731	-18.3731	-7.80673	-7.77001	-8.46089	-7.55388	-7.07564	-6.81748	-7.10775	-9.51544	-7.86138	-8.21506	-18.3731	-18.3731	-8.83322	-18.3731	-18.3731
A2VDF0	-5.83719	-6.48168	-5.76063	-5.94326	-7.18588	-5.57961	-6.34619	-7.36902	-4.70079	-5.54742	-7.60595	-8.91496	-6.44235	-7.32949	-5.76293	-6.36357	-8.87827	-6.87394	-7.62959	-8.17449	-7.52146	-8.94239	-7.08312	-7.8731	-7.62909	-7.26174	-6.09059	-6.58548	-6.11579	-7.72531	-6.53389	-7.53544	-7.43868	-7.61339	-6.90308	-7.62111	-5.21773
A4D1P6	-5.90718	-8.02739	-6.30054	-7.20886	-7.89692	-6.82414	-6.70094	-6.71208	-5.77427	-6.67587	-6.79991	-5.82968	-6.13426	-8.98375	-18.3731	-18.3731	-18.3731	-18.3731	-18.3731	-18.3731	-7.23601	-6.61301	-6.49947	-6.15353	-7.43902	-6.19155	-6.09395	-6.27729	-6.11319	-5.98949	-6.446	-7.02626	-18.3731	-18.3731	-18.3731	-18.3731	-18.3731
A4D1S5	-18.3731	-7.87346	-18.3731	-18.3731	-18.3731	-18.3731	-18.3731	-18.3731	-18.3731	-18.3731	-18.3731	-7.67748	-18.3731	-8.44909	-18.3731	-18.3731	-18.3731	-18.3731	-18.3731	-18.3731	-18.3731	-18.3731	-18.3731	-18.3731	-18.3731	-18.3731	-18.3731	-18.3731	-18.3731	-18.3731	-18.3731	-18.3731	-18.3731	-18.3731	-18.3731	-18.3731	-18.3731
A5D8T8	-6.67573	-7.36116	-18.3731	-18.3731	-18.3731	-18.3731	-7.32887	-18.3731	-5.86028	-18.3731	-18.3731	-7.44597	-18.3731	-6.11158	-18.3731	-18.3731	-18.3731	-6.86016	-7.175	-18.3731	-18.3731	-18.3731	-7.51208	-7.02862	-7.61132	-6.81249	-6.70352	-6.92951	-6.48768	-7.20812	-6.71111	-7.09963	-18.3731	-18.3731	-18.3731	-18.3731	-18.3731
Q6UXF7	-6.67573	-7.36116	-18.3731	-18.3731	-18.3731	-18.3731	-7.32887	-18.3731	-5.86028	-18.3731	-18.3731	-7.44597	-18.3731	-6.11158	-18.3731	-18.3731	-18.3731	-6.86016	-7.175	-18.3731	-18.3731	-18.3731	-7.51208	-7.02862	-7.61132	-6.81249	-6.70352	-6.92951	-6.48768	-7.20812	-6.71111	-7.09963	-18.3731	-18.3731	-18.3731	-18.3731	-18.3731
Q8NCF0	-6.67573	-7.36116	-18.3731	-18.3731	-18.3731	-18.3731	-7.32887	-18.3731	-5.86028	-18.3731	-18.3731	-7.44597	-18.3731	-6.11158	-18.3731	-18.3731	-18.3731	-6.86016	-7.175	-18.3731	-18.3731	-18.3731	-7.51208	-7.02862	-7.61132	-6.81249	-6.70352	-6.92951	-6.48768	-7.20812	-6.71111	-7.09963	-18.3731	-18.3731	-18.3731	-18.3731	-18.3731
A5D8V6	-5.76503	-5.68035	-5.18654	-5.10023	-6.80144	-4.84292	-7.77531	-7.18213	-5.30052	-5.26202	-4.37006	-3.89376	-7.13117	-4.05526	-5.42837	-5.34631	-5.86117	-6.10088	-6.37109	-9.31252	-6.13311	-7.50844	-7.58035	-5.70259	-3.58759	-6.3164	-5.26318	-4.33786	-5.09317	-4.49916	-5.9927	-4.62912	-6.25617	-6.69476	-6.2734	-6.36435	-4.70672
A5YKK6	-8.17964	-3.39151	-5.19234	-4.36078	-6.66233	-5.451	-5.46634	-6.59044	-6.58107	-5.2137	-5.18887	-3.81066	-5.81157	-5.76183	-2.69101	-4.68879	-3.38071	-2.91422	-5.41152	-0.988649	-3.93657	-3.43293	-5.37648	-7.25231	-3.82122	-7.1351	-5.57438	-7.03981	-7.8578	-3.03589	-5.97948	-3.01405	-3.02197	-18.3731	-6.31554	-18.3731	-6.59248
A6NCE7	-18.3731	-9.36138	-18.3731	-18.3731	-18.3731	-18.3731	-18.3731	-18.3731	-18.3731	-18.3731	-18.3731	-8.06117	-18.3731	-18.3731	-18.3731	-18.3731	-18.3731	-18.3731	-18.3731	-18.3731	-18.3731	-18.3731	-18.3731	-18.3731	-18.3731	-18.3731	-18.3731	-18.3731	-18.3731	-18.3731	-18.3731	-6.61206	-18.3731	-18.3731	-18.3731	-18.3731	-18.3731
Q9GZQ8	-18.3731	-9.36138	-18.3731	-18.3731	-18.3731	-18.3731	-18.3731	-18.3731	-18.3731	-18.3731	-18.3731	-8.06117	-18.3731	-18.3731	-18.3731	-18.3731	-18.3731	-18.3731	-18.3731	-18.3731	-18.3731	-18.3731	-18.3731	-18.3731	-18.3731	-18.3731	-18.3731	-18.3731	-18.3731	-18.3731	-18.3731	-6.61206	-18.3731	-18.3731	-18.3731	-18.3731	-18.3731
Q9H492	-18.3731	-9.36138	-18.3731	-18.3731	-18.3731	-18.3731	-18.3731	-18.3731	-18.3731	-18.3731	-18.3731	-8.06117	-18.3731	-18.3731	-18.3731	-18.3731	-18.3731	-18.3731	-18.3731	-18.3731	-18.3731	-18.3731	-18.3731	-18.3731	-18.3731	-18.3731	-18.3731	-18.3731	-18.3731	-18.3731	-18.3731	-6.61206	-18.3731	-18.3731	-18.3731	-18.3731	-18.3731
A6ND91	-5.75533	-6.00008	-5.86191	-5.90059	-7.1739	-5.97114	-5.83291	-6.20287	-4.49796	-5.63035	-6.37212	-5.26599	-6.12119	-4.23939	-2.84305	-5.92841	-6.10702	-6.80903	-7.00546	-7.28746	-7.81846	-7.41061	-3.04966	-6.10592	-5.99697	-4.86938	-2.96258	-4.86276	-5.44902	-3.57896	-5.13313	-6.11925	-0.558251	-5.54803	-6.8077	-5.46738	-4.70495
A6NDB9	-4.68673	-5.23594	-4.78626	-6.04007	-6.47298	-5.26166	-5.277	-5.55631	-5.64475	-4.68786	-5.61614	-5.26918	-4.49117	-18.3731	-18.3731	-18.3731	-18.3731	-18.3731	-18.3731	-18.3731	-18.3731	-18.3731	-18.3731	-18.3731	-18.3731	-4.50168	-5.89031	-18.3731	-18.3731	-18.3731	-18.3731	-5.88019	-18.3731	-18.3731	-18.3731	-18.3731	-18.3731
A6NDG6	-4.44937	-6.81584	-5.66477	-4.87175	-6.16801	-4.40413	-3.78438	-5.20496	-4.3487	-4.98117	-5.46215	-4.64664	-6.59914	-6.4232	-5.53515	-7.04406	-7.2698	-5.57743	-5.47001	-6.77821	-7.18179	-6.91269	-5.24081	-5.95467	-6.00558	-5.73944	-5.12238	-4.83607	-5.3171	-6.53765	-4.99056	-5.79644	-5.38425	-4.52976	-4.79201	-7.08283	-4.21069
A6NFA1	-6.35904	-5.94789	-5.01016	-4.86818	-6.65547	-5.44414	-6.59372	-6.91828	-5.05766	-4.8883	-4.90672	-4.99064	-6.83346	-8.91275	-18.3731	-18.3731	-10.0082	-6.55035	-18.3731	-18.3731	-5.46692	-18.3731	-4.91442	-4.59185	-5.71371	-5.02964	-4.2627	-6.05748	-4.17814	-5.61424	-5.7509	-4.7816	-18.3731	-18.3731	-18.3731	-8.48541	-18.3731
A6NFQ2	-18.3731	-18.3731	-18.3731	-18.3731	-18.3731	-18.3731	-18.3731	-4.81918	-18.3731	-18.3731	-18.3731	-18.3731	-18.3731	-18.3731	-18.3731	-18.3731	-18.3731	-18.3731	-18.3731	-18.3731	-18.3731	-18.3731	-18.3731	-18.3731	-18.3731	-18.3731	-18.3731	-18.3731	-2.39366	-18.3731	-5.53703	-18.3731	-18.3731	-18.3731	-18.3731	-18.3731	-18.3731
A6NGN9	-5.98905	-5.2713	-5.33571	-5.23265	-6.83434	-5.62301	-5.66383	-6.57177	-5.2115	-5.46059	-5.91128	-4.9795	-5.78876	-3.54375	-4.72307	-5.24502	-5.76386	-2.98091	-5.69152	-5.50226	-4.84076	-7.35056	-4.70262	-5.24036	-4.74511	-4.27418	-2.37243	-3.80808	-3.88847	-3.93267	-5.15698	-5.02883	-6.94466	-18.3731	-18.3731	-6.95757	-7.40118
A6NGS2	-18.3731	-4.56989	-18.3731	-5.14361	-18.3731	-18.3731	-18.3731	-18.3731	-4.43933	-18.3731	-18.3731	-4.52747	-4.60687	-18.3731	-18.3731	-18.3731	-18.3731	-18.3731	-18.3731	-18.3731	-18.3731	-18.3731	-18.3731	-18.3731	-18.3731	-18.3731	-18.3731	-18.3731	-18.3731	-18.3731	-18.3731	-4.06573	-18.3731	-18.3731	-18.3731	-18.3731	-18.3731
A6NH11	-6.0929	-4.53639	-6.00837	-5.53606	-6.65099	-5.43967	-4.20347	-6.60069	-5.05319	-4.64709	-7.8072	-6.05611	-5.08642	-5.11369	-6.53774	-6.75432	-2.97833	-4.08403	-3.5491	-5.38459	-4.35496	-4.85596	-4.86311	-3.79861	-5.41154	-4.61271	-5.12924	-4.69846	-5.16907	-6.16718	-4.92021	-4.59595	-5.80875	-18.3731	-18.3731	-18.3731	-18.3731
A6NI72	-18.3731	-7.89925	-18.3731	-18.3731	-18.3731	-18.3731	-18.3731	-4.15585	-4.49728	-5.18276	-8.64408	-18.3731	-18.3731	-18.3731	-18.3731	-18.3731	-18.3731	-18.3731	-18.3731	-18.3731	-18.3731	-18.3731	-18.3731	-18.3731	-18.3731	-18.3731	-6.5407	-18.3731	-18.3731	-18.3731	-5.60235	-18.3731	-18.3731	-18.3731	-18.3731	-18.3731	-18.3731
A8MVU1	-18.3731	-7.89925	-18.3731	-18.3731	-18.3731	-18.3731	-18.3731	-4.15585	-4.49728	-5.18276	-8.64408	-18.3731	-18.3731	-18.3731	-18.3731	-18.3731	-18.3731	-18.3731	-18.3731	-18.3731	-18.3731	-18.3731	-18.3731	-18.3731	-18.3731	-18.3731	-6.5407	-18.3731	-18.3731	-18.3731	-5.60235	-18.3731	-18.3731	-18.3731	-18.3731	-18.3731	-18.3731
P14598	-18.3731	-7.89925	-18.3731	-18.3731	-18.3731	-18.3731	-18.3731	-4.15585	-4.49728	-5.18276	-8.64408	-18.3731	-18.3731	-18.3731	-18.3731	-18.3731	-18.3731	-18.3731	-18.3731	-18.3731	-18.3731	-18.3731	-18.3731	-18.3731	-18.3731	-18.3731	-6.5407	-18.3731	-18.3731	-18.3731	-5.60235	-18.3731	-18.3731	-18.3731	-18.3731	-18.3731	-18.3731
A6NI73	-3.32042	-2.55481	-1.31705	-2.74552	-4.6301	-2.02742	-2.08194	-4.10764	-3.39923	-3.26745	-2.34231	-2.25376	-2.94598	-1.48638	-4.3279	-3.54413	-3.8353	-2.39571	-1.94233	-2.71946	-3.73727	-1.6659	-1.82411	-3.41565	-2.29734	-3.5732	-3.80601	-3.07662	-1.28973	-2.08632	-4.02097	-2.17215	-1.32251	-1.05373	-2.23957	-2.3946	-3.95419
A6NIH7	-5.8806	-6.39918	-6.66578	-6.34893	-7.63622	-6.42489	-6.44024	-6.22371	-6.26707	-6.018	-6.65977	-6.58649	-6.45145	-18.3731	-18.3731	-18.3731	-18.3731	-7.08404	-18.3731	-18.3731	-18.3731	-18.3731	-18.3731	-18.3731	-18.3731	-6.07361	-18.3731	-5.73326	-6.69946	-18.3731	-6.78725	-18.3731	-18.3731	-18.3731	-18.3731	-7.3755	-18.3731
A6NL88	-6.1483	-6.65404	-6.09392	-7.85406	-7.49598	-3.85796	-4.3399	-6.15645	-4.96105	-6.86485	-7.30692	-5.80942	-8.13124	-1.61253	-3.09452	-4.6925	-2.90156	-4.84326	-5.5346	-4.57002	-3.5973	-6.36481	-4.76165	-3.8146	-3.65688	-2.19058	-4.18076	-2.94487	-4.51226	-2.70383	-4.7428	-4.49258	-6.07291	-6.32205	-18.3731	-5.11893	-18.3731
A6NLP5	-4.60829	-5.47397	-18.3731	-18.3731	-18.3731	-18.3731	-18.3731	-18.3731	-3.57341	-5.34052	-18.3731	-4.50167	-5.57716	-18.3731	-18.3731	-18.3731	-18.3731	-18.3731	-18.3731	-18.3731	-18.3731	-18.3731	-6.18292	-18.3731	-18.3731	-18.3731	-5.47986	-5.98321	-18.3731	-18.3731	-18.3731	-5.84734	-18.3731	-18.3731	-18.3731	-18.3731	-18.3731
A7KAX9	-18.3731	-18.3731	-18.3731	-18.3731	-18.3731	-18.3731	-18.3731	-18.3731	-18.3731	-4.84987	-18.3731	-18.3731	-18.3731	-18.3731	-18.3731	-18.3731	-18.3731	-18.3731	-18.3731	-18.3731	-18.3731	-18.3731	-18.3731	-18.3731	-18.3731	-18.3731	-18.3731	-18.3731	-18.3731	-18.3731	-6.54401	-18.3731	-18.3731	-18.3731	-18.3731	-18.3731	-18.3731
A8K0Z3	-6.24749	-6.31024	-5.9152	-6.6317	-7.54728	-6.33595	-5.93854	-6.59086	-5.94947	-6.69982	-6.41115	-6.34348	-6.29594	-18.3731	-5.60835	-18.3731	-18.3731	-6.46168	-18.3731	-18.3731	-18.3731	-8.6394	-6.55112	-6.64202	-7.09709	-6.18648	-6.08698	-6.04057	-6.06605	-6.81508	-6.95802	-6.95826	-18.3731	-18.3731	-18.3731	-18.3731	-18.3731
C4AMC7	-6.24749	-6.31024	-5.9152	-6.6317	-7.54728	-6.33595	-5.93854	-6.59086	-5.94947	-6.69982	-6.41115	-6.34348	-6.29594	-18.3731	-5.60835	-18.3731	-18.3731	-6.46168	-18.3731	-18.3731	-18.3731	-8.6394	-6.55112	-6.64202	-7.09709	-6.18648	-6.08698	-6.04057	-6.06605	-6.81508	-6.95802	-6.95826	-18.3731	-18.3731	-18.3731	-18.3731	-18.3731
Q6VEQ5	-6.24749	-6.31024	-5.9152	-6.6317	-7.54728	-6.33595	-5.93854	-6.59086	-5.94947	-6.69982	-6.41115	-6.34348	-6.29594	-18.3731	-5.60835	-18.3731	-18.3731	-6.46168	-18.3731	-18.3731	-18.3731	-8.6394	-6.55112	-6.64202	-7.09709	-6.18648	-6.08698	-6.04057	-6.06605	-6.81508	-6.95802	-6.95826	-18.3731	-18.3731	-18.3731	-18.3731	-18.3731
A8K2U0	-1.03997	-4.01355	-2.02076	-6.38404	-5.43272	-3.70175	-4.76578	-1.23061	-4.17941	-2.47731	-4.76637	-4.77762	-6.7391	-3.85789	-2.12002	-5.91518	-6.00657	-3.0446	-5.22845	-5.92884	-5.29705	-7.16522	-4.83862	-5.95723	-5.20655	-5.96328	-2.60774	-6.27779	-5.9128	-2.8792	-1.28753	-6.96599	-3.06623	-3.78621	-5.59316	-5.48764	-5.08341
A8MQ03	-18.3731	-18.3731	-7.13529	-18.3731	-18.3731	-18.3731	-18.3731	-4.11289	-18.3731	-18.3731	-18.3731	-18.3731	-18.3731	-18.3731	-18.3731	-18.3731	-18.3731	-18.3731	-18.3731	-18.3731	-18.3731	-18.3731	-18.3731	-18.3731	-18.3731	-18.3731	-4.88676	-5.82777	-18.3731	-4.87594	-2.43337	-18.3731	-18.3731	-18.3731	-18.3731	-6.49656	-18.3731
A8MVW5	-18.3731	-6.64774	-18.3731	-18.3731	-18.3731	-18.3731	-5.04413	-18.3731	-5.72118	-18.3731	-18.3731	-5.7331	-18.3731	-4.84168	-18.3731	-18.3731	-18.3731	-18.3731	-18.3731	-18.3731	-6.01238	-18.3731	-5.39888	-6.03761	-4.53593	-5.14603	-5.04844	-4.86968	-7.51891	-4.6004	-6.45692	-5.4217	-18.3731	-18.3731	-7.39976	-7.56568	-18.3731
B0YJ81	-2.25116	-2.76752	-3.37068	-5.31466	-4.16618	-4.43132	-1.34194	-1.31264	-0.618815	-2.19261	-1.94289	-3.04452	-2.10111	-3.52036	-4.02798	-1.36436	-2.57043	-0.75992	-1.73794	-4.18008	-1.91559	-1.97248	-1.6861	-2.28341	-0.360869	-0.717531	-1.37991	-0.114224	-1.50164	0.596108	-1.38714	-1.20201	-6.07458	-18.3731	-5.6842	-1.46129	-18.3731
B1AK53	-6.78336	-5.80769	-5.9109	-6.01397	-7.55648	-6.34515	-6.36049	-6.47091	-5.15534	-6.48642	-6.47546	-6.07194	-6.71086	-18.3731	-6.6988	-18.3731	-18.3731	-18.3731	-18.3731	-18.3731	-18.3731	-18.3731	-6.07966	-6.13773	-6.84449	-5.91759	-6.23174	-6.0673	-6.37783	-6.03723	-6.28906	-6.74071	-18.3731	-18.3731	-4.45744	-18.3731	-18.3731
B1AKI9	-18.3731	-18.3731	-6.73891	-18.3731	-18.3731	-18.3731	-18.3731	-18.3731	-18.3731	-18.3731	-18.3731	-9.462	-18.3731	-4.66735	-5.78707	-5.67023	-6.84518	-5.36499	-5.48623	-7.71139	-6.14141	-6.13691	-5.40806	-5.42564	-4.97686	-4.23599	-5.11192	-5.35169	-5.75077	-5.60514	-5.51702	-5.62028	-18.3731	-18.3731	-18.3731	-18.3731	-18.3731
B1AL46	-18.3731	-18.3731	-18.3731	-18.3731	-18.3731	-18.3731	-18.3731	-18.3731	-18.3731	-18.3731	-7.97141	-18.3731	-18.3731	-18.3731	-18.3731	-6.14193	-18.3731	-18.3731	-18.3731	-18.3731	-18.3731	-18.3731	-18.3731	-18.3731	-18.3731	-18.3731	-18.3731	-18.3731	-18.3731	-18.3731	-6.94539	-18.3731	-18.3731	-18.3731	-6.34647	-9.34458	-18.3731
B2RUZ4	-5.02368	-5.56016	-6.45566	-6.6094	-6.88961	-5.06496	-6.01923	-6.17028	-4.94108	-5.53971	-5.15952	-4.81149	-6.29008	-18.3731	-18.3731	-18.3731	-18.3731	-18.3731	-18.3731	-18.3731	-6.90848	-18.3731	-6.31634	-6.61667	-6.37478	-6.45809	-7.43988	-5.60281	-7.11345	-4.72234	-7.40165	-5.52297	-18.3731	-18.3731	-5.81929	-18.3731	-18.3731
B3EWG3	0.521899	-7.16926	-3.40123	-7.07351	-7.19971	-5.73099	-3.74004	-2.81204	-6.23598	-2.35472	-6.83297	-6.30941	-8.85285	-4.3438	-3.96153	-5.04561	-8.78753	-4.88181	-9.88411	-6.18236	-5.59684	-5.65373	-18.3731	-18.3731	-18.3731	-18.3731	-4.76933	-18.3731	-4.78857	-4.0384	-1.42662	-18.3731	-18.3731	-18.3731	-18.3731	-18.3731	-18.3731
B3EWG5	0.521899	-7.16926	-3.40123	-7.07351	-7.19971	-5.73099	-3.74004	-2.81204	-6.23598	-2.35472	-6.83297	-6.30941	-8.85285	-4.3438	-3.96153	-5.04561	-8.78753	-4.88181	-9.88411	-6.18236	-5.59684	-5.65373	-18.3731	-5.08306	-18.3731	-18.3731	-4.76933	-18.3731	-18.3731	-4.0384	-1.42662	-18.3731	-18.3731	-18.3731	-18.3731	-18.3731	-18.3731
B3EWG6	0.521899	-7.16926	-3.40123	-7.07351	-7.19971	-5.73099	-3.74004	-2.81204	-6.23598	-2.35472	-6.83297	-6.30941	-8.85285	-4.3438	-3.96153	-5.04561	-8.78753	-4.88181	-9.88411	-6.18236	-5.59684	-5.65373	-18.3731	-18.3731	-18.3731	-18.3731	-4.76933	-18.3731	-18.3731	-4.0384	-1.42662	-5.1426	-18.3731	-18.3731	-18.3731	-18.3731	-18.3731
B5ME19	-4.12933	-6.48691	-4.90156	-6.69946	-6.39223	-5.07366	-5.90678	-3.96413	-4.0506	-4.48732	-5.21679	-5.97112	-5.36763	-7.3729	-5.70494	-8.2554	-18.3731	-5.34494	-18.3731	-18.3731	-18.3731	-8.86352	-5.62575	-5.75997	-6.55214	-5.02728	-4.23554	-4.83117	-4.86825	-5.41591	-3.38624	-6.30498	-5.1993	-6.97728	-18.3731	-6.17109	-18.3731
Q99613	-4.12933	-6.48691	-4.90156	-6.69946	-6.39223	-5.07366	-5.90678	-3.96413	-4.0506	-4.48732	-5.21679	-5.97112	-5.36763	-7.3729	-5.70494	-8.2554	-9.57179	-5.34494	-18.3731	-18.3731	-18.3731	-18.3731	-5.62575	-5.75997	-6.55214	-5.02728	-4.23554	-4.83117	-4.86825	-5.41591	-3.38624	-6.30498	-5.1993	-18.3731	-6.33776	-6.17109	-18.3731
B8ZZ34	-18.3731	-18.3731	-18.3731	-18.3731	-18.3731	-6.22283	-18.3731	-18.3731	-18.3731	-18.3731	-18.3731	-18.3731	-18.3731	-4.46169	-18.3731	-7.10418	-18.3731	-18.3731	-18.3731	-18.3731	-18.3731	-18.3731	-18.3731	-18.3731	-18.3731	-4.92022	-18.3731	-5.9373	-18.3731	-6.43321	-18.3731	-7.02573	-18.3731	-18.3731	-18.3731	-18.3731	-18.3731
C9J798	-18.3731	-8.24731	-18.3731	-18.3731	-18.3731	-18.3731	-18.3731	-18.3731	-6.45765	-6.46999	-18.3731	-7.6253	-18.3731	-18.3731	-18.3731	-18.3731	-18.3731	-18.3731	-18.3731	-18.3731	-18.3731	-18.3731	-7.72317	-18.3731	-18.3731	-18.3731	-18.3731	-18.3731	-18.3731	-18.3731	-18.3731	-18.3731	-18.3731	-18.3731	-18.3731	-18.3731	-18.3731
O43374	-18.3731	-8.24731	-18.3731	-18.3731	-18.3731	-18.3731	-18.3731	-18.3731	-6.45765	-6.46999	-18.3731	-7.6253	-18.3731	-18.3731	-18.3731	-18.3731	-18.3731	-18.3731	-18.3731	-18.3731	-18.3731	-18.3731	-7.72317	-18.3731	-18.3731	-18.3731	-18.3731	-18.3731	-18.3731	-18.3731	-18.3731	-18.3731	-18.3731	-18.3731	-18.3731	-18.3731	-18.3731
E9PAV3	-4.62575	-7.29163	-4.52211	-8.11399	-7.35729	-6.14597	-6.16131	-4.43322	-5.91877	-5.21904	-6.52181	-6.65201	-6.06698	-6.57096	-2.89533	-6.28569	-7.54048	-4.95026	-6.4893	-8.01153	-7.39712	-7.60664	-6.34588	-6.48433	-7.81275	-6.57974	-4.88862	-5.4466	-5.3825	-5.16179	-3.28248	-6.26136	-6.36719	-7.0835	-7.13921	-7.63452	-3.51468
Q13765	-4.62575	-7.29163	-4.52211	-8.11399	-7.35729	-6.14597	-6.16131	-4.43322	-5.91877	-5.21904	-6.52181	-6.65201	-6.06698	-6.57096	-2.89533	-6.28569	-7.54048	-4.95026	-6.4893	-8.01153	-7.39712	-7.60664	-6.34588	-6.48433	-7.81275	-6.57974	-4.88862	-5.4466	-5.3825	-5.16179	-3.28248	-6.26136	-6.36719	-7.0835	-7.13921	-7.63452	-3.51468
G9CGD6	-18.3731	-18.3731	-18.3731	-18.3731	-18.3731	-18.3731	-18.3731	-4.9496	-5.78708	-18.3731	-18.3731	-18.3731	-18.3731	-18.3731	-18.3731	-18.3731	-18.3731	-18.3731	-18.3731	-18.3731	-18.3731	-18.3731	-18.3731	-18.3731	-18.3731	-18.3731	-18.3731	-18.3731	-18.3731	-18.3731	-18.3731	-6.1289	-18.3731	-18.3731	-18.3731	-18.3731	-18.3731
Q8WWN9	-18.3731	-18.3731	-18.3731	-18.3731	-18.3731	-18.3731	-18.3731	-4.9496	-5.78708	-18.3731	-18.3731	-18.3731	-18.3731	-18.3731	-18.3731	-18.3731	-18.3731	-18.3731	-18.3731	-18.3731	-18.3731	-18.3731	-18.3731	-18.3731	-18.3731	-18.3731	-18.3731	-18.3731	-18.3731	-18.3731	-18.3731	-6.1289	-18.3731	-18.3731	-18.3731	-18.3731	-18.3731
K7EJ46	-5.82489	-6.30737	-5.56737	-5.86328	-7.54441	-7.45581	-6.77643	-7.09201	-6.3704	-6.09578	-4.82502	-7.66273	-6.11543	-8.37732	-18.3731	-5.29159	-18.3731	-18.3731	-18.3731	-9.29314	-7.32444	-7.92378	-7.05005	-6.9096	-6.93893	-5.6117	-4.54675	-5.82141	-7.22793	-7.17073	-8.36197	-7.35604	-18.3731	-7.37404	-6.73452	-18.3731	-5.52764
O00115	-2.57646	-1.39078	-0.863705	-0.646025	-2.35448	-0.74523	-0.0604908	-1.25582	-0.544038	-0.981973	-0.834347	-0.858289	-1.35206	-0.841191	-2.75026	-0.443959	-1.08239	-2.2783	-2.31099	-2.52095	-1.44917	-1.44018	-0.679101	-1.07509	-2.398	-1.16018	-2.8792	-2.07936	-1.75867	-1.76942	-2.64418	-1.02066	-1.39446	-2.00587	-0.33258	-1.68885	-2.12817
O00142	-3.7432	-1.48428	-3.79656	-2.84282	-3.92721	-3.95761	-4.03217	-3.75642	-3.51424	-5.09372	-4.07507	-0.681847	-4.48784	-18.3731	-18.3731	-18.3731	-0.640736	-18.3731	-2.15006	-1.81057	-1.8234	-18.3731	-2.95552	-18.3731	-1.50731	-18.3731	-18.3731	-18.3731	-18.3731	-3.46249	-18.3731	-2.08264	-4.50237	-18.3731	-18.3731	-18.3731	-18.3731
O00144	-5.2895	-4.64685	-5.24524	-5.03294	-6.71523	-5.5039	-3.76085	-6.39787	-5.11743	-5.2666	-5.99863	-5.6753	-5.66965	-3.57132	-4.34682	-3.9611	-4.22254	-3.86585	-4.69347	-6.08684	-5.09627	-4.63778	-4.20098	-4.47195	-4.82708	-4.02826	-3.93066	-4.11401	-3.77049	-5.5202	-5.54066	-3.8841	-4.69995	-18.3731	-18.3731	-18.3731	-18.3731
O00151	-9.48546	-6.33632	-5.7753	-6.14635	-3.26487	-5.711	-5.81997	-3.65742	-4.35783	-5.60239	-5.97254	-5.5161	-5.77042	-5.87572	-4.62095	-5.38383	-5.83586	-5.02977	-6.1949	-6.52059	-6.71974	-5.99196	-5.4891	-5.45238	-6.03507	-5.23625	-6.84267	-5.322	-5.15789	-4.93314	-3.55172	-6.08182	-5.82412	-3.47141	-5.84313	-5.26707	-5.71068
O00154	-18.3731	-18.3731	-6.55573	-18.3731	-18.3731	-18.3731	-18.3731	-6.87728	-18.3731	-18.3731	-18.3731	-18.3731	-18.3731	-18.3731	-18.3731	-18.3731	-18.3731	-18.3731	-18.3731	-18.3731	-18.3731	-18.3731	-18.3731	-18.3731	-18.3731	-18.3731	-18.3731	-18.3731	-18.3731	-6.24879	-3.51241	-18.3731	-18.3731	-18.3731	-18.3731	-18.3731	-18.3731
O00159	-3.27621	-4.32807	-4.47423	-4.27764	-6.3641	-3.73865	-4.75492	-3.10153	-3.56743	-3.33437	-3.221	-4.31661	-3.71911	-5.80226	-5.4485	-2.52074	-7.02286	-3.6813	-5.56204	-7.60888	-6.11499	-6.56396	-4.25987	-3.84069	-4.05524	-4.14191	-3.46712	-2.81788	-3.2154	-3.99639	-3.16545	-3.9228	-5.31998	-5.54192	-4.7799	-4.26379	-4.40075
O00160	-5.19386	-6.47188	-5.58592	-5.48149	-6.74177	-4.92221	-6.46722	-3.40356	-5.56994	-5.13231	-5.20013	-6.46272	-5.82968	-18.3731	-6.20207	-8.06921	-18.3731	-5.58645	-18.3731	-18.3731	-18.3731	-8.67733	-7.44747	-7.20487	-6.55421	-4.55331	-6.66877	-6.80447	-5.98849	-6.61428	-5.39861	-7.28929	-5.96337	-6.3791	-6.73932	-5.76128	-4.60788
O00161	-5.3563	-4.60312	-4.5227	-5.23466	-6.72827	-4.55385	-5.86983	-3.86128	-4.05794	-4.21728	-4.3221	-4.34573	-4.80435	-6.1945	-6.36052	-4.17592	-7.18659	-5.7064	-6.23408	-7.00695	-5.41961	-7.2965	-4.72775	-5.23176	-5.14172	-4.13353	-3.95456	-4.49229	-4.64364	-4.84722	-6.4343	-5.00622	-6.41255	-0.134569	-5.82783	-4.59277	-5.03486
O00170	-5.26114	-18.3731	-18.3731	-5.63171	-18.3731	-18.3731	-18.3731	-5.10834	-18.3731	-4.24509	-18.3731	-4.90486	-6.16048	-18.3731	-3.40291	-18.3731	-18.3731	-18.3731	-18.3731	-18.3731	-18.3731	-5.42564	-5.6256	-6.16528	-6.17157	-5.37275	-5.75819	-4.66959	-6.3888	-5.76837	-5.20274	-5.28717	-18.3731	-18.3731	-7.62937	-18.3731	-18.3731
O00178	-5.41961	-6.00953	-6.44195	-6.5585	-7.36317	-6.03524	-6.05058	-5.8254	-7.10782	-5.65064	-5.91268	-6.04277	-5.80996	-18.3731	-18.3731	-18.3731	-18.3731	-18.3731	-18.3731	-18.3731	-18.3731	-18.3731	-5.98276	-6.17773	-7.36984	-5.72991	-6.98261	-4.60867	-5.46463	-5.97867	-5.12744	-6.2606	-18.3731	-18.3731	-18.3731	-18.3731	-18.3731
O00182	-4.45321	-1.60391	-3.07374	-1.54638	-0.994482	-0.714281	-1.08895	-2.28554	-2.41005	-1.8019	-0.796457	-0.403436	-4.11106	0.523024	-3.97409	-1.12047	-1.09159	-3.7403	-1.2954	-2.24506	-1.93296	-0.82233	-3.04002	0.404559	-1.43924	-3.71311	-0.0424298	-4.50634	-3.94447	-1.64322	-5.25359	0.235855	-4.1562	-3.78051	-3.34486	-3.40716	-4.1226
O00186	-6.80058	-8.13396	-7.18465	-7.01485	-7.70291	-6.49159	-6.50693	-6.26294	-5.16433	-5.1538	-6.33249	-7.20384	-6.65734	-18.3731	-18.3731	-18.3731	-18.3731	-18.3731	-18.3731	-18.3731	-18.3731	-6.66501	-5.65083	-6.90821	-6.39464	-5.59582	-5.37134	-5.62906	-6.50816	-6.25646	-5.67303	-6.40646	-18.3731	-18.3731	-18.3731	-8.74988	-8.22921
O00187	3.07575	4.53504	4.51815	4.31378	1.90346	3.62744	4.01773	2.91494	4.11034	4.08694	4.1127	4.22095	4.50454	4.21114	2.19228	3.91265	5.34574	4.65092	3.95324	3.72619	4.16973	3.91251	4.1464	4.40323	3.99734	4.02356	3.62184	4.89467	4.17255	3.3953	4.2185	4.70122	4.46364	4.00478	4.44301	5.22959	2.44974
O00193	-6.6281	-18.3731	-6.43545	-18.3731	-18.3731	-18.3731	-18.3731	-18.3731	-18.3731	-8.07677	-18.3731	-18.3731	-18.3731	-18.3731	-3.96776	-18.3731	-18.3731	-18.3731	-18.3731	-18.3731	-18.3731	-18.3731	-18.3731	-18.3731	-18.3731	-18.3731	-18.3731	-18.3731	-18.3731	-18.3731	-7.15215	-18.3731	-18.3731	-18.3731	-18.3731	-18.3731	-18.3731
O00194	-7.4776	-6.35335	-7.01026	-5.64073	-7.59039	-6.37907	-6.47455	-5.5389	-6.5432	-6.13878	-3.48998	-7.7159	-6.00092	-6.10856	-7.84349	-5.88763	-7.20402	-7.10154	-4.71216	-7.02439	-6.43887	-4.97253	-5.536	-6.26587	-4.56837	-4.06176	-5.04388	-2.66564	-4.58936	-6.49959	-5.18494	-5.40741	-18.3731	-18.3731	-5.80048	-18.3731	-18.3731
O00203	-6.80712	-6.12686	-6.20991	-6.01849	-7.3639	-6.15257	-7.10224	-5.30446	-5.92013	-4.67732	-6.26302	-5.77551	-6.27663	-7.50221	-18.3731	-4.91718	-18.3731	-7.11748	-18.3731	-18.3731	-18.3731	-18.3731	-6.619	-5.98001	-6.42662	-6.21458	-6.66375	-5.58515	-6.21682	-6.47306	-4.831	-6.98539	-18.3731	-18.3731	-18.3731	-7.84706	-18.3731
O00204	-6.09532	-18.3731	-4.89498	-18.3731	-18.3731	-18.3731	-18.3731	-3.81227	-18.3731	-5.07541	-5.14659	-18.3731	-18.3731	-18.3731	-18.3731	-18.3731	-18.3731	-18.3731	-18.3731	-18.3731	-18.3731	-18.3731	-5.68271	-8.31048	-6.22991	-5.68792	-4.6543	-5.51561	-4.68397	-4.64181	-2.0969	-6.5089	-18.3731	-18.3731	-18.3731	-7.71017	-18.3731
O00214	-6.7589	-6.83988	-6.37417	-6.28419	-7.84416	-6.27544	-7.02915	-5.70142	-6.56631	-6.13367	-6.4216	-6.64036	-7.43839	-6.47922	-7.02307	-6.70591	-8.0223	-7.09421	-7.29776	-7.84266	-6.88852	-8.21727	-6.67362	-6.32936	-6.07203	-7.52147	-6.93112	-6.19898	-5.77051	-7.0303	-6.38839	-5.45876	-18.3731	-18.3731	-18.3731	-7.49155	-18.3731
O00231	-5.32515	-5.69568	-5.17709	-6.11766	-5.51656	-6.48548	-6.29646	-4.08977	-3.41298	-4.9747	-5.06613	-5.08508	-5.61263	-8.58244	-6.93174	-7.47669	-8.79307	-6.23323	-8.27561	-8.61344	-8.08954	-6.72164	-5.66972	-5.98173	-6.38054	-5.38452	-5.33445	-4.81422	-5.71622	-4.90322	-4.4585	-6.6196	-6.85863	-6.94253	-6.30302	-6.12404	-6.57995
O00232	-5.13386	-5.62873	-5.72895	-6.98816	-7.00126	-5.67443	-6.98811	-4.94096	-4.34162	-5.41556	-5.56343	-6.01023	-5.54009	-10.8481	-6.72858	-7.48792	-8.57775	-6.5036	-8.64942	-8.39811	-7.81259	-7.67372	-5.61149	-6.07797	-6.53321	-5.12189	-5.86278	-4.83364	-5.666	-5.51244	-4.50656	-6.3904	-7.89933	-18.3731	-18.3731	-18.3731	-18.3731
O00233	-3.86205	-6.64149	-6.87936	-6.69038	-7.25632	-6.04499	-6.06033	-5.6062	-4.19181	-4.96841	-6.14933	-6.33121	-6.09815	-6.36522	-3.7342	-6.6945	-8.01089	-6.5307	-7.68898	-7.83125	-7.24573	-8.99712	-6.73546	-5.23113	-7.13068	-6.13605	-3.91193	-5.22182	-5.39775	-5.85435	-4.54891	-5.71108	-4.96732	-5.21646	-4.57694	-6.42781	-4.59732
O00241	-3.55103	-3.29338	-3.4893	-5.3955	-6.43364	-2.90531	-2.94826	-4.13084	-4.72928	-3.18055	-2.84649	-3.58895	-5.27973	-2.68691	-2.87511	-4.36232	-3.68541	-3.2304	-2.39163	-3.71615	-3.2515	-3.33689	-3.35969	-4.81106	-3.53906	-1.74072	-2.43674	-2.23107	-3.37122	-3.99227	-5.15239	-4.86613	-4.77392	-1.03703	-4.52234	-3.17865	-2.25576
O00244	-0.755381	-2.80391	-1.03778	-1.11202	-1.4006	0.117266	-0.690497	-2.06075	-1.64741	-1.19285	-0.555081	-3.25458	-1.37127	-3.41867	0.611645	-3.94654	-0.418597	-0.75179	-2.16098	-1.7947	-2.64668	-1.04279	-3.1378	-0.813191	-4.28175	-2.65685	-1.40473	-2.40514	-2.41643	-3.84696	-2.48553	-3.24407	1.53798	-2.08018	-0.36882	-1.32647	-1.65593
O00253	-3.17838	-2.93351	-2.26486	-3.38356	-3.56699	-2.62243	-1.49996	-3.35777	-1.99631	-2.39959	-2.97268	-2.38326	-2.56191	-4.56862	-3.46152	-3.06575	-4.12585	-2.63323	-3.81934	-4.76037	-3.56398	-4.55414	-4.43265	-4.16326	-3.76739	-2.96601	-5.20325	-3.57154	-4.23728	-4.04732	-3.9565	-4.46894	-2.50944	-1.56575	-2.18274	-2.38695	-1.78439
O00264	-2.9711	-3.49776	-2.92684	-4.46977	-3.51884	-4.30825	-2.9276	-2.8409	-3.13512	-2.9482	-3.3213	-2.9652	-2.80358	-2.57507	-5.00747	-3.89911	-2.16387	-4.00898	-3.99394	-4.14575	-4.51472	-4.86885	-3.59103	-3.26452	-2.79149	-1.97316	-3.23657	-1.84102	-2.78675	-3.44308	-1.18645	-2.31506	-3.16344	-2.37405	-4.68967	-2.5977	-3.50271
O00267	-7.36678	-6.51894	-7.60041	-7.68013	-8.36819	-5.42979	-7.17221	-6.36739	-7.46597	-7.34539	-6.83115	-7.16439	-7.32261	-6.50072	-6.06457	-6.70676	-7.12119	-7.28495	-7.29861	-7.9389	-7.258	-7.58508	-8.10047	-8.40255	-8.94029	-7.43386	-7.28517	-6.53664	-7.76926	-8.3131	-7.87166	-8.26519	-7.1665	-6.38501	-6.51971	-5.07773	-5.16529
O00273	-7.61903	-6.52278	-6.43095	-6.75012	-7.33899	-4.32385	-6.05019	-7.15279	-4.81513	-6.97314	-5.13752	-6.0067	-3.44442	-7.12201	-5.77199	-6.345	-5.82449	-6.1812	-8.07357	-7.48175	-8.11138	-6.55275	-6.50079	-6.78516	-7.36785	-6.51354	-7.63868	-6.65478	-7.29052	-7.0137	-6.13976	-6.8447	-6.58903	-7.93212	-9.37167	-7.12594	-7.56954
O00299	-2.95212	-2.18239	-1.92848	-1.19637	-2.90404	-2.01639	-2.5522	-0.610804	-1.63343	-2.19293	-1.26499	-1.85539	-1.4671	-3.26316	-2.02319	-1.7301	-4.41314	-3.19623	-3.24561	-4.33911	-4.38961	-3.18655	-2.27909	-2.37957	-2.01282	-2.34688	-2.80439	-3.42298	-2.02398	-1.72815	-1.01771	-1.5094	-1.76412	-1.16377	-3.04256	-3.04082	-1.20344
O00303	-5.58588	-6.1068	-5.76764	-6.24998	-6.85427	-5.64294	-5.65828	-4.25705	-4.57403	-4.94866	-5.50729	-6.29746	-5.18105	-6.7731	-18.3731	-6.55217	-18.3731	-5.83789	-18.3731	-18.3731	-18.3731	-7.00023	-5.74303	-6.29579	-8.38676	-6.69089	-5.4846	-5.6414	-5.5695	-5.56253	-3.82193	-6.65769	-18.3731	-18.3731	-18.3731	-18.3731	-18.3731
O00308	-18.3731	-18.3731	-5.59898	-18.3731	-18.3731	-18.3731	-18.3731	-6.27172	-5.59201	-18.3731	-6.74992	-5.83047	-18.3731	-18.3731	-18.3731	-4.83057	-18.3731	-18.3731	-18.3731	-18.3731	-18.3731	-18.3731	-6.20358	-6.12121	-6.74955	-5.95073	-5.85313	-6.03648	-5.87237	-5.24004	-6.35133	-6.48245	-18.3731	-18.3731	-6.42084	-18.3731	-18.3731
O00322	-5.62334	-4.48855	-5.81689	-5.76289	-4.63767	-5.20245	-4.65846	-4.44762	-4.32717	-5.43126	-5.43072	-4.89552	-4.54896	-5.76827	-6.45505	-2.02048	-6.63981	-5.34881	-5.16812	-6.46018	-4.51521	-5.93155	-2.83239	-3.10182	-1.29081	-4.17223	-2.63903	-4.87713	-5.96702	-1.82563	-4.24154	-2.82003	-6.13078	-6.37992	-5.7404	-5.16455	-6.53322
O00337	-6.63402	-6.83601	-6.07417	-7.10863	-7.79475	-5.95361	-6.59682	-7.72348	-5.38006	-7.29754	-7.14021	-5.89409	-5.91082	-3.76486	-2.56209	-4.97047	-4.48986	-7.09117	-4.6244	-5.59177	-4.20956	-4.8237	-5.01646	-4.50655	-3.8348	-2.43997	-2.22952	-3.7629	-4.3814	-3.64319	-4.82891	-5.17816	-4.46114	-18.3731	-18.3731	-18.3731	-18.3731
O00338	-3.84375	-4.47586	-4.88612	-5.1378	-5.57382	-4.3625	-4.45455	-4.16131	-2.74893	-4.12542	-4.03068	-4.00983	-4.32313	-5.49703	-4.20921	-5.45233	-6.43754	-4.5379	-5.86795	-6.41285	-6.14948	-6.78441	-4.93889	-4.64638	-6.59866	-4.55341	-5.46989	-4.51764	-4.22902	-4.55172	-4.11255	-4.15254	-5.85259	-6.10173	-5.60014	-5.29554	-3.12655
O00339	-4.88942	-6.0398	-6.74545	-7.11535	-5.62004	-5.62887	-6.62669	-7.23207	-6.88019	-4.68286	-5.9214	-7.05302	-6.3651	-18.3731	-7.22376	-4.00617	-7.86741	-18.3731	-18.3731	-18.3731	-7.45782	-18.3731	-7.26994	-7.42071	-7.04422	-6.17571	-6.92284	-5.25975	-6.16704	-6.60926	-6.58538	-5.88033	-6.14808	-5.14884	-5.75771	-7.04415	-6.03465
O00391	-1.15528	-1.54528	-1.06658	-2.43625	-3.13176	-1.18007	-1.07559	-0.793607	-1.178	-1.20116	-0.988801	-1.3711	-2.24054	-2.44865	-0.807776	-2.35881	-3.53446	-2.21974	-2.73854	-3.14611	-1.93473	-1.07887	-1.37908	-0.93824	-2.06772	-1.52969	-1.47067	-2.58755	-0.703319	-2.1829	-2.00763	-1.41706	-2.28276	-1.83692	0.99796	-0.20616	-1.95749
O00401	-5.63301	-3.82284	-4.57477	-4.31541	-6.95653	-3.92662	-4.75478	-5.61329	-2.01525	-4.57913	-4.70633	-3.62325	-4.4908	-4.35083	-4.90646	-5.58727	-4.12944	-6.75973	-5.70522	-5.96442	-5.01971	-7.22859	-3.9096	-4.73337	-5.34515	-5.0488	-3.3168	-4.94784	-5.02649	-4.27135	-5.17293	-3.52706	-5.50799	-2.94154	-5.29216	-5.73546	-3.84727
O00410	-5.42838	-6.68782	-5.38694	-6.30377	-7.19443	-5.87825	-6.97076	-5.24403	-5.16063	-5.3102	-6.72148	-7.2374	-6.29758	-9.27634	-7.59943	-7.28227	-8.59866	-6.77506	-7.87412	-9.02713	-7.8335	-7.09432	-7.49956	-6.60054	-7.11692	-6.31809	-5.27455	-6.15	-7.15722	-6.43726	-5.01765	-6.83017	-6.77148	-18.3731	-6.69109	-6.52442	-18.3731
O00429	-6.10258	-7.83082	-6.66091	-6.76587	-7.52996	-6.31863	-6.33397	-5.66025	-5.99118	-6.6139	-5.46124	-6.15269	-6.48602	-7.7919	-18.3731	-18.3731	-5.59416	-7.2045	-7.77631	-8.70772	-18.3731	-18.3731	-7.51324	-8.3642	-7.37665	-6.29356	-7.01329	-7.22222	-6.04205	-6.05918	-6.88532	-6.43789	-6.42297	-3.03325	-7.4704	-5.86593	-6.30953
O00442	-5.58339	-6.84053	-6.18427	-5.85027	-7.53529	-7.05507	-7.10945	-5.58148	-5.98802	-6.01904	-6.35167	-7.04181	-5.73009	-8.17139	-7.96743	-7.55901	-8.8796	-7.39941	-8.15506	-8.69996	-8.11444	-7.7118	-6.38013	-7.34472	-7.93974	-6.58457	-6.14859	-5.99549	-6.19402	-6.82655	-5.97498	-7.17251	-18.3731	-18.3731	-18.3731	-18.3731	-18.3731
O00451	-8.64425	-8.83294	-8.22843	-10.3268	-10.07	-8.05656	-8.874	-10.1739	-8.47218	-8.62135	-8.72739	-7.83182	-10.4812	-18.3731	-18.3731	-5.80677	-18.3731	-18.3731	-18.3731	-18.3731	-4.45712	-18.3731	-6.59677	-6.57927	-5.32015	-6.77146	-6.26555	-6.44889	-6.28478	-8.35218	-7.6311	-6.37494	-18.3731	-18.3731	-18.3731	-18.3731	-18.3731
O00459	-6.83976	-7.17903	-7.41504	-7.65075	-8.33881	-6.14662	-7.14283	-8.09782	-7.09493	-6.58906	-4.92858	-6.28441	-8.34981	-18.3731	-18.3731	-18.3731	-18.3731	-8.18508	-18.3731	-18.3731	-18.3731	-18.3731	-18.3731	-18.3731	-18.3731	-18.3731	-18.3731	-18.3731	-18.3731	-5.52561	-18.3731	-8.77203	-18.3731	-18.3731	-18.3731	-18.3731	-18.3731
O00461	-6.6453	-5.45439	-4.66136	-6.0324	-4.63995	-5.10206	-6.10565	-4.95752	-4.9887	-5.66263	-4.90717	-5.13257	-5.17687	-4.21593	-6.2582	-7.05685	-3.88285	-6.32883	-6.031	-5.49847	-5.09514	-5.23413	-5.57506	-6.47181	-4.70976	-5.90033	-5.90441	-6.4732	-5.55182	-4.0437	-5.85535	-4.31248	-4.82485	-5.07399	-3.98637	-5.69602	-4.71141
O00462	-2.81242	-2.79489	-2.45786	-3.25982	-3.78158	-2.01788	-2.97036	-3.13416	-3.28444	-2.75889	-2.41675	-3.40432	-3.04378	-1.87491	-0.592598	-1.98271	-3.29237	-2.27713	-3.37771	-3.54257	-2.64516	-2.9629	-3.5544	-2.98757	-4.22357	-2.82323	-1.36863	-1.68681	-2.30198	-3.38034	-2.7135	-3.12653	-2.77873	-4.21091	-1.75742	-1.83414	-1.02835
O00468	-0.860074	-0.00123119	-0.059603	-0.710093	0.640142	-0.777915	-1.06429	-1.29796	-2.23177	-0.513871	0.0930899	-1.50189	0.27322	-0.980839	-0.842283	-0.443351	0.78897	0.119468	1.33128	-0.739034	-0.226057	0.178624	-1.1671	-0.609704	-1.18582	-1.32762	-2.14151	-1.01519	-0.23658	-2.52507	-1.34662	-1.77969	0.350515	-0.0590727	0.73034	1.31618	-2.08078
O00469	-5.70947	-6.40865	-6.07388	-9.52848	-7.23872	-6.02739	-6.04274	-5.05679	-5.55881	-6.0802	-5.8815	-6.04969	-5.6482	-7.20964	-7.22441	-6.90724	-10.8838	-6.74344	-6.98539	-8.04399	-7.45847	-6.98846	-6.42596	-6.68041	-6.97193	-6.15864	-5.98788	-6.24798	-7.19892	-6.56874	-6.48061	-6.87094	-18.3731	-18.3731	-7.23341	-6.30459	-18.3731
O00471	-7.77165	-6.91304	-6.02456	-6.58893	-9.54075	-5.74435	-6.97516	-5.48474	-5.51455	-5.65283	-5.85462	-6.38973	-6.36607	-18.3731	-18.3731	-18.3731	-18.3731	-18.3731	-18.3731	-18.3731	-18.3731	-18.3731	-6.42331	-6.57001	-6.80673	-4.85612	-5.73951	-5.54722	-6.43468	-5.69883	-4.72638	-7.39287	-18.3731	-18.3731	-18.3731	-18.3731	-18.3731
O00476	-5.81594	-5.29455	-7.33155	-6.02728	-7.38787	-7.4899	-6.19188	-6.4053	-5.71618	-6.15437	-6.04527	-6.2017	-4.87892	-18.3731	-18.3731	-18.3731	-18.3731	-18.3731	-18.3731	-18.3731	-18.3731	-18.3731	-6.33576	-6.62344	-7.03342	-6.23459	-6.137	-6.32034	-7.62429	-6.47632	-6.54209	-6.51026	-18.3731	-18.3731	-18.3731	-18.3731	-18.3731
O00481	-18.3731	-18.3731	-18.3731	-18.3731	-18.3731	-18.3731	-5.65966	-6.1746	-18.3731	-5.50677	-18.3731	-6.19909	-18.3731	-8.35224	-18.3731	-18.3731	-18.3731	-18.3731	-7.65717	-18.3731	-18.3731	-18.3731	-7.0755	-18.3731	-18.3731	-18.3731	-5.69556	-18.3731	-18.3731	-18.3731	-18.3731	-18.3731	-18.3731	-18.3731	-18.3731	-18.3731	-18.3731
O00483	-5.29047	-3.75328	-4.0569	-3.36	-4.99032	-3.77899	-6.19732	-3.42788	-3.20717	-3.13415	-3.81505	-6.37915	-3.68219	-18.3731	-5.66012	-5.34296	-18.3731	-5.0918	-18.3731	-18.3731	-18.3731	-18.3731	-4.36914	-3.81418	-4.5184	-2.77029	-3.93529	-2.98766	-3.01162	-3.32964	-3.43593	-3.94589	-18.3731	-18.3731	-18.3731	-18.3731	-18.3731
O00487	-7.33095	-5.90887	-6.95763	-6.27801	-8.94024	-5.96788	-8.0905	-5.61515	-5.25396	-5.37791	-5.86593	-6.05652	-6.1049	-18.3731	-7.90702	-7.06681	-18.3731	-18.3731	-7.02187	-18.3731	-7.72135	-8.19797	-4.60496	-7.68464	-7.1566	-7.85982	-7.59581	-7.42061	-7.05269	-4.41054	-5.18408	-7.59291	-18.3731	-18.3731	-18.3731	-18.3731	-18.3731
O00499	-3.18909	-3.38609	-2.60333	-3.39362	-3.82132	-1.83686	-2.20371	-4.66037	-2.02433	-2.55177	-3.40456	-3.53408	-2.85666	-3.67854	-3.4561	-3.37543	-2.28119	-3.89459	-3.90585	-5.38739	-4.15422	-3.72764	-2.89266	-2.15518	-4.46996	-2.89312	-2.9415	-3.09686	-2.86194	-3.9933	-3.52361	-3.26925	-2.462	-4.04103	-2.17174	-3.48567	-2.8496
O00506	-6.96028	-8.29566	-7.96208	-7.2864	-8.38601	-6.08219	-7.19003	-6.0446	-6.78821	-6.80166	-7.25649	-7.79313	-7.34043	-18.3731	-18.3731	-6.326	-18.3731	-7.52058	-18.3731	-18.3731	-18.3731	-18.3731	-7.40112	-7.33849	-9.72791	-6.30739	-7.05067	-5.56903	-7.47246	-7.623	-7.48215	-7.27715	-18.3731	-18.3731	-18.3731	-18.3731	-18.3731
O00515	-5.82901	-8.06902	-6.41402	-7.51804	-8.20611	-7.17538	-7.98873	-6.47372	-6.05352	-9.04562	-9.07966	-6.84182	-7.16053	-8.82283	-5.55119	-18.3731	-9.91828	-18.3731	-18.3731	-18.3731	-18.3731	-18.3731	-7.68467	-8.75576	-7.08414	-6.28531	-5.2725	-6.37106	-5.71171	-6.68094	-4.78746	-6.93972	-7.67203	-7.92117	-7.28165	-9.56758	-4.62024
O00522	-6.08562	-6.98173	-6.59423	-6.64088	-7.86302	-5.90879	-6.66704	-7.34433	-6.26522	-6.28078	-6.4666	-7.22623	-6.87335	-18.3731	-18.3731	-5.81593	-9.7817	-6.8223	-9.05716	-18.3731	-18.3731	-18.3731	-7.40284	-6.4021	-6.79776	-6.65352	-5.47491	-6.52876	-7.7339	-6.40142	-7.21686	-6.48894	-18.3731	-18.3731	-7.53055	-6.09946	-18.3731
O00526	-2.20281	-3.53987	-2.99438	-3.76901	-5.2841	-3.13759	-1.89382	-3.27738	-2.64111	-3.00118	-3.66285	-3.31651	-3.02745	-5.0081	-5.25092	-2.07079	-6.79287	-2.0289	-4.04042	-6.52878	-3.75758	-4.46428	-2.47966	-2.77195	-1.38155	-1.19598	-0.588493	-1.39978	-1.17105	-1.56318	-3.67866	-3.42065	-4.33252	-4.58166	-4.75111	-2.53179	-4.21908
O00533	-2.81373	-2.15108	-3.71301	-3.95929	-4.82066	-3.08016	-0.989519	-2.66387	-0.986691	-3.1157	-3.13826	-2.03428	-4.8896	-2.72845	-1.90145	-2.98549	-4.04413	-2.30783	-4.03656	-4.81025	-3.36043	-3.38908	-3.24896	-2.6484	-2.65674	-2.02355	-0.872423	-1.45863	-2.89732	-2.9918	-2.17113	-1.2151	-4.12098	-3.98629	-2.89556	-3.55116	-3.32883
O00534	-4.26348	-5.79157	-5.06905	-6.16589	-6.85396	-8.71681	-5.65797	-4.49993	-4.76111	-5.84387	-5.92681	-5.78965	-5.43394	-6.663	-4.95704	-6.44207	-7.75846	-4.58731	-7.52411	-7.57883	-7.76376	-7.0502	-5.21307	-6.37219	-6.50574	-4.7544	-4.60228	-5.04597	-5.5808	-5.34791	-3.95672	-7.23571	-3.19674	-18.3731	-18.3731	-18.3731	-18.3731
O00548	-5.5857	-6.0329	-5.52267	-6.01211	-4.45196	-4.37516	-4.26719	-5.3751	-5.28289	-5.20204	-6.63381	-6.59026	-4.68745	-6.2634	-5.58183	-6.11288	-6.14605	-4.50384	-6.35143	-6.6135	-6.31164	-6.56573	-6.00592	-5.27426	-6.1364	-5.26762	-5.00645	-4.86443	-5.05861	-6.48396	-5.82914	-4.78602	-5.74438	-2.44588	-5.21456	-5.65741	-5.55953
O00560	-2.93448	-2.41738	-0.808821	-2.35762	-5.06429	-1.92571	-3.12158	-2.63193	-1.91616	-1.96226	-1.47997	-1.99399	-2.62696	-1.63747	-2.99134	-0.937718	-2.44466	-1.78519	-2.74711	-3.06437	-1.69541	-2.63908	-1.71431	-2.45841	-2.32357	-1.37303	-1.9308	-1.2596	-1.72974	-1.86091	-2.26438	-1.84868	-1.50802	-2.13672	-1.84526	-0.943274	-3.7323
O00567	-6.93209	-7.67316	-8.48703	-8.22213	-8.91019	-7.69887	-7.71421	-7.60524	-7.31239	-7.72749	-7.45869	-7.7064	-6.6482	-18.3731	-18.3731	-18.3731	-5.89371	-18.3731	-18.3731	-18.3731	-18.3731	-18.3731	-18.3731	-18.3731	-18.3731	-18.3731	-6.85915	-18.3731	-7.70821	-6.49994	-7.17013	-18.3731	-18.3731	-18.3731	-18.3731	-18.3731	-18.3731
O00570	-4.51016	-4.72509	-5.00153	-4.48707	-5.93589	-4.72456	-4.09639	-4.94912	-4.22403	-5.28895	-4.23922	-4.70631	-5.96024	-6.17372	-5.22912	-4.38148	-6.22834	-5.14243	-5.15475	-6.04871	-4.78411	-6.29867	-5.06992	-5.50507	-3.60482	-5.10491	-4.85623	-5.03957	-4.87546	-5.93161	-5.26132	-3.06088	-18.3731	-18.3731	-6.01808	-18.3731	-18.3731
O00571	-5.65431	-7.20402	-5.44669	-6.84267	-6.62721	-5.79226	-6.85345	-4.38031	-4.99234	-5.20531	-5.91981	-6.94224	-6.0143	-8.54986	-5.39132	-6.82206	-8.5333	-6.76161	-7.80876	-8.35366	-8.47315	-8.19074	-6.50772	-6.55514	-7.38057	-5.79936	-5.58629	-5.56361	-5.60475	-5.65164	-3.55469	-6.88803	-8.68206	-18.3731	-8.29168	-7.67759	-18.3731
O00584	-1.07102	-2.32635	-1.13289	-1.18891	-1.18895	-3.05935	-2.28806	-1.44544	-2.20137	-0.924192	-0.618171	-2.96208	1.31323	-2.25176	-0.54829	-2.8381	-0.995569	-1.1042	-1.83641	-2.56768	-3.11218	-1.54084	-1.30297	-0.890822	-3.18821	-1.79632	-2.03475	-2.04481	-2.08887	-4.0991	-2.35725	-2.69159	-0.785838	1.77512	-0.0891068	-1.65955	0.208293
O00592	-3.4628	-2.79018	-2.90514	-4.43076	-4.07469	-3.99663	-3.31575	-0.96775	-1.60585	-2.49552	-0.985007	-0.975797	-3.07819	-3.52228	-4.431	-0.673142	-2.39207	-2.06622	-1.24991	-2.27159	-1.31686	-2.24705	-1.21828	-1.69334	-0.392899	-2.51029	-1.60975	-2.51548	-2.04639	-0.365347	-2.85483	-0.832833	-2.16717	-4.49698	-1.7169	-2.42706	-2.40513
O00602	-18.3731	-18.3731	-18.3731	-18.3731	-18.3731	-18.3731	-18.3731	-4.60503	-4.13738	-4.46872	-6.72905	-18.3731	-18.3731	-18.3731	-18.3731	-18.3731	-18.3731	-18.3731	-18.3731	-18.3731	-18.3731	-18.3731	-18.3731	-6.76956	-18.3731	-18.3731	-18.3731	-18.3731	-7.44409	-18.3731	-5.82688	-18.3731	-18.3731	-18.3731	-18.3731	-18.3731	-18.3731
O00622	-5.61975	-5.46257	-5.53883	-6.66562	-7.04548	-4.05575	-5.10004	-5.63297	-5.44768	-5.59685	-5.74051	-6.42087	-7.04612	-3.88412	-3.57416	-5.16868	-3.8776	-4.18824	-5.62283	-5.48879	-4.90327	-5.8021	-4.40486	-4.25588	-5.71806	-4.72476	-3.21487	-4.41926	-3.77218	-5.35651	-4.78174	-5.65154	-4.45293	-2.63116	-4.06255	-6.50809	-4.33949
O00629	-5.6755	-7.51349	-5.64498	-6.52581	-7.21388	-6.00255	-6.70045	-4.92606	-4.70299	-5.60863	-6.31792	-7.0711	-6.27448	-7.67586	-18.3731	-7.45493	-18.3731	-5.83925	-18.3731	-18.3731	-18.3731	-18.3731	-6.30425	-7.09079	-6.85023	-6.18276	-5.0573	-4.73555	-6.97336	-7.86885	-4.47848	-6.16745	-18.3731	-18.3731	-7.16217	-18.3731	-18.3731
O00743	-6.13845	-6.30696	-6.20975	-6.18819	-7.52241	-6.31108	-7.04253	-5.66166	-5.57185	-6.07377	-6.57168	-6.30373	-6.09051	-18.3731	-7.23352	-18.3731	-18.3731	-18.3731	-18.3731	-18.3731	-18.3731	-18.3731	-7.30842	-5.82089	-6.99448	-6.02069	-6.09806	-4.93038	-6.61039	-6.79043	-5.3582	-6.84331	-18.3731	-18.3731	-9.04551	-18.3731	-18.3731
O00748	-6.2544	-6.251	-5.50366	-6.18237	-7.48804	-6.27671	-6.29205	-4.72411	-5.86	-6.53456	-7.17599	-6.67894	-6.44246	-5.41605	-6.02866	-18.3731	-18.3731	-6.00095	-18.3731	-18.3731	-6.71598	-4.98069	-6.59457	-6.7402	-7.18937	-6.39055	-5.50243	-6.74736	-7.22049	-7.69094	-4.50462	-5.87973	-5.94819	-7.10701	-7.4681	-6.81505	-6.3661
O00754	-3.82589	-3.90968	-2.35027	-2.30867	-4.74543	-3.1497	-2.91772	-2.74914	-2.95428	-3.10153	-2.81047	-3.11648	-1.87165	-3.24972	-3.59032	-3.70857	-4.74823	-2.8117	-4.77879	-5.82695	-5.36615	-4.59108	-3.05344	-2.42223	-6.57961	-2.71405	-5.07202	-4.19649	-2.81574	-5.24617	-3.86057	-4.28401	-3.85729	-3.49799	-2.14069	-3.57475	-2.11898
O00757	-1.81848	-1.41393	-6.59042	-1.67892	-3.47072	-2.33768	-3.09593	-3.54485	-0.430335	-1.59985	-1.51149	-0.711848	-3.7319	-1.42699	-2.47618	-2.32103	-2.42669	-1.99521	-3.53736	-3.29577	-2.5646	-4.99623	-1.41297	-1.91416	-2.73625	-2.07082	-1.08832	-4.86366	-4.48236	-0.980777	-7.30283	-1.55057	-18.3731	-18.3731	-18.3731	-6.21672	-18.3731
O00764	-4.8511	-6.05768	-5.08325	-5.11813	-6.57047	-5.71584	-5.03142	-5.13946	-4.73049	-4.9756	-5.78776	-6.3175	-5.84502	-5.44689	-6.16507	-5.08007	-6.0161	-4.81148	-6.14482	-7.47118	-7.6918	-5.93648	-5.41152	-5.35198	-5.82052	-5.14961	-3.82206	-5.15552	-4.36697	-4.92325	-4.17847	-5.38921	-4.9202	-4.92468	-6.57631	-4.76674	-6.15741
O14494	-5.24218	-5.09716	-4.88393	-5.68585	-6.35392	-5.14259	-5.15793	-5.87818	-4.40938	-5.5556	-4.72242	-4.99407	-5.30834	-18.3731	-18.3731	-4.37356	-18.3731	-18.3731	-18.3731	-18.3731	-18.3731	-6.23573	-5.05081	-4.91795	-5.86463	-2.27234	-4.70036	-3.23778	-4.71959	-5.87755	-5.10546	-7.46597	-18.3731	-18.3731	-5.41261	-18.3731	-18.3731
O14495	-5.02545	-5.2549	-5.31851	-6.37725	-6.49194	-5.28061	-5.57224	-5.02348	-4.33475	-4.10643	-5.19128	-5.4233	-5.32205	-18.3731	-18.3731	-6.38212	-6.13177	-5.04355	-18.3731	-7.51887	-18.3731	-18.3731	-5.26855	-4.9488	-5.80944	-5.12049	-4.91302	-5.09129	-4.55609	-5.77622	-5.31811	-5.28628	-18.3731	-18.3731	-4.94767	-5.03143	-18.3731
O14497	-18.3731	-18.3731	-18.3731	-18.3731	-18.3731	-18.3731	-18.3731	-18.3731	-18.3731	-18.3731	-18.3731	-18.3731	-18.3731	-18.3731	-18.3731	-18.3731	-18.3731	-18.3731	-18.3731	-18.3731	-18.3731	-18.3731	-18.3731	-18.3731	-18.3731	-18.3731	-18.3731	-18.3731	-18.3731	-18.3731	-18.3731	-18.3731	-6.15848	-18.3731	-18.3731	-18.3731	-18.3731
O14498	0.346794	0.347621	1.19819	0.292999	0.447556	0.128882	2.36584	0.76588	1.53599	1.04993	1.12358	1.50952	0.0749173	1.16489	0.0707095	-0.674489	-1.46178	0.334068	-0.264867	-0.188769	0.69696	-0.681199	0.0177045	1.18055	0.150804	1.36447	0.785975	1.93819	1.5215	0.133437	-0.0899131	1.32596	-0.654643	-1.36339	-0.481606	0.338046	-1.51265
O14520	-3.29393	-3.48262	-3.47233	-2.42021	-4.71966	-5.85115	-2.19936	-3.30715	-6.42022	-0.865984	-3.37706	-4.01857	-2.03172	-8.68339	-18.3731	-6.52412	-18.3731	-4.36036	-18.3731	-9.59921	-7.08709	-18.3731	-5.09571	-6.16201	-7.07461	-5.94588	-5.84829	-6.03163	-4.67954	-4.8132	-7.27636	-8.77509	-5.07638	-6.68349	-7.04355	-5.70165	-6.52096
O14522	-18.3731	-18.3731	-18.3731	-18.3731	-18.3731	-18.3731	-18.3731	-18.3731	-18.3731	-18.3731	-18.3731	-18.3731	-18.3731	-18.3731	-18.3731	-18.3731	-6.22705	-18.3731	-18.3731	-18.3731	-18.3731	-18.3731	-18.3731	-18.3731	-18.3731	-18.3731	-18.3731	-18.3731	-18.3731	-18.3731	-18.3731	-18.3731	-18.3731	-18.3731	-18.3731	-18.3731	-18.3731
O14530	-9.20455	-18.3731	-18.3731	-18.3731	-18.3731	-18.3731	-18.3731	-7.04693	-8.1624	-9.29977	-8.46409	-18.3731	-18.3731	-18.3731	-18.3731	-18.3731	-18.3731	-18.3731	-18.3731	-18.3731	-18.3731	-18.3731	-11.1495	-18.3731	-18.3731	-18.3731	-18.3731	-18.3731	-9.30697	-18.3731	-7.5431	-18.3731	-18.3731	-18.3731	-18.3731	-18.3731	-18.3731
O14531	-18.3731	-18.3731	-18.3731	-18.3731	-18.3731	-18.3731	-18.3731	-7.17881	-6.73269	-18.3731	-6.17708	-18.3731	-18.3731	-18.3731	-18.3731	-18.3731	-18.3731	-18.3731	-18.3731	-18.3731	-18.3731	-18.3731	-18.3731	-6.95746	-18.3731	-18.3731	-18.3731	-18.3731	-18.3731	-18.3731	-7.59616	-18.3731	-18.3731	-18.3731	-18.3731	-18.3731	-18.3731
O14545	-18.3731	-18.3731	-6.15546	-18.3731	-18.3731	-4.61957	-18.3731	-18.3731	-18.3731	-6.54426	-18.3731	-18.3731	-18.3731	-18.3731	-18.3731	-18.3731	-18.3731	-18.3731	-18.3731	-18.3731	-18.3731	-18.3731	-18.3731	-18.3731	-18.3731	-18.3731	-18.3731	-18.3731	-18.3731	-18.3731	-18.3731	-18.3731	-5.8175	-18.3731	-18.3731	-18.3731	-18.3731
O14558	-6.77804	-7.58691	-8.76157	-7.33043	-4.50611	-6.99244	-7.25494	-6.70002	-7.05627	-8.16369	-6.86117	-6.91342	-6.32041	-5.59804	-6.70818	-18.3731	-4.84973	-6.22722	-18.3731	-18.3731	-18.3731	-18.3731	-6.86389	-7.15647	-7.63742	-7.28309	-5.18711	-6.03484	-7.06757	-7.23422	-7.05105	-8.41035	-18.3731	-2.26536	-18.3731	-18.3731	-4.6119
O14561	-4.52817	-6.50176	-4.18147	-5.51552	-6.81772	-5.60639	-7.04404	-5.33087	-5.49331	-5.56406	-5.55349	-5.61392	-4.66435	-8.14676	-4.98794	-5.46142	-6.78099	-5.29762	-6.8007	-5.76576	-6.01265	-4.12609	-5.45105	-5.68127	-5.99703	-5.30529	-5.0834	-5.28395	-4.57186	-6.57553	-3.76447	-5.47387	-3.40013	-3.90324	-3.57216	-4.72127	-0.73081
O14579	-6.10829	-7.35187	-6.13583	-7.54278	-7.59269	-6.64606	-6.55594	-5.43913	-5.5677	-5.64595	-6.23707	-7.33815	-6.14778	-18.3731	-18.3731	-18.3731	-18.3731	-18.3731	-18.3731	-18.3731	-18.3731	-18.3731	-6.57021	-6.53348	-7.11618	-6.31736	-5.88466	-5.76767	-6.3991	-8.16766	-4.82378	-7.5501	-18.3731	-18.3731	-18.3731	-7.02529	-18.3731
O14594	-6.38453	-5.33159	-6.80553	-7.19971	-7.55938	-6.77199	-5.70213	-7.0174	-6.596	-5.8055	-7.52095	-5.43225	-6.92411	-5.89892	-6.65982	-5.2197	-5.54053	-5.19867	-5.4798	-5.72956	-5.41987	-7.63115	-4.76989	-4.87823	-5.63235	-4.74592	-6.09543	-6.29054	-5.10199	-5.39271	-6.04954	-6.65759	-8.76568	-18.3731	-18.3731	-6.16717	-8.65224
O14595	-18.3731	-18.3731	-18.3731	-18.3731	-18.3731	-5.79911	-18.3731	-18.3731	-18.3731	-18.3731	-6.98073	-18.3731	-18.3731	-18.3731	-18.3731	-6.32293	-18.3731	-18.3731	-18.3731	-18.3731	-18.3731	-18.3731	-18.3731	-18.3731	-18.3731	-18.3731	-4.94177	-3.7562	-4.47977	-18.3731	-18.3731	-6.62108	-18.3731	-18.3731	-18.3731	-18.3731	-18.3731
O14617	-6.68001	-7.09871	-6.8081	-7.04396	-7.89072	-6.67939	-6.69473	-5.89914	-5.77761	-5.6792	-6.68089	-7.98679	-6.72357	-18.3731	-18.3731	-18.3731	-18.3731	-18.3731	-18.3731	-18.3731	-18.3731	-18.3731	-6.27356	-6.25855	-6.98857	-6.43379	-6.09215	-5.86772	-6.42482	-7.13172	-5.46788	-7.55029	-18.3731	-18.3731	-7.99949	-18.3731	-18.3731
O14618	-18.3731	-5.49935	-5.51494	-6.02714	-18.3731	-18.3731	-18.3731	-7.99074	-4.24716	-18.3731	-18.3731	-5.06954	-18.3731	-18.3731	-18.3731	-18.3731	-18.3731	-18.3731	-5.24998	-18.3731	-18.3731	-18.3731	-6.75334	-18.3731	-5.75104	-18.3731	-18.3731	-18.3731	-18.3731	-5.30898	-18.3731	-7.73614	-6.85163	-18.3731	-18.3731	-18.3731	-18.3731
O14633	-18.3731	-18.3731	-18.3731	-18.3731	-18.3731	-18.3731	-3.51261	-18.3731	-18.3731	-18.3731	-18.3731	-18.3731	-18.3731	-18.3731	-18.3731	-18.3731	-7.15614	-5.50331	-18.3731	-18.3731	-18.3731	-18.3731	-5.22985	-4.77999	-3.9794	-3.32106	-2.44999	-3.26632	-3.10221	-3.44819	-1.08056	-3.45624	-18.3731	-18.3731	-18.3731	-18.3731	-18.3731
Q5T7P3	-18.3731	-18.3731	-18.3731	-18.3731	-18.3731	-18.3731	-3.51261	-18.3731	-18.3731	-18.3731	-18.3731	-18.3731	-18.3731	-18.3731	-18.3731	-18.3731	-7.15614	-5.50331	-18.3731	-18.3731	-18.3731	-18.3731	-5.22985	-4.77999	-3.9794	-3.32106	-2.44999	-3.26632	-3.10221	-3.44819	-1.08056	-3.45624	-18.3731	-18.3731	-18.3731	-18.3731	-18.3731
Q5TA79	-18.3731	-18.3731	-18.3731	-18.3731	-18.3731	-18.3731	-3.51261	-18.3731	-18.3731	-18.3731	-18.3731	-18.3731	-18.3731	-18.3731	-18.3731	-18.3731	-7.15614	-5.50331	-18.3731	-18.3731	-18.3731	-18.3731	-5.22985	-4.77999	-3.9794	-3.32106	-2.44999	-3.26632	-3.10221	-3.44819	-1.08056	-3.45624	-18.3731	-18.3731	-18.3731	-18.3731	-18.3731
Q5TA81	-18.3731	-18.3731	-18.3731	-18.3731	-18.3731	-18.3731	-3.51261	-18.3731	-18.3731	-18.3731	-18.3731	-18.3731	-18.3731	-18.3731	-18.3731	-18.3731	-7.15614	-5.50331	-18.3731	-18.3731	-18.3731	-18.3731	-5.22985	-4.77999	-3.9794	-3.32106	-2.44999	-3.26632	-3.10221	-3.44819	-1.08056	-3.45624	-18.3731	-18.3731	-18.3731	-18.3731	-18.3731
Q5TA82	-18.3731	-18.3731	-18.3731	-18.3731	-18.3731	-18.3731	-3.51261	-18.3731	-18.3731	-18.3731	-18.3731	-18.3731	-18.3731	-18.3731	-18.3731	-18.3731	-7.15614	-5.50331	-18.3731	-18.3731	-18.3731	-18.3731	-5.22985	-4.77999	-3.9794	-3.32106	-2.44999	-3.26632	-3.10221	-3.44819	-1.08056	-3.45624	-18.3731	-18.3731	-18.3731	-18.3731	-18.3731
O14638	-4.18819	-4.55254	-4.99816	-5.24178	-6.22781	-5.66902	-5.88227	-6.2423	-3.66871	-4.23195	-5.66934	-4.81806	-5.58803	-6.36256	-5.64037	-6.42711	-7.45802	-6.19095	-6.06301	-7.27838	-7.03744	-5.64225	-5.29738	-4.93878	-6.17263	-3.76807	-3.6756	-4.7461	-3.84851	-5.85735	-5.21517	-5.0893	-6.22517	-6.17659	-5.67012	-5.51984	-5.60418
O14639	-5.7004	-7.92271	-5.07737	-8.34756	-8.01271	-6.80139	-6.81673	-5.04993	-6.92002	-6.19069	-8.78637	-6.80891	-6.96713	-18.3731	-6.62534	-18.3731	-18.3731	-5.04991	-18.3731	-18.3731	-18.3731	-18.3731	-7.90258	-6.10925	-6.69194	-5.89312	-5.39999	-5.97887	-6.36149	-5.50675	-2.85873	-7.86235	-18.3731	-18.3731	-18.3731	-18.3731	-18.3731
O14672	-6.13745	-5.72031	-4.54606	-5.40352	-6.01278	-3.90038	-5.93612	-4.63184	-4.56302	-4.87409	-4.19455	-4.65715	-4.88696	-4.9746	-4.70187	-4.40709	-4.6403	-4.4222	-5.56663	-5.91801	-4.62392	-5.50889	-4.64923	-4.47482	-5.15551	-4.01663	-4.55963	-4.89869	-3.56481	-5.31377	-5.25105	-4.97384	-5.53616	-3.683	-4.9423	-4.75549	-4.22984
O14678	-6.59818	-9.82478	-7.0778	-8.21812	-8.54779	-7.33646	-7.35181	-7.31135	-6.51275	-6.57564	-7.20519	-7.49943	-7.29914	-8.35574	-7.05373	-6.33087	-18.3731	-18.3731	-18.3731	-18.3731	-18.3731	-18.3731	-6.14069	-7.00087	-6.67212	-5.83659	-5.79024	-5.98828	-5.80948	-6.04038	-6.19534	-7.35768	-18.3731	-18.3731	-18.3731	-9.20145	-18.3731
O14727	-18.3731	-18.3731	-18.3731	-18.3731	-18.3731	-18.3731	-18.3731	-7.30297	-18.3731	-18.3731	-18.3731	-18.3731	-18.3731	-18.3731	-18.3731	-18.3731	-18.3731	-18.3731	-18.3731	-18.3731	-18.3731	-18.3731	-18.3731	-18.3731	-18.3731	-18.3731	-18.3731	-18.3731	-7.06156	-18.3731	-18.3731	-18.3731	-18.3731	-18.3731	-18.3731	-18.3731	-18.3731
O14732	-5.00622	-4.43682	-4.61284	-4.86649	-5.76582	-4.52222	-4.72205	-4.38819	-3.82963	-5.38642	-4.41093	-3.92915	-4.73263	-6.29841	-5.50495	-4.34147	-6.50417	-5.44727	-5.77963	-6.07634	-5.73902	-5.79591	-3.43973	-4.82724	-4.88702	-6.34268	-4.61078	-4.79413	-5.34265	-5.20831	-5.25194	-4.48663	-4.49999	-18.3731	-5.57566	-18.3731	-5.8526
O14737	-5.20354	-6.29613	-5.5637	-5.85937	-7.15096	-5.14869	-5.94473	-5.45879	-3.59578	-5.07331	-6.0254	-5.12423	-6.31997	-5.33299	-3.84741	-6.20898	-7.1784	-5.89314	-6.45386	-6.99877	-6.58092	-5.43149	-5.7658	-6.53293	-6.58842	-5.7896	-5.80929	-5.63775	-5.77163	-5.74277	-5.27811	-6.69808	-5.75579	-6.46153	-6.62074	-6.32721	-5.1779
O14744	-5.2774	-6.79926	-5.05826	-5.62655	-5.06456	-5.30854	-5.5852	-5.18378	-4.09628	-4.77665	-5.70154	-4.92564	-5.46596	-7.0978	-7.19404	-6.87687	-8.19326	-5.21658	-8.15757	-6.71082	-7.4281	-8.36534	-5.37601	-5.29999	-6.4366	-3.89226	-4.9055	-6.24781	-6.84166	-5.75336	-5.35596	-6.00544	-18.3731	-18.3731	-18.3731	-7.16189	-18.3731
O14745	-3.07443	-2.21636	-1.25242	-2.46868	-3.65809	-3.18518	-4.51873	-1.1558	-2.71504	-2.66844	-2.18924	-2.35805	0.211501	-1.91613	-1.56235	-2.65573	-0.887513	-3.68809	-2.56302	-4.73297	-4.24945	-2.76504	-2.07684	-2.30528	-2.20266	-1.33199	-2.6567	-2.406	-1.64944	-2.61826	-3.19524	-2.43922	-2.71577	-1.70106	-2.55685	-4.08822	-3.59998
O14763	-18.3731	-18.3731	-18.3731	-18.3731	-18.3731	-6.71601	-18.3731	-18.3731	-18.3731	-18.3731	-6.27891	-18.3731	-18.3731	-18.3731	-6.20164	-18.3731	-18.3731	-18.3731	-18.3731	-18.3731	-18.3731	-6.50128	-18.3731	-18.3731	-18.3731	-18.3731	-18.3731	-18.3731	-18.3731	-18.3731	-18.3731	-18.3731	-5.32661	-5.57575	-4.93623	-5.45716	-3.88238
O14773	-0.359538	-1.30427	-1.10566	-2.98474	-1.98369	-0.97366	-0.960507	-0.951808	0.04484	-0.10454	-0.876921	-0.166206	-0.605394	-1.51552	-0.971037	-1.3393	-3.32328	0.199561	-2.4176	-3.60775	-1.37451	-2.00294	-1.36217	-1.54333	-2.48856	-0.850201	-0.840834	-0.716776	-0.870637	-1.99866	-1.5713	-2.03852	-2.62097	-2.03491	-2.46872	-1.08703	-0.645556
O14786	-5.26456	-4.00007	-3.4045	-6.52146	-5.68752	-6.16021	-4.73663	-3.65519	-4.55598	-4.49979	-3.60347	-4.15776	-3.79924	-4.61654	-3.78762	-5.59821	-3.78947	-4.93462	-4.87487	-4.90528	-4.03805	-4.57492	-4.10639	-3.45512	-3.29916	-3.49648	-3.42178	-3.33491	-3.25547	-3.52588	-3.35845	-3.29888	-4.18031	-3.9056	-5.05006	-4.21987	-5.56972
O14787	-18.3731	-18.3731	-5.90825	-18.3731	-18.3731	-18.3731	-18.3731	-7.20364	-18.3731	-18.3731	-18.3731	-18.3731	-18.3731	-18.3731	-18.3731	-18.3731	-18.3731	-18.3731	-18.3731	-18.3731	-18.3731	-18.3731	-18.3731	-18.3731	-18.3731	-18.3731	-18.3731	-18.3731	-18.3731	-9.45368	-6.26405	-10.4741	-18.3731	-18.3731	-18.3731	-18.3731	-18.3731
O14791	-5.82429	-8.50267	-18.3731	-18.3731	-18.3731	-18.3731	-8.54373	-18.3731	-7.01781	-5.63845	-18.3731	-8.0644	-7.73994	-4.67123	-4.62742	-4.92082	-3.51904	-4.50266	-6.90521	-5.80322	-6.02941	-5.27459	-5.96195	-5.50514	-5.82816	-6.2719	-6.68422	-5.89067	-5.19245	-7.75676	-6.11242	-6.18323	-18.3731	-18.3731	-18.3731	-6.19218	-18.3731
O14795	-0.967577	-1.17723	-2.33097	-2.29042	-0.976004	0.445129	-1.24125	-1.8557	-5.05357	-1.47306	-3.31466	-1.13635	-2.31372	-0.380694	-5.05182	-1.45022	-2.3336	-0.761781	-3.61857	-2.09164	-1.53717	-2.50795	-2.86273	-1.92788	-1.54153	-0.906205	-0.791561	-0.556987	-0.626499	-1.47503	-2.15341	-2.98304	-5.06619	0.722281	0.356331	0.852512	0.616423
O14798	-18.3731	-18.3731	-9.14707	-18.3731	-18.3731	-18.3731	-18.3731	-7.53665	-9.01925	-18.3731	-7.26221	-7.41366	-18.3731	-7.81518	-5.12194	-6.682	-7.99839	-6.5182	-5.76598	-7.81875	-7.23323	-8.24906	-7.29967	-7.24879	-8.84938	-4.26505	-3.60164	-4.07935	-4.7604	-5.28239	-7.54509	-5.41699	-18.3731	-18.3731	-18.3731	-4.17823	-18.3731
O14807	-5.78417	-5.97286	-6.80139	-6.4389	-7.2099	-4.86008	-6.01391	-5.88539	-5.61209	-6.26649	-5.56346	-8.2074	-5.96215	-18.3731	-18.3731	-18.3731	-18.3731	-18.3731	-18.3731	-18.3731	-18.3731	-18.3731	-7.80064	-7.28372	-8.34662	-6.32743	-7.4502	-7.78456	-7.46943	-7.94342	-7.85529	-8.05441	-18.3731	-18.3731	-18.3731	-7.50621	-18.3731
O14817	-5.19148	-6.94189	-4.71485	-6.14547	-6.68514	-5.11833	-5.17845	-6.18496	-5.08733	-5.20021	-5.79866	-6.07781	-5.63956	-18.3731	-18.3731	-6.10072	-18.3731	-6.00683	-7.83262	-18.3731	-6.11707	-7.8489	-5.65659	-5.84625	-6.86113	-6.03447	-5.93687	-8.11162	-5.9561	-6.43009	-8.83858	-5.28835	-18.3731	-6.67617	-7.02198	-18.3731	-18.3731
O14818	-3.14992	-4.73508	-4.53285	-5.14356	-5.11017	-4.40827	-4.38355	-4.75914	-4.11451	-3.73506	-5.20249	-4.36944	-5.09906	-5.64694	-3.92609	-5.20007	-6.77232	-4.07464	-4.86025	-6.45897	-5.72906	-5.85782	-4.23044	-4.72348	-5.67306	-3.47397	-2.39816	-3.9902	-3.01042	-4.73022	-3.21851	-5.1706	-4.87932	-5.66005	-5.02053	-4.93346	-5.29747
O14828	-7.33747	-5.58111	-5.75063	-6.01141	-6.81815	-3.56138	-5.46482	-6.12552	-5.27507	-6.03351	-4.50522	-5.56162	-5.77257	-18.3731	-18.3731	-5.1427	-18.3731	-7.13057	-18.3731	-8.43113	-18.3731	-18.3731	-6.30497	-5.36035	-4.89144	-4.83412	-4.27414	-4.99553	-6.09699	-4.38667	-5.46369	-6.22371	-7.33521	-2.60992	-4.75028	-5.01635	-2.44219
O14841	-3.57783	-4.68806	-4.37193	-4.5504	-4.48295	-5.20495	-5.52279	-3.69152	-2.29398	-3.23123	-3.96554	-3.82221	-4.21468	-6.89254	-4.98229	-5.47924	-6.57267	-4.90985	-6.03981	-6.60027	-6.39871	-7.14383	-4.68787	-4.23002	-5.5858	-3.3455	-3.14749	-3.03403	-3.92149	-4.43519	-3.82026	-4.09405	-6.29053	-6.53967	-5.10041	-6.80211	-6.17709
O14879	-18.3731	-18.3731	-18.3731	-18.3731	-18.3731	-18.3731	-18.3731	-5.4152	-6.04928	-5.47694	-18.3731	-7.40108	-18.3731	-18.3731	-18.3731	-7.86216	-18.3731	-18.3731	-18.3731	-18.3731	-18.3731	-18.3731	-18.3731	-18.3731	-18.3731	-5.64144	-18.3731	-18.3731	-18.3731	-18.3731	-5.41933	-18.3731	-18.3731	-6.80862	-18.3731	-18.3731	-18.3731
O14880	-18.3731	-18.3731	-6.05112	-18.3731	-18.3731	-18.3731	-18.3731	-6.51834	-5.20597	-5.91206	-18.3731	-18.3731	-5.17248	-18.3731	-18.3731	-18.3731	-18.3731	-18.3731	-18.3731	-18.3731	-18.3731	-18.3731	-18.3731	-18.3731	-18.3731	-5.8243	-18.3731	-6.78053	-18.3731	-7.05111	-18.3731	-18.3731	-18.3731	-18.3731	-18.3731	-18.3731	-18.3731
O14907	-18.3731	-5.17537	-4.37333	-4.23458	-18.3731	-18.3731	-6.77633	-18.3731	-18.3731	-18.3731	-6.26287	-18.3731	-18.3731	-4.93567	-18.3731	-18.3731	-4.64515	-18.3731	-5.70553	-18.3731	-18.3731	-5.48237	-7.09371	-4.38086	-3.85117	-4.16473	-4.06714	-4.25048	-4.08637	-2.52238	-7.14264	-4.4404	-18.3731	-18.3731	-18.3731	-18.3731	-18.3731
O14908	-5.00956	-5.7699	-4.82664	-5.94589	-6.57664	-5.63922	-5.15729	-5.11027	-5.22979	-4.96083	-5.38298	-5.05109	-5.58701	-6.58839	-4.29921	-4.85392	-6.52509	-5.07201	-5.80055	-6.34545	-5.69256	-7.8413	-5.6911	-5.62615	-5.38708	-4.31413	-4.02603	-5.09543	-4.18533	-4.79484	-3.23058	-5.45554	-5.41344	-5.66258	-6.10629	-4.23876	-5.3
O14910	-18.3731	-18.3731	-18.3731	-18.3731	-18.3731	-18.3731	-18.3731	-7.06286	-18.3731	-6.95286	-18.3731	-8.75554	-18.3731	-18.3731	-18.3731	-18.3731	-18.3731	-18.3731	-18.3731	-18.3731	-18.3731	-18.3731	-18.3731	-18.3731	-18.3731	-18.3731	-18.3731	-18.3731	-18.3731	-18.3731	-18.3731	-18.3731	-18.3731	-18.3731	-18.3731	-18.3731	-18.3731
O14917	-5.40118	-6.69254	-6.28849	-6.89619	-6.82489	-5.90113	-6.61388	-7.13995	-5.84053	-5.58539	-6.6795	-6.92685	-6.37971	-5.81658	-6.15688	-6.81667	-7.15611	-5.11822	-7.16333	-6.97647	-6.67189	-5.88156	-5.31671	-5.75746	-6.48746	-5.51735	-4.85783	-4.95462	-5.45227	-5.8056	-5.36372	-5.68565	-7.13015	-5.7267	-7.13528	-5.22018	-6.18715
O14939	-18.3731	-18.3731	-18.3731	-18.3731	-18.3731	-18.3731	-18.3731	-18.3731	-18.3731	-18.3731	-18.3731	-18.3731	-18.3731	-18.3731	-18.3731	-18.3731	-18.3731	-18.3731	-18.3731	-18.3731	-18.3731	-18.3731	-18.3731	-18.3731	-18.3731	-18.3731	-18.3731	-18.3731	-18.3731	-18.3731	-6.61415	-18.3731	-18.3731	-18.3731	-18.3731	-18.3731	-18.3731
O14950	-3.75745	-3.31981	-3.7601	-4.70353	-4.12364	-3.61378	-3.31367	-1.38236	-3.33904	-3.29182	-3.83959	-3.71123	-2.84764	-3.79306	-2.47904	-4.77583	-4.94288	-3.37506	-4.24148	-5.82042	-4.85356	-4.41253	-4.45809	-5.63029	-4.26393	-5.32022	-5.36769	-3.76105	-4.17457	-2.66536	-3.55631	-4.1642	-5.4571	-5.52514	-4.88562	-4.24064	-5.16256
P19105	-3.75745	-3.31981	-3.7601	-4.70353	-4.12364	-3.61378	-3.31367	-1.38236	-3.33904	-3.29182	-3.83959	-3.71123	-2.84764	-3.79306	-2.47904	-4.77583	-4.94288	-3.37506	-4.24148	-5.82042	-4.85356	-4.41253	-4.45809	-5.63029	-4.26393	-5.32022	-5.36769	-3.76105	-4.17457	-2.66536	-3.55631	-4.1642	-5.4571	-5.52514	-4.88562	-4.24064	-5.16256
O14960	-5.58056	-5.03798	-4.96448	-6.33522	-6.02995	-5.85073	-4.53576	-6.02912	-4.26753	-6.11481	-5.80683	-3.9457	-7.01714	-5.94808	-4.34014	-4.74282	-7.04354	-5.79765	-6.319	-7.93937	-5.81195	-9.3262	-4.45233	-3.16453	-5.43998	-3.52233	-4.90556	-4.26177	-3.62151	-5.83183	-4.45309	-3.90248	-7.47523	-18.3731	-18.3731	-18.3731	-18.3731
O14964	-5.24631	-6.42689	-5.41209	-5.86798	-6.89764	-5.68631	-5.70165	-5.51833	-5.31556	-5.41269	-5.94603	-5.9443	-5.12568	-6.54045	-18.3731	-6.24489	-18.3731	-6.95893	-7.19072	-18.3731	-18.3731	-7.73086	-6.23045	-6.14796	-6.49376	-4.93734	-5.86548	-5.37522	-5.33072	-5.98822	-5.64912	-5.80166	-18.3731	-18.3731	-7.04213	-18.3731	-5.45095
O14966	-4.0304	-4.58992	-4.68743	-4.4954	-5.83224	-4.62091	-6.08679	-5.27045	-4.5806	-4.38361	-3.65615	-5.32731	-3.10895	-5.92696	-5.54682	-5.05387	-6.54604	-5.06585	-7.32786	-6.3664	-5.76643	-5.83777	-4.51835	-4.55515	-5.80201	-4.24491	-5.34244	-4.7816	-4.79692	-4.77582	-4.93608	-4.79561	-18.3731	-8.15237	-6.43048	-7.34619	-18.3731
O14972	-18.3731	-8.76011	-7.16662	-18.3731	-18.3731	-18.3731	-18.3731	-7.30684	-6.47142	-18.3731	-18.3731	-18.3731	-18.3731	-18.3731	-18.3731	-18.3731	-18.3731	-18.3731	-18.3731	-18.3731	-18.3731	-18.3731	-7.60163	-6.9825	-7.5652	-6.76637	-6.44882	-7.11952	-7.5535	-7.162	-7.06196	-7.01691	-18.3731	-18.3731	-18.3731	-18.3731	-18.3731
O14974	-4.18743	-6.01289	-5.8694	-6.56187	-6.3453	-6.0386	-4.99075	-5.05675	-5.56789	-6.15869	-7.47956	-7.78461	-7.09653	-8.95344	-18.3731	-18.3731	-6.69111	-18.3731	-7.27882	-18.3731	-7.45962	-9.34063	-7.45281	-6.80729	-6.79044	-6.59116	-7.10738	-8.18883	-7.05636	-4.91036	-5.71054	-6.47294	-6.17813	-18.3731	-18.3731	-18.3731	-18.3731
O14975	-5.00195	-5.38464	-7.34532	-8.58758	-7.28719	-9.71557	-8.36807	-4.35515	-4.80292	-6.60064	-5.84411	-5.92593	-6.34963	-18.3731	-18.3731	-18.3731	-18.3731	-5.48804	-5.86099	-7.83813	-18.3731	-7.3095	-5.6583	-6.37445	-6.97095	-5.29147	-7.25764	-6.3158	-6.49015	-7.14422	-8.56691	-6.50572	-6.2522	-18.3731	-18.3731	-18.3731	-18.3731
O14976	-6.25979	-8.00899	-5.7998	-6.62007	-7.30814	-6.09681	-6.11215	-5.62104	-5.0188	-5.62861	-6.34513	-6.30856	-6.26256	-18.3731	-18.3731	-18.3731	-18.3731	-6.5208	-18.3731	-18.3731	-18.3731	-18.3731	-6.83731	-6.72821	-7.34664	-6.54782	-6.45022	-6.63357	-7.16844	-5.80703	-5.07216	-7.09666	-18.3731	-18.3731	-18.3731	-18.3731	-18.3731
O14979	-3.94742	-5.33014	-3.67429	-5.87911	-6.56718	-5.5797	-5.37119	-5.77279	-5.66515	-4.9248	-6.36164	-5.36337	-4.9394	-18.3731	-18.3731	-7.28881	-18.3731	-5.25527	-18.3731	-18.3731	-18.3731	-18.3731	-18.3731	-18.3731	-18.3731	-18.3731	-6.15123	-18.3731	-4.98124	-18.3731	-3.88967	-5.78607	-18.3731	-18.3731	-18.3731	-18.3731	-18.3731
O14980	-6.67402	-6.46077	-6.05783	-7.47685	-7.69781	-6.48648	-6.50182	-5.31785	-5.28461	-5.62637	-6.76782	-6.68673	-6.65223	-18.3731	-18.3731	-18.3731	-18.3731	-18.3731	-18.3731	-18.3731	-18.3731	-18.3731	-6.60939	-8.09945	-7.34874	-6.63021	-5.59292	-6.44229	-6.20361	-5.65646	-5.35277	-7.46719	-18.3731	-18.3731	-18.3731	-18.3731	-18.3731
O15020	-6.67957	-7.84066	-6.42546	-5.94814	-8.18673	-7.12332	-5.59409	-6.04916	-7.16829	-6.24074	-6.97732	-7.52421	-7.22744	-18.3731	-18.3731	-7.29721	-8.6136	-18.3731	-18.3731	-7.45922	-18.3731	-18.3731	-9.44952	-7.46021	-7.11835	-7.8286	-6.1274	-6.51245	-6.3679	-6.37705	-4.57102	-7.85208	-18.3731	-18.3731	-5.36002	-8.03653	-18.3731
O15021	-18.3731	-18.3731	-18.3731	-18.3731	-18.3731	-18.3731	-18.3731	-18.3731	-18.3731	-18.3731	-18.3731	-18.3731	-18.3731	-18.3731	-5.80943	-18.3731	-18.3731	-18.3731	-18.3731	-18.3731	-18.3731	-18.3731	-18.3731	-18.3731	-18.3731	-18.3731	-18.3731	-18.3731	-18.3731	-18.3731	-7.39279	-18.3731	-18.3731	-18.3731	-18.3731	-18.3731	-18.3731
O15027	-18.3731	-8.10669	-18.3731	-18.3731	-18.3731	-18.3731	-18.3731	-6.5728	-5.4153	-18.3731	-18.3731	-18.3731	-18.3731	-8.144	-5.90565	-18.3731	-18.3731	-18.3731	-18.3731	-18.3731	-18.3731	-18.3731	-18.3731	-18.3731	-18.3731	-18.3731	-18.3731	-18.3731	-18.3731	-3.90015	-6.46277	-18.3731	-18.3731	-18.3731	-18.3731	-18.3731	-18.3731
O15031	-4.99922	-5.72266	-5.42801	-5.77023	-6.44153	-4.79366	-4.23089	-5.39775	-4.91479	-4.78566	-4.78004	-4.28733	-5.75903	-4.22231	-4.81291	-5.41221	-4.29518	-4.97914	-5.84341	-6.42495	-4.35561	-5.59371	-5.16418	-5.33884	-4.77458	-4.2199	-4.27781	-4.04179	-4.8589	-5.01035	-6.05552	-4.17072	-6.05121	-1.55646	-4.92986	-5.33232	-4.72334
O15063	-5.04187	-5.06095	-4.99761	-5.77954	-6.4676	-5.25627	-4.68933	-6.62816	-4.30749	-5.01897	-5.79174	-5.9975	-5.42202	-4.33917	-5.55992	-4.00294	-18.3731	-3.54214	-18.3731	-18.3731	-18.3731	-18.3731	-3.71226	-3.67554	-4.25824	-2.52293	-3.61391	-3.55133	-3.37046	-3.85504	-4.83902	-3.72894	-18.3731	-18.3731	-6.14689	-18.3731	-18.3731
O15066	-7.00956	-6.22016	-7.2755	-8.31315	-8.43529	-7.22397	-8.64946	-7.34855	-6.63045	-5.67523	-7.33719	-6.41895	-5.66385	-18.3731	-18.3731	-18.3731	-18.3731	-6.58955	-18.3731	-18.3731	-18.3731	-18.3731	-6.47815	-6.74772	-7.3921	-6.0311	-5.79641	-6.31819	-6.25741	-6.40899	-7.60847	-6.54001	-18.3731	-18.3731	-18.3731	-18.3731	-18.3731
O15067	-5.87024	-6.84608	-6.38297	-6.55478	-7.35645	-6.14513	-6.30978	-5.87498	-5.75865	-5.7952	-6.92577	-5.49059	-7.79	-7.33219	-18.3731	-5.67362	-18.3731	-18.3731	-18.3731	-8.24802	-18.3731	-18.3731	-6.46907	-6.64583	-8.20492	-6.6071	-6.05809	-7.09271	-6.08718	-7.1206	-6.28077	-6.73528	-5.88821	-18.3731	-18.3731	-8.35578	-18.3731
O15111	-6.14564	-9.13833	-8.97794	-9.48722	-9.32506	-8.11374	-8.12908	-6.77383	-5.68124	-7.81391	-7.98247	-8.12126	-8.69316	-18.3731	-18.3731	-18.3731	-18.3731	-18.3731	-18.3731	-18.3731	-18.3731	-18.3731	-8.79139	-8.75467	-9.33737	-6.43591	-8.44095	-6.86429	-8.46018	-8.93417	-9.96168	-9.51125	-18.3731	-18.3731	-18.3731	-18.3731	-18.3731
O15118	-5.90887	-5.4566	-6.50786	-4.88849	-6.93311	-5.80819	-5.98364	-5.99731	-5.58182	-5.73099	-5.84586	-6.43877	-4.68876	-6.02466	-4.15769	-5.1434	-5.27005	-6.44983	-6.53857	-6.3879	-6.00926	-5.28771	-5.30092	-5.84919	-5.26745	-4.40721	-4.95048	-4.42007	-5.4288	-5.09597	-6.17317	-6.00569	-4.80129	-6.1133	-6.07585	-5.30711	-5.75072
O15126	-6.54795	-7.27105	-18.3731	-18.3731	-18.3731	-18.3731	-18.3731	-6.47664	-5.9708	-6.60816	-6.58294	-18.3731	-7.46251	-18.3731	-6.4021	-8.65772	-18.3731	-18.3731	-18.3731	-18.3731	-18.3731	-18.3731	-7.94252	-7.73563	-8.41056	-6.4866	-6.6943	-6.5125	-6.3186	-7.05383	-6.02349	-7.18892	-18.3731	-18.3731	-18.3731	-18.3731	-18.3731
O15127	-5.81425	-7.08625	-6.03295	-7.68001	-7.69948	-6.48815	-7.35653	-5.54826	-4.40896	-6.49959	-6.59372	-6.49568	-6.40513	-7.42558	-7.04982	-6.65917	-8.04904	-5.86286	-7.24475	-7.8694	-7.78983	-7.4182	-6.48901	-7.04582	-6.09064	-4.58295	-5.6234	-4.18805	-5.17812	-4.79019	-4.95019	-5.97145	-18.3731	-18.3731	-6.99525	-6.04644	-7.27219
O15143	-3.46543	-4.7003	-4.47978	-5.15341	-6.98368	-4.60748	-4.89677	-2.15298	-2.3798	-3.42186	-4.61469	-5.2955	-3.83143	-6.18612	-1.68835	-5.71631	-9.39419	-5.88093	-8.01784	-7.0912	-6.46483	-6.5519	-5.69373	-5.49301	-6.05735	-4.99681	-4.81394	-5.21395	-4.54475	-5.75166	-4.25931	-5.45186	-5.62534	-6.09776	-6.37353	-6.22163	-3.68904
O15144	-2.16349	-4.19709	-3.25855	-5.02314	-5.02574	-3.67992	-3.88685	-1.9742	-1.7513	-2.29646	-4.1514	-3.3206	-3.7085	-5.12912	-4.12427	-5.57797	-6.33573	-3.84887	-6.23317	-6.08051	-6.86349	-5.70722	-4.04185	-3.76089	-4.87038	-3.49405	-2.84609	-3.01556	-3.41731	-4.00497	-2.26538	-4.32235	-5.26114	-5.81364	-6.07347	-5.39206	-3.54347
O15145	-2.58059	-3.23806	-2.8709	-3.46038	-4.94432	-3.1581	-3.41194	-1.86434	-2.0739	-2.53683	-3.88511	-3.41669	-3.50018	-3.32902	-3.03222	-4.50444	-5.85908	-3.97618	-4.88828	-6.54982	-4.77978	-5.52335	-3.59613	-3.69064	-4.45187	-3.35667	-2.35466	-2.54126	-2.95116	-3.30658	-1.59205	-3.39562	-2.08678	-2.58563	-5.4489	-4.27959	-1.44842
O15162	-5.55919	-5.99884	-5.87331	-5.62013	-6.89436	-6.13169	-5.54134	-5.12161	-5.86369	-5.46554	-5.03377	-5.64038	-5.82924	-5.52477	-5.56913	-3.5683	-6.56835	-4.10198	-6.43682	-5.94559	-5.8032	-5.86912	-8.12174	-6.458	-6.69024	-5.81758	-5.28323	-5.08109	-5.89086	-4.64679	-6.19891	-6.90009	-7.75275	-8.00189	-7.43548	-4.17547	-7.63932
O15173	-6.34816	-6.62702	-5.54138	-6.42389	-7.22754	-6.01622	-5.72307	-5.53881	-5.79592	-6.45441	-6.38636	-5.74618	-6.18196	-5.05945	-5.15568	-6.73617	-5.95405	-4.90813	-6.54985	-5.39587	-5.38975	-4.43153	-5.57846	-6.71522	-6.36037	-5.57762	-5.34176	-5.6473	-6.17334	-6.41981	-5.3467	-5.57911	-4.20061	-5.83389	-5.19437	-6.2519	-5.47131
O15194	-5.56646	-5.58738	-5.47847	-6.07069	-6.79027	-4.76194	-6.41192	-5.40999	-4.6947	-4.99896	-5.20693	-5.17932	-5.96798	-7.44299	-7.26975	-5.27845	-8.31643	-5.65655	-7.54443	-8.04339	-7.50382	-7.65406	-5.46455	-5.5384	-6.04655	-4.77195	-6.312	-4.62244	-4.79048	-5.80818	-7.15264	-6.28151	-18.3731	-7.1997	-6.56019	-5.90229	-18.3731
O15197	-2.43377	-2.38128	-1.89768	-2.84833	-4.25298	-1.47145	-1.85561	-3.55031	-2.64606	-3.09616	-3.35242	-2.2469	-3.83273	-1.35716	-4.27037	-1.84792	-2.71973	-2.38325	-2.9292	-3.53974	-2.44747	-3.76239	-1.40937	-1.80574	-1.78593	-1.64739	-0.431792	-1.29052	-1.19864	-1.91397	-3.37004	-1.43692	-2.89773	-1.2417	-3.10831	-3.45582	-2.15744
O15204	-4.44429	-5.17089	-4.7281	-5.69045	-4.9838	-3.89014	-3.70532	-6.48013	-4.69917	-5.60846	-5.11897	-5.65871	-6.46669	-5.50502	-5.21935	-5.71957	-7.09546	-4.34528	-4.65404	-7.25618	-5.19078	-7.32923	-3.22481	-3.30659	-3.47014	-3.6325	-3.50252	-4.86479	-2.91567	-5.16976	-5.60537	-5.03468	-3.9483	-2.26707	-4.54282	-4.63949	-4.24484
O15212	-5.72522	-6.0752	-6.39951	-6.65383	-7.19434	-5.98302	-5.54589	-5.35611	-4.83888	-5.50171	-6.39299	-5.99054	-7.44988	-6.29269	-6.82674	-6.11212	-5.90387	-6.13415	-7.47177	-7.3388	-6.75328	-6.81017	-7.57542	-6.31332	-7.36652	-6.07745	-5.67304	-8.95126	-6.48933	-7.66605	-6.14462	-7.66031	-18.3731	-18.3731	-18.3731	-18.3731	-18.3731
O15229	-5.26317	-6.15239	-5.21891	-6.00083	-6.6889	-5.47757	-5.04096	-6.22149	-3.12941	-6.20022	-5.3463	-4.6238	-5.64332	-18.3731	-18.3731	-6.01162	-18.3731	-18.3731	-18.3731	-18.3731	-18.3731	-18.3731	-4.30066	-5.24199	-5.84538	-4.20804	-5.08837	-3.64955	-4.62082	-5.65374	-6.82484	-5.44909	-6.76257	-18.3731	-18.3731	-18.3731	-18.3731
O15230	-2.60988	-3.09884	-2.85594	-4.70738	-3.65132	-2.06079	-2.23522	-3.49636	-2.26132	-3.21	-2.27102	-3.18571	-4.08649	-2.85327	-3.79646	-4.39296	-3.32526	-4.57175	-3.60856	-4.49572	-3.42061	-3.75835	-3.4389	-2.68124	-3.04178	-1.6862	-2.72643	-2.45785	-2.83923	-3.33733	-4.06564	-2.29376	-4.55026	-3.25796	-2.37718	-3.99711	-3.43199
O15231	-6.23735	-8.13159	-5.61305	-7.05185	-7.61617	-5.65014	-7.12234	-4.88227	-6.34008	-6.57295	-6.54955	-7.20886	-8.70209	-6.00471	-5.02833	-8.84045	-7.09361	-9.03218	-7.57724	-7.49601	-6.91049	-6.96738	-6.20232	-6.95136	-7.48549	-6.77752	-5.2953	-7.07355	-7.41645	-5.54702	-2.24544	-8.08503	-6.26322	-5.72033	-6.61566	-5.70617	-6.14978
O15240	2.37706	2.65049	1.75666	0.402293	0.644852	2.62477	2.85391	0.0225467	2.13244	1.28262	1.1549	2.0171	-3.00594	2.14274	-2.07636	1.69418	1.28722	-0.159507	-0.164623	-1.83221	0.262861	-4.03732	1.43438	1.62043	2.50546	-0.163092	-1.39159	-2.03092	-0.446613	3.42785	-0.506726	2.45745	-0.953852	-3.51068	1.32593	1.71184	-4.55689
O15243	-6.95574	-7.15715	-6.91783	-7.67438	-8.38782	-7.17649	-7.09329	-7.37451	-7.10655	-7.19705	-6.84226	-7.73362	-6.60307	-18.3731	-18.3731	-6.91477	-18.3731	-18.3731	-18.3731	-18.3731	-18.3731	-18.3731	-7.20935	-6.97667	-7.55937	-6.9915	-6.40916	-6.84629	-6.35652	-7.42972	-7.06804	-6.78011	-18.3731	-18.3731	-18.3731	-18.3731	-18.3731
O15244	-3.71455	-4.13339	-4.94614	-4.82577	-5.57497	-3.44032	-5.20261	-5.40436	-3.53431	-2.15161	-4.47492	-4.43502	-4.71659	-6.29022	-6.24308	-4.75194	-6.43637	-3.77779	-5.0016	-6.25673	-5.67121	-5.76629	-5.16811	-3.24918	-4.73884	-2.46969	-5.00904	-3.28535	-3.96342	-4.80131	-5.70169	-3.68689	-18.3731	-6.23682	-5.14127	-5.43063	-18.3731
O15254	-18.3731	-18.3731	-18.3731	-18.3731	-18.3731	-18.3731	-18.3731	-5.63707	-18.3731	-18.3731	-7.89448	-8.77174	-18.3731	-8.48872	-18.3731	-18.3731	-18.3731	-18.3731	-18.3731	-18.3731	-18.3731	-18.3731	-7.54322	-8.80901	-8.94032	-7.29012	-5.83541	-7.37587	-6.90929	-5.92788	-4.99635	-7.89896	-6.92352	-18.3731	-18.3731	-18.3731	-18.3731
O15258	-7.32876	-7.7761	-6.54711	-7.23846	-7.9711	-6.75978	-7.42156	-5.44939	-6.04685	-6.32102	-7.02701	-6.7673	-5.88261	-18.3731	-8.55534	-18.3731	-18.3731	-7.24936	-18.3731	-18.3731	-18.3731	-18.3731	-6.0095	-7.18477	-6.61387	-7.86909	-5.45463	-5.9008	-5.79755	-5.68341	-5.07978	-7.25251	-18.3731	-18.3731	-18.3731	-18.3731	-18.3731
O15260	-18.3731	-18.3731	-6.1241	-18.3731	-18.3731	-18.3731	-18.3731	-5.47498	-18.3731	-18.3731	-18.3731	-18.3731	-18.3731	-18.3731	-18.3731	-18.3731	-18.3731	-18.3731	-18.3731	-18.3731	-18.3731	-18.3731	-18.3731	-18.3731	-18.3731	-18.3731	-18.3731	-18.3731	-18.3731	-5.57031	-3.98452	-8.97954	-18.3731	-18.3731	-18.3731	-18.3731	-18.3731
O15263	-18.3731	-18.3731	-4.36901	-18.3731	-18.3731	-2.21448	-18.3731	-3.8416	-18.3731	-18.3731	-18.3731	-18.3731	-18.3731	-4.77447	-3.5202	-18.3731	-18.3731	-18.3731	-18.3731	-18.3731	-18.3731	-18.3731	-18.3731	-18.3731	-18.3731	-18.3731	-4.99298	-18.3731	-18.3731	-3.80282	-1.25192	-18.3731	-18.3731	-18.3731	-18.3731	-18.3731	-18.3731
O15264	-18.3731	-5.65224	-18.3731	-18.3731	-18.3731	-18.3731	-18.3731	-5.09866	-18.3731	-5.09561	-18.3731	-8.62029	-18.3731	-18.3731	-18.3731	-6.16996	-18.3731	-18.3731	-18.3731	-18.3731	-18.3731	-18.3731	-5.53356	-5.49684	-6.07954	-5.23705	-5.09108	-5.36646	-5.28049	-5.72137	-4.41247	-5.94374	-6.59542	-18.3731	-18.3731	-18.3731	-18.3731
O15269	-18.3731	-18.3731	-18.3731	-18.3731	-18.3731	-18.3731	-18.3731	-4.75675	-18.3731	-18.3731	-18.3731	-18.3731	-18.3731	-18.3731	-18.3731	-18.3731	-18.3731	-18.3731	-18.3731	-18.3731	-18.3731	-18.3731	-18.3731	-18.3731	-18.3731	-18.3731	-5.69089	-18.3731	-18.3731	-18.3731	-3.90949	-18.3731	-18.3731	-18.3731	-18.3731	-18.3731	-18.3731
O15273	-8.67926	-8.91337	-18.3731	-18.3731	-18.3731	-4.9568	-7.48505	-18.3731	-18.3731	-18.3731	-18.3731	-18.3731	-8.00085	-18.3731	-18.3731	-18.3731	-18.3731	-18.3731	-8.54236	-18.3731	-8.1518	-5.44509	-6.84639	-18.3731	-18.3731	-18.3731	-4.89321	-18.3731	-18.3731	-2.98756	-18.3731	-7.89931	-6.89401	-7.14315	-6.50363	-6.85947	-5.32141
O15294	-18.3731	-18.3731	-8.26403	-18.3731	-18.3731	-18.3731	-18.3731	-8.12525	-7.77114	-7.93569	-18.3731	-18.3731	-18.3731	-18.3731	-18.3731	-18.3731	-18.3731	-18.3731	-18.3731	-18.3731	-18.3731	-18.3731	-18.3731	-18.3731	-18.3731	-18.3731	-8.1072	-18.3731	-18.3731	-18.3731	-6.22476	-18.3731	-18.3731	-18.3731	-18.3731	-18.3731	-18.3731
O15296	-18.3731	-18.3731	-5.4715	-3.99879	-18.3731	-18.3731	-18.3731	-4.76858	-18.3731	-18.3731	-3.61755	-18.3731	-18.3731	-18.3731	-18.3731	-18.3731	-18.3731	-18.3731	-5.78849	-18.3731	-18.3731	-6.02847	-4.97485	-4.93813	-5.52082	-5.32884	-6.83792	-3.12753	-6.06132	-4.68716	-4.20629	-4.99767	-18.3731	-18.3731	-18.3731	-18.3731	-18.3731
O15305	-4.2565	-5.40006	-4.15367	-5.13858	-7.04833	-5.48569	-5.32066	-4.63737	-3.94274	-4.42533	-4.71431	-5.45804	-4.26333	-6.47295	-5.22486	-6.25202	-18.3731	-5.26444	-18.3731	-18.3731	-18.3731	-6.22959	-5.69663	-4.70628	-7.07425	-5.19072	-5.15035	-4.52861	-4.46358	-5.37904	-3.31632	-5.5938	-5.74147	-7.46559	-18.3731	-6.65941	-18.3731
O15321	-18.3731	-18.3731	-3.84351	-18.3731	-18.3731	-18.3731	-18.3731	-5.10717	-18.3731	-7.92042	-18.3731	-18.3731	-7.20638	-18.3731	-18.3731	-18.3731	-18.3731	-18.3731	-18.3731	-18.3731	-18.3731	-18.3731	-18.3731	-18.3731	-18.3731	-18.3731	-18.3731	-18.3731	-18.3731	-7.41297	-5.50042	-7.19181	-18.3731	-18.3731	-18.3731	-18.3731	-18.3731
O15327	-18.3731	-18.3731	-18.3731	-18.3731	-18.3731	-18.3731	-18.3731	-6.05159	-18.3731	-18.3731	-18.3731	-5.12133	-18.3731	-18.3731	-18.3731	-18.3731	-18.3731	-18.3731	-6.77865	-18.3731	-18.3731	-18.3731	-18.3731	-18.3731	-18.3731	-18.3731	-4.28423	-18.3731	-18.3731	-6.32227	-7.40064	-18.3731	-4.27096	-18.3731	-18.3731	-18.3731	-18.3731
O15335	-5.60604	-18.3731	-18.3731	-18.3731	-18.3731	-18.3731	-18.3731	-18.3731	-5.2141	-8.01386	-8.70125	-18.3731	-6.33352	-18.3731	-3.03013	-9.49754	-18.3731	-18.3731	-18.3731	-18.3731	-18.3731	-18.3731	-7.78929	-7.91639	-8.33526	-5.09464	-7.43884	-7.62219	-4.16331	-7.78496	-9.32084	-9.69695	-18.3731	-18.3731	-8.32049	-5.07634	-18.3731
O15354	-18.3731	-18.3731	-18.3731	-18.3731	-18.3731	-18.3731	-18.3731	-18.3731	-18.3731	-18.3731	-18.3731	-18.3731	-18.3731	-18.3731	-18.3731	-18.3731	-18.3731	-18.3731	-18.3731	-18.3731	-18.3731	-18.3731	-18.3731	-18.3731	-18.3731	-18.3731	-18.3731	-18.3731	-18.3731	-18.3731	-18.3731	-18.3731	-7.54839	-18.3731	-18.3731	-18.3731	-18.3731
O15357	-7.05236	-7.37046	-7.00811	-7.79003	-8.47809	-7.26677	-7.28211	-5.87003	-5.3624	-6.07369	-8.28309	-7.74958	-7.43251	-18.3731	-18.3731	-18.3731	-18.3731	-18.3731	-18.3731	-18.3731	-18.3731	-18.3731	-18.3731	-18.3731	-18.3731	-8.25697	-18.3731	-18.3731	-7.38208	-8.30784	-18.3731	-18.3731	-18.3731	-18.3731	-18.3731	-18.3731	-18.3731
O15371	-4.60624	-5.78468	-5.07307	-6.66891	-6.46089	-5.24956	-5.26491	-4.53561	-4.7465	-5.68116	-5.85568	-5.03191	-5.33758	-18.3731	-18.3731	-7.50165	-18.3731	-5.85661	-18.3731	-8.63841	-5.03119	-18.3731	-5.52383	-5.78485	-5.72206	-5.49346	-5.17338	-5.41702	-5.2238	-4.2894	-4.58404	-5.47334	-18.3731	-18.3731	-18.3731	-18.3731	-18.3731
O15372	-8.36237	-8.14931	-6.18099	-8.79811	-9.38634	-6.71127	-8.44776	-7.80257	-8.6897	-7.93772	-8.04375	-8.08919	-8.34077	-5.68391	-4.67794	-6.33547	-6.77937	-5.03986	-6.67528	-6.59973	-6.01421	-6.0711	-5.2075	-4.11728	-6.49791	-5.15578	-6.47608	-5.78484	-5.80794	-6.94374	-4.87094	-8.36161	-7.15533	-7.40447	-7.59377	-6.59828	-6.16546
O15374	-7.23202	-18.3731	-6.86927	-18.3731	-18.3731	-18.3731	-18.3731	-18.3731	-18.3731	-5.31785	-18.3731	-18.3731	-18.3731	-18.3731	-18.3731	-18.3731	-18.3731	-18.3731	-18.3731	-18.3731	-18.3731	-18.3731	-18.3731	-18.3731	-18.3731	-18.3731	-18.3731	-18.3731	-18.3731	-18.3731	-18.3731	-18.3731	-18.3731	-18.3731	-18.3731	-18.3731	-18.3731
O15382	-5.86664	-7.591	-5.16672	-8.11777	-8.04912	-7.15998	-6.85313	-6.59031	-6.68814	-5.91153	-6.70652	-10.3918	-6.62681	-8.10908	-3.12617	-7.02386	-18.3731	-18.3731	-6.42364	-9.0249	-18.3731	-18.3731	-6.932	-7.18459	-7.47797	-5.88003	-6.93346	-6.7649	-6.40625	-5.99024	-6.98665	-8.52299	-5.11304	-18.3731	-18.3731	-18.3731	-4.69354
O15393	-4.4304	-3.75767	-3.86464	-3.14524	-5.2716	-3.99988	-4.15607	-4.40617	-3.84738	-3.70697	-1.87026	-2.89956	-4.49603	-4.22805	-3.84604	-1.76404	-3.89512	-3.97192	-2.95521	-4.93543	-4.30613	-2.34511	-3.25956	-2.84249	-2.24599	-2.74901	-2.24051	-1.37548	-2.31653	-3.56504	-4.40289	-1.07376	-6.11884	-5.46104	-4.21275	-4.10229	-6.17094
O15394	-3.60065	-4.10978	-3.88481	-2.80001	-4.83325	-3.57301	-4.76145	-5.59978	-5.13338	-4.21367	-3.60606	-5.56556	-4.3697	-4.99857	-3.07093	-3.87092	-4.99654	-3.79098	-3.97821	-5.33945	-5.03247	-4.00112	-4.01193	-3.20493	-5.40529	-3.34816	-3.00467	-3.18127	-3.46387	-5.27932	-3.94036	-4.97785	-3.19447	-2.5601	-4.06068	-3.14014	-5.24802
O15400	-5.00437	-5.51702	-5.30628	-4.6291	-5.413	-5.72614	-6.2136	-4.22274	-4.80876	-4.9908	-5.27847	-5.08496	-5.42577	-4.751	-3.29463	-4.31882	-5.93788	-5.76182	-5.93349	-6.02576	-5.76892	-6.738	-4.96594	-5.31811	-5.22402	-5.492	-5.23849	-5.30694	-4.90818	-4.44906	-5.03483	-4.87846	-4.2413	-6.35357	-5.71405	-5.80315	-5.99099
O15431	-6.58889	-6.056	-6.14354	-6.75634	-7.4444	-6.83827	-5.95959	-7.40626	-5.49714	-5.99577	-5.91021	-7.13442	-4.90187	-5.6347	-3.85011	-4.27559	-6.34455	-7.41375	-5.62001	-6.16491	-5.57524	-5.64045	-6.05404	-6.51539	-6.60001	-5.80119	-5.85616	-5.36269	-2.97021	-4.77998	-6.10869	-8.20048	-18.3731	-18.3731	-4.76612	-4.53802	-18.3731
O15439	-5.89878	-8.34285	-6.92912	-7.6779	-8.23585	-7.02452	-7.01103	-6.24735	-6.66747	-6.00325	-6.89325	-8.6253	-5.72798	-18.3731	-18.3731	-18.3731	-18.3731	-18.3731	-18.3731	-18.3731	-18.3731	-18.3731	-7.89523	-6.81493	-9.15622	-5.93086	-6.50121	-4.18658	-6.05289	-6.99443	-6.90631	-8.36377	-18.3731	-18.3731	-18.3731	-18.3731	-18.3731
O15444	-18.3731	-4.83599	-18.3731	-18.3731	-18.3731	-18.3731	-18.3731	-18.3731	-18.3731	-18.3731	-18.3731	-18.3731	-18.3731	-2.4345	-2.84731	-2.38907	-0.862279	-2.22527	-3.71568	-3.20528	-2.9403	-3.76089	-3.24783	-2.66822	-3.3915	-3.365	-4.46947	-3.45075	-3.62586	-4.85673	-4.94084	-3.36621	-2.68384	-18.3731	-18.3731	-5.35791	-18.3731
O15455	-5.72026	-5.63518	-5.40223	-5.5148	-6.87222	-5.66089	-8.15711	-5.45971	-4.01932	-7.71916	-7.79422	-4.76076	-5.27359	-18.3731	-18.3731	-5.37489	-18.3731	-18.3731	-18.3731	-18.3731	-18.3731	-18.3731	-18.3731	-8.36675	-9.51908	-18.3731	-18.3731	-18.3731	-7.33943	-18.3731	-18.3731	-6.02953	-18.3731	-18.3731	-18.3731	-18.3731	-18.3731
O15484	-4.7694	-5.29577	-4.48555	-5.57836	-6.23044	-4.70124	-4.9393	-5.19102	-4.35556	-4.23319	-5.01175	-6.686	-5.03832	-6.85133	-5.25911	-4.03479	-8.02606	-5.58479	-6.74647	-8.24712	-6.54096	-6.98552	-4.51529	-4.51322	-5.17006	-4.05187	-3.67108	-3.28367	-4.44227	-5.23351	-4.55336	-5.04286	-6.3068	-6.05776	-6.31415	-4.37512	-5.32557
O15498	-6.82612	-6.5741	-6.72389	-6.33714	-7.8594	-6.64808	-6.66342	-5.97321	-6.16206	-6.49055	-6.56674	-6.04515	-7.29681	-18.3731	-7.76538	-6.12666	-18.3731	-18.3731	-7.4479	-18.3731	-18.3731	-8.05634	-6.86452	-6.52658	-7.41049	-6.69145	-7.14414	-5.41636	-5.18285	-6.36777	-7.21023	-7.11953	-18.3731	-18.3731	-18.3731	-18.3731	-18.3731
O15511	-5.35187	-4.88529	-5.98534	-6.58464	-6.74667	-5.32512	-5.88065	-3.24803	-4.28191	-5.26776	-5.94374	-3.12428	-6.16069	-6.14293	-4.48004	-4.98567	-7.23839	-6.17083	-7.50634	-7.05875	-4.71042	-7.24795	-5.60964	-5.69161	-5.78758	-6.28788	-6.61357	-6.30858	-5.39712	-4.21118	-5.59061	-5.8805	-6.30653	-18.3731	-7.60031	-7.43365	-18.3731
O15530	-18.3731	-18.3731	-18.3731	-18.3731	-18.3731	-5.50463	-18.3731	-18.3731	-7.0819	-6.96177	-7.84698	-18.3731	-18.3731	-18.3731	-18.3731	-18.3731	-18.3731	-18.3731	-18.3731	-18.3731	-18.3731	-18.3731	-8.86979	-18.3731	-18.3731	-18.3731	-5.82574	-18.3731	-18.3731	-18.3731	-6.25995	-18.3731	-5.31311	-18.3731	-18.3731	-6.43784	-18.3731
O15533	-7.79881	-5.83247	-6.06107	-6.38145	-7.06951	-5.85818	-5.74648	-4.37404	-5.61102	-5.21989	-6.49981	-5.86571	-5.79161	-9.41611	-18.3731	-18.3731	-18.3731	-18.3731	-9.15664	-18.3731	-18.3731	-18.3731	-6.13591	-6.09919	-6.68189	-6.34846	-5.5206	-5.96881	-6.12938	-5.36298	-5.18289	-6.62961	-18.3731	-6.65977	-18.3731	-8.06452	-18.3731
O15540	-6.37602	-18.3731	-18.3731	-6.1876	-5.49756	-18.3731	-18.3731	-7.5012	-18.3731	-18.3731	-7.54084	-18.3731	-5.42705	-18.3731	-18.3731	-18.3731	-4.7137	-18.3731	-18.3731	-6.24097	-18.3731	-5.34549	-18.3731	-18.3731	-18.3731	-18.3731	-18.3731	-18.3731	-18.3731	-4.03734	-7.11538	-18.3731	-18.3731	-18.3731	-3.85426	-5.41693	-18.3731
O15551	-5.46017	-5.20659	-6.15282	-5.13014	-6.8859	-5.67457	-5.68992	-6.26575	-5.58246	-5.43727	-4.78053	-6.26527	-5.43909	-18.3731	-18.3731	-4.92574	-18.3731	-18.3731	-18.3731	-18.3731	-6.34347	-6.1247	-6.70401	-4.88188	-5.40239	-4.66575	-4.56815	-4.75149	-4.58738	-4.69507	-4.97325	-5.23179	-18.3731	-18.3731	-18.3731	-18.3731	-18.3731
O43143	-7.60404	-7.27206	-7.26226	-8.43512	-8.50909	-7.29777	-7.31311	-6.21065	-6.91129	-6.46462	-7.1665	-7.30529	-6.55664	-18.3731	-18.3731	-18.3731	-18.3731	-18.3731	-18.3731	-18.3731	-18.3731	-18.3731	-8.33191	-6.96785	-8.30451	-7.11375	-6.93178	-7.21049	-7.2881	-7.38028	-5.86521	-7.38942	-18.3731	-18.3731	-18.3731	-8.4071	-18.3731
O43149	-18.3731	-18.3731	-18.3731	-18.3731	-18.3731	-7.01791	-18.3731	-7.96073	-6.83232	-18.3731	-18.3731	-18.3731	-8.07508	-18.3731	-18.3731	-18.3731	-18.3731	-18.3731	-7.39008	-18.3731	-18.3731	-18.3731	-18.3731	-18.3731	-18.3731	-18.3731	-18.3731	-18.3731	-18.3731	-18.3731	-6.67181	-18.3731	-18.3731	-18.3731	-18.3731	-18.3731	-18.3731
O43150	-6.10351	-6.7938	-6.89597	-7.32619	-7.90983	-6.81951	-6.83485	-6.92718	-6.44981	-6.13198	-6.68824	-8.3832	-6.98526	-18.3731	-7.39223	-18.3731	-18.3731	-6.69401	-18.3731	-18.3731	-18.3731	-18.3731	-18.3731	-18.3731	-18.3731	-7.62596	-6.6311	-18.3731	-18.3731	-18.3731	-7.43438	-18.3731	-18.3731	-18.3731	-18.3731	-18.3731	-18.3731
O43155	-3.61418	-3.6358	-2.68264	-4.85115	-5.51088	-4.70268	-3.44431	-2.94378	-2.12915	-3.09103	-2.914	-2.78243	-3.71878	-4.6564	-4.62203	-4.29425	-5.81637	-4.74601	-5.20575	-5.11356	-4.17987	-5.51997	-3.01748	-2.47197	-3.84181	-2.75552	-1.28653	-2.46932	-1.984	-3.33602	-3.18137	-2.8397	-5.92315	-5.55138	-4.33969	-4.50031	-5.48392
O43157	-6.74765	-6.28786	-6.48009	-7.36932	-4.97147	-7.16559	-5.39635	-6.22625	-6.51058	-6.08858	-6.32402	-6.54378	-5.63505	-6.99631	-9.39772	-6.33997	-7.42796	-6.4934	-6.53658	-6.39793	-5.65221	-8.85957	-6.47789	-6.8915	-6.08607	-4.77389	-5.63636	-5.38201	-5.47395	-6.27907	-5.7937	-6.50616	-6.4771	-6.72624	-6.87718	-5.92006	-5.60814
O43169	-18.3731	-18.3731	-6.14252	-6.67263	-18.3731	-18.3731	-18.3731	-6.33251	-4.80849	-18.3731	-18.3731	-6.32408	-18.3731	-5.20672	-4.66132	-18.3731	-4.37875	-18.3731	-5.61941	-18.3731	-18.3731	-18.3731	-7.64584	-6.28738	-5.85897	-5.62985	-5.97365	-6.157	-5.99289	-7.10605	-5.42726	-7.17664	-18.3731	-18.3731	-18.3731	-18.3731	-18.3731
O43175	-3.55636	-4.14947	-2.79315	-3.37103	-6.5971	-4.47609	-4.97539	-2.36578	-1.58206	-3.90451	-2.34533	-2.70547	-2.80751	-4.92296	-5.83866	-4.11031	-5.31859	-4.82498	-5.26716	-6.71136	-5.9533	-5.14314	-2.80553	-3.43917	-4.20504	-2.66428	-2.96554	-2.2223	-2.91305	-3.21011	-0.828572	-3.08778	-4.98848	-4.73253	-4.85648	-6.33916	-5.67647
O43182	-18.3731	-18.3731	-18.3731	-6.37543	-18.3731	-18.3731	-18.3731	-18.3731	-18.3731	-18.3731	-6.19299	-18.3731	-18.3731	-18.3731	-18.3731	-18.3731	-18.3731	-18.3731	-18.3731	-18.3731	-18.3731	-18.3731	-7.51721	-18.3731	-18.3731	-9.156	-18.3731	-5.16925	-18.3731	-18.3731	-18.3731	-6.27534	-18.3731	-18.3731	-18.3731	-18.3731	-18.3731
O43237	-5.26881	-5.98904	-5.47779	-6.27581	-6.96387	-5.75255	-5.97799	-5.14459	-4.64832	-5.45665	-5.83879	-5.77635	-6.07263	-5.6205	-4.00891	-7.69529	-5.59391	-6.19981	-5.99142	-6.53632	-5.9508	-6.00769	-6.93297	-6.03697	-7.47558	-4.88415	-5.26077	-3.90335	-6.79219	-5.3134	-4.27577	-6.09675	-5.90754	-18.3731	-18.3731	-18.3731	-18.3731
O43240	-1.59253	-4.24635	-3.48866	-4.24781	-4.91345	-3.348	-3.68992	-2.122	-4.52439	-3.11532	-4.68075	-4.63674	-5.38813	-2.77181	-2.33639	-3.9525	-5.3732	-3.69142	-5.13366	-3.45071	-5.24526	-6.87193	-5.47604	-5.49261	-5.29861	-4.49094	-2.79033	-4.32936	-5.37722	-3.99503	-1.17831	-5.47177	-4.26933	-4.51847	-3.59506	-6.0822	-4.15589
O43242	-4.46594	-5.67517	-5.57217	-6.42222	-5.81693	-5.35606	-6.11364	-4.40746	-3.75177	-4.85737	-5.46888	-5.2962	-5.5925	-18.3731	-18.3731	-8.61735	-18.3731	-5.48181	-18.3731	-9.7541	-18.3731	-7.39096	-5.71281	-6.50202	-5.56945	-5.36194	-5.81724	-5.03231	-5.51775	-5.42427	-4.13872	-5.42767	-18.3731	-18.3731	-10.8972	-5.54327	-11.1742
O43278	-1.58836	-1.57926	-0.830494	-2.09129	-2.14921	-0.82781	-1.46146	-2.85391	-2.26748	-2.45943	-1.52449	-2.37383	-2.41614	-1.79243	-0.351433	-1.2762	-1.50991	-1.88011	-2.40422	-3.40634	-2.08207	-2.67444	-1.75869	-1.37451	-2.33841	-0.569137	-0.0498009	-0.248536	-0.448621	-2.3071	-1.40986	-1.52585	-0.883875	-2.17466	-1.19852	-1.83977	-2.9431
O43280	-4.28669	-4.40022	-4.90876	-3.69977	-5.32192	-4.48258	-5.64536	-5.51604	-3.81686	-3.9349	-4.80182	-5.18144	-5.3236	-4.38295	-3.75713	-6.26602	-5.87777	-6.92368	-5.93242	-5.38816	-5.59706	-5.77705	-4.7296	-4.69113	-5.6377	-3.26267	-4.47963	-4.20566	-4.54507	-4.82152	-5.49517	-3.85611	-4.31588	-5.1741	-7.69593	-4.80193	-4.47832
O43286	-8.48663	-1.23564	-1.27836	-1.64795	-1.09963	-1.35329	-1.2767	-2.24276	-0.723263	-0.933617	-1.13009	-0.243802	-2.14831	-5.03848	-3.67946	-1.71919	-5.10206	-1.15311	-3.11744	-3.29303	-1.12558	-3.11497	-0.841552	-0.29605	-1.19276	-1.24426	-1.92508	-0.797379	-0.396138	-2.13229	-9.845	-0.987299	-1.09667	-4.33489	-2.02489	-3.36548	-2.86697
O43291	-3.71763	-4.57463	-3.80074	-5.00109	-4.65387	-3.67116	-4.88655	-5.11187	-3.58613	-4.83309	-4.24399	-3.63133	-5.07598	-1.093	-2.14095	-3.77028	-1.49233	-3.24872	-2.57587	-2.25281	-1.61142	-2.58676	-2.84306	-2.70626	-2.78595	-1.94183	-2.82237	-1.90329	-2.71425	-1.78858	-3.80889	-2.94998	-1.89532	-4.15273	-4.94179	-4.05133	-5.57651
O43294	-18.3731	-18.3731	-18.3731	-18.3731	-18.3731	-7.59264	-7.84255	-7.74114	-18.3731	-18.3731	-18.3731	-18.3731	-18.3731	-18.3731	-18.3731	-18.3731	-18.3731	-7.12982	-18.3731	-18.3731	-18.3731	-18.3731	-18.3731	-18.3731	-9.3792	-7.33042	-18.3731	-18.3731	-18.3731	-7.15528	-8.80748	-18.3731	-5.58133	-3.61656	-8.64839	-5.02429	-5.46789
O43301	-6.01381	-6.4702	-5.52427	-5.67995	-6.96906	-6.89605	-7.50608	-5.46539	-5.3117	-5.49566	-5.15089	-6.73181	-5.7975	-18.3731	-5.08946	-5.63836	-7.02243	-5.54224	-18.3731	-18.3731	-5.49049	-18.3731	-5.97799	-5.59321	-5.61162	-5.78141	-5.637	-5.70466	-5.39189	-5.80096	-5.66558	-5.9845	-7.0168	-7.47562	-7.40898	-6.66943	-7.11304
O43324	-6.41978	-8.33696	-6.94316	-7.84764	-8.26544	-7.05411	-7.06945	-6.71894	-5.91596	-6.54864	-7.8891	-7.37755	-6.94377	-18.3731	-18.3731	-18.3731	-18.3731	-18.3731	-18.3731	-18.3731	-18.3731	-18.3731	-6.98295	-7.12	-7.93274	-6.51584	-7.00389	-6.44567	-7.78225	-7.2995	-7.45841	-6.98496	-18.3731	-18.3731	-18.3731	-18.3731	-18.3731
O43390	-5.05437	-6.27807	-5.05308	-6.19608	-7.06988	-5.85855	-5.84169	-5.08843	-5.58057	-5.65418	-7.61405	-5.86608	-6.2075	-5.05718	-4.77153	-18.3731	-18.3731	-5.86367	-6.15397	-7.16423	-18.3731	-18.3731	-5.57579	-5.52418	-5.59991	-5.32543	-5.36002	-5.57138	-5.17534	-5.07676	-3.30466	-6.08078	-18.3731	-18.3731	-18.3731	-18.3731	-18.3731
O43396	-4.85927	-4.8734	-4.69208	-4.63477	-5.05135	-3.33265	-5.15396	-4.50788	-4.52812	-4.82774	-4.58392	-5.24797	-5.2379	-4.79181	-7.10073	-4.51341	-4.04723	-4.49762	-4.99764	-5.89478	-6.28632	-5.81919	-4.98282	-4.7443	-5.22045	-5.46689	-5.33878	-5.18706	-5.5226	-5.44249	-4.95238	-4.77937	-4.95288	-4.00474	-5.85567	-6.82351	-5.3503
O43399	-4.11733	-4.85392	-4.29888	-5.76578	-4.8039	-4.33272	-4.92076	-4.19837	-4.5332	-5.35521	-6.16399	-5.02322	-5.35981	-5.61846	-4.25907	-5.34439	-4.85966	-4.65408	-5.35218	-6.98627	-6.71679	-6.02679	-5.29521	-4.571	-7.08954	-4.6017	-4.93692	-4.94344	-5.98459	-6.34558	-3.9982	-6.47156	-4.22468	-2.0191	-4.94873	-4.86661	-3.70402
O43405	-3.03128	-0.931902	-1.90069	-1.80859	-0.00672992	-3.31849	-0.564962	-2.48118	-2.54334	-0.98296	-2.08977	-0.197222	-0.268054	-1.81868	-0.188199	-1.6467	1.15961	0.292768	-0.920812	-0.877201	-0.386518	-0.479158	-1.54494	-3.20258	-1.84473	-3.14411	-6.22537	-5.6403	-3.67629	-1.82825	-5.49858	-1.8329	0.665947	-0.973332	-0.333815	-4.76687	-0.610753
O43414	-6.99577	-8.97118	-6.7911	-18.3731	-18.3731	-18.3731	-18.3731	-8.05465	-18.3731	-18.3731	-8.05533	-18.3731	-18.3731	-18.3731	-4.51162	-18.3731	-18.3731	-18.3731	-18.3731	-18.3731	-18.3731	-18.3731	-18.3731	-7.54185	-18.3731	-18.3731	-18.3731	-18.3731	-6.65619	-18.3731	-6.72639	-18.3731	-5.85686	-18.3731	-18.3731	-18.3731	-5.50512
O43427	-6.78288	-6.69788	-6.46493	-7.24686	-7.93492	-6.72359	-6.73893	-6.52241	-6.57167	-6.32224	-6.18363	-7.62573	-6.05352	-18.3731	-18.3731	-18.3731	-18.3731	-18.3731	-5.64954	-18.3731	-18.3731	-18.3731	-8.18286	-18.3731	-18.3731	-18.3731	-18.3731	-18.3731	-18.3731	-18.3731	-7.03638	-18.3731	-18.3731	-18.3731	-18.3731	-18.3731	-18.3731
O43451	-1.58264	-0.228937	0.98453	0.359894	-1.02305	0.913966	0.72256	-0.593273	0.277766	-0.475178	0.228607	-0.801431	-0.40076	0.764352	0.760995	1.77224	-1.2194	-2.2966	-0.982859	-3.25958	1.06229	-1.54738	0.0183937	-0.305649	-1.90488	-0.0371461	0.379845	0.723359	-0.762369	0.0935392	-0.969923	-0.339079	-2.56206	-2.54196	-0.529672	-1.41765	-1.0674
O43464	-18.3731	-18.3731	-18.3731	-7.79438	-18.3731	-18.3731	-18.3731	-5.37744	-18.3731	-5.44814	-18.3731	-6.67394	-18.3731	-18.3731	-18.3731	-18.3731	-18.3731	-18.3731	-18.3731	-18.3731	-18.3731	-18.3731	-18.3731	-18.3731	-18.3731	-18.3731	-5.81099	-18.3731	-18.3731	-7.51329	-5.75882	-18.3731	-4.26325	-18.3731	-6.80577	-18.3731	-18.3731
O43488	-1.93424	-2.83062	-2.45191	-2.74233	-4.48182	-3.17808	-3.49344	-2.43368	-0.50409	-1.84988	-2.53071	-2.46519	-2.94958	-3.76165	-3.46196	-4.07909	-5.08442	-3.10989	-4.85393	-5.44546	-4.89979	-4.54546	-3.0005	-2.90011	-3.81298	-3.2044	-2.74746	-2.99791	-2.51456	-3.33597	-1.95598	-2.27509	-4.53883	-2.0602	-4.66531	-4.08476	-3.26162
O43490	-3.21626	-2.9327	-1.48268	-2.82176	-4.25157	-3.01382	-2.91525	-3.52453	-2.57745	-3.2087	-2.38194	-2.66137	-4.32513	-4.10052	-3.86348	-1.81293	-4.22108	-3.893	-3.57262	-4.65845	-3.06358	-4.11448	-2.56534	-2.43293	-2.60764	-2.60986	-2.32438	-2.18542	-2.15974	-2.65031	-3.43379	-2.41839	-4.85033	-3.94292	-1.87775	-2.50315	-4.83787
O43491	-6.94302	-7.08504	-4.92008	-18.3731	-18.3731	-18.3731	-18.3731	-18.3731	-6.77095	-18.3731	-18.3731	-18.3731	-18.3731	-6.94647	-0.582588	-7.68475	-3.53756	-5.1662	-5.40499	-4.36674	-5.53515	-5.01016	-5.80822	-5.12728	-6.76706	-5.07312	-5.6366	-5.83791	-5.31792	-6.57784	-5.54064	-5.83104	-1.03685	-4.91708	-4.27756	-5.35851	-4.5545
O43493	-4.85582	-6.1114	-4.83456	-5.06552	-5.02474	-4.03751	-4.00944	-4.88049	-5.7109	-5.12118	-4.96291	-4.25753	-8.49462	-3.30512	-4.07455	-3.5467	-3.67047	-3.34229	-4.23302	-3.29293	-3.65338	-6.00454	-4.72862	-4.30707	-3.70879	-1.93352	-2.58824	-1.77674	-3.9649	-3.67989	-5.69101	-4.19014	-5.16687	-5.41601	-6.5232	-4.28148	-5.05344
O43504	-6.11399	-7.24157	-5.80007	-7.38639	-5.49178	-5.57336	-5.00267	-6.84357	-5.12455	-5.68427	-6.4782	-7.09535	-5.84189	-6.85107	-5.53773	-7.22862	-7.94938	-6.49204	-7.22484	-7.76975	-7.18423	-7.24112	-8.63049	-7.11152	-7.39579	-5.57702	-5.90155	-6.19987	-6.5186	-7.4569	-5.58458	-8.6347	-5.22532	-4.95285	-5.8713	-5.26258	-4.6922
O43505	-1.86165	-1.33298	-1.72975	-2.46589	-2.68196	-1.61208	-0.497811	-1.61856	-0.467075	-1.0519	-1.61113	0.276611	-3.57538	-2.08124	-7.0148	-2.23652	-4.46533	-2.48983	-2.91638	-3.03776	-2.11328	-5.24835	-0.789546	-1.00157	-1.7266	-1.77057	-2.01547	-1.20978	-1.45827	-2.07901	-1.41127	-0.234923	-3.80107	-3.49534	-2.55988	-3.64121	-2.22906
O43508	-6.30292	-5.50509	-6.67295	-7.04059	-7.72865	-6.51732	-6.53266	-6.31614	-6.13084	-6.01578	-6.53533	-6.16728	-6.70097	-18.3731	-18.3731	-18.3731	-7.82883	-18.3731	-18.3731	-18.3731	-18.3731	-5.84149	-6.17621	-5.98346	-18.3731	-18.3731	-18.3731	-18.3731	-18.3731	-18.3731	-7.3574	-7.42404	-18.3731	-18.3731	-7.91159	-5.9112	-18.3731
O43511	-4.9154	-4.44962	-2.33385	-4.28764	-5.45052	-3.78848	-4.28166	-4.24937	-5.49126	-3.54525	-4.68908	-4.42272	-2.56762	-4.25214	-5.38127	-3.35038	-6.55523	-2.84032	-7.57464	-5.08032	-6.38768	-5.92513	-7.02309	-5.88425	-4.86937	-4.44542	-3.23126	-2.65527	-6.79435	-1.29672	-4.35047	-3.66094	-6.69271	-5.30603	-6.45092	-3.75292	-3.55817
O43516	-5.38463	-6.23561	-5.60368	-5.82893	-6.18515	-3.83086	-6.84196	-5.99681	-3.61223	-5.44624	-6.64215	-6.95053	-6.60706	-6.29363	-5.03107	-6.90698	-7.94894	-6.46874	-6.95093	-7.7693	-7.25481	-8.22569	-6.71906	-6.49346	-7.06739	-6.39083	-6.41389	-6.43073	-7.64228	-6.69616	-6.65248	-5.81528	-7.12632	-5.45169	-4.81217	-4.64551	-4.3934
O43520	-6.16357	-6.35226	-6.12921	-6.90123	-7.5893	-5.79933	-8.77438	-6.11258	-6.97991	-6.06389	-6.09347	-6.3855	-7.45922	-18.3731	-8.36174	-6.01382	-18.3731	-18.3731	-7.53337	-9.18132	-7.85517	-18.3731	-5.83104	-5.85619	-6.43889	-5.34207	-4.53554	-4.92568	-5.66556	-6.32086	-6.17721	-6.60081	-2.78979	-18.3731	-18.3731	-6.31111	-18.3731
O43529	-6.05437	-7.16184	-6.91035	-6.79203	-7.4801	-4.29479	-6.78105	-3.78402	-5.88229	-6.03146	-6.1375	-5.60892	-6.43452	-6.96134	-7.12603	-6.74041	-7.24335	-5.35321	-7.33226	-7.87717	-7.88003	-7.34854	-5.9866	-6.3011	-6.85738	-6.03262	-6.25941	-5.5076	-5.57037	-6.45418	-6.47457	-6.39325	-6.22611	-18.3731	-7.92735	-18.3731	-18.3731
O43548	-7.71208	-18.3731	-18.3731	-18.3731	-18.3731	-18.3731	-18.3731	-6.63095	-18.3731	-18.3731	-18.3731	-18.3731	-18.3731	-18.3731	-18.3731	-18.3731	-18.3731	-18.3731	-18.3731	-18.3731	-18.3731	-18.3731	-18.3731	-18.3731	-18.3731	-18.3731	-18.3731	-18.3731	-18.3731	-7.35383	-5.78115	-18.3731	-18.3731	-18.3731	-18.3731	-18.3731	-18.3731
O43556	-2.93426	-3.12295	-2.89	-3.67192	-1.54846	-3.14866	-3.164	-4.36588	-4.97184	-4.10909	-2.57856	-3.15619	-2.90476	-4.08495	-4.18118	-3.86402	-4.48636	-3.70021	-5.68007	-3.95347	-4.41525	-4.95077	-4.4641	-4.44303	-5.01007	-4.62827	-4.11365	-4.28151	-2.50975	-5.21134	-4.11633	-4.48691	-2.79804	-4.5657	-2.64121	-3.14943	-5.66446
O43567	-3.01943	-3.82832	-3.18653	-2.64872	-4.59572	-2.52685	-2.74827	-4.42611	-2.93956	-3.29612	-3.54781	-3.15009	-4.24264	-3.69034	-0.495273	-3.10295	-5.07319	-3.89072	-4.29374	-4.78004	-4.13821	-5.20917	-2.6958	-3.52392	-3.77206	-1.8818	-1.55013	-2.31425	-2.60658	-2.96424	-3.50598	-3.25007	-3.20167	-3.12695	-3.22956	-3.76222	-2.10992
O43570	-4.28156	-5.37013	-4.90601	-6.11757	-6.89633	-5.23508	-4.89651	-6.02046	-5.01999	-4.52748	-5.05544	-5.16554	-4.86061	-4.73676	-4.31707	-5.88756	-5.62007	-4.16631	-5.7009	-5.62766	-5.53946	-5.42279	-4.9562	-5.31397	-5.05293	-5.05599	-5.12591	-4.51055	-4.39489	-4.6346	-5.19775	-5.28668	-4.51435	-3.52546	-4.89059	-4.46397	-2.91235
O43581	-18.3731	-9.16664	-18.3731	-7.75535	-18.3731	-18.3731	-9.2077	-7.9646	-18.3731	-8.65158	-5.25456	-18.3731	-18.3731	-18.3731	-18.3731	-6.71009	-18.3731	-18.3731	-6.52933	-18.3731	-18.3731	-6.58182	-6.14139	-8.41471	-7.06975	-4.84573	-6.01429	-4.82886	-6.19367	-7.08795	-6.41939	-6.24433	-18.3731	-18.3731	-7.3874	-18.3731	-18.3731
O43583	-6.39031	-7.26201	-8.2133	-8.33626	-8.6258	-7.41447	-7.42981	-7.74625	-6.9966	-7.51622	-6.94072	-7.45409	-6.56683	-18.3731	-18.3731	-18.3731	-18.3731	-18.3731	-18.3731	-18.3731	-6.97417	-18.3731	-18.3731	-18.3731	-18.3731	-6.47343	-5.11859	-18.3731	-18.3731	-5.37845	-18.3731	-6.79836	-18.3731	-18.3731	-7.76134	-18.3731	-4.06898
O43592	-7.03684	-7.22609	-6.49617	-6.79404	-8.46256	-7.25124	-7.26658	-5.55012	-6.8642	-7.19269	-7.23783	-7.48733	-7.41699	-18.3731	-18.3731	-18.3731	-18.3731	-18.3731	-18.3731	-18.3731	-18.3731	-18.3731	-8.23428	-7.14041	-7.7231	-7.47543	-6.82668	-6.27978	-6.84592	-6.53381	-5.23491	-7.81748	-18.3731	-18.3731	-18.3731	-18.3731	-18.3731
O43598	-3.80078	-3.68681	-5.37223	-4.29239	-5.7917	-6.07701	-6.34091	-4.77484	-4.61514	-4.01335	-4.13894	-4.03174	-5.83199	-5.61948	-4.98894	-4.7415	-5.13051	-4.44146	-6.30574	-5.31834	-4.7775	-7.09392	-4.12645	-5.17408	-4.82745	-4.60738	-3.97857	-5.17677	-6.32006	-4.15499	-8.19844	-4.12265	-5.9959	-2.44297	-5.36416	-3.57051	-5.18369
O43617	-5.63314	-5.82183	-4.86802	-5.65299	-7.05887	-5.84754	-5.86288	-5.89106	-6.5377	-5.61024	-5.71627	-6.55913	-5.79046	-18.3731	-18.3731	-18.3731	-18.3731	-18.3731	-18.3731	-18.3731	-18.3731	-18.3731	-18.3731	-18.3731	-18.3731	-18.3731	-18.3731	-18.3731	-18.3731	-18.3731	-5.69502	-18.3731	-18.3731	-18.3731	-18.3731	-18.3731	-18.3731
O43633	-2.4507	-2.61993	-2.01404	-3.24827	-4.63957	-1.99386	-2.5119	-3.04126	-2.29869	-2.66353	-2.73756	-2.26727	-4.06752	-2.74774	-3.78976	-2.18228	-4.1872	-3.44826	-4.30539	-5.00031	-3.21346	-4.93088	-2.60286	-2.67793	-2.53746	-2.56379	-0.695499	-2.34092	-1.79551	-2.80845	-2.68765	-2.05857	-4.68636	-4.1284	-2.97442	-2.67694	-4.60653
O43639	-5.28791	-4.73082	-5.62289	-6.43206	-6.86064	-5.08176	-3.89099	-4.49557	-3.4165	-4.02203	-6.06597	-4.34266	-6.25885	-18.3731	-5.47172	-5.31953	-8.08978	-6.60959	-18.3731	-18.3731	-18.3731	-4.87436	-5.23345	-5.29126	-7.05061	-5.69219	-4.92034	-5.15677	-5.49649	-2.371	-4.6035	-4.77941	-4.2017	-5.31745	-4.88279	-6.5161	-4.77552
O43653	-3.52085	-18.3731	-3.14536	-6.39094	-18.3731	-4.66786	-18.3731	-9.42026	-9.23496	-18.3731	-18.3731	-18.3731	-18.3731	-1.9541	-1.37242	-1.86321	-3.40437	-3.58909	-0.672034	-3.1429	-0.358081	-3.1259	-18.3731	-2.61102	-18.3731	-18.3731	-1.90125	-18.3731	-18.3731	-18.3731	-18.3731	-10.0283	-3.6283	-3.87744	-3.23792	-2.19356	-6.61521
O43657	-5.78211	-5.04712	-5.64595	-5.79376	-6.91587	-5.77688	-5.8186	-5.56852	-4.17327	-5.23605	-3.94092	-4.75539	-5.60679	-6.61423	-4.92835	-4.0713	-6.55037	-5.81435	-5.62622	-7.4624	-6.01696	-5.63974	-5.2014	-5.61631	-5.93696	-4.53678	-5.66151	-4.4454	-4.35422	-5.97725	-6.09736	-6.03982	-7.40422	-18.3731	-7.01384	-18.3731	-4.27057
O43676	-4.73131	-4.92	-4.68706	-4.4841	-6.15704	-4.94571	-4.96106	-4.74056	-5.56145	-5.05093	-5.08795	-4.95324	-4.19198	-18.3731	-18.3731	-18.3731	-18.3731	-18.3731	-18.3731	-18.3731	-18.3731	-18.3731	-5.69322	-5.61697	-5.04011	-5.34554	-5.41451	-5.1114	-4.94729	-4.31403	-4.53791	-4.39941	-18.3731	-18.3731	-18.3731	-18.3731	-18.3731
O43678	-6.17224	-6.74924	-6.73066	-5.89615	-7.7791	-6.56777	-7.21296	-5.67486	-6.47544	-6.33047	-6.81024	-5.05375	-6.27785	-8.32042	-8.41665	-6.19978	-5.91063	-18.3731	-6.29306	-18.3731	-18.3731	-18.3731	-6.80071	-6.76206	-7.65436	-7.21458	-6.73821	-6.63361	-6.47143	-6.29045	-4.89888	-6.71633	-7.8139	-18.3731	-18.3731	-18.3731	-18.3731
O43681	-2.46321	-3.58364	-3.09943	-3.44703	-3.9447	-3.73339	-4.00491	-2.79512	-1.53762	-2.38533	-3.51832	-3.27118	-3.03491	-5.38553	-3.57893	-4.8794	-5.02276	-4.21619	-4.89571	-6.40401	-6.498	-4.87098	-3.90859	-3.76721	-4.53212	-3.57083	-4.0666	-2.95338	-3.57874	-3.35929	-2.59396	-3.16454	-6.01957	-6.20743	-5.56791	-4.62759	-5.84485
O43684	-18.3731	-18.3731	-5.70883	-18.3731	-18.3731	-18.3731	-18.3731	-5.47062	-18.3731	-6.2709	-18.3731	-18.3731	-18.3731	-18.3731	-18.3731	-18.3731	-18.3731	-18.3731	-18.3731	-18.3731	-18.3731	-18.3731	-6.78937	-5.75835	-6.88298	-5.54222	-5.44463	-5.62797	-4.79566	-5.54482	-5.12384	-6.41722	-18.3731	-18.3731	-18.3731	-18.3731	-18.3731
O43692	-4.80577	-6.21884	-5.64128	-4.1313	-4.84287	-7.95686	-11.0222	-4.81899	-4.63369	-6.6323	-1.08951	-4.26139	-4.64337	-4.42699	-3.12712	-3.04145	-4.38037	-2.64616	-3.04942	-3.94671	-2.06261	-3.21865	-2.70889	-5.23602	-1.73057	-4.5051	-4.24938	-3.13784	-6.56883	-3.46912	-5.05352	-4.62264	-3.81554	-4.06468	-1.70829	-4.52056	-3.7021
O43704	-18.3731	-18.3731	-18.3731	-18.3731	-18.3731	-18.3731	-18.3731	-3.88264	-18.3731	-18.3731	-18.3731	-18.3731	-18.3731	-18.3731	-18.3731	-18.3731	-18.3731	-18.3731	-18.3731	-18.3731	-18.3731	-18.3731	-18.3731	-18.3731	-18.3731	-18.3731	-18.3731	-18.3731	-18.3731	-18.3731	-18.3731	-18.3731	-18.3731	-18.3731	-18.3731	-18.3731	-18.3731
O43707	-2.11338	-3.24153	-2.09438	-4.13847	-4.08091	-4.2967	-4.01722	-1.05811	-2.28787	-2.27792	-3.1207	-3.62396	-2.81108	-4.94207	-3.60624	-5.38685	-4.80001	-2.36091	-5.08021	-5.64688	-5.49204	-5.24923	-4.41625	-3.35051	-4.40636	-2.79999	-2.74418	-2.88625	-3.30652	-3.48492	-0.590454	-4.43026	-4.59277	-2.63772	-4.49238	-3.73951	-3.92156
O43708	-7.13299	-7.80769	-7.29574	-7.34849	-8.39867	-7.18735	-7.11132	-6.98616	-6.74377	-7.54205	-6.79887	-9.25743	-7.06152	-7.27899	-7.01557	-7.1998	-18.3731	-18.3731	-18.3731	-18.3731	-7.75103	-18.3731	-8.48943	-6.58245	-7.28508	-7.28188	-6.38866	-6.35058	-6.21247	-8.21422	-5.91136	-7.57935	-5.37573	-18.3731	-18.3731	-18.3731	-18.3731
O43747	-5.36895	-5.8669	-5.80447	-6.21676	-6.70616	-7.4214	-5.42678	-4.67387	-4.98256	-6.20325	-5.08521	-5.30707	-5.52254	-7.48157	-18.3731	-5.80951	-8.0452	-18.3731	-18.3731	-18.3731	-7.81188	-6.03576	-5.62032	-6.26479	-4.27938	-5.25641	-3.97456	-4.84457	-5.25383	-5.70438	-4.81972	-6.45381	-4.80029	-18.3731	-18.3731	-18.3731	-18.3731
O43759	-18.3731	-18.3731	-5.5632	-18.3731	-18.3731	-18.3731	-18.3731	-18.3731	-4.85026	-4.91268	-18.3731	-18.3731	-18.3731	-18.3731	-18.3731	-18.3731	-18.3731	-18.3731	-18.3731	-18.3731	-18.3731	-18.3731	-18.3731	-18.3731	-18.3731	-18.3731	-4.6908	-18.3731	-18.3731	-5.3129	-3.7522	-18.3731	-18.3731	-18.3731	-18.3731	-18.3731	-18.3731
O43760	-4.68259	-4.78537	-5.41552	-5.89178	-6.0973	-4.88597	-4.90131	-5.71508	-3.84691	-4.64867	-3.92259	-4.8935	-4.19715	-6.55591	-6.40663	-6.08947	-7.40586	-5.92567	-7.60054	-6.65885	-6.24178	-6.69759	-4.9678	-5.47486	-4.57937	-4.71495	-4.61735	-4.80069	-4.84223	-3.56021	-6.96312	-4.35658	-18.3731	-18.3731	-7.07684	-5.44888	-18.3731
O43765	-5.65172	-6.33579	-5.402	-6.00135	-7.09874	-6.14468	-5.03008	-5.70783	-5.39964	-5.99552	-6.05984	-6.47694	-5.78954	-6.385	-5.58435	-7.09364	-7.94916	-6.46897	-7.30124	-7.76952	-7.184	-7.24089	-6.28251	-6.41932	-6.69896	-5.62743	-5.80254	-5.46883	-6.315	-6.06702	-6.30359	-5.8452	-18.3731	-18.3731	-18.3731	-6.82432	-18.3731
O43768	-4.23596	-6.28022	-5.11844	-5.98609	-6.78888	-4.89107	-6.16176	-6.30855	-5.48799	-5.63717	-5.7432	-6.18205	-8.20827	-6.14972	-3.71402	-6.20569	-6.27518	-5.19078	-7.9276	-6.61704	-5.79991	-6.22613	-6.8242	-6.48908	-7.76266	-6.27296	-6.17536	-6.3587	-6.53907	-5.59946	-4.20201	-6.3015	-5.10532	-5.35446	-4.71494	-5.97541	-4.99001
O43776	-4.66101	-6.48521	-4.94715	-5.37364	-5.69834	-5.04799	-5.75447	-4.92613	-5.11137	-4.77615	-5.06041	-7.59688	-5.49651	-6.47928	-5.50384	-5.85694	-6.86689	-4.85864	-6.30305	-6.34996	-7.19416	-6.01405	-5.66897	-5.05346	-6.4286	-4.43284	-4.43796	-4.09166	-4.10852	-4.85831	-4.10767	-5.8135	-5.86207	-5.21183	-6.02123	-5.16905	-5.67904
O43790	-6.09993	-6.26532	-7.01407	-6.81429	-7.50236	-6.29103	-6.30637	-1.42561	-5.90455	-5.84591	-6.15976	-9.17256	-5.18996	-18.3731	-18.3731	-18.3731	-18.3731	-1.83099	-18.3731	-18.3731	-18.3731	-18.3731	-18.3731	-18.3731	-18.3731	-2.75591	-2.02627	-18.3731	-18.3731	-18.3731	-18.3731	-18.3731	-18.3731	-18.3731	-7.18321	-18.3731	-18.3731
O43795	-4.83251	-5.28872	-4.37779	-4.71849	-6.64492	-4.96037	-4.98967	-3.77594	-5.12686	-4.75858	-3.86172	-4.99594	-4.45916	-6.91486	-6.34597	-4.36172	-7.34519	-4.88529	-6.85731	-7.16556	-6.89046	-6.43368	-5.26641	-4.11108	-5.72559	-4.31724	-5.68575	-5.0735	-4.96352	-4.97579	-4.82051	-5.67149	-18.3731	-7.52416	-5.64409	-6.71797	-18.3731
O43809	-5.71906	-18.3731	-5.82848	-18.3731	-9.91129	-18.3731	-8.71531	-6.52128	-6.29562	-7.31987	-18.3731	-18.3731	-18.3731	-8.03159	-6.32862	-18.3731	-18.3731	-18.3731	-10.6542	-18.3731	-18.3731	-18.3731	-6.41594	-6.37922	-6.96192	-6.16309	-5.12725	-6.30913	-5.78966	-7.09193	-4.99792	-7.35571	-4.95828	-5.22697	-4.5679	-4.40123	-4.34768
O43813	-5.43249	-6.14076	-6.09268	-5.14114	-6.61067	-5.79125	-5.78612	-5.99655	-5.14839	-5.23688	-5.50506	-5.40095	-5.59805	-6.85094	-6.57647	-4.98216	-6.90609	-6.96013	-6.55649	-7.39606	-6.81054	-7.32218	-6.00322	-5.64375	-5.25857	-4.76952	-5.15118	-4.50519	-4.92632	-6.01275	-4.77528	-5.50001	-18.3731	-18.3731	-18.3731	-6.4927	-18.3731
O43815	-6.81136	-7.00006	-7.09783	-7.54903	-8.23709	-7.02577	-6.56488	-5.55375	-6.63929	-6.93568	-7.01723	-7.03329	-6.58798	-18.3731	-18.3731	-18.3731	-18.3731	-8.05016	-18.3731	-18.3731	-18.3731	-18.3731	-18.3731	-18.3731	-18.3731	-18.3731	-6.15221	-18.3731	-18.3731	-6.2071	-4.52415	-18.3731	-18.3731	-18.3731	-18.3731	-18.3731	-18.3731
O43826	-7.35646	-18.3731	-7.35323	-18.3731	-18.3731	-18.3731	-18.3731	-6.90815	-6.68868	-18.3731	-7.58562	-18.3731	-18.3731	-18.3731	-18.3731	-18.3731	-18.3731	-18.3731	-18.3731	-18.3731	-18.3731	-18.3731	-18.3731	-18.3731	-18.3731	-18.3731	-18.3731	-18.3731	-18.3731	-18.3731	-18.3731	-18.3731	-18.3731	-18.3731	-18.3731	-18.3731	-18.3731
O43837	-18.3731	-18.3731	-7.02363	-18.3731	-18.3731	-18.3731	-18.3731	-18.3731	-18.3731	-18.3731	-6.10719	-18.3731	-5.83163	-18.3731	-18.3731	-18.3731	-18.3731	-18.3731	-18.3731	-18.3731	-18.3731	-18.3731	-18.3731	-18.3731	-18.3731	-18.3731	-18.3731	-18.3731	-18.3731	-6.31981	-5.88715	-18.3731	-18.3731	-18.3731	-18.3731	-18.3731	-18.3731
O43847	-18.3731	-18.3731	-7.06583	-8.88188	-18.3731	-18.3731	-18.3731	-6.59963	-8.17256	-7.93301	-7.90226	-18.3731	-18.3731	-18.3731	-18.3731	-18.3731	-18.3731	-18.3731	-18.3731	-18.3731	-18.3731	-9.77454	-9.39518	-7.31128	-7.89398	-8.13318	-6.99756	-6.58348	-10.2991	-6.09663	-5.59974	-7.37082	-18.3731	-18.3731	-18.3731	-18.3731	-18.3731
O43852	-6.47921	-5.89378	-6.29633	-5.22344	-7.9132	-6.27996	-5.40577	-6.27069	-6.15864	-6.52166	-6.29853	-5.91637	-7.33965	-5.37326	-5.29165	-5.8129	-5.50949	-5.87493	-5.38214	-8.22632	-5.89472	-6.69419	-5.26444	-5.44403	-5.64378	-5.93737	-5.65529	-5.66599	-4.0716	-5.91716	-5.36283	-4.72199	-5.52964	-5.19945	-6.70034	-5.40039	-5.88403
O43854	-8.05907	-6.03347	-5.82424	-8.5083	-8.0782	-5.26806	-6.51078	-7.16721	-7.03349	-7.35646	-6.30086	-5.78569	-7.57711	-7.29659	-7.24248	-7.14517	-8.2417	-6.11662	-6.52016	-8.06207	-7.3404	-9.12751	-6.95489	-6.20005	-7.45235	-6.96803	-6.51712	-8.3922	-6.62368	-6.64347	-8.98561	-7.86305	-18.3731	-18.3731	-18.3731	-8.46609	-18.3731
O43865	-5.74689	-5.78598	-5.97559	-7.14594	-7.17262	-5.96129	-5.97664	-5.707	-5.70587	-5.25154	-5.83002	-5.36969	-6.18218	-18.3731	-18.3731	-18.3731	-5.85644	-18.3731	-3.8675	-18.3731	-18.3731	-7.01132	-4.42257	-7.45596	-18.3731	-18.3731	-18.3731	-18.3731	-18.3731	-6.70016	-18.3731	-5.24259	-18.3731	-18.3731	-18.3731	-18.3731	-18.3731
O43866	-1.34131	-2.2711	-1.75523	-2.07716	-2.29464	0.298975	-1.7677	-2.13123	-1.83072	-1.2615	-1.88089	-3.85059	-2.95371	-1.95329	-1.45176	-2.59578	-3.83165	-1.90934	-3.37831	-3.42254	-2.51218	-2.55561	-1.96595	-0.631238	-2.56894	-1.53514	-0.923076	-2.47406	-1.00089	-1.74388	-1.39956	-2.3737	-2.58622	-7.59805	-2.4288	-3.35974	-6.43317
O43895	-1.42142	-1.45744	-1.93815	-2.81173	-4.67144	-2.8752	-2.50393	-3.18445	-1.43481	-1.75535	-2.54033	-1.68735	-2.41115	-4.2087	-3.50995	-2.76833	-5.59923	-3.55837	-4.6711	-5.52658	-3.80592	-5.13734	-1.93556	-1.32012	-2.56728	-1.26345	-1.01698	-1.21337	-1.97292	-1.84246	-2.60059	-1.43631	-5.03369	-1.38855	-3.6132	-2.66073	-4.18753
O43920	-6.29209	-4.95852	-6.39295	-6.98029	-7.38414	-3.69084	-6.31903	-5.17918	-7.58682	-2.35601	-7.14684	-3.54413	-6.21857	-8.04958	-5.39644	-5.07927	-6.39566	-4.91547	-4.58391	-5.46387	-5.6305	-6.32288	-5.36263	-6.53809	-2.37806	-6.33072	-4.71909	-6.65139	-5.58252	-3.64415	-5.96838	-6.63806	-5.83251	-18.3731	-18.3731	-18.3731	-18.3731
O43921	-3.84414	-3.66814	-3.78888	-4.11376	-4.51383	-2.96802	-2.82416	-4.00149	-3.88745	-3.28133	-3.63212	-3.76104	-3.43113	-2.2935	-3.27665	-4.5757	-6.0838	-5.8236	-3.75188	-3.82551	-4.39281	-3.24581	-2.39016	-3.95795	-3.78614	-2.9477	-3.52488	-2.45082	-2.72527	-3.5464	-5.1639	-3.8867	-3.4073	-4.7742	-4.64754	-4.50075	-4.03403
O60218	-4.30286	-6.72181	-3.00753	-5.64842	-5.66759	-4.65912	-3.14485	-2.39838	-5.23622	-3.98212	-5.03966	-6.32637	-4.7522	-6.45285	-5.07803	-6.07433	-7.39072	-4.07461	-6.66618	-7.21108	-6.62556	-6.74065	-5.98935	-5.84734	-7.34142	-5.63121	-2.49656	-5.06782	-6.21719	-4.0953	-0.210835	-7.20735	-3.34761	-8.66162	-18.3731	-7.85544	-18.3731
O60229	-18.3731	-18.3731	-18.3731	-6.62746	-18.3731	-18.3731	-18.3731	-18.3731	-18.3731	-18.3731	-5.69414	-7.00147	-18.3731	-18.3731	-18.3731	-3.9963	-18.3731	-18.3731	-18.3731	-18.3731	-18.3731	-18.3731	-5.89192	-18.3731	-18.3731	-18.3731	-18.3731	-18.3731	-18.3731	-5.53652	-5.05608	-4.67416	-18.3731	-18.3731	-18.3731	-18.3731	-18.3731
O60234	-4.21699	-3.44977	-3.96861	-4.5879	-4.25621	-3.9056	-4.65324	-3.01705	-4.26367	-3.39533	-5.18256	-5.44391	-4.10313	-6.14324	-4.13786	-5.26042	-4.0493	-4.09739	-3.9297	-3.363	-5.36374	-2.35759	-5.68177	-3.7176	-7.42484	-3.53435	-3.60425	-3.31654	-3.813	-4.09747	-3.4032	-5.40371	-1.05226	-4.10823	-1.65071	-3.69698	-4.57304
O60235	-1.99914	-5.95718	-3.81189	-6.08622	-6.77429	-5.56296	-5.5783	-2.42315	-5.53159	-4.58572	-6.39406	-8.42644	-5.72871	-5.38388	-1.15812	-18.3731	-18.3731	-5.42789	-7.42794	-18.3731	-7.38732	-18.3731	-5.83038	-6.406	-6.1002	-5.57753	-2.35147	-6.08938	-5.8754	-5.01995	-0.58191	-8.33675	-3.74013	-6.81384	-6.17432	-6.9603	-6.45126
O60240	-7.35437	-5.26491	-5.34851	-6.20384	-2.96623	-3.55683	-4.3359	-5.84724	-5.77252	-5.41162	-5.4759	-5.21684	-5.77292	-18.3731	-18.3731	-5.41969	-5.95873	-3.86689	-6.36876	-18.3731	-18.3731	-6.38503	-5.9376	-18.3731	-18.3731	-18.3731	-18.3731	-18.3731	-5.60639	-5.22424	-18.3731	-4.83435	-5.57329	-5.82243	-6.1706	-2.84534	-5.45985
O60241	-7.41111	-4.91004	-4.56622	-5.57779	-4.33824	-3.55136	-4.54192	-5.61297	-4.07753	-5.09614	-5.77285	-5.02495	-6.25839	-4.45022	-4.64424	-3.97628	-4.09803	-5.39059	-5.02382	-5.04077	-5.00158	-6.31785	-4.29615	-4.06	-5.15101	-4.58333	-3.92261	-4.10876	-4.61666	-4.90031	-7.53758	-4.54435	-4.18971	-5.76047	-5.12095	-4.98764	-5.39789
O60242	-18.3731	-18.3731	-18.3731	-18.3731	-18.3731	-7.29732	-18.3731	-18.3731	-18.3731	-18.3731	-18.3731	-18.3731	-18.3731	-5.04868	-4.89974	-5.91293	-5.42572	-4.92252	-5.99343	-6.22307	-6.13495	-5.69444	-5.60837	-7.82348	-6.68911	-5.10511	-5.52642	-5.8774	-6.52637	-6.28591	-7.23786	-7.31464	-6.33202	-18.3731	-18.3731	-18.3731	-18.3731
O60243	-5.44839	-5.63708	-7.03587	-6.18605	-6.87412	-5.66279	-5.67813	-7.41441	-5.27631	-3.73861	-5.28494	-5.64249	-6.20051	-7.79763	-18.3731	-5.8851	-7.34817	-18.3731	-5.85262	-18.3731	-18.3731	-18.3731	-4.48136	-7.39707	-6.35923	-5.30509	-5.00555	-4.92491	-5.22673	-4.67209	-7.73177	-5.88726	-18.3731	-18.3731	-18.3731	-18.3731	-18.3731
O60245	-5.71036	-6.45096	-6.9895	-7.21287	-7.87408	-5.48627	-5.66588	-7.2747	-5.66695	-6.72712	-9.70134	-7.34077	-6.80213	-6.43514	-6.6351	-6.50285	-6.42458	-5.72857	-7.12074	-7.40189	-6.81637	-6.87327	-5.86832	-5.81661	-6.51323	-5.51541	-5.19388	-5.01546	-5.79921	-6.38565	-5.43775	-6.92569	-5.6369	-5.35919	-7.17464	-5.35524	-5.65459
O60256	-4.57751	-6.32242	-5.98152	-5.92685	-6.67625	-6.24071	-6.03487	-5.27846	-4.23448	-5.21304	-5.63359	-5.38933	-5.2574	-6.64398	-18.3731	-18.3731	-7.07328	-18.3731	-7.0149	-18.3731	-18.3731	-18.3731	-5.85828	-5.03943	-5.62212	-4.8233	-6.23555	-4.90905	-6.35479	-4.92534	-5.09491	-5.07099	-18.3731	-18.3731	-18.3731	-18.3731	-18.3731
O60259	-4.39259	-5.14226	-5.4798	-5.80525	-6.49331	-4.58286	-3.46429	-4.58342	-5.48928	-5.32404	-5.15072	-5.47295	-7.97685	-5.26142	-3.63611	-5.04049	-6.35688	-4.59146	-5.6456	-6.17725	-5.59173	-7.42223	-5.89829	-5.4583	-5.72618	-6.43707	-4.50907	-5.32792	-5.58587	-5.28217	-4.68788	-8.79224	-5.67834	-18.3731	-6.10567	-18.3731	-18.3731
O60262	-5.5783	-5.38753	-4.4062	-5.61479	-6.35516	-4.16565	-4.93007	-4.66978	-4.90184	-5.09348	-5.06683	-4.63704	-5.47846	-6.89903	-5.86659	-3.84271	-7.02624	-4.5614	-6.81412	-6.68618	-5.04987	-6.15755	-4.7194	-5.06398	-4.73592	-3.5499	-4.96946	-4.07358	-3.23612	-4.69076	-6.377	-4.04974	-18.3731	-18.3731	-18.3731	-5.81136	-18.3731
O60271	-3.01444	-4.75592	-3.96709	-4.42574	-5.224	-4.72303	-4.15807	-4.88521	-2.35863	-3.30002	-3.59236	-4.1532	-3.00328	-5.50216	-5.06785	-4.95036	-6.70274	-5.63986	-6.06036	-6.5231	-5.93758	-6.76155	-4.61832	-4.53303	-3.96458	-4.70753	-3.56088	-4.37038	-4.6129	-5.10081	-4.17106	-4.35098	-7.00146	-7.07613	-6.28099	-6.88098	-4.77649
O60279	-6.08564	-5.62757	-6.58423	-7.91221	-4.2634	-4.75674	-5.16004	-6.88467	-5.59956	-7.03872	-6.01308	-6.75487	-5.08582	-5.80875	-3.6864	-6.40127	-3.99899	-5.59883	-5.07967	-5.11061	-5.67994	-5.54563	-5.43914	-4.63992	-6.67833	-4.17441	-4.69051	-4.80621	-4.77339	-6.96906	-5.45985	-6.11292	-5.44099	-2.4756	-5.08773	-4.96248	-3.55538
O60282	-4.58182	-4.58605	-5.11164	-5.08218	-5.87176	-4.74611	-5.83807	-3.79186	-3.81439	-5.34477	-3.87316	-4.71832	-4.50257	-7.16625	-5.13873	-5.82543	-7.10888	-6.86508	-7.01202	-6.96218	-6.37666	-5.84832	-5.46153	-5.83659	-5.00053	-4.85401	-5.45252	-2.73335	-4.64054	-4.48354	-3.54723	-4.97732	-18.3731	-18.3731	-6.23996	-7.25059	-7.6942
O60291	-18.3731	-18.3731	-18.3731	-18.3731	-18.3731	-18.3731	-18.3731	-6.35276	-18.3731	-18.3731	-7.03804	-6.68947	-18.3731	-18.3731	-18.3731	-7.29361	-8.2671	-18.3731	-18.3731	-18.3731	-9.01767	-18.3731	-6.65355	-6.61683	-7.19953	-6.4007	-6.97717	-6.18113	-5.26358	-6.79633	-6.7082	-8.10716	-18.3731	-18.3731	-18.3731	-18.3731	-18.3731
O60308	-8.03272	-8.22141	-7.98846	-8.44364	-9.45844	-8.24712	-8.87588	-8.73039	-7.27724	-8.00982	-8.11585	-7.60817	-11.9643	-18.3731	-9.15439	-7.47577	-18.3731	-18.3731	-18.3731	-18.3731	-9.38846	-18.3731	-6.62583	-8.95273	-7.98486	-7.54562	-6.09498	-5.79274	-6.88983	-6.94524	-6.82742	-7.48545	-6.82068	-18.3731	-18.3731	-8.37519	-18.3731
O60313	-6.6967	-7.45251	-7.37685	-8.06508	-8.68955	-7.47822	-7.49356	-6.69754	-6.73211	-7.72233	-7.02299	-9.16581	-7.64397	-18.3731	-18.3731	-18.3731	-18.3731	-18.3731	-18.3731	-18.3731	-18.3731	-18.3731	-7.95689	-7.92017	-8.50287	-7.64593	-9.02232	-7.78979	-7.6294	-8.03372	-5.74275	-8.68509	-18.3731	-18.3731	-5.34969	-18.3731	-18.3731
O60343	-5.80969	-7.171	-4.90212	-6.54736	-7.23542	-6.0241	-6.03944	-6.34143	-5.5202	-5.78679	-5.87536	-6.93989	-6.18985	-18.3731	-18.3731	-18.3731	-18.3731	-18.3731	-18.3731	-18.3731	-18.3731	-18.3731	-5.50138	-6.76423	-6.04736	-5.48911	-5.15094	-4.46727	-5.17017	-5.10215	-5.49504	-5.58789	-18.3731	-18.3731	-18.3731	-18.3731	-18.3731
O60346	-6.70095	-7.23756	-5.89145	-7.33206	-8.29018	-4.80767	-6.68237	-8.03002	-7.21409	-7.48934	-7.24237	-7.08638	-7.2446	-18.3731	-18.3731	-6.69759	-18.3731	-18.3731	-18.3731	-18.3731	-18.3731	-18.3731	-8.27685	-7.29265	-8.21325	-7.41442	-6.38405	-8.20661	-6.74544	-7.81005	-7.72193	-8.13216	-18.3731	-18.3731	-6.77901	-6.46648	-18.3731
O60353	-18.3731	-18.3731	-18.3731	-5.73607	-3.44197	-6.64119	-5.23192	-18.3731	-18.3731	-18.3731	-6.04747	-6.64871	-5.38637	-5.2774	-5.05192	-6.60833	-6.26817	-5.24165	-5.54363	-5.5463	-5.50301	-5.46229	-6.24005	-6.92612	-6.83648	-6.03765	-5.13456	-6.6488	-5.84363	-6.43328	-6.34515	-6.3656	-3.8266	-18.3731	-5.90117	-18.3731	-18.3731
O60437	-1.83509	-4.43649	-1.665	-4.81162	-5.24542	-3.32624	-4.41602	-0.458314	-2.57537	-2.34028	-4.23405	-5.06647	-5.16784	-4.55278	-2.71424	-5.05543	-5.34251	-2.62487	-5.15737	-6.53779	-5.64706	-7.44522	-4.00197	-4.89394	-4.54484	-4.8178	-1.2441	-4.081	-4.13632	-2.23287	0.578832	-5.06149	-4.26434	-2.50555	-5.29859	-4.93296	-4.63731
O60443	-5.16755	-7.11534	-5.41432	-4.83995	-7.11973	-5.9084	-6.11106	-5.66974	-6.02457	-5.58897	-5.77713	-5.95441	-6.30688	-18.3731	-18.3731	-9.60424	-18.3731	-18.3731	-18.3731	-18.3731	-18.3731	-14.0476	-5.51102	-4.42624	-6.057	-5.47153	-5.16058	-5.34392	-5.17981	-5.40505	-5.56567	-6.52623	-18.3731	-18.3731	-18.3731	-18.3731	-18.3731
O60449	-6.25837	-6.32024	-6.38476	-6.35869	-7.63688	-5.54805	-5.49952	-6.25578	-6.59751	-6.18697	-6.29428	-6.47809	-6.5913	-5.06681	-5.07982	-7.43156	-7.90064	-8.78686	-6.84601	-6.94869	-8.67048	-7.62111	-6.26406	-6.57956	-6.66766	-7.07845	-5.66771	-4.69692	-5.81061	-5.87276	-6.28132	-6.33099	-6.66993	-6.91907	-6.27955	-6.95401	-5.34054
O60462	-6.40362	-6.3002	-5.3729	-6.68496	-6.51179	-7.95722	-6.44888	-6.77428	-5.01339	-6.08327	-6.62076	-6.7421	-6.3028	-6.82503	-6.63078	-6.23075	-5.92272	-6.23773	-6.24579	-5.76508	-7.78538	-7.99742	-5.99643	-6.39931	-6.5017	-5.93003	-5.5822	-5.82932	-5.65003	-7.4821	-6.16373	-5.95012	-18.3731	-18.3731	-6.93833	-7.09205	-7.53565
O60478	-18.3731	-7.68975	-7.11059	-6.5667	-18.3731	-18.3731	-18.3731	-18.3731	-18.3731	-18.3731	-18.3731	-7.96448	-18.3731	-18.3731	-18.3731	-18.3731	-18.3731	-18.3731	-18.3731	-18.3731	-8.65938	-18.3731	-18.3731	-18.3731	-18.3731	-18.3731	-18.3731	-18.3731	-18.3731	-8.75447	-4.91904	-9.60819	-18.3731	-18.3731	-6.73059	-18.3731	-18.3731
O60487	-6.94331	-5.58683	-5.60187	-6.25447	-6.94254	-4.1389	-4.87678	-8.07703	-5.1595	-5.49391	-5.99999	-5.31444	-6.82626	-4.96225	-3.93556	-5.45941	-7.13786	-5.65767	-6.89782	-6.95822	-6.87962	-7.16412	-5.44924	-5.32137	-5.51801	-4.90744	-4.09172	-4.29154	-4.52438	-5.1747	-4.44002	-5.60425	-4.68821	-6.13198	-6.32776	-7.32183	-5.2438
O60488	-5.17925	-5.64857	-6.25359	-4.31855	-4.67391	-6.46213	-6.60771	-4.85076	-5.6227	-6.05001	-4.99744	-5.14174	-5.06909	-18.3731	-6.67886	-5.50045	-18.3731	-7.27815	-8.0338	-18.3731	-4.25313	-18.3731	-5.85257	-5.49625	-6.14514	-6.98355	-6.15759	-5.75868	-5.75251	-4.85388	-5.91815	-5.53942	-18.3731	-18.3731	-5.15167	-18.3731	-18.3731
O60493	-4.89896	-6.62168	-5.82805	-6.1153	-7.06016	-4.69708	-5.81876	-5.32859	-5.51468	-6.06635	-6.10214	-5.90326	-5.05538	-7.07609	-18.3731	-6.64821	-6.39212	-5.69567	-18.3731	-7.99191	-18.3731	-18.3731	-6.00902	-5.31874	-6.14585	-5.10651	-4.23608	-4.79991	-5.41251	-6.42334	-4.20869	-5.80532	-7.56258	-18.3731	-6.02709	-7.00554	-18.3731
O60494	0.508747	0.673056	1.57949	1.05854	-1.47009	1.63564	0.776584	0.222576	1.41363	0.214432	0.782668	0.465546	0.558014	1.57985	1.50474	0.745299	-0.494262	0.0370665	-0.715236	-1.94589	0.884362	-1.59123	1.07038	0.359642	-0.275498	0.36718	1.48415	1.17902	0.967363	0.0274985	0.195713	1.03188	-1.07816	-1.38385	0.810185	0.176379	0.0220312
O60500	-8.5274	-5.66654	-7.60378	-6.04388	-8.2045	-8.74549	-7.82033	-6.79199	-6.11942	-6.90373	-6.68249	-6.02378	-7.15892	-10.073	-7.68012	-7.36296	-8.67934	-6.75605	-7.98288	-8.49971	-6.28124	-7.97108	-5.50865	-5.93554	-6.00573	-6.90835	-6.11078	-7.10775	-6.61727	-6.71641	-7.12389	-6.51543	-18.3731	-11.4159	-10.7764	-6.26015	-18.3731
O60502	-6.56837	-7.07451	-7.00554	-6.55893	-7.9941	-6.78277	-6.79812	-6.2866	-5.78604	-6.54547	-7.44639	-6.7903	-6.94852	-18.3731	-6.07963	-7.42218	-18.3731	-18.3731	-18.3731	-18.3731	-18.3731	-18.3731	-6.60501	-7.0083	-7.15098	-6.41773	-6.25701	-6.43546	-6.32478	-6.35223	-5.36856	-6.19376	-6.29504	-18.3731	-18.3731	-7.5346	-18.3731
O60506	-4.74883	-6.00178	-4.49453	-6.97895	-4.53845	-5.38507	-7.17682	-4.06677	-5.53758	-5.08721	-5.317	-7.77783	-5.23967	-5.98839	-4.33784	-5.76746	-9.09391	-5.60366	-7.85301	-6.90421	-6.31869	-5.68524	-7.69146	-6.50511	-6.56477	-5.70504	-5.27236	-5.08757	-5.79402	-5.19956	-3.25098	-5.95986	-4.41212	-5.69634	-8.30211	-4.89016	-5.33376
O60507	-8.47627	-7.307	-7.07406	-7.85598	-8.54404	-6.67304	-6.52037	-7.44502	-6.89857	-7.09541	-7.20145	-7.41425	-7.49846	-7.78396	-5.93875	-6.52587	-6.73462	-6.08944	-6.76922	-7.39	-6.88457	-6.86137	-7.28533	-6.121	-8.16011	-6.97187	-5.96575	-6.92159	-6.58498	-7.82243	-6.9768	-6.95959	-6.89167	-18.3731	-18.3731	-8.93203	-18.3731
O60512	-6.91574	-5.77994	-6.05303	-6.32891	-7.01698	-5.90113	-5.53673	-5.53044	-5.01316	-5.33695	-5.84409	-4.7973	-6.58382	-5.03715	-5.86643	-6.78842	-5.6656	-5.74864	-6.65039	-7.07194	-5.46605	-6.32758	-6.24323	-5.58952	-4.79295	-5.40753	-5.60347	-4.00758	-5.38254	-4.8551	-6.37954	-4.90766	-7.66454	-7.23794	-6.48414	-6.43176	-6.87536
O60513	-4.96154	-4.90744	-6.90161	-5.6992	-6.38727	-5.17594	-5.0901	-5.08357	-4.37467	-4.93863	-6.78881	-6.17601	-5.06437	-5.35819	-5.45443	-5.14472	-6.45365	-7.10714	-5.72911	-4.66286	-5.3666	-5.74539	-7.33545	-5.08801	-6.67525	-6.17432	-4.77797	-4.82242	-5.44073	-6.27205	-6.43512	-6.24815	-18.3731	-18.3731	-6.28335	-5.14924	-18.3731
O60516	-18.3731	-18.3731	-18.3731	-18.3731	-18.3731	-18.3731	-18.3731	-18.3731	-4.51567	-18.3731	-18.3731	-18.3731	-3.80739	-18.3731	-18.3731	-18.3731	-18.3731	-18.3731	-18.3731	-18.3731	-4.92424	-18.3731	-6.25177	-18.3731	-5.96678	-6.37061	-18.3731	-18.3731	-18.3731	-18.3731	-18.3731	-6.313	-18.3731	-18.3731	-18.3731	-18.3731	-18.3731
O60518	-7.96819	-8.14512	-7.1758	-7.73362	-8.75177	-7.54045	-9.0291	-5.94928	-7.44583	-6.72265	-7.40918	-7.21635	-8.57819	-18.3731	-18.3731	-9.24117	-18.3731	-18.3731	-18.3731	-18.3731	-18.3731	-18.3731	-8.0204	-18.3731	-18.3731	-18.3731	-18.3731	-18.3731	-18.3731	-10.581	-7.12929	-9.50757	-7.9735	-18.3731	-18.3731	-18.3731	-18.3731
O60547	-5.8031	-6.59558	-5.36565	-5.96012	-7.01572	-5.80439	-6.78771	-4.86479	-4.40435	-5.56709	-5.41741	-5.90473	-6.17729	-9.20308	-5.62714	-6.17269	-7.48908	-5.80066	-6.76454	-7.30945	-6.72393	-7.28947	-5.66203	-5.86397	-6.75807	-5.1572	-6.04198	-5.06576	-5.56948	-7.21043	-5.18032	-6.57843	-18.3731	-18.3731	-18.3731	-7.5059	-18.3731
O60568	-5.4738	-4.33999	-3.98688	-5.58027	-5.59194	-5.49173	-5.58122	-4.1945	-3.79418	-4.30278	-4.09712	-3.71772	-4.51437	-6.84167	-6.09987	-5.16196	-7.0652	-4.30983	-5.80105	-7.22093	-6.36865	-6.68498	-3.96045	-3.73407	-4.83575	-5.5525	-5.55332	-5.33486	-4.09931	-5.12829	-5.12203	-3.61074	-6.51814	-6.76728	-5.16434	-6.21668	-6.4047
O60603	-4.74828	-5.75171	-5.35471	-6.64775	-6.89322	-6.03238	-4.46455	-5.55265	-4.56447	-5.27462	-5.76115	-4.72904	-6.9426	-5.66161	-5.98707	-4.86454	-5.71956	-4.54315	-5.31006	-6.20285	-6.06598	-7.36474	-4.84676	-4.72313	-4.47517	-4.86909	-4.13183	-4.55609	-3.77821	-5.82238	-5.19889	-4.95488	-5.60173	-4.55419	-5.95382	-6.02253	-4.7007
O60609	-18.3731	-18.3731	-5.53619	-18.3731	-18.3731	-18.3731	-18.3731	-18.3731	-18.3731	-18.3731	-18.3731	-18.3731	-18.3731	-4.20417	-2.80459	-3.98324	-4.85212	-3.81944	-5.25347	-5.76412	-4.24905	-5.70002	-5.35406	-4.40892	-5.49244	-4.85	-2.91543	-5.29145	-5.04329	-5.24563	-4.73399	-5.81427	-3.14323	-18.3731	-18.3731	-18.3731	-18.3731
O60610	-5.8803	-6.0217	-5.77192	-6.97406	-5.54215	-5.77317	-7.3639	-4.89974	-4.95029	-5.62643	-6.25419	-6.33696	-5.30802	-7.91545	-7.93689	-18.3731	-18.3731	-18.3731	-18.3731	-11.1436	-10.5581	-7.64646	-6.58538	-7.36517	-7.95209	-6.30462	-6.43868	-7.43467	-7.07508	-6.34977	-5.04843	-5.94485	-6.10825	-7.72725	-18.3731	-6.92106	-18.3731
O60613	-4.77266	-5.03112	-4.59902	-5.95755	-5.77351	-3.23555	-3.7799	-4.5974	-6.3277	-4.80906	-4.97741	-3.85611	-5.24977	-4.38038	-6.21798	-4.49766	-5.6829	-3.83913	-5.6523	-6.87255	-6.71978	-6.21376	-5.00128	-4.14605	-5.55732	-3.78833	-3.36559	-3.12143	-2.98408	-5.37322	-4.24613	-4.12971	-5.92399	-6.31932	-5.34594	-5.67583	-6.65544
O60635	-0.37409	-1.29842	0.157751	-0.535386	-0.953715	-0.0239059	-2.24413	-2.62989	-1.29237	-0.615519	-0.0460139	-2.54771	-0.717814	-1.77556	0.654521	0.587272	-3.93524	-0.16838	-0.235931	-1.35821	-0.209226	-2.88794	-0.63538	0.603477	-2.32764	0.268145	1.9394	0.463622	1.19002	-1.39286	-2.45688	-1.92517	-2.72453	-5.63312	-0.0216893	-1.02876	0.110085
O60637	-18.3731	-18.3731	-4.41908	-18.3731	-18.3731	-4.85879	-18.3731	-4.79772	-5.26772	-5.55085	-18.3731	-18.3731	-18.3731	-6.54674	-18.3731	-4.0461	-18.3731	-18.3731	-18.3731	-18.3731	-18.3731	-9.5013	-18.3731	-18.3731	-18.3731	-18.3731	-4.01393	-18.3731	-18.3731	-4.67256	-2.41889	-18.3731	-18.3731	-18.3731	-18.3731	-18.3731	-18.3731
O60645	-4.82585	-18.3731	-7.32728	-18.3731	-18.3731	-18.3731	-18.3731	-7.03168	-7.22999	-7.37716	-5.6487	-7.624	-18.3731	-6.54495	-18.3731	-18.3731	-18.3731	-18.3731	-18.3731	-18.3731	-18.3731	-18.3731	-6.40017	-5.58337	-8.43721	-6.38463	-5.64361	-5.41118	-5.68225	-6.65756	-4.97731	-8.14543	-18.3731	-18.3731	-18.3731	-18.3731	-18.3731
O60656	-7.40565	-5.63442	-6.58301	-5.18742	-6.62959	-5.41827	-5.43361	-5.09057	-3.87386	-6.67409	-5.33704	-4.89875	-4.93421	-18.3731	-18.3731	-5.94788	-18.3731	-18.3731	-8.48533	-18.3731	-8.44471	-18.3731	-5.10039	-6.83379	-4.767	-3.66106	-4.8506	-5.09243	-5.76585	-5.06407	-6.00416	-3.85145	-18.3731	-18.3731	-18.3731	-18.3731	-18.3731
O60658	-7.39418	-7.65023	-6.38536	-6.7403	-8.05109	-6.83977	-6.56344	-6.71619	-6.13394	-6.87986	-6.88412	-6.77365	-7.00551	-7.60265	-18.3731	-5.77619	-18.3731	-18.3731	-18.3731	-8.62385	-7.58705	-8.09522	-5.32078	-6.19683	-6.2513	-7.55213	-5.87942	-6.02832	-5.90049	-6.62749	-6.28636	-6.51354	-18.3731	-18.3731	-18.3731	-18.3731	-18.3731
O60664	-4.75032	-4.96085	-4.09689	-6.22243	-5.43157	-4.44862	-4.27266	-2.70626	-3.3232	-5.30068	-5.49074	-4.53834	-6.13743	-6.20336	-2.40222	-6.32723	-5.77797	-4.30803	-8.46487	-6.87607	-6.53709	-7.57126	-6.86502	-6.66184	-6.80358	-6.0834	-5.04664	-4.86389	-5.82703	-4.22012	-2.82765	-6.17175	-6.50653	-3.63461	-6.37865	-6.06465	-3.45867
O60667	-18.3731	-18.3731	-18.3731	-18.3731	-18.3731	-18.3731	-18.3731	-18.3731	-18.3731	-18.3731	-18.3731	-18.3731	-18.3731	-18.3731	-18.3731	-4.06132	-4.64246	-18.3731	-5.58437	-6.59794	-18.3731	-18.3731	-18.3731	-18.3731	-18.3731	-18.3731	-18.3731	-3.25434	-18.3731	-4.48216	-18.3731	-18.3731	-5.31656	-18.3731	-18.3731	-18.3731	-18.3731
O60684	-9.71007	-5.99824	-5.7653	-8.69097	-7.23528	-6.02395	-10.2121	-5.2991	-4.97575	-5.4027	-5.89268	-5.6416	-9.2294	-18.3731	-18.3731	-8.43997	-18.3731	-18.3731	-18.3731	-18.3731	-18.3731	-18.3731	-6.56161	-6.37138	-6.95407	-6.15525	-7.41455	-6.69511	-4.4115	-5.52729	-4.48818	-6.43091	-18.3731	-18.3731	-18.3731	-18.3731	-18.3731
O60687	-18.3731	-18.3731	-18.3731	-18.3731	-18.3731	-6.77264	-18.3731	-5.20835	-18.3731	-18.3731	-5.11407	-18.3731	-18.3731	-18.3731	-18.3731	-18.3731	-6.27895	-18.3731	-5.24855	-18.3731	-18.3731	-18.3731	-18.3731	-5.89259	-18.3731	-18.3731	-18.3731	-18.3731	-7.48402	-18.3731	-18.3731	-6.03279	-18.3731	-18.3731	-5.86081	-18.3731	-18.3731
O60701	-4.33066	-6.28432	-5.72438	-6.83242	-6.20214	-6.70051	-7.34014	-5.79115	-4.15944	-5.50633	-5.60224	-5.85633	-6.24048	-6.85144	-6.47191	-6.45194	-7.4882	-7.66797	-6.32998	-6.54519	-6.02329	-6.7972	-5.80245	-5.90115	-5.77564	-5.11217	-5.39732	-5.038	-5.67059	-5.73723	-5.16419	-6.39778	-6.70441	-6.79145	-6.03809	-6.10887	-4.33794
O60704	-5.47647	-4.51697	-4.28985	-4.9498	-3.56647	-4.18935	-2.76343	-4.61573	-3.90564	-4.52891	-3.51899	-3.29458	-4.64188	-5.44923	-4.89523	-5.14423	-3.28815	-3.9708	-4.91307	-3.71545	-5.56665	-6.29754	-4.35948	-4.32388	-3.31792	-3.31759	-3.81123	-3.86026	-4.17074	-3.44942	-3.89335	-2.84729	-3.26438	-3.37828	-5.14106	-4.39431	-5.25789
O60716	-5.66823	-7.11973	-4.72612	-6.39963	-7.61335	-5.87949	-7.62079	-3.63932	-4.62452	-4.80997	-6.04504	-6.29096	-5.8171	-6.87649	-6.14184	-7.15684	-18.3731	-5.65134	-18.3731	-18.3731	-7.70808	-18.3731	-6.51186	-6.17392	-5.91503	-5.71751	-4.46963	-5.26154	-5.11677	-4.31799	-2.93977	-3.83842	-18.3731	-18.3731	-7.13781	-6.41542	-7.41475
O60749	-5.15479	-6.38507	-4.95654	-6.37897	-6.41344	-5.87453	-7.66334	-4.74936	-3.97886	-4.23609	-5.04335	-4.63679	-5.35489	-18.3731	-18.3731	-6.06354	-8.07197	-6.14737	-7.34743	-18.3731	-18.3731	-6.78334	-6.35902	-6.35414	-6.47521	-6.38174	-5.59112	-6.23152	-6.06687	-6.53604	-5.63573	-5.85518	-18.3731	-18.3731	-18.3731	-7.30769	-18.3731
O60763	-4.93933	-6.19429	-5.26111	-6.57145	-6.65292	-6.00733	-6.40722	-3.4489	-4.59398	-4.27809	-5.66701	-6.00632	-5.87938	-7.38143	-5.18846	-6.47097	-7.5684	-6.33006	-8.37829	-7.33498	-7.85355	-7.53874	-6.50845	-6.59621	-6.44232	-5.6932	-4.80277	-6.02822	-5.8491	-5.04805	-3.99809	-6.29336	-6.54782	-4.63852	-7.4042	-6.96267	-4.0921
O60784	-3.84086	-5.44802	-3.93074	-4.88653	-4.84756	-4.06825	-4.47703	-3.47096	-4.38244	-4.10938	-4.33439	-5.46544	-4.27453	-6.91275	-3.51863	-4.86817	-4.75271	-4.69949	-6.70955	-6.0803	-5.57432	-6.65129	-5.04319	-4.6327	-5.6812	-4.01674	-3.03719	-4.7101	-3.74762	-4.75917	-2.38756	-4.85152	-5.22716	-5.86717	-5.76546	-5.83143	-4.41422
O60814	-3.33635	-3.78874	-4.30004	-5.08197	-5.77003	-4.5587	-5.1052	-2.37204	-4.61497	-4.29787	-5.94317	-4.56623	-4.75174	-5.04439	-5.16732	-4.85015	-6.16654	-5.73004	-4.88182	-5.98691	-6.34722	-5.45828	-4.31591	-5.10788	-5.69057	-4.89175	-4.79415	-4.9775	-5.74672	-4.24674	-5.19925	-5.44206	-18.3731	-18.3731	-18.3731	-5.04752	-18.3731
P57053	-3.33635	-3.78874	-4.30004	-5.08197	-5.77003	-4.5587	-5.1052	-2.37204	-4.61497	-4.29787	-5.94317	-4.56623	-4.75174	-5.04439	-5.16732	-4.85015	-6.16654	-5.73004	-4.88182	-5.98691	-6.34722	-5.45828	-4.31591	-5.10788	-5.69057	-4.89175	-4.79415	-4.9775	-5.74672	-4.24674	-5.19925	-5.44206	-18.3731	-18.3731	-18.3731	-5.04752	-18.3731
P58876	-3.33635	-3.78874	-4.30004	-5.08197	-5.77003	-4.5587	-5.1052	-2.37204	-4.61497	-4.29787	-5.94317	-4.56623	-4.75174	-5.04439	-5.16732	-4.85015	-6.16654	-5.73004	-4.88182	-5.98691	-6.34722	-5.45828	-4.31591	-5.10788	-5.69057	-4.89175	-4.79415	-4.9775	-5.74672	-4.24674	-5.19925	-5.44206	-18.3731	-18.3731	-18.3731	-5.04752	-18.3731
P62807	-3.33635	-3.78874	-4.30004	-5.08197	-5.77003	-4.5587	-5.1052	-2.37204	-4.61497	-4.29787	-5.94317	-4.56623	-4.75174	-5.04439	-5.16732	-4.85015	-6.16654	-5.73004	-4.88182	-5.98691	-6.34722	-5.45828	-4.31591	-5.10788	-5.69057	-4.89175	-4.79415	-4.9775	-5.74672	-4.24674	-5.19925	-5.44206	-18.3731	-18.3731	-18.3731	-5.04752	-18.3731
Q5QNW6	-3.33635	-3.78874	-4.30004	-5.08197	-5.77003	-4.5587	-5.1052	-2.37204	-4.61497	-4.29787	-5.94317	-4.56623	-4.75174	-5.04439	-5.16732	-4.85015	-6.16654	-5.73004	-4.88182	-5.98691	-6.34722	-5.45828	-4.31591	-5.10788	-5.69057	-4.89175	-4.79415	-4.9775	-5.74672	-4.24674	-5.19925	-5.44206	-18.3731	-18.3731	-18.3731	-5.04752	-18.3731
Q93079	-3.33635	-3.78874	-4.30004	-5.08197	-5.77003	-4.5587	-5.1052	-2.37204	-4.61497	-4.29787	-5.94317	-4.56623	-4.75174	-5.04439	-5.16732	-4.85015	-6.16654	-5.73004	-4.88182	-5.98691	-6.34722	-5.45828	-4.31591	-5.10788	-5.69057	-4.89175	-4.79415	-4.9775	-5.74672	-4.24674	-5.19925	-5.44206	-18.3731	-18.3731	-18.3731	-5.04752	-18.3731
Q99877	-3.33635	-3.78874	-4.30004	-5.08197	-5.77003	-4.5587	-5.1052	-2.37204	-4.61497	-4.29787	-5.94317	-4.56623	-4.75174	-5.04439	-5.16732	-4.85015	-6.16654	-5.73004	-4.88182	-5.98691	-6.34722	-5.45828	-4.31591	-5.10788	-5.69057	-4.89175	-4.79415	-4.9775	-5.74672	-4.24674	-5.19925	-5.44206	-18.3731	-18.3731	-18.3731	-5.04752	-18.3731
Q99879	-3.33635	-3.78874	-4.30004	-5.08197	-5.77003	-4.5587	-5.1052	-2.37204	-4.61497	-4.29787	-5.94317	-4.56623	-4.75174	-5.04439	-5.16732	-4.85015	-6.16654	-5.73004	-4.88182	-5.98691	-6.34722	-5.45828	-4.31591	-5.10788	-5.69057	-4.89175	-4.79415	-4.9775	-5.74672	-4.24674	-5.19925	-5.44206	-18.3731	-18.3731	-18.3731	-5.04752	-18.3731
Q99880	-3.33635	-3.78874	-4.30004	-5.08197	-5.77003	-4.5587	-5.1052	-2.37204	-4.61497	-4.29787	-5.94317	-4.56623	-4.75174	-5.04439	-5.16732	-4.85015	-6.16654	-5.73004	-4.88182	-5.98691	-6.34722	-5.45828	-4.31591	-5.10788	-5.69057	-4.89175	-4.79415	-4.9775	-5.74672	-4.24674	-5.19925	-5.44206	-18.3731	-18.3731	-18.3731	-5.04752	-18.3731
O60825	-5.43775	-5.9402	-5.05464	-5.51779	-6.07982	-5.21637	-5.23171	-4.93982	-4.29248	-5.23237	-5.40103	-5.2239	-4.63874	-18.3731	-18.3731	-6.4487	-18.3731	-7.19361	-18.3731	-18.3731	-7.90864	-5.85649	-5.74809	-5.5372	-7.47006	-5.6568	-6.27022	-5.23083	-5.90567	-5.88456	-4.71199	-5.67952	-18.3731	-18.3731	-5.24727	-6.58468	-18.3731
O60826	-7.73511	-7.9238	-8.38525	-8.47277	-9.16084	-7.94951	-7.96485	-6.72085	-6.84583	-7.28436	-7.85963	-7.95704	-8.46145	-18.3731	-18.3731	-18.3731	-18.3731	-18.3731	-18.3731	-18.3731	-18.3731	-18.3731	-7.68757	-7.6653	-8.23355	-8.45249	-7.33713	-7.52047	-6.58145	-7.81605	-7.7	-7.88618	-18.3731	-18.3731	-18.3731	-18.3731	-18.3731
O60832	-18.3731	-18.3731	-5.50668	-18.3731	-18.3731	-18.3731	-18.3731	-6.22871	-18.3731	-18.3731	-18.3731	-18.3731	-18.3731	-18.3731	-18.3731	-18.3731	-18.3731	-18.3731	-18.3731	-18.3731	-18.3731	-18.3731	-18.3731	-18.3731	-18.3731	-18.3731	-18.3731	-18.3731	-18.3731	-5.97113	-5.03731	-18.3731	-18.3731	-18.3731	-18.3731	-18.3731	-18.3731
O60841	-5.9477	-6.34782	-6.57442	-7.17742	-7.58486	-6.37353	-6.38887	-6.09265	-5.83359	-5.74432	-6.2787	-6.38106	-6.95754	-18.3731	-18.3731	-6.76643	-18.3731	-18.3731	-18.3731	-18.3731	-18.3731	-18.3731	-6.15464	-7.21967	-6.70062	-5.99494	-5.48468	-5.90004	-6.12958	-5.55417	-4.85726	-6.52576	-18.3731	-18.3731	-18.3731	-7.37085	-18.3731
O60844	-5.15226	-5.35339	-6.76708	-5.84251	-6.69972	-5.48839	-5.60912	-5.28721	-5.11366	-7.47017	-5.17979	-5.33696	-6.252	-18.3731	-6.25288	-6.48403	-18.3731	-7.09309	-6.39434	-18.3731	-7.80812	-18.3731	-4.43654	-3.9987	-4.59279	-4.59789	-6.95432	-5.52511	-5.20827	-5.66232	-6.6333	-5.13239	-18.3731	-18.3731	-18.3731	-8.18797	-18.3731
O60869	-6.13172	-6.47719	-6.63604	-8.8043	-8.10603	-6.8947	-6.73289	-6.50026	-6.95643	-7.36398	-7.15152	-7.05168	-6.90539	-6.96586	-5.83279	-7.01023	-8.58104	-7.40995	-8.29919	-8.4014	-8.89205	-7.87277	-7.58982	-7.0452	-7.60858	-7.0223	-6.73147	-7.8665	-6.25477	-7.0238	-6.49391	-7.89157	-9.99586	-10.2058	-6.92625	-9.39964	-9.84324
O60879	-4.53535	-5.8954	-5.92353	-7.80847	-7.13244	-5.92111	-6.7084	-6.19312	-4.65759	-5.5729	-6.18813	-5.83855	-5.0635	-18.3731	-18.3731	-18.3731	-18.3731	-18.3731	-18.3731	-18.3731	-18.3731	-18.3731	-5.69624	-5.28554	-6.24222	-5.08179	-5.40389	-5.89045	-4.8868	-6.91129	-5.63326	-6.90993	-18.3731	-5.68145	-18.3731	-18.3731	-18.3731
O60884	-5.62285	-5.87853	-5.7191	-6.02522	-6.70132	-7.31674	-6.37551	-4.54992	-4.61531	-4.54684	-5.34686	-4.81751	-5.16377	-5.52474	-4.11309	-4.90584	-5.80196	-5.69811	-6.47508	-5.37728	-6.42777	-6.13793	-5.57111	-6.27684	-5.1861	-5.58856	-5.43922	-4.71398	-5.3361	-5.10215	-4.13338	-4.95717	-4.72542	-5.57826	-5.99615	-6.30344	-4.61208
O60888	-2.65761	-1.74096	-1.62667	-1.90454	-2.79548	-0.741811	-1.67622	-2.60899	-2.2738	-2.38449	-2.54576	-0.339518	-2.41129	-0.180854	-1.9803	-2.25826	-1.06228	-1.59963	-2.04202	-1.09994	0.351222	-2.02746	-1.96224	-2.84676	-0.208284	-2.46602	-1.70527	-1.75505	-2.61106	0.272039	-0.5015	-1.31447	-2.9789	-2.67643	-2.93433	-1.95854	-0.657997
O60895	-18.3731	-18.3731	-18.3731	-18.3731	-18.3731	-18.3731	-18.3731	-18.3731	-18.3731	-18.3731	-18.3731	-13.0847	-18.3731	-18.3731	-18.3731	-7.15468	-18.3731	-6.96492	-18.3731	-18.3731	-18.3731	-18.3731	-18.3731	-7.22137	-18.3731	-9.51337	-6.48047	-18.3731	-18.3731	-18.3731	-9.14627	-18.3731	-6.76026	-18.3731	-18.3731	-18.3731	-7.32806
O60896	-18.3731	-18.3731	-18.3731	-18.3731	-18.3731	-18.3731	-18.3731	-18.3731	-18.3731	-18.3731	-18.3731	-18.3731	-7.04772	-4.77878	-4.15142	-3.83425	-3.57097	-3.67045	-4.01351	-4.97101	-4.38549	-6.27567	-4.65932	-6.51454	-6.15716	-5.35833	-5.26073	-5.44408	-5.27997	-6.27608	-5.66583	-4.08897	-18.3731	-18.3731	-18.3731	-18.3731	-18.3731
O60911	-3.48179	-4.43662	-5.04032	-6.03687	-6.72494	-5.51361	-6.09949	-5.07042	-5.46974	-5.31237	-5.37128	-5.53228	-6.60324	-5.6467	-3.43228	-7.04983	-6.78595	-5.09133	-5.6403	-6.98601	-6.06595	-7.73356	-5.85964	-4.94846	-5.83696	-6.23612	-4.3811	-8.24983	-5.6666	-4.09144	-4.31439	-6.20616	-7.52686	-6.71512	-6.0756	-5.90893	-6.25578
O60925	-4.94207	-5.72694	-5.17084	-5.52746	-6.70133	-4.86371	-5.63808	-5.35197	-4.13274	-5.38778	-5.7293	-4.71173	-5.87384	-5.60526	-3.74894	-8.0901	-6.88917	-5.77565	-6.4049	-6.9498	-6.36428	-7.69588	-5.71683	-6.77435	-7.75459	-5.39889	-5.20524	-5.01559	-5.30204	-5.57526	-4.7616	-6.26245	-5.68658	-3.71848	-7.1513	-4.48115	-4.47902
O60927	-7.74608	-18.3731	-18.3731	-18.3731	-18.3731	-18.3731	-18.3731	-7.70328	-6.76463	-18.3731	-18.3731	-10.0214	-8.05172	-8.0004	-5.66013	-18.3731	-18.3731	-18.3731	-18.3731	-18.3731	-18.3731	-18.3731	-7.78269	-7.74597	-9.26327	-7.67905	-7.43224	-7.299	-7.45148	-7.79025	-5.8893	-8.07682	-18.3731	-18.3731	-18.3731	-18.3731	-18.3731
O60936	-11.3527	-18.3731	-7.25078	-18.3731	-18.3731	-18.3731	-18.3731	-8.21858	-6.90045	-7.35445	-7.35878	-11.5746	-18.3731	-10.3267	-6.28925	-18.3731	-18.3731	-18.3731	-9.59414	-18.3731	-18.3731	-18.3731	-8.91246	-7.66953	-8.01365	-7.21482	-6.91257	-7.30057	-7.13646	-6.82049	-6.71187	-9.58231	-18.3731	-6.33656	-9.78399	-18.3731	-18.3731
O60939	-18.3731	-7.128	-18.3731	-18.3731	-18.3731	-18.3731	-18.3731	-18.3731	-18.3731	-8.48723	-18.3731	-5.53358	-18.3731	-5.38619	-4.44622	-3.83983	-5.18322	-3.96525	-5.67039	-5.09939	-4.86845	-4.73718	-8.03037	-5.74933	-4.90893	-7.31803	-5.4356	-5.61895	-5.45484	-5.92883	-5.8407	-4.85468	-18.3731	-18.3731	-18.3731	-18.3731	-18.3731
O75015	-6.79436	-7.12176	-4.64205	-7.43667	-8.12473	-6.91341	-6.40156	-7.8732	-6.71845	-6.6761	-6.78213	-5.20212	-6.98971	-4.93729	-4.80603	-7.48186	-6.36	-4.87981	-5.52138	-6.18036	-5.76408	-5.76312	-6.24289	-7.14171	-5.65582	-5.42199	-5.24408	-4.90839	-4.93512	-5.35186	-5.27247	-6.73287	-4.54821	-4.32536	-4.63337	-3.73595	-2.40286
O75022	-5.37881	-4.32239	-2.76601	-4.43286	-2.50647	-1.83191	-4.35558	-3.85696	-3.36399	-4.21927	-2.74074	-2.7932	-3.44907	-4.33439	-4.86827	-5.61846	-4.95518	-4.42123	-3.20637	-3.14656	-3.66339	-3.93613	-3.60074	-6.10871	-4.5528	-5.93998	-3.48927	-4.0163	-5.26622	-4.88581	-4.86669	-4.72779	-3.85756	-4.38378	-2.79772	-4.59415	-4.36447
O75051	-7.6442	-7.33073	-6.69406	-7.48507	-8.56777	-5.95806	-5.80832	-8.13851	-7.32987	-7.95763	-6.79597	-7.49881	-7.52219	-6.77521	-7.47864	-7.03174	-6.2027	-6.39047	-6.78755	-7.73445	-6.51221	-7.1624	-5.91857	-6.39501	-6.86613	-5.85051	-6.32559	-6.83735	-6.09811	-7.36018	-7.44146	-6.47859	-7.74833	-7.99747	-7.09402	-7.53328	-7.6349
O75054	-6.64167	-6.80367	-6.28086	-7.35264	-8.04071	-6.96982	-6.02687	-8.01516	-5.79971	-5.41394	-6.70714	-5.71276	-8.28158	-6.65909	-6.69602	-6.37885	-7.812	-5.60046	-6.94413	-7.51561	-6.76203	-8.43096	-7.67541	-8.05147	-6.52575	-6.09807	-5.89742	-5.72355	-6.18745	-4.98608	-6.64846	-6.56101	-18.3731	-18.3731	-6.87015	-6.04027	-7.14709
O75071	-3.65754	-1.85369	-2.0816	-2.63338	-3.27974	-2.10913	-1.35166	-4.469	-3.3794	-4.65002	-3.62299	-2.56748	-2.99738	-2.23912	-5.11075	-2.14109	-1.48465	-3.34936	-2.49659	-3.55003	-3.0545	-4.18354	-1.9922	-1.95932	-2.14066	-2.21582	-1.74295	-3.11548	-2.27184	-2.8905	-2.8294	-1.90519	-3.40593	-6.17313	-3.15728	-2.97191	-3.42484
O75074	-6.52193	-6.50984	-3.49775	-6.60284	-7.33915	-5.49098	-2.99362	-6.26653	-4.95286	-7.45436	-5.94157	-6.60376	-8.02134	-2.95594	-5.43972	-5.61516	-6.96037	-6.61843	-6.63978	-7.71075	-4.58581	-5.98174	-4.63554	-4.10403	-5.62358	-4.01515	-3.9361	-3.61547	-4.22272	-4.2127	-4.56787	-4.69095	-7.35807	-6.63041	-5.99089	-5.06668	-6.26783
O75083	-3.05255	-2.89092	-3.38804	-3.09108	-4.39144	-4.50463	-4.39841	-1.78515	-2.06049	-2.41517	-3.01	-2.20592	-2.61428	-5.14886	-4.70059	-3.83358	-3.24422	-4.48071	-4.83068	-4.95943	-6.36224	-4.429	-2.49626	-3.24929	-3.35214	-4.16298	-4.26407	-3.76075	-3.56131	-2.21664	-1.88739	-2.73339	-4.16321	-3.57195	-5.57418	-5.14436	-5.22813
O75084	-1.70481	-1.96636	-2.6121	-2.77197	-3.38399	-1.8991	-1.51327	-2.288	-2.49506	-2.11631	-2.14119	-1.84884	-2.79316	-1.28257	-0.183919	-1.49107	-1.40155	-1.25378	-2.13289	-2.9742	-1.68596	-2.99081	-1.74728	-1.96704	-1.11709	-0.49178	-1.58664	0.380891	-0.62521	-1.18556	-0.602247	-1.18859	-1.53541	-1.00398	-2.19566	-0.886169	-2.07159
Q14332	-1.70481	-1.96636	-2.6121	-2.77197	-3.38399	-1.8991	-1.51327	-2.288	-2.49506	-2.11631	-2.14119	-1.84884	-2.79316	-1.28257	-0.183919	-1.49107	-1.40155	-1.25378	-2.13289	-2.9742	-1.68596	-2.99081	-1.74728	-1.96704	-1.11709	-0.49178	-1.58664	0.380891	-0.62521	-1.18556	-0.602247	-1.18859	-1.53541	-1.00398	-2.19566	-0.886169	-2.07159
O75093	-18.3731	-4.66682	-18.3731	-7.65214	-5.53269	-18.3731	-5.93683	-18.3731	-6.7424	-18.3731	-18.3731	-3.57407	-18.3731	-4.90848	-4.78331	-4.7381	-2.87711	-4.30234	-4.31502	-4.39941	-5.17137	-5.07427	-4.29367	-4.8035	-4.53205	-3.23158	-3.43162	-3.76404	-3.62713	-6.88551	-4.013	-3.84069	-1.9633	-18.3731	-6.58866	-18.3731	-18.3731
O75094	-10.7359	-5.67749	-5.53681	-6.33483	-6.64085	-4.19675	-4.61878	-5.74705	-5.71273	-6.70036	-6.28475	-6.67352	-7.52478	-2.77983	-1.1941	-5.22412	-3.96875	-5.48969	-3.56273	-5.53268	-3.22387	-5.74869	-3.38719	-2.73461	-4.75188	-3.47879	-2.48967	-3.17007	-3.29606	-5.534	-4.49173	-3.71086	-4.29739	-4.96736	-6.054	-5.57471	-4.12238
O75095	-5.97044	-6.12727	-6.9222	-6.70811	-7.39617	-8.22396	-4.90293	-5.98366	-5.89535	-5.94754	-5.44415	-6.19237	-6.35059	-5.25953	-6.24932	-5.55013	-6.94725	-6.47344	-6.22271	-6.76761	-5.59314	-7.38652	-5.31329	-4.78322	-4.60711	-4.60245	-4.36809	-4.76022	-4.92279	-5.47225	-6.94644	-4.83601	-6.29365	-6.54279	-5.90327	-6.43809	-5.00136
O75110	-18.3731	-6.26983	-18.3731	-6.81716	-4.0172	-18.3731	-18.3731	-5.94929	-5.90906	-18.3731	-4.38985	-18.3731	-6.17851	-18.3731	-18.3731	-5.97614	-18.3731	-18.3731	-7.50843	-18.3731	-18.3731	-6.54813	-5.8666	-6.51236	-6.41257	-4.38164	-6.65619	-2.4922	-4.89736	-7.23506	-6.60793	-5.42798	-18.3731	-18.3731	-18.3731	-18.3731	-18.3731
O75116	-6.841	-7.77687	-6.79512	-7.57867	-8.26673	-7.23314	-6.5013	-5.88832	-6.66892	-6.31995	-6.94284	-8.8462	-7.22115	-18.3731	-18.3731	-18.3731	-6.74788	-18.3731	-18.3731	-18.3731	-18.3731	-18.3731	-6.20957	-6.61402	-7.36634	-5.71465	-5.85913	-5.69883	-5.96014	-6.35235	-5.73857	-6.23239	-18.3731	-18.3731	-18.3731	-18.3731	-18.3731
O75131	-2.88766	-3.32462	-2.90352	-3.22919	-5.62017	-3.53812	-4.46462	-3.18554	-2.70339	-3.47021	-3.76155	-3.51183	-3.38618	-5.93274	-3.87821	-3.87669	-6.21467	-4.93458	-5.62073	-6.38491	-5.65917	-5.67843	-4.07989	-3.81998	-3.17044	-3.4942	-4.33413	-4.28902	-3.1609	-3.80823	-4.05604	-2.36642	-4.40047	-4.92042	-5.57366	-4.4479	-2.77698
O75144	-0.936415	-0.8872	-1.38029	-2.05715	-3.75167	-0.305501	0.916369	-1.94154	0.207153	-1.37941	-1.23623	-0.197047	-3.22821	0.783787	-2.98843	0.868698	-1.10898	0.762558	-0.48835	-1.21059	-0.960969	-1.1638	0.852423	0.982486	0.321721	2.00785	1.82673	1.70959	1.32472	0.0195207	0.171022	-0.344775	0.428625	-0.302735	-2.13457	-1.3552	-1.08016
O75146	-5.94986	-7.05629	-6.68371	-6.53286	-7.37559	-6.4795	-6.17961	-5.79122	-5.3102	-4.90048	-6.85151	-5.10849	-6.98888	-18.3731	-5.61517	-6.13058	-18.3731	-18.3731	-6.72243	-18.3731	-18.3731	-18.3731	-6.33453	-7.57404	-7.47149	-5.66531	-5.42582	-6.2978	-6.11244	-4.80495	-4.30747	-6.61013	-18.3731	-18.3731	-18.3731	-5.95921	-6.55066
O75153	-6.43159	-6.84768	-7.06024	-7.35664	-8.39633	-3.93988	-9.71755	-5.83448	-5.33103	-6.23554	-6.34891	-6.91312	-6.60046	-9.81902	-8.13087	-7.81371	-9.1301	-7.64991	-6.72306	-8.02447	-8.36494	-9.9184	-6.72182	-6.56488	-8.37392	-6.38969	-6.33422	-6.47543	-8.06398	-6.2067	-5.59839	-6.42407	-18.3731	-9.03779	-7.17207	-8.2316	-18.3731
O75154	-18.3731	-18.3731	-18.3731	-18.3731	-18.3731	-18.3731	-18.3731	-5.62299	-4.97501	-18.3731	-18.3731	-18.3731	-18.3731	-18.3731	-18.3731	-18.3731	-18.3731	-18.3731	-18.3731	-18.3731	-18.3731	-18.3731	-7.06285	-7.02613	-7.60883	-5.56317	-6.03075	-6.89575	-6.73164	-7.20563	-7.76449	-7.23474	-18.3731	-18.3731	-18.3731	-18.3731	-18.3731
O75165	-6.24178	-7.20513	-7.16052	-7.99237	-7.39779	-6.79213	-7.25759	-5.47599	-5.47662	-5.8436	-7.3973	-7.51132	-6.48106	-18.3731	-5.82588	-7.94389	-18.3731	-7.78009	-18.3731	-18.3731	-18.3731	-18.3731	-8.36384	-8.16305	-8.12503	-6.95248	-7.17017	-6.53055	-6.1619	-7.62461	-6.40124	-7.68423	-10.2794	-9.786	-6.77463	-8.97982	-9.42342
O75190	-18.3731	-6.07564	-5.34258	-18.3731	-18.3731	-18.3731	-18.3731	-4.77378	-4.80449	-5.30813	-18.3731	-18.3731	-18.3731	-18.3731	-18.3731	-5.87635	-18.3731	-18.3731	-18.3731	-18.3731	-18.3731	-18.3731	-6.76021	-5.83068	-6.71721	-5.61455	-5.51695	-5.7003	-5.53619	-4.90636	-4.92078	-5.89022	-18.3731	-18.3731	-18.3731	-18.3731	-18.3731
O75191	-5.35294	-5.75783	-7.7752	-7.59701	-6.99487	-5.78354	-5.24429	-6.14375	-4.0583	-5.19366	-5.90668	-5.56375	-6.26774	-6.28835	-18.3731	-18.3731	-8.02766	-6.54747	-18.3731	-18.3731	-18.3731	-18.3731	-6.4214	-3.85783	-6.91874	-4.1085	-4.57145	-4.94594	-4.78183	-5.4897	-5.16769	-5.13586	-8.13302	-18.3731	-18.3731	-6.36004	-18.3731
O75208	-8.54432	-18.3731	-8.98369	-9.39922	-18.3731	-18.3731	-18.3731	-18.3731	-8.76345	-18.3731	-9.07121	-18.3731	-8.54027	-18.3731	-18.3731	-18.3731	-18.3731	-18.3731	-18.3731	-18.3731	-18.3731	-18.3731	-18.3731	-18.3731	-18.3731	-18.3731	-18.3731	-18.3731	-9.08023	-18.3731	-7.87774	-18.3731	-18.3731	-18.3731	-18.3731	-18.3731	-18.3731
O75223	-2.98914	-3.28137	-4.08683	-4.50451	-4.12122	-3.5588	-4.65528	-3.66004	-4.17974	-4.29669	-3.56747	-3.35077	-4.27895	-3.56242	-3.00632	-4.82654	-4.68517	-4.52319	-4.27473	-3.94145	-4.2158	-3.34455	-4.30632	-5.12491	-3.94948	-3.84447	-3.91515	-3.24084	-6.43393	-2.77563	-3.29232	-5.42581	-2.48394	-2.2759	-3.03012	-3.94502	-3.75373
O75251	-18.3731	-18.3731	-4.64959	-3.53258	-18.3731	-18.3731	-18.3731	-4.96345	-18.3731	-5.58839	-5.91459	-18.3731	-4.28505	-18.3731	-18.3731	-3.35685	-18.3731	-18.3731	-18.3731	-18.3731	-18.3731	-3.0264	-5.55775	-5.47942	-7.07834	-5.3049	-5.25015	-5.39065	-4.59788	-5.70053	-5.00562	-5.71475	-18.3731	-18.3731	-18.3731	-18.3731	-18.3731
O75264	-18.3731	-18.3731	-18.3731	-18.3731	-18.3731	-18.3731	-18.3731	-18.3731	-7.79774	-18.3731	-18.3731	-18.3731	-18.3731	-18.3731	-6.54333	-10.4003	-18.3731	-18.3731	-18.3731	-18.3731	-8.24613	-18.3731	-18.3731	-18.3731	-18.3731	-8.00815	-18.3731	-18.3731	-6.47875	-18.3731	-18.3731	-18.3731	-18.3731	-18.3731	-18.3731	-18.3731	-18.3731
O75306	-4.43941	-7.44108	-5.15993	-5.45771	-6.08513	-4.8738	-4.88915	-3.99405	-4.42913	-4.22479	-5.17891	-5.06538	-4.0329	-18.3731	-18.3731	-18.3731	-18.3731	-18.3731	-18.3731	-18.3731	-18.3731	-6.74188	-5.39767	-5.32777	-6.0307	-4.98316	-5.34383	-6.07956	-4.48146	-4.99954	-3.90205	-5.3237	-18.3731	-18.3731	-18.3731	-18.3731	-18.3731
O75309	-3.19337	-3.19349	-2.9577	-3.08983	-4.6834	-3.10393	-2.50665	-3.82729	-3.37979	-3.05552	-3.31447	-2.61541	-3.20936	-2.72306	-3.81434	-3.28349	-4.6661	-3.52378	-4.28544	-3.88959	-4.18966	-3.85958	-3.69617	-3.48866	-3.92863	-3.15352	-2.89621	-4.22874	-3.14263	-3.37069	-4.0716	-2.99753	-4.30554	-3.077	-3.43244	-4.1499	-2.28345
O75323	-18.3731	-18.3731	-4.73256	-6.04152	-18.3731	-18.3731	-18.3731	-5.15429	-18.3731	-18.3731	-18.3731	-18.3731	-4.76181	-18.3731	-18.3731	-18.3731	-18.3731	-18.3731	-18.3731	-18.3731	-18.3731	-18.3731	-5.82743	-7.05748	-18.3731	-18.3731	-18.3731	-18.3731	-18.3731	-5.29986	-18.3731	-5.42747	-18.3731	-18.3731	-18.3731	-18.3731	-18.3731
O75326	-5.66807	-4.68799	-4.87203	-6.63161	-5.96146	-4.75014	-4.55757	-4.52368	-4.36366	-4.09921	-4.07937	-4.83164	-6.08916	-7.15338	-5.48889	-5.17173	-6.48812	-4.54002	-6.59522	-5.82963	-5.52728	-6.0063	-4.59695	-3.88972	-4.43072	-3.1755	-3.40604	-4.44239	-3.24494	-4.15619	-5.03091	-3.62392	-18.3731	-6.19731	-4.84328	-5.39112	-18.3731
O75339	-3.2645	-2.33809	-3.84823	-3.47226	-4.1477	-2.10258	-1.92637	-4.0454	-0.807281	-3.38084	-2.88169	-3.04976	-4.2572	-1.60256	-1.75067	-1.51656	-2.74601	-2.41205	-3.08985	-3.30295	-3.09291	-3.61213	-1.56247	-0.841267	-2.39514	-0.789676	-0.312952	-1.25454	-1.36166	-2.69696	-2.41097	-2.05495	-2.1579	-2.59687	-3.40719	-1.86964	-3.40686
O75340	-0.283219	-2.53017	-0.631554	-2.55521	-3.54568	-1.69327	-2.91258	-2.45283	-1.25574	-1.84248	-2.80009	-2.94249	-3.15199	-3.82758	-2.30007	-2.57522	-5.68975	-3.36956	-4.56242	-4.89608	-3.77261	-4.25671	-3.31624	-2.24468	-1.96177	-0.224495	-1.1643	-0.727669	-0.828911	-2.44364	-1.16349	-1.29906	-3.10573	-3.34246	-3.28526	-2.00364	-2.65214
O75342	-5.33289	-5.62474	-6.11721	-6.07056	-5.52515	-5.54729	-4.40915	-4.49903	-5.01928	-6.13149	-5.86806	-6.09668	-5.61678	-18.3731	-18.3731	-7.30594	-8.81475	-18.3731	-8.22297	-18.3731	-6.21025	-8.23924	-5.35397	-5.5161	-6.29319	-3.87526	-4.70482	-5.17147	-5.00736	-4.34935	-3.66249	-6.60761	-18.3731	-18.3731	-18.3731	-6.11672	-18.3731
O75347	-4.42575	-5.34821	-4.55383	-5.39605	-5.31742	-4.13297	-4.90294	-5.95239	-3.90814	-4.49101	-4.8109	-5.41338	-5.38729	-4.40368	-3.43176	-5.26854	-4.61986	-5.28659	-5.417	-5.88677	-5.22553	-5.9063	-5.21205	-5.50313	-5.42709	-4.15953	-4.8928	-4.65002	-5.09768	-4.69601	-4.65698	-5.14898	-4.81102	-2.46521	-5.17396	-5.16917	-3.27229
O75348	-3.04811	-3.25456	-2.81675	-2.4794	-4.28462	-3.43864	-4.0474	-2.86468	-1.30975	-2.45873	-3.62327	-2.99316	-2.99235	-4.16875	-3.00497	-4.23335	-4.92602	-3.23845	-5.15322	-4.90037	-4.07836	-5.1311	-3.49861	-3.25148	-3.84961	-3.61831	-1.69948	-3.84532	-3.40797	-2.79892	-3.46235	-3.356	-4.15418	-3.70511	-3.71316	-3.01302	-2.90952
O75351	-4.63984	-4.13952	-3.34223	-4.03663	-5.54156	-3.04632	-3.94532	-3.45162	-2.9733	-3.45828	-3.86099	-3.0338	-4.77221	-3.64617	-3.63909	-2.80695	-5.33507	-4.70744	-4.76765	-7.04779	-3.71713	-6.05099	-3.59531	-3.95766	-2.80729	-2.98924	-2.18411	-2.09625	-2.54518	-2.97317	-2.10262	-2.92418	-5.40267	-5.00589	-4.11362	-3.11204	-4.94995
O75352	-7.17682	-7.62026	-5.33671	-6.66972	-7.35779	-6.14646	-7.61877	-4.39152	-5.22033	-5.54164	-6.18103	-7.55113	-5.32178	-18.3731	-18.3731	-7.55063	-18.3731	-18.3731	-18.3731	-18.3731	-18.3731	-18.3731	-6.58267	-7.32784	-7.51	-5.26892	-4.91954	-5.95092	-5.22101	-5.79173	-4.34938	-6.61843	-18.3731	-18.3731	-18.3731	-18.3731	-18.3731
O75354	-4.15938	-5.15592	-4.72957	-6.55311	-6.19458	-3.65399	-4.28135	-5.71617	-4.67008	-4.74098	-4.44888	-4.06832	-5.91548	-5.63736	-4.66687	-5.17887	-6.65052	-4.62442	-7.89783	-7.58476	-5.8075	-6.7509	-4.62885	-4.92753	-5.70538	-4.35465	-3.59191	-3.95019	-4.1606	-5.12219	-5.16964	-4.4472	-5.28584	-6.42757	-5.68396	-5.73357	-6.85469
O75356	-6.34858	-9.11105	-6.32718	-6.69997	-5.89192	-8.67011	-6.66716	-7.19445	-5.57094	-5.3966	-7.62503	-6.79176	-5.75571	-7.95425	-6.32441	-7.69188	-7.32363	-5.03712	-6.5812	-5.6081	-6.55848	-6.63348	-6.34613	-7.02805	-7.84155	-5.57754	-5.75576	-5.31007	-6.25119	-7.11562	-6.19782	-6.36895	-6.14208	-4.0095	-6.54783	-5.44917	-5.80064
O75363	-4.95897	-5.76869	-5.36312	-8.00676	-6.46004	-5.24871	-3.9623	-5.04753	-4.58308	-4.99766	-4.87503	-6.28857	-7.72859	-6.78005	-4.26935	-8.11864	-7.49178	-6.11202	-5.86407	-7.31214	-6.39795	-6.78351	-6.8043	-7.66322	-4.97242	-5.93022	-6.10335	-5.32436	-6.12924	-5.03438	-5.96713	-7.03692	-18.3731	-7.84645	-7.20693	-18.3731	-4.62346
O75367	-4.93558	-5.25452	-4.6617	-5.72874	-5.61279	-6.00714	-5.0244	-2.3481	-4.01629	-4.20711	-5.02307	-4.33417	-4.62473	-6.49006	-5.25777	-6.10643	-6.62601	-6.23021	-8.61338	-5.42925	-5.44417	-5.92512	-5.11074	-5.96089	-5.35457	-6.56789	-4.49868	-6.14921	-5.12576	-2.77466	-3.46878	-4.39045	-6.49225	-7.47015	-7.54723	-6.66397	-7.10758
O75368	-2.23629	-2.89392	-1.75012	-3.77826	0.187333	-1.25221	-2.95579	-2.57358	-2.50764	-2.07111	-3.3317	-3.61033	-1.16471	-3.69184	-0.999117	-4.00057	-0.742813	-3.28824	-2.54232	-1.86416	-4.28248	-2.57375	-4.18337	-2.87029	-4.16487	-3.8805	-3.63008	-3.19779	-3.75507	-3.10166	-2.93127	-4.19004	-1.19279	-3.22106	-1.23908	-1.02283	-0.748489
O75369	-2.96753	-3.31056	-2.57345	-3.487	-4.26289	-1.72405	-2.71875	-2.84273	-2.89745	-3.27944	-3.16408	-2.85534	-4.03698	-1.9092	-3.59654	-2.96969	-2.13715	-2.90442	-4.11556	-4.4778	-2.46046	-3.61885	-1.09324	-2.13291	-2.75524	-1.46018	-2.20379	-1.84995	-2.03464	-2.72322	-1.60609	-2.17903	-3.88305	-1.26297	-2.21831	-2.69428	-1.74904
O75380	-6.02202	-7.8497	-6.21797	-7.0099	-7.77312	-7.42267	-7.83531	-6.06156	-5.77134	-7.37139	-6.95565	-6.6486	-5.73944	-6.0334	-5.06695	-18.3731	-7.21707	-18.3731	-8.32594	-8.87084	-18.3731	-18.3731	-8.17963	-6.88639	-8.52341	-6.5466	-6.24676	-7.32685	-6.26793	-6.70508	-4.74131	-6.50098	-6.7621	-3.48407	-4.35634	-4.18967	-4.63328
O75390	-3.26498	-4.70944	-2.58973	-2.91712	-5.21367	-5.11767	-4.19871	-1.65528	-3.26257	-3.32467	-3.76065	-4.48375	-3.22965	-5.02108	-4.58284	-4.57123	-5.74234	-3.66922	-6.19485	-7.30654	-7.00462	-5.26428	-4.74277	-4.73017	-4.9338	-4.55348	-3.98308	-3.7547	-4.15236	-3.12409	-1.87679	-4.43612	-4.26305	-5.29347	-6.36203	-4.892	-4.6152
O75394	-18.3731	-18.3731	-18.3731	-18.3731	-18.3731	-18.3731	-18.3731	-18.3731	-18.3731	-18.3731	-18.3731	-18.3731	-18.3731	-6.33959	-18.3731	-18.3731	-18.3731	-18.3731	-5.53934	-7.34338	-18.3731	-5.83953	-5.86847	-5.55795	-6.14065	-5.34182	-5.20011	-5.42757	-4.48013	-5.73745	-5.64932	-7.58742	-5.52421	-18.3731	-18.3731	-6.76547	-18.3731
O75396	-5.31329	-4.81176	-5.26903	-18.3731	-18.3731	-18.3731	-18.3731	-3.84254	-4.66688	-4.85431	-5.35951	-18.3731	-18.3731	-7.72737	-18.3731	-18.3731	-18.3731	-18.3731	-18.3731	-18.3731	-18.3731	-7.64434	-6.55116	-6.25104	-6.77098	-5.22123	-5.33599	-5.51933	-5.37195	-5.50775	-4.36404	-5.14494	-18.3731	-18.3731	-18.3731	-18.3731	-18.3731
O75431	-6.24586	-7.33572	-7.04232	-7.88469	-8.57276	-7.36143	-7.44083	-7.35326	-7.66556	-7.12413	-7.23016	-7.36896	-6.61118	-18.3731	-18.3731	-18.3731	-18.3731	-18.3731	-18.3731	-18.3731	-18.3731	-18.3731	-7.2053	-7.91693	-7.75128	-7.17693	-6.68135	-7.0382	-6.87409	-7.34808	-6.96563	-7.22812	-18.3731	-18.3731	-18.3731	-18.3731	-18.3731
O75436	-4.98521	-6.21933	-4.99448	-6.13837	-7.1178	-6.11439	-5.93255	-4.44604	-4.9985	-4.71687	-5.1782	-5.9243	-5.15619	-6.09246	-6.75402	-5.49208	-7.75324	-6.64914	-7.0287	-8.21339	-8.70331	-6.74693	-6.16247	-6.35333	-6.64256	-5.21409	-4.73283	-4.83589	-5.2117	-5.99498	-3.74973	-6.51957	-4.4127	-7.06736	-6.42785	-7.06171	-6.70478
O75439	-18.3731	-18.3731	-18.3731	-18.3731	-18.3731	-18.3731	-18.3731	-6.99379	-18.3731	-18.3731	-18.3731	-18.3731	-5.28485	-18.3731	-18.3731	-18.3731	-18.3731	-18.3731	-18.3731	-18.3731	-18.3731	-18.3731	-18.3731	-18.3731	-18.3731	-18.3731	-18.3731	-18.3731	-18.3731	-6.12139	-18.3731	-8.43997	-18.3731	-18.3731	-18.3731	-18.3731	-18.3731
O75460	-5.66492	-18.3731	-18.3731	-18.3731	-6.2738	-18.3731	-18.3731	-8.45255	-18.3731	-6.05364	-18.3731	-18.3731	-18.3731	-18.3731	-18.3731	-8.25061	-18.3731	-6.43722	-18.3731	-6.53398	-9.30919	-18.3731	-18.3731	-7.70128	-18.3731	-18.3731	-18.3731	-8.2041	-18.3731	-18.3731	-18.3731	-8.07476	-18.3731	-18.3731	-18.3731	-18.3731	-5.77397
O75462	-18.3731	-8.26795	-18.3731	-8.81693	-18.3731	-5.12116	-5.6922	-18.3731	-18.3731	-18.3731	-6.49408	-18.3731	-18.3731	-5.96974	-3.3075	-6.3206	-5.05297	-5.58898	-6.34066	-6.88557	-5.9342	-6.75741	-5.69145	-5.84598	-5.38491	-5.12387	-4.52257	-5.20962	-4.9465	-5.5195	-5.43137	-9.12947	-6.39107	-18.3731	-5.69888	-18.3731	-18.3731
O75477	-18.3731	-18.3731	-18.3731	-18.3731	-18.3731	-18.3731	-18.3731	-5.50731	-18.3731	-5.69842	-18.3731	-18.3731	-18.3731	-18.3731	-18.3731	-18.3731	-18.3731	-18.3731	-18.3731	-18.3731	-18.3731	-18.3731	-7.47643	-7.15897	-7.74166	-6.58685	-6.61033	-7.02859	-8.00184	-7.66625	-5.26065	-7.21851	-18.3731	-18.3731	-18.3731	-18.3731	-18.3731
O75487	-3.98698	-4.04062	-3.95052	-4.96015	-4.5737	-3.37142	-4.45331	-3.57126	-3.09666	-3.05617	-3.34305	-2.3391	-4.08874	-3.31868	-4.97691	-3.67393	-4.25017	-2.82544	-4.75004	-5.44466	-3.82044	-4.91993	-3.4166	-3.54207	-3.88289	-3.4026	-2.7143	-2.77234	-2.99929	-3.72003	-3.74554	-2.86226	-4.76547	-4.23376	-3.87869	-3.2174	-3.33855
O75489	-5.36464	-6.91521	-4.8811	-5.1502	-6.66162	-5.4503	-5.46564	-5.13093	-5.77341	-5.36021	-5.06761	-6.58355	-4.99357	-7.04238	-5.81054	-6.15531	-7.27783	-5.93568	-6.37344	-7.16557	-6.58004	-6.63694	-6.27045	-6.26563	-5.95271	-5.90319	-5.15069	-6.2699	-5.15235	-6.22154	-3.85874	-5.82924	-6.93994	-18.3731	-18.3731	-18.3731	-18.3731
O75493	-5.50242	-5.59826	-5.92855	-6.74742	-6.92815	-5.81605	-5.73216	-5.07911	-4.45724	-5.34202	-6.25861	-4.70788	-6.71844	-7.95813	-7.25897	-6.30439	-7.81324	-5.65694	-7.31084	-7.23845	-6.35379	-10.0344	-6.33716	-5.22845	-6.17279	-5.26876	-4.48693	-5.5388	-5.08441	-5.11137	-6.43072	-5.21187	-7.19304	-18.3731	-6.80266	-18.3731	-6.61759
O75503	-3.50314	-2.31234	-2.53436	-1.81823	-3.32024	-2.48118	-3.64145	-3.06255	-3.31862	-3.4072	-2.63036	-2.40129	-2.80199	-2.00686	-0.717971	-3.52433	-3.39744	-2.89716	-3.07495	-2.86004	-2.52489	-2.37141	-3.07557	-2.12195	-3.29844	-3.40576	-2.36323	-2.54943	-2.53354	-3.33771	-3.72811	-2.67208	-0.958704	-2.69167	-2.13619	-2.37641	-2.4985
O75506	-6.95202	-9.15988	-7.03659	-9.04834	-8.61218	-6.17399	-7.44468	-5.6331	-7.19173	-7.15256	-9.72657	-10.3635	-8.9526	-8.30499	-6.31419	-7.82552	-7.02123	-6.10339	-6.85904	-7.40395	-6.81843	-6.87532	-10.948	-7.71458	-8.44672	-7.57124	-7.02311	-7.65699	-6.61151	-8.63855	-4.9755	-8.34566	-6.95427	-7.76584	-8.55143	-7.89409	-5.25946
O75508	-7.48376	-8.31596	-8.61153	-8.22142	-8.90948	-7.69816	-7.7135	-6.00082	-6.46121	-7.55503	-5.98327	-7.61728	-8.00392	-18.3731	-18.3731	-18.3731	-18.3731	-6.61644	-18.3731	-18.3731	-18.3731	-18.3731	-8.21615	-4.51749	-7.9035	-7.25289	-7.11809	-6.06619	-6.92323	-7.5003	-7.41217	-7.38034	-18.3731	-18.3731	-18.3731	-7.19796	-18.3731
O75509	-18.3731	-5.61891	-6.01215	-18.3731	-3.72405	-18.3731	-18.3731	-18.3731	-18.3731	-18.3731	-18.3731	-18.3731	-5.94889	-6.47881	-5.71013	-5.77086	-5.3304	-6.42625	-6.07082	-6.90761	-6.77412	-6.37898	-18.3731	-6.10886	-18.3731	-18.3731	-18.3731	-5.75101	-18.3731	-5.68357	-5.65707	-18.3731	-18.3731	-18.3731	-18.3731	-18.3731	-18.3731
O75521	-5.60527	-6.27933	-5.40587	-6.20316	-7.51637	-6.30504	-7.87094	-6.14263	-6.27718	-5.59174	-6.61761	-6.51195	-5.44202	-5.4967	-18.3731	-6.35617	-18.3731	-18.3731	-18.3731	-18.3731	-18.3731	-18.3731	-6.61905	-5.90544	-6.48814	-5.34418	-5.59172	-5.77506	-5.1307	-7.0533	-5.99681	-5.96498	-7.11332	-18.3731	-18.3731	-18.3731	-18.3731
O75531	-5.33453	-5.02121	-4.78738	-2.95059	-5.43384	-3.9422	-4.00418	-5.66495	-5.58144	-4.21799	-3.69524	-4.91442	-4.92641	-6.62242	-6.39417	-4.91064	-4.15854	-3.94256	-4.20193	-5.21351	-5.48689	-5.01858	-4.12984	-5.10508	-6.75987	-6.4295	-6.82289	-5.9557	-6.1598	-7.08748	-7.3963	-5.40815	-4.8612	-4.73565	-3.75318	-5.7325	-4.07591
O75533	-5.69804	-6.91816	-6.68521	-7.46713	-8.15519	-6.94387	-7.95217	-5.66847	-6.97408	-6.56541	-7.10119	-7.91305	-6.05213	-18.3731	-18.3731	-18.3731	-18.3731	-6.67517	-18.3731	-18.3731	-18.3731	-8.26645	-18.3731	-18.3731	-18.3731	-18.3731	-5.45087	-18.3731	-6.13623	-5.40327	-4.68712	-18.3731	-7.21576	-18.3731	-18.3731	-18.3731	-18.3731
O75534	-4.76277	-6.584	-5.75122	-6.40092	-6.9078	-5.46614	-5.71181	-5.49529	-4.76818	-4.96525	-6.31181	-6.09343	-5.81834	-7.98418	-18.3731	-18.3731	-18.3731	-8.76076	-18.3731	-10.0613	-18.3731	-18.3731	-5.82507	-6.13504	-6.8808	-5.57222	-4.93292	-5.23932	-5.94201	-5.6873	-4.28083	-6.26271	-18.3731	-18.3731	-18.3731	-18.3731	-18.3731
O75556	-18.3731	-18.3731	-18.3731	-18.3731	-18.3731	-18.3731	-18.3731	-18.3731	-18.3731	-18.3731	-18.3731	-18.3731	-18.3731	-18.3731	-18.3731	-18.3731	-18.3731	-18.3731	-18.3731	-18.3731	-18.3731	-18.3731	-4.862	-18.3731	-18.3731	-18.3731	-18.3731	-18.3731	-18.3731	-18.3731	-18.3731	-18.3731	-18.3731	-18.3731	-18.3731	-18.3731	-18.3731
O75558	-18.3731	-18.3731	-5.94117	-18.3731	-18.3731	-18.3731	-18.3731	-6.89385	-18.3731	-6.81767	-18.3731	-18.3731	-18.3731	-18.3731	-18.3731	-18.3731	-18.3731	-18.3731	-18.3731	-18.3731	-18.3731	-18.3731	-18.3731	-18.3731	-18.3731	-7.56992	-18.3731	-18.3731	-18.3731	-18.3731	-7.52116	-18.3731	-18.3731	-18.3731	-18.3731	-18.3731	-18.3731
O75592	-18.3731	-18.3731	-7.21963	-18.3731	-18.3731	-4.0857	-18.3731	-18.3731	-18.3731	-18.3731	-18.3731	-18.3731	-18.3731	-18.3731	-5.4782	-5.32001	-18.3731	-18.3731	-18.3731	-18.3731	-18.3731	-18.3731	-18.3731	-18.3731	-18.3731	-18.3731	-5.57573	-18.3731	-18.3731	-6.90433	-6.50764	-8.37836	-18.3731	-18.3731	-18.3731	-18.3731	-18.3731
O75594	1.45379	2.95288	1.4671	2.64046	1.13466	1.94095	1.45995	0.850461	0.88287	1.40389	1.42348	2.00532	2.03969	1.53881	-0.409296	1.06496	1.1321	1.49864	1.23843	1.55984	0.931842	1.06557	2.05677	2.03351	2.31806	1.62628	1.22024	1.09414	2.18378	0.793763	0.653697	2.52229	0.0383299	1.03852	1.93217	1.09071	0.709863
O75607	-18.3731	-18.3731	-8.67632	-18.3731	-18.3731	-18.3731	-18.3731	-8.92858	-18.3731	-18.3731	-18.3731	-18.3731	-18.3731	-18.3731	-18.3731	-18.3731	-18.3731	-18.3731	-18.3731	-18.3731	-18.3731	-18.3731	-8.87138	-8.83466	-9.41735	-9.11018	-8.52094	-8.70428	-8.16442	-9.75341	-7.83993	-8.8942	-18.3731	-18.3731	-18.3731	-18.3731	-18.3731
O75608	-2.47772	-2.81821	-2.49359	-1.64903	-2.5754	-1.87727	-0.906259	-2.36331	-2.0095	-1.01447	-1.62361	-2.1524	-2.2247	-2.65227	-3.80371	-2.4274	-3.02937	-2.07744	-3.82407	-3.21839	-3.85113	-2.7152	-2.24084	-2.03353	-2.48316	-3.12042	-3.35436	-2.55835	-2.9296	-2.00573	-2.00987	-2.33	-1.05088	-2.6127	-1.97319	-2.30913	-2.25012
O75629	-7.69747	-7.19578	-6.42922	-4.78073	-8.36065	-7.56399	-7.00176	-5.83381	-7.4487	-6.93039	-6.84157	-6.63788	-5.66573	-5.94446	-5.68552	-5.60349	-6.91988	-5.32888	-6.19534	-6.86262	-7.06989	-5.87361	-6.42686	-5.42783	-7.11879	-6.31997	-6.74875	-8.03063	-6.31428	-5.81976	-7.73693	-4.96058	-6.05002	-5.42525	-2.86938	-5.87522	-4.52231
O75631	-5.73211	-6.0655	-5.66114	-5.89491	-6.58298	-5.37165	-2.85437	-5.17047	-5.49529	-5.06425	-5.24038	-5.12355	-5.03957	-5.72165	-5.4141	-5.49684	-6.81711	-5.33692	-6.58908	-6.63747	-6.457	-6.10884	-4.79391	-4.87163	-2.99367	-3.1727	-4.39396	-3.62856	-3.86283	-3.5293	-4.72036	-5.6404	-18.3731	-18.3731	-18.3731	-18.3731	-18.3731
O75635	-4.88367	-5.37091	-6.27266	-5.76695	-6.45502	-5.05836	-4.78796	-5.01599	-6.29338	-4.35557	-5.11242	-5.76445	-6.32441	-5.87378	-5.05492	-5.65284	-6.96923	-5.03087	-7.14933	-6.7896	-7.49256	-6.26097	-5.6706	-6.17439	-6.93337	-5.5746	-5.02746	-6.00564	-5.41569	-4.58088	-3.66491	-5.76972	-18.3731	-18.3731	-5.60513	-6.37402	-18.3731
O75636	-5.8894	-7.92798	-6.26746	-9.23227	-7.23087	-7.06822	-7.52606	-6.11082	-6.37339	-6.52257	-6.6286	-7.12911	-6.76702	-6.48852	-6.27006	-6.73243	-5.76456	-6.22778	-6.78216	-7.32706	-6.74154	-6.72508	-7.49361	-6.58099	-7.14092	-6.68407	-5.5501	-6.42784	-5.35109	-6.49948	-6.62718	-6.94838	-18.3731	-18.3731	-6.41279	-6.24612	-2.34562
O75663	-5.24055	-5.09246	-5.14946	-5.64144	-6.3295	-4.53814	-6.39206	-3.61294	-3.37314	-4.16392	-4.98691	-5.23569	-5.28392	-5.34394	-4.7931	-3.76281	-18.3731	-18.3731	-18.3731	-18.3731	-18.3731	-7.40907	-18.3731	-18.3731	-18.3731	-4.91494	-18.3731	-4.88978	-18.3731	-18.3731	-6.4006	-8.38881	-5.46063	-18.3731	-18.3731	-5.45372	-18.3731
O75674	-4.01749	-4.72435	-4.26339	-4.31756	-5.14426	-4.12071	-4.68377	-4.22023	-3.22796	-3.7329	-3.84386	-3.71477	-3.9784	-4.60183	-3.86818	-4.06463	-4.77491	-5.96646	-4.51229	-5.93687	-4.80169	-6.22074	-4.1821	-4.60751	-3.83929	-4.03244	-3.77512	-3.91117	-4.0784	-3.78273	-4.43859	-3.09753	-4.32459	-5.16622	-4.5267	-6.0723	-4.80364
O75688	-6.55961	-7.51545	-7.2825	-9.03791	-8.75249	-7.54116	-7.55651	-6.90453	-8.15549	-7.20858	-6.98692	-9.05155	-8.43761	-8.44255	-18.3731	-18.3731	-18.3731	-18.3731	-18.3731	-18.3731	-18.3731	-18.3731	-18.3731	-18.3731	-18.3731	-18.3731	-18.3731	-18.3731	-18.3731	-18.3731	-7.49462	-6.57564	-18.3731	-18.3731	-18.3731	-18.3731	-18.3731
O75695	-4.20536	-5.72937	-5.15093	-5.90326	-5.68183	-4.64346	-5.1518	-3.99825	-5.08747	-4.13364	-4.97525	-5.30926	-4.52175	-18.3731	-6.78355	-5.3138	-18.3731	-5.6826	-6.81804	-18.3731	-7.01762	-18.3731	-9.93664	-5.49047	-5.94143	-4.83397	-4.75517	-3.97244	-6.02215	-5.58139	-5.87284	-5.16325	-5.66915	-5.91829	-5.74546	-5.11211	-4.12602
O75746	-18.3731	-7.92982	-18.3731	-18.3731	-18.3731	-18.3731	-18.3731	-18.3731	-18.3731	-18.3731	-6.83644	-18.3731	-6.18786	-18.3731	-18.3731	-7.35405	-18.3731	-18.3731	-18.3731	-18.3731	-18.3731	-18.3731	-5.755	-5.71828	-6.30098	-5.50215	-5.17579	-5.5879	-6.34808	-7.54971	-5.63686	-5.77782	-18.3731	-18.3731	-18.3731	-18.3731	-18.3731
O75747	-5.61999	-18.3731	-18.3731	-18.3731	-18.3731	-18.3731	-18.3731	-18.3731	-18.3731	-18.3731	-18.3731	-18.3731	-18.3731	-18.3731	-18.3731	-8.0283	-18.3731	-18.3731	-18.3731	-18.3731	-18.3731	-18.3731	-18.3731	-18.3731	-18.3731	-6.00401	-18.3731	-6.72324	-18.3731	-8.07345	-18.3731	-10.2531	-18.3731	-18.3731	-18.3731	-18.3731	-18.3731
O75752	-5.40006	-4.92256	-4.98989	-6.06234	-6.78761	-5.00712	-5.52886	-5.58645	-5.43127	-5.90155	-5.74931	-4.4799	-6.89187	-5.20398	-4.69555	-5.42466	-5.45776	-5.43695	-6.11091	-6.21115	-5.27422	-5.72941	-5.55479	-5.20467	-5.72841	-5.29573	-5.05889	-3.67124	-5.09366	-5.43186	-5.90297	-5.5692	-5.07462	-6.05166	-6.01227	-5.24547	-5.68908
O75781	-5.67125	-7.11771	-6.0622	-7.06793	-4.19002	-6.54467	-6.56001	-7.95733	-5.25422	-6.47281	-6.61715	-6.36699	-6.9316	-6.43901	-4.85837	-5.96064	-18.3731	-18.3731	-18.3731	-8.44805	-7.86253	-18.3731	-6.71719	-6.52898	-7.12125	-5.90966	-6.22483	-6.40817	-6.45611	-6.72769	-6.62993	-6.33246	-18.3731	-18.3731	-18.3731	-7.99938	-18.3731
O75787	-1.8987	-2.39346	-3.39974	-3.5913	-4.63071	-3.22596	-1.90905	-3.42882	-4.00561	-0.751682	-2.78913	-1.36447	-2.96338	-3.73676	-4.11306	-2.09542	-3.23074	-1.32326	-4.77753	-5.48298	-3.66251	-4.38683	-3.52389	-2.20278	-3.10731	-2.7637	-1.29033	-2.96515	-1.8586	-2.96064	-4.22225	-1.51835	-4.25429	-2.28628	-1.78789	-3.36253	-1.73316
O75821	-5.39097	-5.92214	-5.25584	-6.47112	-7.15918	-5.94785	-5.96319	-5.2957	-5.56137	-6.83441	-5.88263	-5.95538	-6.18887	-18.3731	-5.41989	-18.3731	-18.3731	-6.87439	-18.3731	-18.3731	-18.3731	-18.3731	-7.83435	-6.69291	-8.29279	-6.57432	-5.07334	-6.46836	-5.58097	-6.00594	-4.18875	-6.29665	-18.3731	-18.3731	-18.3731	-18.3731	-5.50906
O75822	-18.3731	-18.3731	-18.3731	-18.3731	-18.3731	-18.3731	-18.3731	-7.64754	-18.3731	-18.3731	-18.3731	-18.3731	-7.37884	-6.53638	-4.52591	-18.3731	-18.3731	-18.3731	-10.5791	-18.3731	-18.3731	-18.3731	-18.3731	-18.3731	-18.3731	-18.3731	-7.31397	-18.3731	-18.3731	-18.3731	-6.14788	-18.3731	-18.3731	-18.3731	-18.3731	-18.3731	-2.8521
O75828	-18.3731	-18.3731	-6.94017	-18.3731	-18.3731	-18.3731	-18.3731	-5.16942	-18.3731	-18.3731	-5.75474	-18.3731	-18.3731	-18.3731	-18.3731	-18.3731	-18.3731	-18.3731	-18.3731	-18.3731	-18.3731	-18.3731	-18.3731	-18.3731	-18.3731	-18.3731	-7.01235	-18.3731	-18.3731	-5.35076	-5.37957	-18.3731	-18.3731	-18.3731	-18.3731	-18.3731	-18.3731
O75832	-18.3731	-7.478	-18.3731	-18.3731	-18.3731	-7.03294	-8.04437	-7.2393	-8.28946	-18.3731	-18.3731	-9.09233	-18.3731	-9.37841	-7.44311	-18.3731	-18.3731	-18.3731	-18.3731	-18.3731	-18.3731	-18.3731	-6.94699	-6.91027	-7.49296	-7.16266	-6.5297	-6.46337	-7.67377	-5.99088	-7.00164	-6.99174	-18.3731	-18.3731	-18.3731	-18.3731	-18.3731
O75841	-6.42813	-6.61683	-5.54283	-7.1658	-7.85386	-6.64254	-5.0787	-6.57161	-4.70949	-7.3539	-6.87418	-6.60062	-7.03981	-6.99606	-6.58939	-7.37212	-8.09152	-6.61133	-7.36698	-7.91188	-5.59842	-8.49438	-7.1149	-6.10077	-5.06591	-4.96793	-4.94934	-5.32522	-5.45969	-3.93276	-6.3061	-5.62987	-18.3731	-18.3731	-18.3731	-5.68683	-18.3731
O75844	-6.4652	-4.53922	-4.84636	-6.24771	-6.31635	-5.10502	-4.62613	-4.71908	-3.58007	-5.63747	-5.72352	-3.83979	-5.48271	-18.3731	-18.3731	-4.33832	-18.3731	-18.3731	-18.3731	-18.3731	-18.3731	-18.3731	-4.37062	-5.37522	-5.15001	-7.22722	-4.9917	-7.0392	-5.01093	-5.21887	-5.7796	-5.29839	-18.3731	-18.3731	-4.97322	-18.3731	-18.3731
O75871	-18.3731	-18.3731	-18.3731	-18.3731	-18.3731	-18.3731	-18.3731	-18.3731	-18.3731	-18.3731	-18.3731	-18.3731	-18.3731	-18.3731	-18.3731	-8.7536	-9.11553	-18.3731	-18.3731	-18.3731	-18.3731	-18.3731	-8.01552	-18.3731	-9.16675	-18.3731	-18.3731	-18.3731	-9.28822	-18.3731	-18.3731	-9.03187	-18.3731	-18.3731	-18.3731	-18.3731	-18.3731
O75874	-1.85329	-3.25458	-2.91764	-3.17396	-4.84334	-3.11166	-1.73611	-2.89715	-1.171	-2.66184	-2.01917	-2.42866	-3.44592	-3.88484	-3.31389	-4.13921	-5.77224	-3.26519	-3.36471	-5.81451	-4.11858	-3.57272	-2.60045	-2.31818	-3.06386	-0.956643	-2.22821	-0.200794	-0.909926	-2.82566	-1.8682	-2.8953	-3.67648	-4.14469	-3.33647	-4.25731	-0.883783
O75882	-2.47011	-0.872834	-1.49218	-1.33156	-3.20257	-1.2277	-1.23504	-2.40125	-1.70737	-2.84509	-2.13419	-1.10993	-3.13962	0.286073	1.01371	-0.185756	-0.701283	-2.55992	-1.08178	-2.32764	0.173816	-1.76218	-0.153023	-0.094118	-0.233376	0.138023	1.03313	0.561995	0.570175	-0.532131	-1.25866	-0.33124	-0.727802	-1.67153	-2.16119	-1.20692	0.376819
O75884	-5.78439	-6.14001	-5.77074	-4.81806	-7.22534	-6.03724	-5.64205	-6.81818	-5.08688	-7.33426	-6.83396	-4.15504	-6.07105	-5.98286	-7.13039	-6.35738	-6.186	-5.59812	-6.35378	-6.89868	-6.04757	-6.37005	-5.81305	-5.95349	-5.98532	-6.28176	-6.64189	-5.08514	-5.50902	-5.55225	-7.32551	-5.10963	-4.99052	-18.3731	-18.3731	-6.4972	-6.94081
O75888	-18.3731	-18.3731	-18.3731	-18.3731	-18.3731	-18.3731	-18.3731	-5.00377	-18.3731	-18.3731	-5.20524	-18.3731	-18.3731	-18.3731	-18.3731	-18.3731	-18.3731	-18.3731	-6.05722	-18.3731	-18.3731	-18.3731	-18.3731	-5.72202	-18.3731	-18.3731	-18.3731	-18.3731	-18.3731	-18.3731	-18.3731	-18.3731	-18.3731	-18.3731	-18.3731	-18.3731	-18.3731
O75891	-1.13982	-2.10622	-1.69151	-2.28021	-3.68994	-3.65736	-3.4855	-2.37163	0.0758774	-1.38137	-2.02628	-1.20847	-1.63759	-3.23254	-4.60099	-4.36879	-6.79587	-3.18656	-5.31094	-4.71975	-4.40096	-4.36139	-2.11628	-2.52209	-3.49252	-2.69631	-2.67511	-2.92728	-2.59391	-2.53117	-2.74748	-1.85639	-3.71677	-2.42484	-4.48472	-3.45679	-4.92386
O75907	-18.3731	-18.3731	-18.3731	-18.3731	-18.3731	-18.3731	-18.3731	-18.3731	-8.27444	-18.3731	-18.3731	-18.3731	-18.3731	-18.3731	-18.3731	-18.3731	-18.3731	-18.3731	-18.3731	-18.3731	-18.3731	-18.3731	-6.53366	-8.47272	-18.3731	-18.3731	-18.3731	-18.3731	-7.55376	-18.3731	-18.3731	-18.3731	-18.3731	-18.3731	-18.3731	-18.3731	-18.3731
O75915	-4.48011	-5.1681	-4.77178	-5.94665	-5.07057	-4.76501	-5.46476	-3.6903	-4.25082	-4.47579	-5.31287	-6.83245	-4.94185	-18.3731	-18.3731	-18.3731	-18.3731	-18.3731	-18.3731	-18.3731	-18.3731	-18.3731	-5.5826	-4.9182	-4.70423	-3.67729	-3.55355	-3.64472	-5.08886	-4.30103	-2.39961	-5.01721	-18.3731	-18.3731	-18.3731	-18.3731	-18.3731
O75923	-7.31336	-7.10615	-5.98939	-5.3693	-7.45937	-6.24805	-6.26339	-3.72359	-5.86157	-5.39927	-7.03523	-6.25557	-6.4138	-18.3731	-5.75713	-18.3731	-18.3731	-18.3731	-18.3731	-18.3731	-18.3731	-18.3731	-18.3731	-18.3731	-18.3731	-18.3731	-18.3731	-18.3731	-18.3731	-18.3731	-6.12366	-18.3731	-18.3731	-18.3731	-18.3731	-18.3731	-18.3731
O75935	-18.3731	-18.3731	-18.3731	-18.3731	-18.3731	-18.3731	-18.3731	-7.40818	-7.38268	-18.3731	-18.3731	-7.96947	-18.3731	-18.3731	-18.3731	-18.3731	-18.3731	-18.3731	-18.3731	-18.3731	-18.3731	-18.3731	-18.3731	-18.3731	-18.3731	-18.3731	-18.3731	-18.3731	-18.3731	-7.14154	-6.787	-7.3809	-18.3731	-18.3731	-18.3731	-18.3731	-18.3731
O75936	-2.6441	-3.20255	-2.9771	-2.48303	-4.19096	-4.47315	-3.53297	-3.94108	-1.73078	-2.43535	-3.5746	-2.48256	-2.82332	-5.24826	-3.21661	-5.34957	-6.35757	-4.22363	-5.50075	-6.31883	-5.78156	-4.90384	-2.86822	-3.85078	-5.52626	-4.73591	-2.27253	-3.08157	-4.10568	-4.3228	-5.28867	-2.94747	-5.17357	-2.29893	-5.00614	-4.84298	-2.31508
O75947	-3.97291	-5.73452	-3.19787	-4.06199	-5.39864	-4.18731	-4.20265	-3.18344	-4.23938	-4.62471	-4.05604	-6.10926	-3.02933	-5.94385	-18.3731	-6.032	-4.66704	-5.8682	-5.34236	-18.3731	-18.3731	-18.3731	-5.38899	-6.16849	-4.7721	-4.59517	-5.29972	-3.96313	-4.80363	-3.52767	-4.07595	-4.61294	-18.3731	-18.3731	-18.3731	-18.3731	-18.3731
O75954	-5.0915	-6.26394	-5.07191	-6.66502	-6.5419	-5.33057	-5.34591	-5.86754	-4.91328	-5.09327	-5.06674	-5.36319	-5.44611	-6.1575	-2.33021	-5.93245	-5.90455	-5.76864	-7.21666	-7.0692	-6.47957	-6.74211	-5.61896	-6.22332	-6.25302	-5.6175	-5.56177	-4.447	-5.8355	-5.81119	-5.73876	-5.81754	-4.64197	-2.62508	-4.2516	-4.87237	-4.52854
O75955	-2.59427	-4.30515	-3.20048	-3.41465	-4.52586	-4.51494	-3.59022	-2.24852	-3.1205	-2.48957	-3.33904	-3.72627	-2.64701	-4.92167	-4.24199	-3.96201	-5.72163	-4.15236	-5.59228	-5.69697	-4.7622	-5.45899	-4.12367	-3.79106	-4.95131	-3.24856	-4.87486	-3.37817	-4.49919	-4.043	-4.78122	-3.86396	-4.72212	-4.85924	-4.17288	-4.10147	-3.16149
O75964	-5.70186	-5.19285	-2.18482	-2.85932	-4.77528	-3.56395	-3.5793	-3.35167	-3.18866	-3.7378	-3.16845	-4.75322	-2.28166	-18.3731	-18.3731	-5.01547	-18.3731	-18.3731	-18.3731	-18.3731	-18.3731	-18.3731	-4.06712	-4.5026	-3.60824	-6.42502	-3.1928	-3.37614	-3.87214	-2.57255	-3.2144	-3.10575	-18.3731	-18.3731	-18.3731	-18.3731	-18.3731
O75970	-7.72285	-5.91505	-7.26707	-9.82334	-9.14858	-7.93725	-3.69912	-8.59536	-5.28496	-7.69995	-7.97443	-7.94478	-8.7413	-7.34492	-18.3731	-7.33233	-18.3731	-18.3731	-9.4473	-18.3731	-18.3731	-18.3731	-6.67478	-6.42742	-7.22076	-6.66867	-3.33916	-5.94383	-3.67404	-7.08722	-8.48901	-7.04834	-18.3731	-18.3731	-18.3731	-18.3731	-18.3731
O75976	-2.72923	-6.20056	-4.59001	-5.84485	-6.6112	-3.28641	-1.90709	-6.46887	-5.8515	-4.93975	-5.35139	-5.68659	-5.74578	-5.15622	-4.67841	-6.22345	-4.55494	-4.31041	-5.76599	-6.70184	-4.64379	-6.56972	-5.71945	-4.93673	-5.76594	-3.93371	-5.31097	-4.45732	-3.76645	-5.6976	-5.83233	-5.45574	-6.32339	-6.5094	-6.53123	-4.88461	-4.99686
O76003	-6.23176	-6.17261	-5.55008	-6.52593	-6.65497	-5.79167	-5.55141	-4.95373	-4.78482	-5.43511	-6.32131	-6.66604	-5.94055	-18.3731	-18.3731	-6.55221	-18.3731	-5.73128	-18.3731	-18.3731	-9.35536	-9.41225	-6.30019	-6.08482	-7.86126	-6.48374	-5.91652	-6.36262	-6.09516	-5.78568	-3.67911	-5.99158	-6.48044	-5.71188	-7.4456	-6.57293	-6.81307
O76011	-4.62466	-18.3731	-18.3731	-18.3731	-18.3731	-18.3731	-18.3731	-4.40033	-18.3731	-18.3731	-18.3731	-18.3731	-18.3731	-18.3731	-18.3731	-18.3731	-18.3731	-18.3731	-18.3731	-18.3731	-18.3731	-18.3731	-18.3731	-18.3731	-6.88503	-18.3731	-18.3731	-18.3731	-18.3731	-18.3731	-18.3731	-18.3731	-18.3731	-18.3731	-18.3731	-18.3731	-18.3731
O76013	-18.3731	-18.3731	-18.3731	-18.3731	-18.3731	-18.3731	-4.9943	-18.3731	-18.3731	-18.3731	-5.10438	-18.3731	-18.3731	-9.10083	-18.3731	-18.3731	-18.3731	-18.3731	-18.3731	-18.3731	-4.73524	-18.3731	-18.3731	-18.3731	-18.3731	-3.42699	-18.3731	-18.3731	-3.73228	-18.3731	-18.3731	-18.3731	-18.3731	-18.3731	-18.3731	-18.3731	-18.3731
O76027	-5.36392	-6.71798	-5.29481	-5.83971	-6.52777	-5.31645	-5.24308	-4.09621	-4.61194	-4.97559	-8.31069	-5.38394	-5.42462	-18.3731	-18.3731	-18.3731	-18.3731	-5.14401	-8.25783	-18.3731	-18.3731	-8.2741	-6.38064	-8.3058	-6.25263	-5.46648	-5.18898	-7.4757	-6.69264	-4.91224	-3.57056	-6.83353	-18.3731	-18.3731	-18.3731	-5.51468	-18.3731
O76036	-5.77858	-6.43697	-7.62673	-6.25174	-4.99731	-6.46268	-6.94663	-7.15617	-6.0762	-5.36687	-6.64844	-6.47021	-6.62843	-18.3731	-18.3731	-18.3731	-18.3731	-4.17337	-18.3731	-6.14615	-18.3731	-6.8376	-6.16967	-6.23869	-6.71565	-5.54667	-5.81923	-5.71278	-6.36624	-6.31245	-6.22432	-6.19249	-4.86585	-5.96196	-5.60223	-5.15577	-5.59938
O76041	-5.24511	-6.14385	-6.16417	-6.69282	-7.38089	-6.30069	-6.1849	-5.84818	-5.14027	-5.42628	-6.23499	-6.93579	-6.33531	-18.3731	-4.52767	-18.3731	-6.84782	-18.3731	-18.3731	-18.3731	-18.3731	-18.3731	-5.72846	-5.69174	-6.27444	-5.84633	-4.67284	-6.06037	-5.39725	-5.87124	-4.78725	-5.75128	-6.11555	-2.07265	-5.72518	-6.28385	-6.00211
O76054	-7.60954	-6.95148	-6.71854	-7.33998	-8.18852	-6.9772	-7.68726	-6.77601	-9.78822	-5.74557	-4.92951	-6.98472	-7.14294	-18.3731	-18.3731	-18.3731	-18.3731	-18.3731	-18.3731	-18.3731	-18.3731	-18.3731	-6.74065	-7.86265	-7.28662	-5.24568	-6.3902	-3.94567	-6.5412	-6.44078	-6.7953	-6.97128	-18.3731	-18.3731	-18.3731	-18.3731	-18.3731
O76062	-18.3731	-18.3731	-18.3731	-18.3731	-18.3731	-18.3731	-18.3731	-6.2633	-18.3731	-18.3731	-18.3731	-18.3731	-18.3731	-18.3731	-18.3731	-18.3731	-18.3731	-18.3731	-18.3731	-18.3731	-18.3731	-18.3731	-6.56272	-6.526	-6.20994	-6.30987	-6.52519	-6.39562	-6.23151	-5.21971	-6.61737	-7.20757	-18.3731	-18.3731	-18.3731	-18.3731	-18.3731
O76070	-5.63711	-3.96706	-4.86675	-5.60136	-5.27568	-4.71332	-1.42218	-2.85443	-2.85013	-2.70749	-4.90636	-2.74875	-4.41386	-4.82046	-4.94227	-4.93725	-5.12345	-4.3739	-5.17297	-5.72705	-4.00958	-5.69643	-4.18738	-5.0962	-4.44314	-5.34821	-4.67262	-6.23119	-5.98622	-3.17555	-5.38131	-5.6082	-4.08658	-5.29149	-4.88248	-5.85361	-4.73021
O76071	-5.236	-5.33588	-5.10293	-5.38748	-6.57292	-5.36159	-5.37693	-5.8652	-5.915	-5.17014	-4.99627	-5.27474	-5.08699	-7.38458	-5.48284	-5.16568	-6.48207	-4.24075	-5.75753	-6.41691	-5.71691	-5.4227	-6.02556	-6.07999	-6.57153	-6.00248	-5.67511	-5.48013	-6.16249	-6.16833	-5.53053	-5.52988	-4.91483	-5.42864	-4.82295	-4.62245	-5.06606
O76076	-0.377173	0.481323	0.452446	-0.587498	0.718744	1.34147	0.835735	-1.02034	-0.519772	-0.952452	0.215512	-0.756726	-0.35397	-1.11851	-0.0508914	0.363265	-1.38017	-0.183231	-1.03602	-2.40798	-0.689517	-2.04016	-0.289446	0.717833	-0.488164	1.26345	0.130561	1.04529	0.196816	-0.980789	-1.0635	-0.171536	-0.189265	-0.0587453	0.262508	0.416544	0.508806
O76082	-7.13658	-7.37419	-7.08678	-7.16434	-8.56231	-7.35098	-7.36632	-6.36885	-7.12848	-7.70177	-8.07804	-7.35851	-5.76596	-18.3731	-18.3731	-8.36789	-18.3731	-18.3731	-18.3731	-18.3731	-18.3731	-8.86514	-8.26064	-8.02773	-8.21998	-3.33642	-7.08467	-7.14956	-7.34279	-7.81678	-9.11417	-7.69682	-18.3731	-18.3731	-18.3731	-18.3731	-6.01308
O76094	-7.68083	-18.3731	-7.61378	-18.3731	-18.3731	-18.3731	-18.3731	-6.17051	-6.49488	-6.57085	-18.3731	-18.3731	-18.3731	-18.3731	-18.3731	-7.9882	-18.3731	-18.3731	-18.3731	-18.3731	-18.3731	-18.3731	-6.84958	-6.81286	-7.39555	-6.90449	-7.18542	-6.64932	-6.51837	-6.22417	-5.5616	-9.10491	-18.3731	-18.3731	-18.3731	-18.3731	-18.3731
O94760	-1.83717	-1.75011	-1.81228	-1.36629	-3.38757	-0.83505	-0.905576	-1.80851	-0.398423	-1.14235	-1.86421	-0.562594	-2.16354	-2.1046	-2.6622	-2.67923	-2.76825	-3.48999	-3.06013	-3.32072	-3.08976	-3.75872	-1.7334	-1.78315	-2.14554	-2.22082	-1.03362	-1.09949	-1.70565	-1.15143	-2.36025	-1.0815	-3.6213	0.524121	-4.03555	-3.69332	-1.28925
O94766	-5.84764	-6.59842	-6.52797	-6.58531	-7.27337	-6.06204	-6.07739	-5.67799	-5.50941	-6.00961	-5.78204	-5.9742	-6.32991	-6.23936	-7.04972	-6.73255	-8.04894	-5.72594	-9.71215	-7.86931	-7.28379	-9.35269	-6.46386	-6.10272	-5.79728	-5.87302	-4.98602	-5.03251	-5.53205	-5.99456	-6.53601	-5.6968	-5.31925	-18.3731	-18.3731	-18.3731	-5.19141
O94769	-8.31576	-8.42408	-18.3731	-18.3731	-4.5174	-8.53016	-18.3731	-18.3731	-18.3731	-6.4851	-18.3731	-18.3731	-8.5421	-6.77745	-6.08232	-9.60759	-6.67808	-9.44379	-18.3731	-18.3731	-18.3731	-18.3731	-7.31731	-6.54494	-7.54024	-6.74142	-6.38552	-6.88687	-6.48312	-7.81314	-7.00398	-7.52494	-7.6085	-4.4582	-7.21812	-8.34056	-7.49506
O94772	-3.58219	-3.74877	-2.96604	-4.76518	-3.74994	-2.47504	-3.68619	-6.44307	-3.61789	-4.39216	-5.49356	-5.54174	-4.03692	-2.32794	-2.09826	-3.5004	-0.418002	-3.11602	-2.24016	-1.15781	-1.96434	-2.69884	-2.99451	-3.03357	-3.09968	-1.93305	-2.21096	-2.96496	-2.94361	-4.09794	-3.03016	-3.83398	-1.73493	-4.41932	-4.62615	-3.61314	-4.05675
O94776	-18.3731	-18.3731	-18.3731	-18.3731	-18.3731	-18.3731	-18.3731	-6.89797	-7.97516	-18.3731	-18.3731	-18.3731	-18.3731	-18.3731	-18.3731	-18.3731	-18.3731	-18.3731	-18.3731	-18.3731	-18.3731	-18.3731	-18.3731	-18.3731	-18.3731	-18.3731	-18.3731	-18.3731	-18.3731	-18.3731	-7.06497	-18.3731	-18.3731	-7.96499	-18.3731	-18.3731	-18.3731
O94788	-18.3731	-7.26142	-18.3731	-6.48785	-18.3731	-5.6796	-18.3731	-18.3731	-6.49445	-18.3731	-18.3731	-18.3731	-18.3731	-7.16687	-18.3731	-18.3731	-18.3731	-18.3731	-18.3731	-18.3731	-18.3731	-18.3731	-7.43457	-18.3731	-18.3731	-18.3731	-18.3731	-18.3731	-18.3731	-5.42569	-18.3731	-7.02115	-6.23917	-18.3731	-18.3731	-18.3731	-18.3731
O94804	-7.83919	-6.80374	-6.57079	-7.35271	-6.61202	-7.07552	-8.13948	-6.47287	-5.91438	-5.3885	-6.69818	-9.66558	-6.9952	-18.3731	-5.39385	-18.3731	-18.3731	-18.3731	-18.3731	-18.3731	-18.3731	-18.3731	-10.3967	-6.46382	-7.5188	-6.24769	-5.77636	-7.36618	-4.33492	-6.12669	-6.55519	-6.52336	-18.3731	-18.3731	-18.3731	-18.3731	-18.3731
O94811	-18.3731	-18.3731	-6.62579	-18.3731	-18.3731	-18.3731	-18.3731	-18.3731	-18.3731	-18.3731	-18.3731	-18.3731	-18.3731	-18.3731	-5.98488	-18.3731	-8.92167	-18.3731	-18.3731	-18.3731	-18.3731	-18.3731	-18.3731	-18.3731	-18.3731	-7.6259	-18.3731	-18.3731	-18.3731	-18.3731	-18.3731	-18.3731	-18.3731	-18.3731	-18.3731	-18.3731	-18.3731
O94813	-5.6257	-6.3188	-5.6639	-7.48909	-7.22465	-4.68507	-4.96738	-6.25267	-5.40028	-5.71329	-6.11201	-6.12328	-6.24464	-3.64489	-4.11424	-6.64386	-2.42793	-4.78875	-4.49314	-4.16946	-4.13202	-4.8476	-4.54129	-3.88846	-4.00911	-3.77652	-3.71215	-3.27359	-3.76575	-5.73996	-4.6995	-3.62092	-4.64667	-2.55971	-6.07142	-4.08962	-4.53323
O94819	-6.06876	-6.25745	-6.74034	-7.09649	-7.49449	-6.28316	-6.2985	-6.87205	-5.96081	-4.22222	-5.85818	-6.28625	-6.39197	-8.60658	-18.3731	-18.3731	-18.3731	-18.3731	-18.3731	-18.3731	-18.3731	-18.3731	-7.37716	-18.3731	-18.3731	-18.3731	-18.3731	-18.3731	-18.3731	-18.3731	-18.3731	-5.67111	-7.91746	-18.3731	-18.3731	-18.3731	-18.3731
O94826	-2.34074	-3.46645	-3.66426	-2.97807	-4.39714	-1.37235	-3.42371	-4.93079	-5.28125	-4.29469	-3.8818	-5.26634	-4.44269	-6.43301	-6.70524	-3.26556	-5.632	-3.14589	-4.79366	-6.04208	-6.47093	-7.55384	-4.76817	-3.39785	-6.25479	-3.66937	-4.14656	-4.27106	-2.97656	-5.44519	-4.02467	-5.24237	-6.1719	-0.664421	-2.23691	-3.48329	-3.73126
O94829	-18.3731	-18.3731	-18.3731	-18.3731	-18.3731	-18.3731	-18.3731	-8.20305	-18.3731	-18.3731	-18.3731	-18.3731	-8.45588	-18.3731	-18.3731	-18.3731	-18.3731	-18.3731	-18.3731	-18.3731	-18.3731	-18.3731	-18.3731	-18.3731	-18.3731	-18.3731	-7.63476	-18.3731	-18.3731	-18.3731	-7.04598	-9.29005	-18.3731	-18.3731	-18.3731	-18.3731	-18.3731
O94832	-6.26365	-5.93712	-5.26431	-6.90595	-7.13534	-4.99667	-6.03666	-5.20036	-5.44782	-5.97504	-5.0965	-6.0122	-6.05197	-7.78427	-8.47981	-4.49433	-6.1378	-5.60844	-6.35756	-7.17151	-6.90713	-8.50785	-5.59906	-5.3616	-5.8432	-4.41149	-4.58469	-4.40181	-4.70865	-5.46582	-5.54098	-4.27826	-7.36732	-7.38275	-6.00586	-6.57656	-7.02017
O94844	-6.00699	-18.3731	-18.3731	-18.3731	-18.3731	-18.3731	-18.3731	-6.2711	-6.13098	-18.3731	-18.3731	-6.6254	-18.3731	-18.3731	-18.3731	-18.3731	-18.3731	-18.3731	-18.3731	-18.3731	-18.3731	-18.3731	-18.3731	-18.3731	-7.34876	-18.3731	-18.3731	-5.90051	-18.3731	-6.61016	-18.3731	-7.34598	-18.3731	-18.3731	-18.3731	-18.3731	-18.3731
Q9BYZ6	-6.00699	-18.3731	-18.3731	-18.3731	-18.3731	-18.3731	-18.3731	-6.2711	-6.13098	-18.3731	-18.3731	-6.6254	-18.3731	-18.3731	-18.3731	-18.3731	-18.3731	-18.3731	-18.3731	-18.3731	-18.3731	-18.3731	-18.3731	-18.3731	-7.34876	-18.3731	-18.3731	-5.90051	-18.3731	-6.61016	-18.3731	-7.34598	-18.3731	-18.3731	-18.3731	-18.3731	-18.3731
O94856	-5.45018	-5.85858	-5.5118	-5.79024	-6.83908	-4.65873	-5.33157	-5.70558	-5.58542	-5.38389	-5.26606	-5.54542	-5.80009	-4.7249	-3.67082	-5.36612	-5.62855	-4.90769	-5.51234	-6.13077	-6.44802	-6.22333	-5.06795	-5.31721	-5.81938	-3.59306	-3.1698	-3.53377	-4.45964	-4.94267	-5.06496	-5.84003	-4.67863	-6.13755	-5.62943	-5.33137	-5.77497
O94874	-18.3731	-18.3731	-18.3731	-18.3731	-18.3731	-18.3731	-18.3731	-4.97703	-5.7319	-6.03285	-6.37276	-18.3731	-18.3731	-18.3731	-18.3731	-18.3731	-18.3731	-18.3731	-18.3731	-18.3731	-18.3731	-18.3731	-18.3731	-18.3731	-18.3731	-18.3731	-18.3731	-18.3731	-18.3731	-6.16576	-4.0016	-18.3731	-18.3731	-18.3731	-18.3731	-18.3731	-18.3731
O94885	-5.54706	-18.3731	-1.24503	-18.3731	-18.3731	-18.3731	-18.3731	-6.1518	-18.3731	-18.3731	-3.50148	-18.3731	-18.3731	-18.3731	-18.3731	-18.3731	-18.3731	-18.3731	-18.3731	-18.3731	-18.3731	-18.3731	-18.3731	-18.3731	-18.3731	-18.3731	-7.11387	-18.3731	-18.3731	-7.01568	-5.32912	-5.01818	-18.3731	-18.3731	-18.3731	-18.3731	-18.3731
O94886	-5.0453	-5.79249	-5.70266	-4.95465	-5.94774	-5.00024	-6.1623	-4.85661	-4.53819	-4.31517	-4.67174	-5.40673	-4.65307	-6.16738	-6.76143	-5.16903	-7.49038	-6.01019	-5.87961	-7.31074	-8.57419	-7.68993	-5.59594	-5.25767	-5.65528	-5.18517	-6.4836	-5.3656	-6.31998	-6.7532	-6.18251	-5.50781	-7.05257	-18.3731	-6.66219	-5.34218	-18.3731
O94903	-4.95793	-5.17155	-4.89278	-5.04232	-6.07884	-5.04006	-5.70434	-4.59174	-3.33712	-4.46478	-4.76488	-4.06948	-5.00517	-6.76665	-6.26725	-6.00912	-6.41219	-5.3596	-6.48822	-7.14263	-6.31185	-7.17035	-5.09612	-5.25674	-5.75328	-5.22987	-5.2633	-4.94699	-4.56356	-5.34219	-5.48789	-4.72697	-5.56409	-18.3731	-5.94503	-18.3731	-6.22197
O94905	-8.36348	-6.58508	-5.56733	-6.12432	-6.8568	-5.64547	-7.23076	-4.38218	-5.09993	-5.40817	-6.08106	-5.45607	-5.68222	-6.08569	-18.3731	-7.71648	-9.03286	-6.69941	-18.3731	-18.3731	-18.3731	-18.3731	-6.65061	-6.32347	-6.10112	-5.30872	-5.3656	-6.75482	-5.41192	-5.03092	-4.42889	-5.52275	-18.3731	-18.3731	-18.3731	-18.3731	-18.3731
O94907	-2.88224	-18.3731	-6.20439	-18.3731	-18.3731	-18.3731	-18.3731	-7.39142	-18.3731	-18.3731	-9.261	-18.3731	-18.3731	-18.3731	-18.3731	-18.3731	-18.3731	-18.3731	-18.3731	-18.3731	-18.3731	-18.3731	-8.20805	-7.35871	-7.94141	-7.14258	-6.48878	-7.22833	-7.06422	-7.53821	-6.10187	-8.3808	-18.3731	-18.3731	-18.3731	-18.3731	-18.3731
O94910	-3.15328	-2.24738	-2.36658	-2.99836	-2.62244	-3.2999	-2.30004	-3.33377	-3.41157	-3.29401	-2.34044	-2.16988	-3.81936	-1.76767	-3.87582	-2.15081	-1.96553	-3.23685	-3.20621	-3.39638	-2.34692	-3.4011	-1.82936	-2.41524	-2.10648	-3.92339	-1.7755	-3.60624	-2.55091	-1.44252	-2.78401	-1.85993	-4.85905	-0.9853	-2.75002	-2.81752	-0.923819
O94919	0.558584	-0.568232	-1.23022	0.385492	-0.688273	-0.0243977	0.658627	-1.39514	-1.25184	-0.006703	0.120911	-1.38246	-0.652616	-1.94586	-1.04138	-0.666692	-1.44302	-0.599227	0.207547	-0.734464	-2.8399	-0.580297	-0.267691	-0.561993	-1.47961	0.440501	-0.161951	0.513931	-0.753748	-2.10199	-0.946914	-1.35186	-0.330965	-0.749874	-0.737567	0.159132	0.516499
O94925	-4.98864	-5.17733	-4.90954	-4.94536	-6.41437	-4.07262	-5.21839	-6.04297	-5.44184	-5.00145	-5.31481	-5.21057	-4.02223	-18.3731	-18.3731	-6.90072	-18.3731	-18.3731	-18.3731	-18.3731	-18.3731	-18.3731	-6.15785	-5.80257	-5.68581	-5.8282	-0.188859	-6.52606	-4.43518	-4.12454	-6.2649	-5.41657	-18.3731	-18.3731	-18.3731	-18.3731	-18.3731
O94933	-5.57819	-6.78629	-6.80114	-6.96583	-8.18369	-5.52635	-7.79396	-7.36668	-7.0149	-6.65262	-7.43094	-6.80773	-7.49649	-7.37295	-6.76699	-7.24346	-7.76621	-5.98883	-6.62629	-7.58658	-7.00106	-7.05795	-6.43427	-5.88615	-8.38849	-6.19945	-5.8379	-5.47206	-5.70773	-8.62273	-6.48892	-7.66068	-6.59657	-6.55395	-7.25824	-5.50519	-3.66361
O94973	-6.30943	-7.50665	-6.08252	-6.1847	-7.38718	-6.17585	-7.35071	-5.4467	-5.05901	-6.31347	-6.04458	-6.12061	-5.72595	-6.90615	-5.38676	-6.7904	-8.06264	-6.58245	-8.16496	-7.88301	-7.29749	-7.35438	-7.36105	-6.6321	-8.26922	-6.33004	-6.51778	-4.70712	-6.06368	-6.46499	-4.8923	-7.05491	-7.72407	-18.3731	-7.33367	-7.16703	-18.3731
O94979	-4.98309	-6.97631	-4.99167	-6.82154	-6.88177	-5.67044	-6.05398	-4.64178	-4.70554	-5.43314	-6.18513	-6.89838	-5.40607	-18.3731	-6.89074	-7.39585	-18.3731	-8.50468	-18.3731	-9.80522	-18.3731	-8.29521	-4.79238	-6.0247	-9.81323	-5.18551	-5.24352	-6.52838	-5.70576	-6.17481	-3.63416	-6.41517	-8.69748	-4.37117	-8.30711	-9.4361	-8.58404
O94985	-4.26279	-4.70675	-4.80851	-5.44812	-5.86291	-4.0225	-3.95001	-6.38511	-4.79411	-4.14411	-4.44373	-4.86966	-2.74779	-5.12293	-5.88344	-5.08407	-4.98134	-4.13604	-6.00979	-6.07942	-5.66311	-5.31492	-4.8097	-5.30069	-4.70006	-5.09684	-4.42315	-4.2582	-4.34864	-5.08844	-6.50876	-5.2391	-4.45298	-4.70212	-3.80008	-4.94112	-4.33954
O94991	-5.82219	-6.01091	-7.07501	-8.01575	-7.24795	-5.08828	-4.75948	-5.06687	-5.46757	-5.79935	-7.72549	-6.07592	-6.20237	-5.77927	-18.3731	-9.33992	-10.6563	-18.3731	-18.3731	-5.98697	-18.3731	-8.69892	-4.67117	-5.61847	-6.11167	-5.36541	-5.25303	-5.04748	-5.57314	-5.71854	-5.08072	-5.17364	-5.77244	-6.02158	-7.67658	-5.2154	-5.08635
O95049	-18.3731	-18.3731	-5.9979	-18.3731	-18.3731	-18.3731	-18.3731	-6.24384	-18.3731	-18.3731	-18.3731	-18.3731	-18.3731	-18.3731	-18.3731	-9.03425	-18.3731	-18.3731	-18.3731	-18.3731	-18.3731	-18.3731	-18.3731	-18.3731	-18.3731	-18.3731	-6.34662	-18.3731	-6.1464	-18.3731	-4.89469	-18.3731	-18.3731	-18.3731	-18.3731	-18.3731	-18.3731
O95070	-18.3731	-18.3731	-7.17832	-18.3731	-18.3731	-7.50879	-18.3731	-18.3731	-18.3731	-18.3731	-18.3731	-18.3731	-18.3731	-18.3731	-18.3731	-18.3731	-18.3731	-18.3731	-18.3731	-18.3731	-18.3731	-18.3731	-18.3731	-18.3731	-18.3731	-18.3731	-18.3731	-18.3731	-18.3731	-18.3731	-18.3731	-18.3731	-9.21495	-4.44187	-5.44806	-7.71887	-4.86471
O95084	-5.11003	-4.23395	-4.24654	-4.65403	-3.32882	-4.10979	-2.77735	-4.43128	-3.55298	-3.52202	-4.19333	-3.38121	-5.75125	-4.1768	-4.54827	-4.33638	-3.02874	-5.15417	-4.53315	-5.22369	-4.07565	-7.56284	-5.38994	-3.71741	-4.82565	-5.01348	-3.38817	-4.41811	-4.13702	-5.0246	-4.77047	-3.475	-4.12344	-2.8811	-4.70279	-3.46697	-3.81756
O95154	-1.08027	-2.98274	-1.72071	-2.41889	-3.47392	-2.55881	-3.54101	-2.71738	-0.884721	-1.10606	-2.71239	-2.49698	-2.89662	-3.84231	-3.34861	-4.18208	-4.87905	-3.57618	-5.37967	-5.17718	-4.65685	-4.23866	-3.10768	-2.48915	-4.42112	-2.77566	-1.93056	-2.69114	-2.33398	-3.14461	-4.14531	-2.44579	-3.30056	-1.29818	-3.62133	-3.6175	-1.78444
O95155	-18.3731	-7.20677	-6.81115	-18.3731	-18.3731	-4.28898	-18.3731	-7.10002	-6.94246	-6.76636	-18.3731	-18.3731	-18.3731	-18.3731	-18.3731	-6.94353	-18.3731	-18.3731	-18.3731	-18.3731	-18.3731	-18.3731	-6.40793	-6.52734	-7.12766	-6.14095	-6.27607	-6.41459	-6.26833	-6.72446	-6.63634	-8.45478	-6.12888	-5.98248	-5.34296	-5.14281	-5.6199
O95156	-18.3731	-18.3731	-18.3731	-18.3731	-18.3731	-18.3731	-18.3731	-18.3731	-18.3731	-18.3731	-18.3731	-18.3731	-18.3731	-18.3731	-18.3731	-18.3731	-18.3731	-18.3731	-18.3731	-18.3731	-18.3731	-18.3731	-18.3731	-6.00514	-18.3731	-18.3731	-18.3731	-18.3731	-18.3731	-18.3731	-18.3731	-5.8059	-18.3731	-18.3731	-18.3731	-18.3731	-18.3731
O95159	-6.32081	-6.72	-5.50756	-18.3731	-18.3731	-4.70072	-5.52807	-6.54453	-5.89192	-18.3731	-18.3731	-18.3731	-18.3731	-5.81815	-5.03351	-4.88294	-3.87754	-4.55254	-4.96954	-5.8531	-5.11825	-7.00738	-3.27486	-4.25028	-4.04244	-3.80201	-2.96344	-4.68811	-3.18478	-5.97956	-4.91355	-4.45502	-4.12426	-3.24562	-5.15039	-6.48855	-4.55179
O95163	-6.78462	-8.10153	-7.29403	-7.75436	-8.44242	-7.2311	-7.24644	-7.48038	-6.47106	-6.57383	-7.01176	-8.03133	-7.39685	-18.3731	-18.3731	-18.3731	-18.3731	-18.3731	-18.3731	-18.3731	-18.3731	-18.3731	-4.85794	-6.88687	-6.95475	-6.14772	-7.00353	-3.3051	-6.51841	-8.46777	-4.88115	-6.43159	-18.3731	-18.3731	-18.3731	-8.13338	-18.3731
O95164	-5.03327	-5.31641	-4.44802	-6.06807	-6.459	-5.24768	-5.26302	-5.24039	-4.8612	-5.01037	-4.81347	-5.2552	-5.23811	-5.91533	-18.3731	-5.2826	-18.3731	-18.3731	-6.47198	-18.3731	-18.3731	-8.46726	-4.72765	-4.69093	-5.14506	-7.02347	-6.54964	-4.56054	-4.39644	-4.87042	-4.20063	-4.75046	-18.3731	-18.3731	-18.3731	-6.23947	-18.3731
O95166	-6.05738	-18.3731	-7.49902	-18.3731	-18.3731	-18.3731	-18.3731	-6.33796	-18.3731	-18.3731	-18.3731	-18.3731	-18.3731	-18.3731	-18.3731	-18.3731	-18.3731	-18.3731	-18.3731	-18.3731	-18.3731	-18.3731	-18.3731	-18.3731	-18.3731	-18.3731	-18.3731	-18.3731	-6.76652	-6.96293	-7.27849	-6.83895	-18.3731	-18.3731	-18.3731	-18.3731	-18.3731
O95168	-6.91231	-8.39065	-4.0474	-5.26	-6.46364	-5.25231	-5.26765	-4.65495	-4.8667	-5.03394	-5.12018	-7.09	-4.60393	-18.3731	-7.56405	-7.24688	-18.3731	-5.88115	-18.3731	-18.3731	-18.3731	-18.3731	-5.30676	-4.63912	-6.04899	-4.3444	-6.40066	-5.70435	-4.07716	-5.47877	-3.47335	-5.2962	-8.21733	-18.3731	-18.3731	-6.76475	-18.3731
O95169	-18.3731	-18.3731	-6.41285	-5.84538	-18.3731	-18.3731	-18.3731	-5.68006	-18.3731	-18.3731	-8.30722	-18.3731	-5.9629	-18.3731	-18.3731	-18.3731	-18.3731	-18.3731	-18.3731	-18.3731	-18.3731	-18.3731	-6.4686	-6.60811	-6.43241	-5.10345	-6.13485	-5.71933	-5.47024	-4.61939	-5.51221	-5.99956	-18.3731	-18.3731	-18.3731	-18.3731	-18.3731
O95171	-3.10216	-4.77934	-3.53574	-5.87535	-6.01458	-5.32582	-5.23329	-1.23943	-3.64474	-3.78247	-5.31985	-4.81078	-4.969	-3.05176	-2.60413	-4.09472	-5.41111	-3.93092	-6.74052	-5.23147	-5.39502	-4.70284	-5.24655	-6.18025	-4.48668	-4.9937	-3.46514	-6.65303	-5.38634	-2.01252	-0.969796	-5.30082	-1.99649	-5.61752	-4.97801	-6.36657	-5.25494
O95182	-7.78195	-7.30096	-6.02569	-7.31258	-8.00064	-6.78931	-6.80466	-5.955	-6.40283	-6.55201	-6.94624	-6.79684	-6.07837	-6.69612	-5.3149	-8.64117	-18.3731	-18.3731	-18.3731	-18.3731	-18.3731	-18.3731	-6.96489	-7.33357	-7.91627	-7.11744	-7.41458	-8.14885	-7.03908	-7.20346	-8.28102	-7.01963	-8.30412	-18.3731	-18.3731	-8.08242	-18.3731
O95185	-6.31702	-5.17258	-4.95087	-6.33674	-5.57893	-4.14878	-5.0522	-6.47384	-6.02741	-7.70721	-6.11723	-5.6443	-6.18967	-5.12309	-5.71461	-5.63569	-5.60873	-6.04031	-6.44382	-6.80028	-6.49258	-6.21651	-5.23116	-5.45628	-5.8735	-4.71051	-4.76379	-4.9884	-5.85804	-6.80422	-6.54107	-5.03743	-5.86773	-6.11687	-5.52435	-4.6368	-5.75429
O95196	-18.3731	-18.3731	-18.3731	-18.3731	-18.3731	-18.3731	-18.3731	-18.3731	-18.3731	-18.3731	-18.3731	-18.3731	-18.3731	-5.90242	-18.3731	-18.3731	-18.3731	-18.3731	-18.3731	-18.3731	-4.16772	-7.67757	-18.3731	-18.3731	-18.3731	-18.3731	-18.3731	-18.3731	-18.3731	-5.74378	-18.3731	-18.3731	-18.3731	-18.3731	-18.3731	-18.3731	-18.3731
O95197	-6.13484	-6.4251	-4.49349	-5.6029	-6.10014	-5.04611	-6.45295	-3.89701	-4.5283	-4.96644	-5.075	-4.24909	-3.8895	-4.95291	-5.45428	-6.45218	-6.04837	-4.56817	-5.32383	-4.93985	-4.14625	-5.3401	-5.18308	-5.18091	-4.50889	-4.6134	-2.9098	-5.01598	-5.8904	-5.32586	-5.64594	-5.2059	-18.3731	-9.83625	-6.28095	-9.03007	-18.3731
O95202	-6.63892	-6.82761	-7.15103	-9.63582	-8.06465	-6.85332	-6.86867	-6.18611	-6.42342	-6.61602	-7.27221	-6.86085	-6.17332	-9.97813	-6.76977	-6.34697	-18.3731	-7.92263	-18.3731	-18.3731	-18.3731	-18.3731	-6.72371	-6.68699	-7.26969	-5.91489	-7.7049	-7.52843	-6.3925	-6.679	-5.87915	-7.55063	-18.3731	-18.3731	-18.3731	-18.3731	-6.78562
O95206	-7.69945	-6.47094	-8.09676	-7.5305	-7.61017	-6.12243	-7.02258	-6.80605	-7.41817	-6.76993	-8.89573	-6.4485	-7.17298	-7.03294	-6.23455	-6.20199	-5.37277	-5.75358	-8.51229	-6.18518	-6.23102	-6.52551	-7.43005	-7.51521	-6.51821	-6.5714	-5.72997	-6.37384	-6.25375	-6.96702	-7.06928	-7.07345	-6.3023	-18.3731	-7.97347	-18.3731	-18.3731
O95219	-5.83741	-6.17993	-5.89419	-6.38962	-7.10468	-6.15128	-6.96812	-5.71063	-4.05859	-4.8309	-5.44199	-5.88265	-5.52777	-7.70744	-6.91625	-6.68534	-18.3731	-6.26304	-18.3731	-18.3731	-18.3731	-8.09464	-5.96212	-5.55222	-7.82777	-5.55433	-6.29698	-5.58156	-6.06772	-6.03486	-5.7405	-5.91933	-7.073	-7.52262	-6.35828	-7.19187	-7.39295
O95248	-6.28686	-18.3731	-8.78199	-18.3731	-18.3731	-18.3731	-18.3731	-6.59124	-6.50472	-6.45242	-18.3731	-18.3731	-18.3731	-18.3731	-18.3731	-18.3731	-18.3731	-18.3731	-18.3731	-8.6032	-18.3731	-18.3731	-18.3731	-18.3731	-18.3731	-18.3731	-18.3731	-18.3731	-8.75997	-7.51483	-7.00989	-7.89266	-18.3731	-18.3731	-18.3731	-18.3731	-18.3731
O95260	-18.3731	-18.3731	-8.64502	-18.3731	-18.3731	-18.3731	-18.3731	-7.03002	-6.1332	-6.71007	-7.17212	-18.3731	-7.58855	-18.3731	-8.20604	-18.3731	-11.0035	-18.3731	-18.3731	-18.3731	-18.3731	-18.3731	-7.29218	-7.27493	-7.83815	-6.99613	-6.99194	-7.12508	-6.94176	-7.43496	-6.61565	-8.86422	-7.09441	-18.3731	-18.3731	-18.3731	-18.3731
O95274	-4.39872	-5.21668	-5.93851	-7.66408	-7.40849	-6.34393	-5.60632	-5.51926	-6.18392	-6.94442	-7.16877	-5.26074	-6.36291	-4.16433	-3.6575	-5.58143	-5.30415	-3.90778	-4.31748	-5.40929	-5.00115	-4.39859	-4.45185	-5.82694	-4.77478	-5.62865	-3.74713	-5.41471	-6.02364	-3.11318	-4.25203	-5.18495	-4.37821	-5.71319	-7.42238	-4.90701	-5.35061
O95279	-18.3731	-2.93357	-18.3731	-18.3731	-18.3731	-18.3731	-18.3731	-2.4944	-2.9609	-2.28775	-18.3731	-1.42137	-18.3731	-4.43449	-18.3731	-1.77516	-18.3731	-18.3731	-18.3731	-18.3731	-18.3731	-18.3731	-1.96033	-4.56955	-3.48824	-2.68941	-2.59182	-2.77516	-2.61105	-3.30664	-2.99691	-2.61403	-18.3731	-18.3731	-3.06547	-18.3731	-18.3731
O95292	-4.37748	-5.19382	-4.58128	-6.96642	-5.58694	-5.36153	-6.33574	-4.15456	-4.82244	-5.52297	-7.14974	-6.49796	-5.68481	-6.06514	-6.6308	-6.72134	-5.95426	-7.0107	-6.65176	-6.45843	-6.61114	-6.66804	-7.7079	-6.85452	-6.82571	-7.21564	-5.8257	-6.46203	-6.10091	-5.48047	-4.23631	-5.78807	-6.68229	-5.25661	-7.97302	-5.13916	-5.00247
O95294	-6.0738	-7.28369	-7.62466	-7.83267	-8.52073	-7.3094	-7.32475	-6.25238	-8.77388	-7.27622	-7.17813	-7.31693	-6.53947	-18.3731	-18.3731	-18.3731	-18.3731	-18.3731	-18.3731	-18.3731	-18.3731	-18.3731	-8.97899	-18.3731	-18.3731	-18.3731	-18.3731	-18.3731	-6.7209	-18.3731	-5.77101	-9.34335	-18.3731	-18.3731	-18.3731	-6.64233	-18.3731
O95295	-5.11714	-18.3731	-5.30182	-18.3731	-18.3731	-18.3731	-18.3731	-6.72987	-18.3731	-18.3731	-5.25557	-18.3731	-18.3731	-8.51196	-6.70583	-18.3731	-18.3731	-18.3731	-18.3731	-18.3731	-18.3731	-18.3731	-5.15651	-18.3731	-18.3731	-18.3731	-6.31424	-18.3731	-4.65558	-18.3731	-18.3731	-18.3731	-18.3731	-18.3731	-18.3731	-18.3731	-18.3731
O95297	-4.0979	-4.98957	-4.68618	-4.27236	-4.95823	-3.1109	-3.62763	-4.76226	-4.57422	-4.7949	-4.84964	-4.95851	-5.49934	-3.5617	-4.48953	-4.17013	-3.91973	-3.79712	-4.89513	-4.96927	-4.25306	-4.3776	-4.37876	-3.21136	-4.16708	-3.16682	-2.88327	-2.45602	-3.51404	-4.403	-3.48252	-4.01916	-3.94844	-4.14313	-3.69526	-3.28448	-1.6321
O95299	-6.37462	-5.44091	-5.53726	-5.89198	-6.67795	-5.46662	-5.48196	-5.00303	-5.41775	-5.32605	-5.33535	-4.83868	-5.26105	-18.3731	-18.3731	-18.3731	-18.3731	-18.3731	-18.3731	-18.3731	-18.3731	-18.3731	-6.51546	-6.06923	-6.60521	-4.76654	-4.59688	-6.44144	-5.64668	-5.48379	-4.19944	-5.47493	-18.3731	-18.3731	-18.3731	-18.3731	-18.3731
O95319	-18.3731	-18.3731	-18.3731	-18.3731	-18.3731	-18.3731	-18.3731	-7.76924	-9.98043	-11.7853	-18.3731	-18.3731	-18.3731	-18.3731	-7.06787	-18.3731	-18.3731	-18.3731	-18.3731	-18.3731	-18.3731	-18.3731	-18.3731	-18.3731	-18.3731	-18.3731	-18.3731	-18.3731	-18.3731	-18.3731	-18.3731	-18.3731	-18.3731	-7.90277	-18.3731	-18.3731	-18.3731
O95336	2.00656	1.38081	2.0722	1.59387	0.403118	3.15012	3.34043	2.28351	2.03051	2.72475	2.5976	2.67138	1.48684	0.598486	0.148736	0.892975	-0.615985	1.36477	0.528991	1.01397	-0.771033	1.65577	1.40173	2.20177	0.180304	2.13701	0.887598	2.16863	2.07556	0.302669	1.52632	1.37703	2.92239	2.16095	2.61543	2.2113	2.20016
O95340	-6.40549	-7.11161	-6.51667	-6.07069	-7.88046	-6.66913	-6.68447	-6.145	-5.63155	-6.43182	-6.53786	-7.13063	-7.98006	-18.3731	-7.45338	-7.05172	-18.3731	-18.3731	-18.3731	-18.3731	-18.3731	-7.74434	-7.47399	-8.37057	-5.8888	-6.80936	-6.05135	-5.85932	-6.55011	-5.40411	-3.8428	-5.77775	-18.3731	-18.3731	-18.3731	-18.3731	-18.3731
O95342	-6.86985	-8.58126	-7.55242	-7.60752	-8.29558	-6.35878	-6.19147	-6.88307	-6.69778	-7.75223	-6.27204	-3.27954	-8.06001	-6.66672	-18.3731	-6.09814	-18.3731	-18.3731	-6.85966	-18.3731	-18.3731	-18.3731	-5.87632	-7.88875	-4.66043	-6.59663	-5.52587	-5.70922	-5.54511	-3.43362	-7.95733	-4.20778	-18.3731	-18.3731	-18.3731	-18.3731	-18.3731
O95352	-6.33968	-5.72612	-7.11427	-9.09562	-7.76541	-6.55409	-6.56943	-5.19387	-5.56125	-7.92015	-6.16006	-6.88312	-6.71984	-18.3731	-18.3731	-18.3731	-18.3731	-18.3731	-18.3731	-18.3731	-18.3731	-18.3731	-5.88694	-5.85022	-6.32566	-6.69555	-5.65238	-5.71984	-5.55573	-5.55884	-4.71372	-6.8734	-18.3731	-18.3731	-18.3731	-18.3731	-18.3731
O95359	-7.00275	-7.72348	-8.87291	-8.27246	-8.96052	-7.74919	-7.56345	-6.86161	-7.38573	-8.87184	-7.59527	-13.0847	-7.91494	-8.41216	-6.02598	-8.47817	-18.3731	-18.3731	-7.67161	-18.3731	-18.3731	-18.3731	-7.36204	-7.12743	-7.71013	-8.04816	-6.81371	-6.23971	-6.83294	-6.70035	-6.16713	-7.82541	-8.75629	-18.3731	-18.3731	-18.3731	-18.3731
O95361	-18.3731	-18.3731	-4.46196	-18.3731	-18.3731	-18.3731	-18.3731	-5.39138	-18.3731	-5.5802	-18.3731	-18.3731	-18.3731	-18.3731	-18.3731	-18.3731	-18.3731	-18.3731	-18.3731	-18.3731	-18.3731	-18.3731	-7.54499	-6.66273	-7.24543	-6.82787	-7.33536	-6.53235	-6.36824	-5.88076	-3.30076	-6.61519	-18.3731	-18.3731	-18.3731	-18.3731	-18.3731
O95372	-4.81642	-6.33213	-5.02946	-5.4751	-6.44537	-5.85142	-4.60834	-4.36513	-3.64472	-5.20127	-5.26806	-5.47318	-5.34767	-6.33262	-4.63193	-6.08971	-7.36261	-5.08113	-7.34136	-7.23741	-7.25192	-7.6065	-6.48888	-5.93485	-6.56367	-6.00687	-5.14928	-5.78494	-4.87636	-6.51424	-5.66219	-4.85609	-5.37779	-3.01785	-7.50854	-6.47555	-5.86646
O95373	-5.59053	-7.72649	-6.46506	-7.21583	-8.60989	-6.8646	-7.2856	-5.86794	-5.18474	-5.27029	-7.19779	-7.51821	-7.18648	-18.3731	-8.0555	-18.3731	-18.3731	-7.64126	-18.3731	-9.47081	-18.3731	-8.94219	-7.87606	-8.4657	-9.12738	-6.48224	-6.83007	-5.61806	-6.85853	-6.87175	-5.79635	-6.83933	-8.44305	-8.22291	-6.77645	-7.41673	-7.86033
O95379	-18.3731	-7.88032	-18.3731	-18.3731	-18.3731	-18.3731	-18.3731	-6.18026	-6.18213	-6.57899	-18.3731	-18.3731	-18.3731	-18.3731	-18.3731	-18.3731	-18.3731	-18.3731	-18.3731	-18.3731	-18.3731	-18.3731	-18.3731	-18.3731	-18.3731	-18.3731	-18.3731	-18.3731	-18.3731	-18.3731	-7.38116	-18.3731	-18.3731	-18.3731	-18.3731	-18.3731	-18.3731
O95388	-6.45246	-6.64115	-5.16438	-4.24432	-7.87819	-5.96915	-4.73754	-7.44258	-6.92283	-9.55622	-7.24089	-7.26972	-6.39524	-3.61463	-5.34583	-5.10359	-4.79	-5.95112	-4.17534	-7.32899	-4.38549	-5.62397	-4.65737	-4.15727	-4.73929	-3.37782	-2.90515	-3.98152	-4.18514	-4.72935	-5.7869	-4.43046	-3.49694	-5.5992	-6.37471	-4.79301	-5.23662
O95394	-6.53331	-6.44926	-7.00115	-6.138	-7.48849	-5.53655	-6.7848	-6.25923	-5.91238	-5.67347	-5.11326	-6.26331	-6.41058	-6.95674	-7.74755	-6.73581	-8.0522	-7.12595	-6.46076	-7.87256	-7.28704	-6.85715	-6.25569	-7.06205	-5.51929	-5.19577	-6.3577	-3.66398	-4.50123	-6.94201	-5.35797	-7.08857	-6.84839	-7.48719	-7.3832	-7.35136	-6.06023
O95396	-18.3731	-7.8528	-18.3731	-18.3731	-18.3731	-18.3731	-18.3731	-18.3731	-8.18624	-7.59933	-8.25009	-7.29978	-18.3731	-18.3731	-18.3731	-7.3602	-18.3731	-18.3731	-18.3731	-18.3731	-18.3731	-18.3731	-7.20618	-7.59323	-18.3731	-18.3731	-18.3731	-18.3731	-18.3731	-18.3731	-8.83708	-7.78715	-18.3731	-18.3731	-18.3731	-18.3731	-18.3731
O95398	-5.46268	-5.80283	-5.92244	-8.26109	-7.82503	-5.12483	-7.28827	-7.19511	-6.41879	-6.19746	-6.36393	-6.90001	-6.90857	-6.8063	-6.52161	-5.45183	-7.57616	-5.97145	-6.85162	-7.45406	-7.26683	-6.8679	-7.31231	-6.59142	-6.22671	-6.24698	-5.1446	-5.43573	-5.53848	-5.83596	-6.16886	-5.73954	-6.17205	-6.56036	-6.75804	-5.90822	-5.34328
O95415	-18.3731	-6.24592	-18.3731	-18.3731	-18.3731	-18.3731	-18.3731	-7.24367	-5.90863	-18.3731	-18.3731	-18.3731	-18.3731	-6.03504	-4.61575	-5.16803	-18.3731	-18.3731	-18.3731	-18.3731	-18.3731	-18.3731	-18.3731	-6.74532	-18.3731	-5.62695	-18.3731	-18.3731	-5.78918	-6.8037	-18.3731	-18.3731	-18.3731	-18.3731	-18.3731	-5.88136	-18.3731
O95428	-7.82531	-7.66426	-6.34754	-7.51146	-5.96056	-4.82168	-6.12198	-6.76436	-6.23111	-6.77392	-7.34827	-7.37091	-7.42301	-4.26804	-4.5171	-5.80254	-5.76064	-6.05623	-7.14612	-6.24611	-5.19434	-7.61579	-6.52958	-4.98857	-6.28302	-4.78307	-4.99632	-4.84522	-5.82387	-5.36723	-6.51874	-6.26637	-5.55513	-3.27944	-6.0449	-4.99808	-5.44169
O95433	-5.2697	-6.28813	-5.70069	-7.17227	-5.52929	-6.05369	-6.81526	-5.80223	-4.67554	-5.73845	-5.70847	-7.79728	-5.66671	-7.72214	-18.3731	-18.3731	-8.8176	-6.46286	-18.3731	-18.3731	-18.3731	-7.43223	-7.27864	-6.92331	-7.36717	-6.84494	-6.06309	-6.33709	-6.48998	-7.83227	-5.58894	-6.59688	-7.45609	-7.98291	-18.3731	-7.17672	-18.3731
O95436	-5.79033	-6.48362	-6.67364	-5.74474	-7.21606	-5.8542	-6.02007	-5.80355	-5.61825	-6.04692	-5.87346	-6.01226	-5.06476	-18.3731	-18.3731	-18.3731	-6.9522	-18.3731	-18.3731	-18.3731	-18.3731	-18.3731	-18.3731	-7.38815	-18.3731	-18.3731	-18.3731	-18.3731	-18.3731	-18.3731	-18.3731	-18.3731	-18.3731	-18.3731	-18.3731	-18.3731	-18.3731
O95445	-3.33121	-4.51438	-2.74968	-2.48432	-6.04963	-3.03166	-4.62241	-5.51096	-5.14335	-4.35264	-3.58246	-4.90761	-3.41654	-3.17609	-1.10262	-4.18319	-2.18758	-3.57813	-3.75667	-3.61017	-3.51211	-2.5885	-4.56361	-3.83993	-6.04843	-3.72006	-2.94992	-4.28253	-3.65166	-5.0978	-2.89563	-4.77845	-1.78804	0.0996409	-2.95598	-2.42708	-0.477972
O95450	-5.15792	-4.83668	-4.1131	-5.05241	-3.04298	-3.64874	-5.74159	-4.32796	-4.14267	-5.0324	-4.39787	-4.53667	-4.00291	-18.3731	-18.3731	-18.3731	-4.98539	-18.3731	-18.3731	-18.3731	-18.3731	-18.3731	-18.3731	-18.3731	-9.86963	-18.3731	-18.3731	-18.3731	-18.3731	-18.3731	-18.3731	-18.3731	-3.55347	-2.81161	-3.16309	-4.47432	-3.44003
O95456	-7.20558	-7.39427	-5.92528	-9.13663	-8.6313	-7.41998	-7.32127	-7.34265	-6.68976	-7.18267	-7.68147	-7.61689	-5.91058	-18.3731	-18.3731	-18.3731	-7.65197	-18.3731	-8.65157	-18.3731	-18.3731	-18.3731	-7.04953	-7.01281	-7.59551	-6.60245	-6.69909	-6.77321	-7.13977	-8.41911	-5.19008	-8.12566	-4.11772	-18.3731	-7.99304	-18.3731	-18.3731
O95460	-5.77483	-3.87259	-5.28719	-4.57761	-6.47772	-4.04308	-3.83797	-6.12045	-3.57387	-5.53364	-5.46257	-3.69506	-6.50306	-3.65045	-4.93861	-2.48862	-4.47157	-3.6424	-4.26363	-6.74007	-4.10608	-6.52689	-1.9002	-1.78554	-2.95181	-1.45714	-1.69234	-1.96502	-3.1975	-6.01865	-4.95561	-2.78559	-3.85942	-5.67635	-3.60242	-4.94224	-5.92972
O95466	-18.3731	-7.97756	-5.78694	-18.3731	-18.3731	-18.3731	-18.3731	-5.17844	-6.18512	-6.08364	-18.3731	-18.3731	-18.3731	-18.3731	-18.3731	-18.3731	-18.3731	-18.3731	-18.3731	-18.3731	-18.3731	-18.3731	-18.3731	-18.3731	-18.3731	-18.3731	-18.3731	-18.3731	-18.3731	-4.05922	-3.24394	-18.3731	-18.3731	-18.3731	-18.3731	-18.3731	-18.3731
O95467	-5.63378	-5.99441	-6.09403	-6.37145	-7.05951	-5.84819	-6.16417	-6.21907	-3.88194	-4.98884	-5.20644	-5.7021	-6.01394	-5.25819	-6.05825	-5.29621	-6.6126	-4.81351	-6.20389	-6.43296	-5.32873	-7.28935	-7.22163	-5.39074	-5.97344	-4.35403	-4.8208	-4.44736	-5.40801	-4.18401	-7.18695	-5.82061	-18.3731	-18.3731	-18.3731	-4.68482	-18.3731
O95470	-18.3731	-18.3731	-8.61298	-18.3731	-18.3731	-18.3731	-18.3731	-6.14866	-7.29226	-7.93903	-8.37477	-18.3731	-8.72716	-18.3731	-18.3731	-18.3731	-18.3731	-18.3731	-18.3731	-18.3731	-18.3731	-18.3731	-6.83202	-9.82404	-8.62156	-6.03759	-6.48158	-6.66492	-7.378	-6.25917	-5.70205	-6.85484	-18.3731	-18.3731	-18.3731	-18.3731	-18.3731
O95479	-6.79366	-8.06146	-7.17438	-7.41199	-8.21939	-7.00806	-7.00459	-5.45559	-6.12783	-6.77076	-7.17922	-7.01559	-7.93742	-18.3731	-18.3731	-18.3731	-18.3731	-7.76999	-18.3731	-18.3731	-18.3731	-18.3731	-7.61869	-7.21461	-7.79731	-6.99848	-6.57069	-7.63511	-6.93654	-6.63054	-5.81096	-7.27415	-18.3731	-18.3731	-18.3731	-18.3731	-18.3731
O95487	-4.82788	-6.69667	-4.75675	-6.218	-6.98028	-2.58985	-5.428	-5.64601	-5.12687	-5.86663	-6.06821	-6.09403	-7.73646	-6.37197	-4.99145	-5.74661	-7.46743	-6.24528	-7.02886	-7.28779	-6.70227	-6.75916	-6.70517	-6.54741	-6.73405	-5.36638	-5.19361	-5.7841	-6.33549	-6.47526	-5.22646	-6.2109	-6.1356	-3.13279	-3.01271	-4.89364	-1.39194
O95490	-6.03428	-4.16231	-4.80001	-4.33961	-6.86376	-5.25722	-4.48408	-4.51191	-4.7308	-4.24473	-4.04369	-4.08837	-5.45652	-3.93414	-4.99317	-3.57364	-4.41856	-6.01136	-4.18343	-4.93072	-4.62093	-5.72397	-3.95227	-4.23962	-3.89169	-5.00285	-3.92113	-4.91451	-4.13716	-3.78936	-4.8714	-3.68739	-6.68556	-5.70616	-4.56088	-4.89997	-5.34358
O95497	-7.92646	-3.41815	-3.54105	-2.93751	-5.44347	-3.25366	-3.47719	-2.51432	-3.6101	-5.06431	-3.14492	-2.37181	-5.01545	-1.92652	-4.75993	-5.38715	-4.39761	-3.05417	-3.32224	-4.32804	-3.04359	-4.18122	-2.57661	-5.97044	-4.63156	-3.86571	-3.452	-4.91275	-6.53458	-3.50384	-2.67142	-2.1428	-7.543	-4.4949	-3.9008	-3.64468	-2.90191
O95498	-18.3731	-18.3731	-18.3731	-18.3731	-5.13398	-18.3731	-18.3731	-3.69923	-5.42717	-5.95422	-18.3731	-18.3731	-18.3731	-18.3731	-3.96393	-18.3731	-18.3731	-18.3731	-18.3731	-18.3731	-18.3731	-18.3731	-18.3731	-18.3731	-18.3731	-18.3731	-18.3731	-18.3731	-18.3731	-18.3731	-5.62209	-18.3731	-5.06403	-18.3731	-18.3731	-18.3731	-18.3731
O95502	-7.19349	-4.786	-5.72968	-6.79339	-5.86724	-6.20269	-6.08333	-7.26933	-7.8276	-6.68297	-7.98168	-5.93505	-6.30401	-5.92454	-4.4445	-6.15238	-4.90029	-6.67849	-5.17444	-6.14208	-5.47304	-8.71549	-5.05369	-5.71097	-5.12215	-4.64604	-5.25221	-5.46573	-5.98745	-5.99961	-6.79071	-6.4688	-5.28655	-5.65136	-7.77141	-6.9957	-5.99573
O95544	-5.62868	-18.3731	-18.3731	-18.3731	-18.3731	-18.3731	-18.3731	-3.98016	-5.72627	-5.92281	-18.3731	-18.3731	-18.3731	-18.3731	-18.3731	-18.3731	-18.3731	-18.3731	-18.3731	-18.3731	-18.3731	-18.3731	-18.3731	-18.3731	-18.3731	-18.3731	-18.3731	-18.3731	-18.3731	-18.3731	-18.3731	-18.3731	-18.3731	-18.3731	-18.3731	-18.3731	-18.3731
O95551	-18.3731	-18.3731	-18.3731	-18.3731	-18.3731	-18.3731	-18.3731	-18.3731	-7.27141	-18.3731	-18.3731	-18.3731	-18.3731	-18.3731	-18.3731	-18.3731	-18.3731	-18.3731	-18.3731	-18.3731	-18.3731	-18.3731	-18.3731	-18.3731	-18.3731	-18.3731	-18.3731	-18.3731	-9.25608	-18.3731	-18.3731	-18.3731	-18.3731	-18.3731	-18.3731	-18.3731	-18.3731
O95563	-18.3731	-18.3731	-18.3731	-18.3731	-18.3731	-18.3731	-18.3731	-18.3731	-18.3731	-6.5717	-18.3731	-18.3731	-6.29243	-18.3731	-18.3731	-18.3731	-18.3731	-18.3731	-18.3731	-18.3731	-18.3731	-18.3731	-18.3731	-7.60986	-18.3731	-6.91505	-18.3731	-18.3731	-5.96518	-18.3731	-6.41192	-18.3731	-18.3731	-18.3731	-18.3731	-18.3731	-18.3731
O95571	-3.69885	-4.47302	-2.52983	-2.48083	-3.93101	-2.91172	-2.24654	-3.74495	-2.96706	-3.14517	-4.48013	-3.82878	-3.46561	-18.3731	-18.3731	-3.66129	-5.34378	-3.86359	-18.3731	-18.3731	-3.76147	-18.3731	-3.42329	-2.85867	-4.35217	-3.04415	-3.23129	-3.01817	-2.51571	-3.38186	-2.12008	-3.82692	-2.50223	-3.61843	-2.97891	-18.3731	-18.3731
O95622	-18.3731	-18.3731	-10.4466	-9.39834	-18.3731	-18.3731	-18.3731	-8.10547	-18.3731	-18.3731	-18.3731	-8.25763	-18.3731	-18.3731	-18.3731	-8.67979	-18.3731	-7.11615	-8.34425	-18.3731	-18.3731	-18.3731	-9.8718	-18.3731	-18.3731	-18.3731	-18.3731	-8.68576	-18.3731	-18.3731	-18.3731	-7.59903	-18.3731	-18.3731	-18.3731	-8.65629	-18.3731
O95630	-6.00215	-5.46374	-4.78166	-5.59491	-6.85765	-5.79459	-7.04096	-5.41496	-5.29067	-5.45857	-5.09165	-6.13819	-5.25983	-5.77705	-5.15838	-4.5384	-7.48226	-6.87071	-5.28409	-6.96577	-7.26635	-6.90584	-5.39366	-4.73737	-5.81335	-5.10548	-4.30161	-4.85693	-4.25028	-5.49596	-6.69459	-4.67196	-6.42385	-6.67299	-5.79295	-5.97054	-6.31041
O95631	-10.658	-18.3731	-18.3731	-18.3731	-18.3731	-18.3731	-18.3731	-18.3731	-18.3731	-18.3731	-18.3731	-18.3731	-18.3731	-10.1671	-18.3731	-18.3731	-18.3731	-18.3731	-18.3731	-18.3731	-18.3731	-18.3731	-18.3731	-18.3731	-18.3731	-18.3731	-18.3731	-18.3731	-18.3731	-18.3731	-18.3731	-18.3731	-18.3731	-18.3731	-18.3731	-18.3731	-18.3731
O95633	-5.36553	-5.34098	-4.76511	-5.64641	-4.19201	-3.7154	-3.85875	-5.53018	-5.36241	-4.78397	-5.3588	-4.4159	-5.94995	-4.6037	-3.32275	-6.13835	-3.91139	-3.79302	-5.5816	-5.62565	-5.01969	-5.69178	-4.50875	-4.57923	-3.78595	-3.33345	-2.55558	-3.07758	-3.96729	-3.85692	-3.74843	-3.41549	-4.22564	-4.88549	-4.82233	-5.71875	-3.67599
O95671	-7.61107	-2.48327	-4.81529	-5.59722	-6.28528	-5.07395	-5.10427	-4.87277	-3.75216	-7.24245	-6.45786	-2.81649	-3.79258	-5.22983	-2.50723	-2.82917	-4.54595	-3.42206	-2.85984	-2.54187	-4.40975	-1.75166	-3.59508	-2.65227	-3.39479	-5.58899	-2.78472	-4.50909	-2.90685	-3.73786	-3.68958	-5.81949	-0.370328	-5.37512	-2.07238	-1.90571	-2.34932
O95674	-18.3731	-18.3731	-18.3731	-18.3731	-18.3731	-18.3731	-18.3731	-18.3731	-18.3731	-18.3731	-18.3731	-18.3731	-18.3731	-18.3731	-18.3731	-18.3731	-18.3731	-18.3731	-18.3731	-18.3731	-18.3731	-18.3731	-6.64069	-18.3731	-18.3731	-18.3731	-18.3731	-18.3731	-6.09799	-18.3731	-18.3731	-18.3731	-18.3731	-18.3731	-18.3731	-18.3731	-18.3731
O95678	-2.5796	-4.27688	-4.22264	-3.2288	-4.12462	-6.73303	-4.11272	-2.34811	-1.7064	-0.593976	-2.73741	-3.86928	-1.82608	-7.01227	-4.36843	-4.05127	-4.93054	-5.6477	-2.89352	-5.81818	-4.6025	-3.24365	-3.37331	-3.59948	-3.50184	-3.62962	-4.50226	-3.20621	-4.01543	-2.91407	-3.35017	-2.99867	-5.24051	-6.00153	-5.36201	-5.39172	-5.63895
O95685	-18.3731	-8.98977	-8.01382	-18.3731	-18.3731	-18.3731	-18.3731	-7.33574	-18.3731	-18.3731	-8.3165	-18.3731	-18.3731	-18.3731	-8.65695	-18.3731	-18.3731	-18.3731	-18.3731	-18.3731	-18.3731	-18.3731	-18.3731	-18.3731	-18.3731	-18.3731	-7.2866	-7.55164	-7.95371	-18.3731	-7.2193	-18.3731	-18.3731	-18.3731	-18.3731	-18.3731	-18.3731
O95715	-18.3731	-18.3731	-18.3731	-18.3731	-18.3731	-18.3731	-18.3731	-18.3731	-18.3731	-18.3731	-18.3731	-8.72542	-18.3731	-8.23181	-4.56109	-7.59068	-8.90707	-7.42688	-10.2861	-8.72743	-6.8707	-8.1988	-6.98389	-6.12994	-7.52986	-6.78782	-7.58784	-5.26645	-7.77835	-6.29493	-7.03854	-7.00671	-18.3731	-18.3731	-18.3731	-18.3731	-18.3731
O95716	-6.06039	-6.58516	-6.01614	-5.67942	-7.48612	-6.2748	-6.29014	-5.26245	-6.99468	-7.43158	-3.95637	-6.53874	-6.2229	-18.3731	-18.3731	-5.23477	-6.55136	-18.3731	-4.76395	-18.3731	-18.3731	-5.84309	-5.18478	-5.46141	-5.81702	-5.20798	-6.61056	-3.64088	-5.23009	-6.51153	-6.62965	-5.82651	-18.3731	-18.3731	-18.3731	-18.3731	-18.3731
O95721	-5.85568	-6.24166	-9.19159	-6.96749	-7.4787	-7.60583	-6.13866	-5.92572	-5.80845	-5.93282	-6.24366	-6.35117	-6.43312	-8.66881	-18.3731	-18.3731	-18.3731	-18.3731	-18.3731	-18.3731	-8.37795	-7.04466	-8.92853	-7.27027	-7.85297	-7.05414	-7.35926	-7.13989	-5.91643	-7.42979	-6.27305	-7.35007	-9.90551	-18.3731	-18.3731	-18.3731	-18.3731
O95741	-18.3731	-18.3731	-18.3731	-18.3731	-18.3731	-4.40968	-18.3731	-6.96049	-4.65525	-5.90835	-18.3731	-18.3731	-6.17909	-18.3731	-18.3731	-18.3731	-18.3731	-18.3731	-10.2014	-18.3731	-18.3731	-18.3731	-6.95101	-6.85161	-7.86625	-6.69816	-6.66609	-6.78391	-7.99975	-6.98845	-7.00566	-5.86159	-18.3731	-18.3731	-18.3731	-18.3731	-18.3731
O95747	-3.65908	-4.39888	-4.06222	-4.34543	-4.46351	-4.12918	-5.02106	-3.37446	-3.67939	-3.46246	-4.22025	-4.51421	-4.77963	-5.38943	-4.84714	-4.26154	-5.74455	-4.48151	-5.38863	-6.77409	-6.98885	-6.34426	-4.9588	-4.51332	-5.77672	-4.08335	-3.69146	-3.9237	-4.01401	-5.32973	-4.59211	-5.14631	-5.43455	-6.18584	-6.71888	-6.1564	-3.82928
O95757	-6.20007	-6.92672	-6.99331	-6.22639	-7.08729	-5.87596	-5.8913	-4.74538	-5.2956	-5.19015	-6.06031	-5.6533	-6.2381	-4.56436	-18.3731	-18.3731	-9.66544	-18.3731	-8.94091	-18.3731	-18.3731	-8.03088	-6.15382	-7.42578	-6.6998	-6.13935	-5.80338	-5.98672	-7.26798	-4.58023	-4.78845	-5.77501	-7.78159	-18.3731	-18.3731	-18.3731	-18.3731
O95777	-18.3731	-18.3731	-7.98611	-18.3731	-18.3731	-18.3731	-18.3731	-4.47429	-18.3731	-18.3731	-18.3731	-5.88049	-18.3731	-4.5767	-18.3731	-18.3731	-5.01538	-18.3731	-5.60616	-18.3731	-18.3731	-5.03825	-18.3731	-5.44219	-18.3731	-18.3731	-18.3731	-18.3731	-4.80659	-18.3731	-6.50496	-18.3731	-3.98479	-18.3731	-18.3731	-6.43431	-18.3731
O95782	-9.27554	-5.75234	-5.77878	-5.89964	-5.35734	-5.73973	-6.27875	-4.90972	-4.9601	-5.03067	-6.06216	-5.70994	-6.01851	-10.7769	-6.96316	-5.79431	-7.96238	-6.33141	-7.23785	-7.78275	-7.19723	-7.70386	-5.7566	-8.20338	-5.4517	-6.68461	-5.56727	-6.33356	-6.27602	-5.19936	-5.68923	-5.92283	-6.46943	-6.71857	-5.8644	-6.41538	-6.35599
O95786	-12.863	-6.63088	-6.39793	-7.17986	-7.86792	-6.65659	-6.67193	-5.3178	-6.29504	-5.64189	-6.73236	-6.66412	-6.58606	-18.3731	-18.3731	-18.3731	-18.3731	-18.3731	-18.3731	-18.3731	-18.3731	-6.97004	-7.21146	-6.10014	-6.68284	-8.38074	-5.78642	-5.96976	-5.66499	-6.27964	-6.02254	-6.15968	-18.3731	-18.3731	-18.3731	-18.3731	-18.3731
O95793	-7.16199	-5.57532	-8.12159	-18.3731	-10.2181	-18.3731	-18.3731	-7.66685	-7.78296	-18.3731	-18.3731	-9.01433	-18.3731	-18.3731	-7.03155	-18.3731	-18.3731	-7.77899	-18.3731	-18.3731	-18.3731	-18.3731	-7.09088	-7.31927	-7.90196	-7.10314	-7.81311	-8.52251	-7.02478	-7.39136	-7.41516	-7.3743	-7.96286	-8.212	-7.57248	-8.54034	-7.34267
O95810	-18.3731	-18.3731	-18.3731	-18.3731	-18.3731	-3.69364	-18.3731	-18.3731	-18.3731	-18.3731	-18.3731	-18.3731	-18.3731	-5.71544	-18.3731	-18.3731	-5.39939	-18.3731	-18.3731	-18.3731	-18.3731	-18.3731	-6.26022	-5.18218	-6.43508	-18.3731	-18.3731	-18.3731	-18.3731	-18.3731	-18.3731	-18.3731	-4.43068	-18.3731	-18.3731	-5.50192	-18.3731
O95816	-4.33313	-5.49499	-5.70868	-5.77773	-6.46579	-5.25447	-5.26981	-5.88483	-4.35789	-4.90621	-5.12319	-5.95476	-4.93004	-18.3731	-18.3731	-18.3731	-18.3731	-18.3731	-18.3731	-18.3731	-18.3731	-18.3731	-6.03409	-6.07754	-6.27661	-4.78143	-5.1296	-3.84526	-4.94411	-6.45816	-5.78529	-6.76467	-18.3731	-18.3731	-18.3731	-18.3731	-18.3731
O95817	-5.10317	-6.62297	-5.63045	-6.28732	-6.01665	-6.24195	-7.65604	-5.61378	-5.05383	-6.24446	-6.99033	-7.38533	-6.06297	-6.34214	-4.15674	-6.12121	-4.65125	-6.47557	-6.71306	-7.25797	-6.67245	-7.4747	-7.00641	-7.69363	-8.05817	-5.08915	-4.7831	-5.96106	-6.78575	-5.7322	-3.4771	-7.3491	-3.70052	-5.43593	-7.08238	-4.46982	-4.55165
O95822	-18.3731	-18.3731	-18.3731	-18.3731	-18.3731	-18.3731	-18.3731	-18.3731	-8.53286	-8.57277	-9.35524	-18.3731	-18.3731	-18.3731	-18.3731	-18.3731	-18.3731	-18.3731	-18.3731	-18.3731	-18.3731	-18.3731	-18.3731	-18.3731	-18.3731	-18.3731	-7.93461	-18.3731	-18.3731	-8.47466	-8.02597	-18.3731	-18.3731	-18.3731	-18.3731	-18.3731	-18.3731
O95825	-6.19594	-6.34101	-6.17531	-6.50205	-7.57805	-6.36672	-6.02006	-6.5269	-5.87587	-5.62195	-6.34713	-6.48187	-6.49012	-8.8606	-18.3731	-7.41679	-18.3731	-18.3731	-18.3731	-18.3731	-18.3731	-18.3731	-7.05695	-7.27251	-7.60292	-6.8041	-6.7065	-7.46344	-7.48694	-6.44627	-5.8262	-7.02951	-18.3731	-18.3731	-18.3731	-18.3731	-18.3731
O95831	-4.4542	-5.61243	-4.11183	-5.08645	-5.99834	-4.78702	-5.61368	-4.4837	-4.40054	-4.71222	-4.84324	-5.40193	-4.15128	-5.66635	-4.89094	-6.65101	-7.03567	-5.62647	-7.27394	-6.78837	-7.61539	-5.78717	-5.49786	-5.63563	-5.59097	-4.98261	-4.5062	-5.27074	-3.78201	-5.31851	-4.85164	-4.64691	-4.73611	-4.98525	-5.23988	-4.17907	-2.89158
O95833	-4.70255	-5.62255	-4.00794	-5.55844	-6.2465	-5.63382	-5.1793	-2.68936	-4.12972	-4.36885	-5.62341	-5.73912	-5.20092	-7.03422	-5.02505	-6.81329	-18.3731	-5.11059	-18.3731	-18.3731	-18.3731	-18.3731	-6.0298	-5.84393	-5.67069	-6.20192	-2.38071	-5.06166	-5.8059	-3.58071	-0.978967	-6.15139	-5.09815	-18.3731	-18.3731	-18.3731	-18.3731
O95834	-5.97769	-4.92476	-4.71087	-5.13289	-6.1618	-4.95047	-4.90813	-3.97225	-5.15501	-5.32804	-4.17919	-4.06942	-5.3839	-5.62043	-6.09537	-4.98223	-5.95439	-4.79733	-5.58717	-7.74766	-6.15735	-6.09023	-4.90541	-4.37002	-5.10255	-5.86406	-6.87114	-6.54782	-4.74088	-4.15323	-3.91333	-4.69018	-3.95528	-5.98669	-6.02435	-5.3116	-5.50394
O95837	-7.13937	-7.5561	-6.04016	-7.41458	-8.18332	-4.42564	-6.36666	-5.78493	-7.14785	-6.76382	-6.60551	-6.26445	-6.76296	-6.03357	-18.3731	-5.60032	-18.3731	-5.5128	-18.3731	-18.3731	-8.65354	-8.71044	-7.67938	-6.32906	-4.80746	-5.19564	-3.89142	-3.22029	-4.64636	-4.73011	-4.5188	-3.97644	-18.3731	-8.57118	-7.93166	-18.3731	-5.28338
O95841	-5.53145	-5.44334	-5.32755	-9.1576	-5.2359	-5.80721	-4.42499	-4.35781	-4.52378	-4.81865	-5.54058	-3.80266	-6.43548	-5.1777	-6.63001	-5.30358	-6.66859	-4.77581	-6.16245	-6.48896	-5.90344	-7.61949	-5.02014	-5.2306	-4.72706	-4.92183	-4.84687	-5.51025	-4.53064	-4.86984	-5.39151	-4.38872	-6.43673	-6.68587	-5.31294	-7.0737	-6.32329
O95848	-18.3731	-4.47024	-18.3731	-18.3731	-18.3731	-18.3731	-18.3731	-18.3731	-18.3731	-18.3731	-18.3731	-18.3731	-18.3731	-18.3731	-18.3731	-18.3731	-18.3731	-18.3731	-18.3731	-18.3731	-18.3731	-18.3731	-6.73508	-6.71081	-7.26872	-6.48223	-6.38464	-6.28869	-5.84601	-6.87786	-8.17206	-8.26433	-5.91861	-18.3731	-18.3731	-18.3731	-18.3731
O95857	-18.3731	-18.3731	-7.5223	-7.89881	-18.3731	-18.3731	-18.3731	-18.3731	-18.3731	-18.3731	-7.64969	-18.3731	-18.3731	-3.27721	-5.4239	-6.4695	-4.62032	-4.94293	-5.63731	-6.24349	-5.72196	-6.12736	-5.34342	-5.52413	-5.17644	-5.44632	-6.02484	-6.01641	-5.31081	-5.21254	-5.6155	-4.57738	-4.76668	-18.3731	-18.3731	-18.3731	-18.3731
O95861	-4.50717	-5.23209	-4.84447	-4.61238	-4.63525	-4.80871	-4.43789	-4.15924	-3.97534	-4.51577	-4.38726	-3.91801	-4.17861	-5.79103	-4.19246	-5.63346	-5.88104	-5.13932	-5.59892	-5.72093	-6.27636	-4.87573	-5.46692	-5.31783	-6.23081	-4.79452	-4.99496	-4.68657	-4.99531	-5.80397	-5.40096	-5.31461	-1.97197	-3.6739	-3.75354	-4.8172	-2.74392
O95865	-1.08449	0.0633607	-0.682827	-2.20035	-1.86268	0.281149	0.377256	-1.60274	0.0917926	-0.740344	-0.765665	0.6144	-0.607996	-1.79934	-3.54232	-2.19363	-2.30741	-1.63753	-2.32114	-2.17967	-2.65488	-2.77638	-1.36368	-0.460334	-1.56921	-0.630073	-0.155717	0.561251	-1.18005	-2.03872	-0.720793	0.254653	-2.98888	-0.637922	-1.27359	-2.50949	-1.55401
O95867	-18.3731	-5.87937	-18.3731	-18.3731	-18.3731	-18.3731	-18.3731	-4.98796	-5.53606	-18.3731	-18.3731	-5.61519	-18.3731	-18.3731	-18.3731	-18.3731	-7.40563	-18.3731	-18.3731	-18.3731	-18.3731	-18.3731	-5.86024	-5.85747	-6.40621	-5.60739	-6.21988	-5.69314	-5.52903	-4.82948	-4.60675	-5.88306	-18.3731	-18.3731	-18.3731	-18.3731	-18.3731
O95881	-6.99752	-7.17737	-6.97053	-7.74408	-8.42324	-8.79576	-7.90559	-5.86084	-6.09793	-6.94909	-7.08065	-7.21944	-7.37767	-18.3731	-6.44525	-18.3731	-18.3731	-18.3731	-18.3731	-18.3731	-18.3731	-18.3731	-7.32413	-6.51735	-7.8701	-7.07128	-7.08089	-7.15702	-6.99292	-7.79323	-5.65519	-7.34694	-5.78006	-18.3731	-18.3731	-18.3731	-18.3731
O95954	-0.754788	-1.67102	-2.03117	-2.98207	-3.94235	-3.44638	-2.47917	-2.62775	0.946734	-1.45195	-1.68056	-1.48537	-2.12933	-4.92587	-4.19232	-4.35273	-6.57968	-3.82906	-5.58602	-4.68368	-4.97045	-4.86605	-1.90778	-2.5557	-4.49366	-2.27759	-1.86137	-2.18769	-2.41604	-4.0444	-2.54025	-1.26733	-3.62252	-3.76654	-4.59654	-4.37335	-4.98048
O95967	-1.59445	-0.833747	-0.369608	-2.59382	-1.24761	-0.818409	-0.929205	-2.30511	-1.52053	-1.43505	-1.41681	-1.62387	-0.999643	-1.02341	-1.77319	-1.53267	-2.39081	-0.589216	-1.34789	-1.91749	-1.36979	-2.48254	-1.5961	-1.36541	-1.49297	-1.29633	-1.49068	-0.590289	-0.533226	-2.58239	-1.69757	-2.24633	-2.03338	-1.53415	-1.94936	-1.57156	-2.87419
O95968	-18.3731	-18.3731	-18.3731	-18.3731	-18.3731	-18.3731	-18.3731	-18.3731	-18.3731	-18.3731	-18.3731	-18.3731	-18.3731	-18.3731	-18.3731	-18.3731	-18.3731	-18.3731	-18.3731	-18.3731	-18.3731	-18.3731	-5.08874	-18.3731	-18.3731	-18.3731	-18.3731	-18.3731	-18.3731	-18.3731	-18.3731	-18.3731	-18.3731	-18.3731	-18.3731	-18.3731	-18.3731
O95969	-18.3731	-6.9109	-18.3731	-18.3731	-18.3731	-5.65231	-7.3266	-18.3731	-18.3731	-18.3731	-7.37737	-7.01523	-18.3731	-18.3731	-18.3731	-18.3731	-18.3731	-18.3731	-6.66713	-18.3731	-6.10417	-7.11523	-4.25674	-18.3731	-18.3731	-6.28774	-18.3731	-18.3731	-18.3731	-7.9232	-18.3731	-18.3731	-18.3731	-18.3731	-18.3731	-6.25762	-18.3731
O95971	-4.01749	-3.88891	-4.03893	-4.82085	-5.50892	-2.93252	-2.67536	-4.09641	-5.33708	-4.61051	-4.51341	-4.90739	-4.46334	-2.19789	-3.67048	-3.51224	-4.56605	-2.98917	-3.20298	-5.07232	-2.95014	-5.16511	-3.64611	-4.98601	-4.74336	-3.21287	-2.59717	-2.42208	-1.33844	-4.20272	-4.73992	-6.35495	-4.86727	-18.3731	-4.47689	-4.1727	-18.3731
O95980	-0.063986	-0.950814	2.07034	1.71414	1.85103	1.03019	-1.12111	-0.901346	-0.922461	0.207476	-0.444765	-1.71323	0.0540583	0.384802	-5.16707	-0.396218	0.975804	0.0576294	0.109521	-0.0193159	-0.455671	-0.578139	-0.966705	-0.158221	-1.37911	-1.5001	-1.84824	-0.982783	-1.25105	-2.97853	0.328296	-1.69083	-2.90294	-2.73591	0.36673	1.20934	-2.85138
O95989	-18.3731	-18.3731	-18.3731	-18.3731	-18.3731	-18.3731	-18.3731	-18.3731	-18.3731	-18.3731	-18.3731	-18.3731	-18.3731	-5.15498	-4.45064	-18.3731	-18.3731	-18.3731	-18.3731	-18.3731	-18.3731	-18.3731	-18.3731	-18.3731	-4.87987	-18.3731	-18.3731	-18.3731	-18.3731	-4.09224	-4.12435	-4.72451	-18.3731	-18.3731	-18.3731	-18.3731	-18.3731
O95994	-4.85343	-5.73482	-5.34423	-5.5911	-6.27917	-5.06784	-5.19141	-4.36905	-4.52599	-4.83053	-4.87931	-5.07536	-5.23359	-18.3731	-18.3731	-18.3731	-18.3731	-5.18262	-7.15489	-18.3731	-18.3731	-5.94195	-5.93398	-4.22989	-6.39551	-3.44114	-5.048	-3.74805	-4.78586	-4.40939	-3.81627	-4.24474	-18.3731	-18.3731	-5.6652	-18.3731	-18.3731
O95998	-2.57981	0.0797201	0.488546	-0.01376	-3.11342	-0.874521	0.162219	-1.53255	-0.217413	-2.60854	0.601608	0.37835	0.0871409	-1.46062	-2.02322	-2.1656	-1.05431	-2.91943	1.44969	0.293857	0.277282	0.375078	0.815095	-2.55284	0.749211	-1.69682	-2.1403	-2.68971	-1.90392	0.00468184	-2.85964	-1.43644	0.987603	-4.92661	-1.17531	-3.6208	-2.04856
O95999	-18.3731	-18.3731	-18.3731	-18.3731	-18.3731	-18.3731	-18.3731	-4.69089	-18.3731	-5.93107	-5.51397	-18.3731	-18.3731	-18.3731	-18.3731	-18.3731	-18.3731	-18.3731	-18.3731	-18.3731	-18.3731	-18.3731	-18.3731	-18.3731	-18.3731	-5.34768	-18.3731	-18.3731	-18.3731	-18.3731	-5.08996	-18.3731	-18.3731	-18.3731	-18.3731	-18.3731	-18.3731
O96000	-5.57801	-6.74977	-4.6446	-5.57645	-6.66217	-5.45084	-6.90344	-5.24966	-5.17435	-5.04278	-4.8361	-7.0293	-4.43175	-18.3731	-18.3731	-5.37245	-18.3731	-5.61393	-18.3731	-18.3731	-6.32896	-18.3731	-5.3289	-5.48998	-6.13701	-4.59851	-5.30816	-4.40825	-4.66701	-5.74571	-4.16558	-5.13145	-18.3731	-18.3731	-18.3731	-18.3731	-18.3731
O96007	-18.3731	-18.3731	-5.73401	-18.3731	-18.3731	-18.3731	-18.3731	-5.84089	-4.94053	-3.38707	-18.3731	-6.29637	-3.5452	-18.3731	-18.3731	-18.3731	-18.3731	-18.3731	-18.3731	-18.3731	-18.3731	-3.10365	-18.3731	-18.3731	-18.3731	-4.31249	-18.3731	-6.59927	-18.3731	-18.3731	-5.52606	-5.31745	-5.28205	-3.79597	-3.15645	-2.98978	-2.33202
O96008	-7.32143	-18.3731	-18.3731	-18.3731	-18.3731	-18.3731	-18.3731	-7.06077	-5.14647	-6.51479	-18.3731	-7.09514	-18.3731	-18.3731	-18.3731	-8.26733	-18.3731	-18.3731	-18.3731	-18.3731	-18.3731	-18.3731	-18.3731	-18.3731	-18.3731	-18.3731	-18.3731	-18.3731	-18.3731	-18.3731	-18.3731	-18.3731	-18.3731	-18.3731	-18.3731	-18.3731	-18.3731
O96009	0.0831399	0.54318	0.554362	0.354309	-1.52728	-0.724635	-0.116467	0.884813	1.21633	1.48555	-0.236928	1.81483	1.41079	0.315516	0.362665	0.458827	-0.698797	0.0962874	-0.840119	-1.95194	-0.184699	0.0620767	0.79298	-0.677347	0.746654	0.632028	-0.766988	0.874953	-0.035612	1.09849	-2.50975	0.137126	-0.0290121	-1.40374	1.61422	0.96238	-0.461018
O96011	-6.84319	-6.08395	-5.43431	-6.21623	-6.9043	-5.69297	-5.70831	-4.70003	-3.80043	-5.45566	-6.65269	-5.13869	-5.85872	-18.3731	-18.3731	-5.50134	-18.3731	-18.3731	-18.3731	-18.3731	-18.3731	-18.3731	-6.26865	-6.94449	-8.03526	-6.42632	-6.32119	-6.6552	-7.21139	-7.34621	-5.95424	-6.84512	-18.3731	-18.3731	-18.3731	-6.80868	-18.3731
O96013	-6.43836	-6.42817	-5.93833	-5.80543	-7.46715	-4.82328	-6.73883	-5.931	-5.93067	-5.14014	-6.49647	-7.17382	-6.19674	-7.25238	-7.11584	-5.27203	-7.44101	-6.5026	-3.43014	-7.26137	-6.2829	-6.73274	-5.88909	-7.06808	-7.2911	-5.90861	-5.92086	-5.13422	-6.11051	-5.56988	-5.73979	-6.0378	-18.3731	-18.3731	-18.3731	-5.36246	-18.3731
O96019	-5.69828	-5.88697	-5.81085	-6.43594	-7.12401	-4.31194	-5.92802	-5.49614	-5.5262	-5.36877	-6.39836	-6.80635	-6.07843	-18.3731	-5.8874	-18.3731	-7.12194	-18.3731	-18.3731	-18.3731	-18.3731	-18.3731	-18.3731	-18.3731	-18.3731	-18.3731	-18.3731	-18.3731	-18.3731	-6.31524	-5.11878	-18.3731	-5.01841	-18.3731	-18.3731	-18.3731	-18.3731
O96033	-4.40511	-1.83454	-2.62309	-3.00054	-4.93572	-0.885903	-2.85061	-3.36371	-3.82788	-4.41864	-2.6638	-2.0982	-5.10374	-2.37418	-4.63451	-3.88835	-2.60157	-5.65001	-2.95689	-3.80994	-2.78565	-4.02115	-3.68273	-3.43314	-4.34601	-4.13934	-3.67202	-2.64934	-3.60799	-3.72659	-4.07048	-1.74262	-5.31082	-3.57507	-3.09721	-2.7568	-2.74863
P00167	-4.22531	-4.81783	-4.17873	-4.88009	-4.88461	-4.68758	-3.72378	-3.98583	-3.75265	-4.11495	-5.16284	-4.404	-4.40945	-5.05582	-4.1926	-6.40022	-4.41452	-5.42336	-5.09036	-5.90261	-6.81405	-5.2021	-4.6354	-5.23493	-4.18062	-3.60812	-4.02526	-4.4957	-3.70228	-3.48205	-3.90024	-3.31577	-3.53023	-3.55871	-4.24591	-5.00786	-3.20229
P00326	-5.44257	-5.51676	-4.76436	-5.4848	-5.62878	-4.12088	-4.93247	-4.06956	-5.04629	-5.32242	-3.79822	-4.65644	-5.19136	-5.19619	-4.78956	-3.85721	-4.82296	-4.3086	-4.4607	-6.79344	-6.88644	-5.08052	-4.61623	-4.44589	-4.56966	-5.1515	-4.22321	-3.17057	-3.82826	-4.75891	-5.95764	-3.91203	-5.69255	-5.94169	-5.89403	-4.68178	-5.57911
P00338	0.727149	-0.278746	0.271596	0.53336	-1.51767	0.0485643	0.338122	1.12007	0.960883	0.824517	-0.133618	0.788944	-0.216112	-0.744558	-0.709285	-1.30867	-1.50215	-0.97238	-2.06358	-2.09468	-2.47842	-1.37867	-0.120211	-0.228089	-1.82025	-0.437998	0.369706	-0.463129	0.0897817	-0.678452	0.378912	0.176102	0.530084	-4.10968	-1.19898	-0.677605	-1.24541
P00352	-1.54103	-2.29785	-1.49553	-1.16496	-3.36816	-1.74774	-1.79762	-2.37999	-1.03392	-1.78765	-2.11929	-1.80799	-2.47747	-1.49262	-3.14543	-2.95543	-3.36125	-3.23232	-3.00037	-4.17097	-3.422	-3.15624	-2.17185	-2.74528	-3.88725	-2.22908	-1.43391	-1.79705	-2.59503	-2.51111	-3.19951	-2.35121	-1.79086	-1.98776	-2.54104	-2.29697	-1.18231
P00367	-4.33019	-5.08748	-3.77148	-3.62063	-6.59357	-4.5352	-5.66409	-4.43858	-3.47471	-4.28856	-3.30558	-4.95118	-3.12608	-6.23145	-4.79329	-4.92497	-6.76323	-5.08808	-6.84321	-6.5836	-5.99807	-6.28044	-4.76564	-5.39608	-5.13783	-4.09331	-5.1301	-4.16072	-4.31719	-4.21248	-3.89399	-4.35037	-18.3731	-18.3731	-6.3542	-18.3731	-18.3731
P00387	-6.34485	-5.95204	-4.97567	-5.44506	-6.6729	-6.29501	-6.6706	-4.4526	-4.93816	-5.08233	-5.48159	-5.8262	-5.43038	-7.59178	-5.56714	-6.6281	-8.68724	-6.36435	-18.3731	-18.3731	-18.3731	-18.3731	-5.79319	-5.91466	-5.16277	-4.40391	-5.3877	-5.58191	-6.36871	-5.75738	-4.48316	-4.82083	-18.3731	-18.3731	-18.3731	-18.3731	-18.3731
P00390	-4.28691	-3.98486	-3.98191	-4.72011	-6.26448	-4.5902	-4.80264	-3.14938	-2.67857	-4.29774	-4.13384	-3.15509	-4.89178	-3.68143	-4.94184	-4.69012	-5.54671	-5.27263	-4.32915	-5.0746	-4.66104	-4.06686	-3.83184	-5.30531	-4.01712	-5.47203	-5.941	-4.52972	-5.28109	-3.14306	-4.7383	-3.93298	-2.90633	-4.16555	-5.50698	-3.4679	-4.5494
P00403	-5.75017	-5.60448	-4.07525	-3.85577	-6.67727	-4.33391	-4.34925	-2.18931	-2.67763	-4.82732	-2.6374	-4.62136	-3.33469	-5.98118	-7.93009	-4.27705	-18.3731	-7.44913	-6.68401	-18.3731	-18.3731	-18.3731	-2.98783	-4.31517	-3.1963	-2.68384	-3.56598	-3.63691	-2.56245	-2.23175	-2.33346	-3.07547	-18.3731	-18.3731	-18.3731	-18.3731	-18.3731
P00414	-5.85515	-6.91873	-4.33524	-5.64126	-6.90432	-7.43593	-6.0849	-4.48748	-5.68308	-3.77784	-7.97106	-6.12977	-8.97661	-7.84597	-7.9422	-6.23129	-18.3731	-5.21195	-18.3731	-18.3731	-18.3731	-18.3731	-5.2046	-5.98227	-5.6182	-4.63239	-5.33619	-5.55388	-3.59943	-5.7957	-4.20936	-5.63967	-18.3731	-18.3731	-18.3731	-18.3731	-5.53333
P00439	-3.88963	-4.75316	-5.26085	-5.31931	-6.1536	-5.32867	-5.84847	-5.81949	-2.82071	-5.59785	-4.97374	-4.58389	-4.95762	-18.3731	-6.82531	-6.12438	-18.3731	-6.28349	-18.3731	-7.84298	-18.3731	-7.31435	-4.25532	-4.21031	-6.07491	-4.43705	-5.33235	-5.39067	-4.39992	-4.93639	-5.67964	-4.15345	-8.78845	-18.3731	-8.39807	-5.45163	-18.3731
P00441	-1.13062	-2.1828	-1.51356	-0.888496	0.607447	-1.23698	-2.22316	-1.78679	-0.171117	-0.732287	-1.52031	-1.43702	-0.417426	-2.33838	-1.30399	-2.59224	-1.26286	-1.77405	-4.1071	-0.660908	-1.7143	-0.152103	-3.15568	-3.20181	-1.96063	-2.26866	-2.23838	-1.25648	-2.87395	-0.413891	-1.21112	-1.83588	-3.03553	-1.00945	0.391548	0.605594	-1.16379
P00450	1.38657	-0.965026	-0.285576	-0.599392	1.42253	-1.0582	-0.368422	0.682804	-0.242931	1.41278	1.69954	-1.09669	1.2377	-0.301923	-0.749345	-1.63397	-1.97659	2.1236	-0.767513	1.0662	-0.547774	2.07812	0.871675	0.954448	-2.19293	-0.969474	-0.140681	0.742099	0.0344004	-2.1437	0.0478442	-0.581747	1.11155	1.52581	2.34487	1.37268	-0.00749729
P00451	-18.3731	-18.3731	-18.3731	-18.3731	-18.3731	-18.3731	-18.3731	-18.3731	-18.3731	-18.3731	-18.3731	-18.3731	-18.3731	-18.3731	-18.3731	-18.3731	-6.94347	-18.3731	-18.3731	-18.3731	-6.87471	-6.89818	-6.4667	-6.60887	-7.01268	-6.08119	-5.19452	-6.23169	-6.13549	-7.02979	-7.54014	-6.48952	-18.3731	-18.3731	-18.3731	-18.3731	-18.3731
P00488	-6.14034	-3.82906	0.478298	-1.54896	-2.53265	-4.84096	-4.8563	-5.21861	-6.14795	-5.76657	-6.50281	-4.84849	-1.83548	-18.3731	-18.3731	-18.3731	-18.3731	-5.31434	-5.9135	-7.02898	-6.44346	-18.3731	-8.70894	-7.95635	-8.53905	-8.10128	-8.46616	-7.82597	-6.72977	-7.31975	-7.34525	-8.01589	-1.39016	-2.85339	-2.21387	-4.82716	-2.49081
P00491	-0.842994	-2.45995	-1.96728	-1.91049	-3.83506	-1.50416	-2.53266	-2.78477	-0.541977	-1.41938	-2.98698	-2.19541	-3.25172	-3.76901	-2.31172	-3.74975	-6.28772	-3.77682	-4.26721	-4.24644	-4.29362	-4.20601	-2.68283	-2.97796	-3.89213	-2.69478	-2.59609	-2.98028	-2.40001	-2.99592	-1.64	-2.90822	-2.30957	-3.57603	-4.11353	-3.72689	-1.56347
P00492	-5.65242	-4.81616	-4.06247	-4.89141	-5.2422	-4.68773	-4.93686	-3.66149	-3.9891	-5.06825	-5.433	-3.6169	-5.49771	-5.31715	-4.12319	-5.22061	-5.99662	-4.68625	-6.1929	-5.0847	-5.58716	-5.68105	-5.48592	-5.73365	-5.25845	-5.42328	-4.95826	-4.29691	-4.88659	-3.56905	-3.5283	-4.34423	-5.34274	-5.87036	-6.36795	-5.40959	-3.95886
P00505	-4.58474	-4.88539	-3.03043	-3.2263	-5.4559	-5.4467	-4.59093	-2.76839	-4.16679	-4.00383	-3.77833	-3.29252	-2.44632	-3.57554	-4.17659	-5.33489	-4.97106	-5.14714	-4.53137	-5.00206	-5.30802	-4.43879	-4.19372	-4.76263	-5.26024	-5.06808	-6.33162	-4.96441	-5.4069	-3.34443	-3.36433	-4.1807	-5.55698	-5.81657	-5.18758	-6.52302	-2.87984
P00533	-3.22891	-4.37074	-3.78277	-3.72093	-4.63781	-2.83748	-3.3189	-4.58332	-4.2216	-3.12667	-4.34644	-4.50982	-4.69105	-4.18539	-4.28753	-4.91618	-5.29825	-3.30303	-4.29336	-4.55352	-4.83558	-4.02132	-4.41828	-3.85547	-4.72765	-3.23731	-3.74273	-2.69233	-3.72342	-4.64823	-3.85203	-4.29197	-2.86307	-4.29587	-3.18622	-3.10162	-2.11805
P00558	0.181539	-0.950555	-0.0971449	-0.871329	-2.61686	-0.426403	-0.421699	0.00943467	0.234153	0.114509	-0.910184	-0.206482	-0.661514	-2.03161	-0.11384	-1.17694	-3.48158	-1.07793	-2.48669	-3.02707	-3.39117	-2.39258	-1.52082	-0.791352	-2.3268	0.245725	-0.0959325	0.299903	0.0479639	-1.15851	0.274989	-0.928549	-1.16492	-1.65446	-2.46691	-1.06277	-0.0819174
P00568	-4.55655	-4.83961	-4.26623	-5.03867	-6.01547	-3.82756	-4.38727	-4.17745	-4.5451	-3.79746	-4.47599	-3.90811	-4.5674	-4.97751	-5.37005	-4.70825	-6.69807	-4.24646	-5.38397	-6.79106	-6.14629	-5.97956	-5.17536	-4.32134	-5.14285	-4.37372	-4.45908	-4.74235	-3.81259	-4.43405	-4.45053	-4.57812	-4.38089	-3.43699	-5.20067	-5.28613	-2.45231
P00709	-4.91321	-5.22946	-8.0238	-6.45407	-7.47073	-6.88306	-7.34728	-6.28448	-7.17537	-5.7631	-5.9326	-3.89195	-6.69793	-5.61683	-6.29035	-6.20438	-6.61755	-5.80938	-6.44916	-7.10994	-6.65042	-8.27703	-5.42039	-5.25927	-5.50568	-5.104	-5.00641	-8.70303	-5.02564	-5.49963	-5.75611	-4.60127	-18.3731	-18.3731	0.726614	-18.3731	-18.3731
P00734	1.31824	-0.195283	1.44061	-1.7284	-0.386934	1.8685	1.21906	-0.453036	-0.405917	0.648466	-1.55546	-1.67144	0.678804	-2.4902	0.149086	-1.97536	-2.5409	0.383373	-0.842746	-1.59805	-3.31658	-1.34221	-2.11884	-0.136276	-3.5236	-1.57446	-1.1993	-1.62066	0.124004	-3.78988	-0.281303	-2.34293	-1.1689	0.710005	0.52197	1.19457	0.885318
P00736	-3.75776	-5.5698	-3.5113	-5.84369	-4.87767	-4.82791	-5.88852	-5.14658	-4.39302	-4.10067	-4.91501	-4.79005	-5.18241	-5.16835	-5.58389	-5.16932	-6.17046	-3.50696	-5.29248	-6.33398	-5.40503	-5.47343	-4.17285	-3.46545	-4.91219	-4.18136	-3.67638	-4.33057	-3.20968	-5.59583	-5.9529	-3.6756	-5.36929	-5.68817	-5.12193	-5.18905	-3.30317
P00738	2.73201	-2.33689	0.549514	-2.88852	3.6738	0.838311	-1.28921	1.44518	0.460641	3.05239	-2.9922	-1.39844	-0.150467	1.59842	-1.46737	0.740476	-1.94067	2.01386	-3.13631	5.10303	3.17236	3.81757	1.16374	1.72905	-0.678201	-4.79723	-3.89713	0.622871	-1.1185	-2.71762	-3.49346	-3.80939	-1.92315	-3.44148	0.547268	-1.44874	0.783766
P00739	-4.29397	-6.75381	-7.78249	-7.30279	-6.32911	-8.18649	-6.79487	-6.74764	-6.24155	-5.62308	-6.64826	-8.35197	-6.94527	-5.06013	-7.72126	-4.80451	-6.1209	-5.61784	-5.39636	-3.08776	-4.78502	-5.37876	-8.85724	-8.03414	-6.88864	-7.91894	-6.22909	-7.47277	-6.1996	-7.20746	-7.37845	-7.34662	-18.3731	-18.3731	-18.3731	-18.3731	-3.05579
P00740	-3.75695	-4.53215	-4.05229	-4.31473	-0.853934	-4.56988	-4.21055	-2.97948	-4.12452	-3.89517	-4.54836	-3.8339	-2.49815	-4.79217	-4.49404	-5.12245	-2.45279	-5.03574	-4.35556	-4.5615	-4.75369	-3.6205	-4.19087	-3.21448	-4.8465	-2.74728	-4.41784	-3.80775	-3.85914	-5.48611	-5.34053	-4.01573	-4.07427	-3.77106	-3.85357	-4.52471	-4.42084
P00742	-3.53208	-5.46841	-6.26613	-4.6806	-1.55016	-4.85176	-5.40668	-4.42658	-4.73056	-3.9967	-6.26342	-6.58661	-2.10752	-5.70832	-4.80531	-6.20704	-4.43357	-4.75519	-5.87123	-4.64169	-4.58951	-4.76494	-5.60566	-5.39218	-4.4446	-4.61749	-6.85001	-5.65185	-5.27252	-5.30025	-6.72398	-4.94923	-4.55566	-4.74552	-3.90595	-3.88239	-4.80412
P00746	-3.81071	-3.03865	-4.22629	-3.27266	-3.4241	-2.50475	-4.82559	-1.75382	-1.60591	-4.9367	-4.03905	-3.40414	-3.72298	-5.80196	-6.37111	-4.039	-5.62122	-5.27785	-5.7013	-3.76297	-5.20806	-3.91545	-3.49458	-1.84922	-3.86001	-0.0275621	-5.30203	-2.44663	-1.70482	-4.91516	-4.99972	-3.85274	-6.22274	-0.773031	-4.14505	-3.14439	-2.14965
P00747	1.05252	0.0981598	0.235972	-0.583891	-0.162259	0.422561	-0.346117	-0.553764	-0.600991	0.450591	0.113169	-0.916726	1.71644	-0.455092	-0.187279	-0.630221	-0.0637909	2.30618	-1.1361	-1.39217	-1.11098	0.166523	-0.0402048	1.13351	-1.56161	0.508151	0.174862	0.599438	0.675964	-1.3108	0.188005	-0.439462	0.65457	1.91978	1.19127	0.815665	0.948855
P00748	-3.71376	-3.81996	-5.95923	-6.55718	-2.11294	-4.68584	-4.03064	-4.94894	-3.80768	-5.22717	-5.2269	-4.36749	-4.8737	-3.93377	-3.66338	-5.26206	-5.24064	-4.05921	-3.97165	-5.55841	-6.43023	-5.78597	-4.48784	-5.27282	-5.80885	-4.12639	-4.97805	-4.3647	-3.52566	-5.97946	-5.59286	-4.62378	-2.97851	-3.58152	-5.18135	-4.10067	-5.00917
P00749	0.286919	0.176735	0.217654	-1.82455	-2.70174	-0.692138	-0.0890058	-0.33112	0.4636	-0.267405	-0.173549	0.448194	-2.08683	-2.23916	-2.67956	-1.99574	-5.8062	0.900003	-3.45921	-2.64222	-0.655598	-2.94286	0.34784	0.893952	0.791839	0.327184	3.13088	0.21558	1.43654	-0.029785	-0.243824	1.33855	-2.38868	-2.61343	-0.398784	-1.69183	-3.44778
P00750	-5.67482	-6.81406	-5.89261	-5.60692	-7.00077	-5.78944	-8.74986	-5.39925	-5.40296	-6.07886	-4.57293	-5.64797	-5.22585	-7.27518	-3.99758	-6.28711	-7.6035	-5.30012	-6.226	-7.42387	-7.74814	-6.96852	-5.66912	-4.71327	-5.95289	-4.74639	-5.74071	-5.55382	-4.60666	-6.19163	-4.96452	-5.29178	-18.3731	-18.3731	-5.17314	-13.4921	-13.9343
P00751	0.259349	-2.25428	0.455272	0.29008	1.55965	-0.75139	-2.26774	-1.05761	-0.999473	0.490851	-2.05788	-2.29216	0.610162	-1.33966	-0.327952	-3.16942	0.628619	-1.19746	-0.71256	-1.56868	-2.50594	-2.19775	-1.48724	-0.822542	-0.818456	-1.04844	-1.74563	-0.27832	-0.00386821	-2.90949	0.111444	-1.6956	-0.074193	1.50057	-2.63788	-0.0106221	1.97996
P00813	-18.3731	-18.3731	-18.3731	-8.94956	-18.3731	-6.12639	-18.3731	-6.59053	-18.3731	-18.3731	-18.3731	-18.3731	-18.3731	-18.3731	-18.3731	-18.3731	-18.3731	-18.3731	-18.3731	-18.3731	-18.3731	-18.3731	-18.3731	-18.3731	-18.3731	-18.3731	-18.3731	-18.3731	-7.05689	-18.3731	-7.16894	-9.00985	-18.3731	-18.3731	-18.3731	-18.3731	-18.3731
P00915	-0.577792	-5.01992	-3.50524	-1.23383	0.365016	-4.06072	-2.67207	-1.83951	-5.15168	-0.637013	-1.55473	-2.45427	-2.14237	-4.82017	-3.92587	-6.19298	-3.61459	-2.30038	-2.81993	0.23162	-3.32193	0.18913	-4.45006	-2.86968	-4.37358	-4.26884	-3.63183	-3.91682	-4.33882	-4.4747	-3.70347	-5.18393	1.0685	-0.574877	1.44799	-1.04678	0.0731446
P00918	-1.61816	-2.599	-1.37597	-1.41459	-3.24475	-2.017	-2.75637	-1.64543	-1.28779	-1.38552	-1.69412	-0.466397	-1.75231	-2.86334	-2.77452	-3.48492	-5.0305	-1.96284	-3.2329	-3.949	-3.93492	-4.08928	-2.08925	-1.86883	-2.03534	-2.85421	-3.19344	-2.16648	-2.69854	-1.17235	-2.64408	-1.52325	-2.99055	-3.81362	-3.89993	-1.81383	-2.76225
P00966	0.0920851	-0.731825	-0.557902	-0.824468	-2.93738	-1.31192	-1.51536	-0.993851	1.96111	0.213005	-0.0303666	-0.134764	-0.613848	-2.24426	-2.67106	-2.68673	-2.83742	-1.51394	-3.22696	-4.00924	-3.36099	-2.34221	0.432276	0.192816	-1.83625	-0.286095	-0.723673	-1.26335	0.100998	-0.349456	-1.09641	0.475955	-2.58573	-2.71517	-2.50772	-1.35918	-3.58928
P00995	-2.91689	-0.374433	0.456038	-0.308952	2.47164	0.586326	-1.85706	-1.09284	-0.872265	-1.81144	-1.9783	-2.57339	1.91229	0.506148	-1.56222	-2.07145	-1.6707	-2.35254	-2.5138	-1.57739	-0.272922	-4.28719	-1.9755	-1.1738	-0.710904	-1.18379	-3.67535	-4.08043	0.234233	-1.24041	-3.02404	-1.59393	-1.16027	-0.767989	0.201989	-2.58244	0.0244504
P01008	0.483354	-1.4758	-1.91141	-2.37861	0.462214	-0.511488	-1.23042	-0.188315	-1.40544	-0.0279757	-1.81635	-0.965262	0.733904	-1.0448	-1.23426	-1.52181	-1.19853	0.960474	-2.32181	1.14226	-2.66514	0.0376537	-1.81205	-1.01614	-2.22672	-1.51405	-0.456275	-1.22173	-0.551001	-1.78268	-1.3223	-1.49828	0.0544276	1.17352	0.271218	1.24844	-0.074212
P01009	1.99261	0.0799698	1.14063	1.44821	2.98812	1.24188	2.31611	1.18962	1.1492	1.97989	1.33295	1.84325	2.39208	0.359812	1.49247	0.67373	-2.08197	1.49494	-0.351793	1.81308	0.360901	1.83613	-0.516187	0.537807	-0.328175	-0.277905	0.539107	0.549096	0.990208	-0.16198	-0.189321	0.534402	1.0613	1.54526	2.02795	1.43168	2.65453
P01011	3.78963	1.69962	2.66067	1.45863	2.45187	2.62408	2.91758	1.85642	1.09174	3.35213	2.84287	1.68577	3.42559	1.70536	2.44659	2.21086	1.45869	3.34954	2.36654	3.78472	0.316127	4.22667	1.56577	2.35602	-0.275631	2.49232	1.57169	2.18348	1.83678	-0.214112	0.904423	-0.108318	3.36476	1.4468	4.13211	4.6535	3.61417
P01019	-1.01419	-0.902462	-0.737598	-0.627079	0.236685	-1.85922	-1.01355	-0.601054	-2.06969	-1.07448	-1.59553	-0.836655	1.11068	-0.938931	-2.43327	-1.44014	0.4244	0.0384738	-0.393629	1.24187	-1.69466	0.632054	-1.2981	-0.149529	-2.45153	-1.96621	-3.50795	-1.19193	-1.17572	-1.79756	-1.47053	-1.94522	0.373362	-2.05746	0.534345	0.897916	0.494114
P01023	-0.407051	-3.96922	-2.58945	-5.05247	0.735117	-3.11655	-3.28048	-1.96052	-2.7093	-1.6466	-4.10891	-4.58695	-3.34314	-4.1621	-1.73282	-5.34322	-6.07632	-3.61843	-6.69059	-4.4863	-4.82974	-3.26195	-5.83814	-4.31502	-5.99312	-4.59983	-2.05823	-2.66569	-1.76492	-4.52523	-2.95296	-6.16102	-4.35751	-1.32834	-4.66578	-3.68408	1.63225
P01024	2.20933	-0.916515	-0.308093	-0.630058	2.95828	-0.425374	-0.820135	1.79218	0.835461	1.98237	-0.712569	-0.422557	0.972482	-1.71218	-0.657546	-1.95911	-3.22264	0.0638801	-2.35917	-1.28953	-2.44266	-0.541645	-0.765756	0.642168	-1.58723	-0.0482965	0.560124	0.274874	1.46553	-1.41624	-0.111336	0.354003	1.20655	-1.70863	-0.514612	-1.64262	-1.45862
P01031	-4.03503	-5.80273	-5.67178	-6.55134	-5.20701	-6.25981	-6.35911	-4.63217	-5.40992	-4.26099	-5.67607	-5.50575	-5.67406	-8.94535	-5.96847	-7.0779	-6.38262	-5.12584	-7.10127	-7.44104	-7.09937	-5.8359	-6.18784	-5.10215	-5.95999	-5.74303	-5.06091	-5.39312	-4.31554	-6.00463	-6.17875	-6.22242	-6.26207	-3.54322	-5.29486	-5.30937	-4.74359
P01033	-4.42742	-3.12582	-3.40593	-3.09185	-3.00046	-3.84359	-3.99121	-2.36617	-3.57071	-4.87694	-1.45405	-3.81766	-3.79909	-3.5187	-6.79859	-2.70233	-2.7219	-4.95731	-1.42336	-4.62905	-3.80895	-1.1646	-2.28583	-2.48312	-2.17184	-1.86526	-4.74827	-2.46849	-1.11709	-4.17956	-5.12988	-1.64561	-3.74883	-2.8422	-3.69068	-5.01049	-3.28185
P01034	-0.126648	1.23402	0.0365793	-0.0669707	2.11189	-0.201249	0.0439495	0.365051	0.690708	-1.5895	-0.23725	1.9462	0.0665917	1.28107	-0.827847	1.54484	1.10777	-1.5901	0.59267	-0.434083	1.35439	-0.252283	0.84413	0.588591	0.960353	-0.547801	0.465001	-1.15128	0.514822	-0.120794	-1.30478	1.56737	0.815785	1.63402	-0.227278	-1.45173	-1.58543
P01036	-2.43852	-1.97567	-1.70537	-3.74136	-0.453011	-1.3759	-1.27826	-5.78519	-2.74371	-1.89138	-4.04077	-3.61308	-2.96797	-4.04438	-5.42027	-2.1769	-0.498192	-0.339091	-1.99059	-0.459593	-1.95404	-2.94978	-2.2365	1.1171	-2.46952	-0.063477	-0.0126622	-1.95299	0.428061	-3.51324	-2.76587	-2.599	0.403538	-3.84164	-0.952022	-0.729627	-1.7685
P01037	-4.82258	-5.86605	-18.3731	-18.3731	-3.5283	-18.3731	-18.3731	-18.3731	-18.3731	-5.73608	-5.27829	-18.3731	-5.22445	-18.3731	-5.74745	-18.3731	-18.3731	-18.3731	-18.3731	-18.3731	-18.3731	-18.3731	-18.3731	-18.3731	-18.3731	-4.46315	-18.3731	-1.57651	-18.3731	-18.3731	-18.3731	-18.3731	-18.3731	-2.29852	-18.3731	-18.3731	-3.46969
P01040	1.10817	0.250318	0.0565451	-2.21632	-2.6671	1.24814	0.309551	0.585584	-0.050713	1.09055	-1.55372	0.0210551	-3.70948	-1.30647	0.877348	-0.469582	-3.87737	-1.28009	-2.86897	-2.0976	-1.49627	-2.56959	-3.56461	-2.76433	-1.43223	-1.31468	-0.663651	-1.70709	-1.61856	0.562026	-0.584926	-2.47056	-3.77314	-0.904477	0.708814	0.674667	-2.32167
P01042	2.1138	3.01162	2.40544	1.95475	1.63827	3.22768	3.08488	2.26659	3.10535	2.01384	2.58375	3.75792	1.33725	4.16302	2.84428	3.55307	2.97678	2.90681	3.25375	1.79787	3.23581	2.52312	2.78859	2.53059	3.63333	2.97719	3.21631	3.06249	3.74524	3.94255	2.18515	3.88473	2.04052	1.61676	2.81979	3.16321	0.858941
P01111	-3.32683	-3.54546	-3.1515	-3.29821	-3.66865	-2.75046	-3.60978	-2.50949	-2.44758	-2.39013	-2.88915	-2.83036	-3.53446	-4.39513	-4.26068	-2.99501	-4.76488	-4.03402	-4.83093	-6.66671	-4.69121	-4.78878	-3.68293	-3.39335	-3.08252	-2.48916	-3.24043	-3.82196	-2.6278	-2.64504	-2.80218	-2.33306	-4.32035	-4.36432	-3.90936	-3.38751	-4.94243
P01112	-4.76092	-5.35982	-4.99459	-5.82946	-6.43054	-4.58296	-5.35006	-5.11003	-4.79948	-4.65705	-5.17988	-4.17509	-4.93959	-6.24768	-6.00445	-4.83692	-7.08595	-5.60576	-6.36141	-6.90632	-6.3208	-7.45447	-5.0522	-4.85348	-5.52804	-4.84842	-4.6862	-4.51999	-3.94959	-4.07198	-3.80909	-3.83971	-18.3731	-18.3731	-18.3731	-4.89162	-18.3731
P01116	-5.86833	-4.78396	-4.63238	-5.61142	-6.59964	-4.05163	-5.52827	-5.46424	-4.87151	-4.91636	-5.19751	-5.39063	-5.23579	-5.80905	-6.9839	-6.30328	-7.78998	-5.38799	-7.06544	-7.61034	-7.96913	-7.60069	-6.07581	-5.52093	-5.99947	-5.20065	-5.06168	-5.17715	-5.1811	-5.67392	-4.74477	-4.99862	-5.91891	-6.16805	-5.83729	-5.36187	-5.30369
P01127	-4.15474	-4.2476	-4.21312	-5.62662	-2.02424	-2.62517	-3.55984	-4.6252	-2.47882	-4.62385	-5.06026	-4.17894	-5.13975	-0.0121546	-1.29261	-3.70981	-1.42181	-2.66881	-3.64395	-4.11387	-2.34617	-3.31711	-3.20717	-1.24476	-1.12396	-0.785672	0.466212	-0.505587	-1.50759	-1.23251	-2.69347	-1.26539	-2.20899	-2.81041	-4.56615	-2.83179	-4.29657
P01130	-4.21529	-2.90038	-5.69577	-4.19071	-5.64102	-4.42969	-4.79829	-4.37731	-3.90833	-7.42659	-3.88899	-3.78742	-6.43798	-2.13756	-2.74476	-3.15049	-1.90501	-7.3842	-2.27812	-4.48152	-0.422246	-3.41475	-1.95039	-2.52226	-2.54347	-2.8709	-2.29883	-4.31083	-3.30716	-1.93731	-4.62135	-2.03884	-3.12807	-4.78033	-3.84568	-6.20024	-4.78921
P01133	1.74088	2.05982	1.83551	-0.220451	-1.72708	1.94457	1.24408	1.47494	3.32079	3.00736	2.42944	3.07478	0.521251	3.12728	1.39856	2.71236	1.07697	1.42842	1.09997	0.398776	2.21494	-0.4468	2.71273	2.32319	2.7918	3.15134	3.94173	3.6209	3.70047	2.71533	2.10147	3.84395	1.04889	-2.43579	1.91433	2.32384	0.196593
P01137	-18.3731	-6.31029	-18.3731	-8.08729	-18.3731	-7.88789	-18.3731	-7.68671	-18.3731	-6.12641	-7.10592	-5.14932	-18.3731	-18.3731	-18.3731	-6.17738	-18.3731	-18.3731	-18.3731	-6.52421	-5.48991	-6.63314	-5.99715	-5.43807	-6.2395	-9.81359	-5.66964	-8.77766	-7.08722	-6.18616	-6.07473	-5.44473	-18.3731	-18.3731	-18.3731	-18.3731	-18.3731
P01178	-4.92538	-5.3725	-4.40859	-5.66305	-1.02022	-4.40916	-5.93309	-4.9386	-4.7533	-4.90248	-6.44337	-5.45463	-3.80277	-4.92016	-4.68139	-4.18429	-3.32567	-4.66367	-4.95608	-5.11483	-5.12108	-4.97235	-5.99877	-5.96205	-4.94313	-5.74592	-5.65148	-5.83167	-6.33628	-6.13841	-7.79194	-4.49186	-1.81916	-3.03795	-6.30259	-4.01289	-3.30693
P01185	-18.3731	-18.3731	-18.3731	-18.3731	-18.3731	-18.3731	-18.3731	-18.3731	-18.3731	-18.3731	-18.3731	-18.3731	-18.3731	-18.3731	-18.3731	-18.3731	-5.00043	-18.3731	-18.3731	-18.3731	-18.3731	-18.3731	-7.88802	-18.3731	-18.3731	-18.3731	-18.3731	-18.3731	-18.3731	-18.3731	-18.3731	-8.7066	-18.3731	-18.3731	-18.3731	-18.3731	-18.3731
P01189	-18.3731	-5.23984	-18.3731	-18.3731	-18.3731	-7.49335	-6.6108	-18.3731	-18.3731	-18.3731	-18.3731	-18.3731	-18.3731	-18.3731	-1.72455	-5.6958	-18.3731	-18.3731	-5.36669	-18.3731	-5.06163	-18.3731	-8.35009	-18.3731	-8.187	-18.3731	-18.3731	-18.3731	-4.72599	-18.3731	-18.3731	-18.3731	-18.3731	-4.01352	-18.3731	-18.3731	-18.3731
P01210	-18.3731	-18.3731	-18.3731	-18.3731	-5.89396	-18.3731	-18.3731	-18.3731	-18.3731	-18.3731	-18.3731	-18.3731	-6.98172	-6.6964	-7.2397	-6.29236	-7.44628	-8.4432	-6.88421	-6.54711	-4.06976	-6.90048	-18.3731	-18.3731	-18.3731	-8.28462	-18.3731	-18.3731	-5.45667	-18.3731	-18.3731	-18.3731	-8.2914	-18.3731	-18.3731	-7.7529	-18.3731
P01215	-6.29547	-2.02789	-3.87393	-4.34912	-5.4973	-4.991	-3.40746	-4.47923	-3.60748	-3.89528	-5.40271	-2.66308	-4.29834	-3.67558	-3.62001	-5.89703	-3.21834	-5.8032	-3.75736	-2.61151	-1.01532	-4.74653	-5.24423	-7.10872	-4.07291	-4.68591	-4.58831	-4.77166	-4.60755	-2.97413	-7.12725	-4.70961	-6.60251	-5.94454	-5.30502	-4.69431	-5.58196
P01225	-4.89414	-4.21959	-7.82728	-4.74181	-6.7715	-4.30613	-3.23262	-6.59675	-4.37862	-6.79875	-5.53178	-4.64798	-6.5694	-5.32143	-3.13263	-3.15198	-4.82425	-3.86987	-3.4586	-3.89492	-1.44893	-5.96469	-5.15632	-4.83793	-5.53884	-4.54328	-3.86575	-4.90735	-4.45239	-5.08196	-5.40372	-6.31066	-3.61096	-5.90156	-5.85638	-5.09538	-5.53898
P01229	-2.34801	-1.53302	-3.27443	-4.01821	-2.79436	-1.79923	-3.1685	-3.6883	-2.4156	-3.67254	-3.27764	-3.64807	-3.61279	-5.12131	-6.8093	-4.38398	-4.36264	-2.12004	-3.4818	-4.18213	-1.39354	-5.006	-4.94944	-3.39501	-5.42379	-6.08219	-3.97297	-3.14351	-3.27373	-4.41893	-2.84853	-4.93793	-1.71758	-3.77659	-3.80178	-2.97041	-3.41401
P01236	-5.78101	-8.41096	-7.29528	-8.70745	-8.76526	-7.55394	-7.56928	-6.44696	-6.71923	-7.06681	-8.30563	-7.56146	-8.15984	-8.08991	-18.3731	-18.3731	-18.3731	-18.3731	-18.3731	-18.3731	-18.3731	-18.3731	-9.9106	-6.46073	-7.57521	-4.26169	-6.11993	-5.09341	-6.13916	-6.56729	-6.01791	-6.81248	-18.3731	-4.89871	-18.3731	-18.3731	-7.15417
P01258	-6.38826	-6.91176	-6.64972	-7.43165	-8.11971	-6.96712	-7.60098	-6.7072	-6.39215	-6.78502	-6.77711	-6.27204	-7.04562	-5.76503	-5.9559	-5.74002	-6.49993	-6.68466	-7.34777	-6.27914	-5.08125	-8.39364	-5.93639	-7.10378	-5.41821	-5.66904	-6.54749	-5.64473	-4.11698	-5.51296	-6.69773	-7.14526	-7.36627	-7.39999	-6.1339	-6.59381	-7.03741
P01266	-6.17197	-5.96997	-5.50236	-5.93816	-7.207	-3.34419	-6.05123	-5.79449	-5.6092	-6.01861	-5.86441	-6.0032	-6.16142	-3.89089	-18.3731	-5.14493	-18.3731	-18.3731	-18.3731	-18.3731	-18.3731	-18.3731	-4.42027	-6.43402	-4.72795	-4.16742	-4.06983	-4.25317	-4.08906	-4.56305	-5.08816	-4.02539	-4.01493	-18.3731	-18.3731	-4.99843	-18.3731
P01303	-18.3731	-18.3731	-5.36987	-18.3731	-4.63558	-18.3731	-18.3731	-18.3731	-5.94293	-18.3731	-18.3731	-18.3731	-18.3731	-18.3731	-3.48121	-18.3731	-4.1748	-18.3731	-18.3731	-18.3731	-5.75685	-18.3731	-5.28121	-5.27098	-5.54249	-4.81643	-4.99559	-4.71829	-4.77696	-5.25095	-5.16282	-5.13099	-4.37481	-18.3731	-18.3731	-18.3731	-18.3731
P01344	-0.18714	-3.14942	-1.81635	-3.53753	1.02356	1.03025	-1.18493	-2.58287	-1.73011	-1.84754	-3.49747	-4.6309	-1.19062	-1.09685	-1.47895	-2.83687	-0.678357	-1.21551	-3.70981	-3.99609	-5.14642	-3.83366	-2.39144	-0.494837	-3.7206	2.7706	0.485612	0.921653	1.23523	-4.18923	0.713013	-3.58353	-0.0240087	3.55434	-2.87606	-0.981429	-3.7841
P01589	-18.3731	-10.2297	-8.12128	-9.1461	-18.3731	-7.02025	-18.3731	-18.3731	-18.3731	-18.3731	-18.3731	-18.3731	-10.4211	-5.23471	-4.84111	-8.85136	-7.19572	-5.34283	-5.82537	-6.64339	-6.05787	-6.45194	-8.45263	-8.44647	-8.14742	-6.49327	-7.25971	-6.25365	-6.79754	-7.74422	-7.6561	-7.62426	-6.83055	-6.30992	-7.20486	-7.4888	-7.04937
P01591	-0.94689	1.12536	0.189117	1.45903	0.381641	-0.531482	0.672496	0.360157	0.836765	0.156261	1.18837	1.87819	0.167861	-0.257729	-0.153291	0.986594	-3.0071	-0.190842	1.47192	0.342485	1.52949	0.569897	0.781983	0.794781	0.354402	-0.66734	0.469469	-0.00640814	-0.156142	0.873327	-1.04939	1.16714	-0.193128	0.00295595	0.313649	-0.473463	-0.19431
P01593	0.510537	1.75888	1.17167	2.17262	2.89077	0.848383	2.52101	-0.429724	-1.08406	0.452854	0.456742	-1.06624	2.38844	2.34604	1.72127	3.00275	1.48259	2.0537	1.84082	2.47216	3.55361	4.52788	1.36472	2.33246	-0.537287	0.593103	-0.894099	-0.0858208	1.60334	-1.44372	1.83791	-0.842998	2.85311	-1.81112	2.30074	-0.227705	-0.264297
P01594	0.510537	1.75888	1.17167	2.17262	2.89077	0.848383	2.52101	-0.429724	-1.08406	0.452854	0.456742	-1.06624	2.38844	2.34604	1.72127	3.00275	1.48259	2.0537	1.84082	2.47216	3.55361	4.52788	1.36472	2.33246	-0.537287	0.593103	-0.894099	-0.0858208	1.60334	-1.44372	1.83791	-0.842998	2.85311	-1.81112	2.30074	-0.227705	-0.264297
P01599	-3.1234	-5.83593	-3.95349	-5.20179	-6.1417	-4.63336	-4.14111	-5.29268	-4.51973	-3.98074	-4.92462	-4.73268	-3.5456	-4.22557	-5.69371	-3.56606	-1.98156	-2.06828	-3.97489	-2.74297	-3.46133	-4.74521	-5.42218	-3.56045	-7.45022	-5.16933	-5.33547	-4.71328	-3.57196	-6.0344	-3.77866	-6.89097	-3.12807	-18.3731	-18.3731	-4.06424	-4.50785
P01601	-18.3731	-3.66434	-5.84057	-18.3731	-18.3731	-4.02794	-18.3731	-18.3731	-18.3731	-18.3731	-18.3731	-18.3731	-3.84609	-1.37256	-3.26688	-3.79696	-4.43595	-3.20451	-2.89876	-4.08647	-3.34902	-3.55784	-18.3731	-4.98259	-5.59913	-2.30293	-18.3731	-18.3731	-4.96286	-18.3731	-18.3731	-18.3731	-2.83947	-18.3731	-18.3731	-18.3731	-18.3731
P01619	0.470368	2.56051	2.14543	1.77898	2.72245	1.45686	0.698836	0.848338	-0.201657	1.36446	2.31191	1.35713	2.39898	2.35719	1.54573	2.12368	2.00456	2.51823	3.33957	3.27634	2.88292	2.25904	2.12438	1.8185	1.43821	1.16554	0.399201	0.487943	0.569563	-0.205682	-0.200369	0.439469	1.88156	-2.90185	0.722098	1.94717	-0.822592
P01624	-4.12808	-0.572448	-0.933217	0.555683	-2.90048	-1.26958	-4.86121	-4.61935	-5.88761	-3.74492	-0.969972	-2.58583	-0.944881	-0.605395	-1.57757	-0.323919	0.951662	-2.02074	1.97583	0.551168	2.65628	0.53606	0.948861	-1.8511	-2.6978	-4.10843	-3.67429	-3.27062	-4.95892	-0.981497	-3.89266	-3.82438	-0.701712	-2.44403	-1.91505	-3.16455	-4.70516
P01700	-1.71803	-1.02922	-0.180974	-1.98987	1.42705	-1.54988	-1.62366	-1.1954	-0.72013	-0.814842	-0.54919	-0.911101	0.71066	-1.33587	-2.43709	-1.40417	-2.85202	0.702124	0.173278	0.63833	1.00061	0.272375	-2.25305	-2.88589	-2.08473	-3.27595	-3.41323	-1.34815	-3.34429	-2.05428	-2.38626	-3.0651	-2.33688	-1.03286	-1.02577	0.275124	-2.8002
P01701	-0.780831	-0.0408081	1.01777	1.53348	2.60417	0.354008	-0.373854	-0.579167	-1.55289	0.337842	-1.49986	-1.1038	0.21649	-1.15056	-1.86982	-0.601332	-0.878181	0.887214	-0.283787	-0.758527	-2.81007	-0.453932	-0.909277	-0.54702	-2.08276	-0.95202	-0.649367	-0.415174	-0.620087	-3.02317	-0.963753	-2.05674	0.373306	-0.570792	-0.0539857	-0.169104	1.38754
P01703	-1.5235	-0.706025	1.29597	-1.25292	1.28775	-2.10145	-3.28458	-3.3278	-2.57123	-1.84628	-1.46976	-3.23356	2.06483	-2.46105	-1.71682	-3.52695	-3.54441	-1.20756	0.436455	-0.133673	0.0974453	1.7506	-0.84039	-3.42744	-3.11263	-2.0796	-3.52691	-2.98515	-2.69964	-4.26739	-3.51113	-4.6407	0.0682993	2.13717	1.03279	-1.12827	-1.72991
P01704	-4.05406	-2.13979	-4.14774	-2.93571	-1.94416	-2.83964	-3.95669	-2.01456	-3.44063	-1.87117	-3.40083	-3.35627	-2.88427	-2.73505	-3.51851	-3.98712	-2.1782	-4.96333	-4.0747	-1.25608	-2.20868	-1.13612	-3.98273	-3.33913	-3.49394	-1.4893	-4.07806	-3.8604	-4.20135	-4.22359	-3.28853	-4.19676	0.423707	-3.64761	-3.366	-3.26366	-3.45291
P01705	-4.0703	-3.67835	-4.10375	-4.80797	0.173175	-4.28471	-4.44699	-4.08352	-3.89823	-3.34703	-5.84292	-4.2185	-4.7341	-4.84249	-3.1593	-2.84213	-4.15852	-5.24217	-3.30451	-2.94386	-3.51362	-3.01482	-4.59672	-5.21984	-18.3731	-18.3731	-18.3731	-18.3731	-5.76206	-6.23605	-5.26362	-18.3731	-3.31797	-18.3731	-18.3731	-3.69657	-18.3731
P01706	-5.43707	-3.87466	-1.34764	-1.127	-0.420513	-1.53602	-4.2062	-4.50703	-3.49251	-5.27812	-2.51183	-2.67931	-2.85095	-5.9191	-2.81918	-2.86284	-3.53001	-3.82069	-1.68155	-2.63245	-1.93911	-5.34942	-5.8066	-5.59929	-3.7499	-5.54746	-5.84227	-5.62694	-6.71546	-6.63518	-5.85496	-4.10425	-5.79804	-4.39484	-3.26752	-4.33116	-2.81682
P01709	-3.49233	-2.83021	-2.74027	-1.89545	-2.09982	-3.28204	-3.53909	-2.7276	-2.88271	-2.74018	-3.17883	-4.60676	-3.80466	-2.6434	-2.73833	-2.28967	-3.77934	-2.3947	-0.106328	-1.08932	-1.17248	-1.19648	-4.23505	-3.94661	-5.20211	-2.4623	-3.93327	-4.61781	-4.99312	-4.28022	-5.02217	-4.54333	-1.7072	-3.86288	-3.12418	-1.78746	-3.69692
P01714	0.468841	-0.0108645	0.730461	1.41045	2.47509	0.964319	-0.152472	-0.58556	-0.304322	0.501665	-0.576255	-1.59486	1.75992	-0.874747	-1.77719	-0.346672	-0.154714	1.68801	-0.594626	1.06073	-1.03638	0.724046	-0.694707	0.523404	-1.39591	-1.72155	-0.328004	-0.480108	-0.891477	-3.69424	-1.38638	-1.66243	1.85689	0.274019	0.821808	0.368832	2.00071
P01715	-4.13482	-5.23943	-3.20462	-3.99849	-1.9845	-3.28832	-5.62687	-5.82023	-5.80542	-5.17397	-3.42724	-5.83165	-4.28355	-5.466	-5.8028	-4.76572	-6.34557	-4.37922	-6.19606	-4.1214	-4.97364	-4.83128	-18.3731	-5.78418	-18.3731	-5.74078	-6.84947	-18.3731	-6.86871	-18.3731	-18.3731	-18.3731	-4.35204	-4.91342	-4.86774	-4.50628	-3.69746
P01717	-1.306	-2.91796	-2.03028	0.200568	0.497888	-2.14043	-2.4608	-2.32825	-3.00167	-1.69459	-1.21214	-5.26961	-0.147536	-4.29658	0.0526454	-2.65653	-2.62011	-0.0665107	-2.90844	-0.391283	-3.20715	-0.337165	-4.10403	-3.0923	-4.91677	-2.6797	-3.33273	-2.64558	-5.48664	-4.45247	-3.41523	-5.00721	-0.713668	1.52596	1.08381	-0.0493111	1.74224
P01718	-3.07908	-5.52833	-4.61828	-3.39838	-4.66695	-4.87694	-5.4722	-5.52443	-4.43866	-5.6422	-6.34531	-4.88446	-2.66007	-5.73659	-4.83626	-5.48161	-5.6265	-4.91024	-4.74532	-3.20129	-5.31479	-4.73742	-5.63021	-4.6352	-5.97581	-5.17699	-4.26252	-5.26274	-5.60089	-5.57262	-5.30859	-5.74602	-5.14191	0.356479	-5.3359	-6.8347	-5.29127
P01721	-4.13183	-5.16553	-2.91874	-4.09604	0.706057	-2.02264	-4.10065	-5.10808	-5.2764	-1.86616	-3.65232	-5.87191	-1.7534	-5.07255	-3.26467	-4.23978	-6.84163	-1.74327	-3.92379	-2.45398	-4.20258	-1.5703	-3.25975	-4.42912	-4.61239	-3.60241	-3.96342	-3.03824	-5.31358	-6.62912	-3.33036	-4.08923	-2.33733	-1.20898	-1.2162	0.246444	-0.401439
P01742	-18.3731	-18.3731	-18.3731	-18.3731	-18.3731	-18.3731	-18.3731	-18.3731	-18.3731	-18.3731	-4.40452	-18.3731	-18.3731	-4.16057	-18.3731	-18.3731	-18.3731	-18.3731	-18.3731	-3.18945	-3.70985	-18.3731	-18.3731	-18.3731	-18.3731	-18.3731	-18.3731	-18.3731	-18.3731	-18.3731	-18.3731	-18.3731	-4.98303	-18.3731	-18.3731	-18.3731	-18.3731
P01743	-4.5881	-4.77679	-5.60562	-5.32576	-6.01383	-4.8025	-4.81784	-4.31062	-4.51942	-3.71848	-3.85983	-5.92824	-4.96825	-18.3731	-18.3731	-4.07322	-18.3731	-3.37945	-18.3731	-18.3731	-18.3731	-18.3731	-5.90058	-18.3731	-18.3731	-18.3731	-18.3731	-18.3731	-3.37124	-18.3731	-18.3731	-18.3731	-18.3731	-18.3731	-18.3731	-18.3731	-18.3731
P01766	-3.37993	-4.08552	-2.50548	-3.153	-2.65302	-3.59434	-3.60968	-3.39315	-3.20786	-3.35703	-3.46307	-4.12728	-3.94385	-3.7061	-3.1198	-2.96329	-4.00395	-4.38888	-1.50813	-2.64461	-2.12867	-3.53581	-2.10982	-4.93833	-3.96587	-3.7693	-3.6717	-4.72557	-3.69094	-4.16493	-4.29709	-3.68223	-2.06882	-2.83914	-1.40245	-4.35711	-2.19256
P01768	-0.946048	-1.65034	-0.618808	-1.46554	0.629771	-1.18153	-0.969487	-0.0726859	-1.92411	-0.731808	-0.811035	-1.30062	-1.62734	-0.0854772	-0.44404	-1.98565	-2.0757	-0.236561	-0.824257	-0.81353	0.29684	0.183114	-2.04071	-1.56425	-2.22335	-1.52698	-0.965596	-1.87695	-0.610185	-1.58424	-0.9156	-2.4833	-1.34531	-0.501966	0.557059	-1.27098	-2.81605
P0DP03	-0.946048	-1.65034	-0.618808	-1.46554	0.629771	-1.18153	-0.969487	-0.0726859	-1.92411	-0.731808	-0.811035	-1.30062	-1.62734	-0.0854772	-0.44404	-1.98565	-2.0757	-0.236561	-0.824257	-0.81353	0.29684	0.183114	-2.04071	-1.56425	-2.22335	-1.52698	-0.965596	-1.87695	-0.610185	-1.58424	-0.9156	-2.4833	-1.34531	-0.501966	0.557059	-1.27098	-2.81605
P01780	0.277196	0.878804	1.68657	1.67003	2.08651	1.12098	0.129433	0.230407	0.146526	1.15382	2.21737	0.561027	1.69173	0.466605	-0.735689	1.16492	-0.585516	2.25493	1.26705	1.25303	1.52346	2.03132	0.935874	0.0672894	-0.546557	-0.544194	-0.357286	-2.33302	-1.33396	-0.475995	-1.28983	0.535288	1.00808	0.0651706	1.89236	0.155958	-2.57672
P01817	-18.3731	-18.3731	-7.20243	-18.3731	-8.06454	-18.3731	-18.3731	-18.3731	-18.3731	-18.3731	-18.3731	-10.4093	-18.3731	-18.3731	-18.3731	-18.3731	-18.3731	-18.3731	-18.3731	-8.53652	-18.3731	-18.3731	-18.3731	-18.3731	-18.3731	-18.3731	-18.3731	-18.3731	-18.3731	-18.3731	-18.3731	-18.3731	-18.3731	-2.93353	-18.3731	-18.3731	-18.3731
P01833	1.46374	2.65314	2.83077	2.17378	2.67155	2.81149	1.95552	2.56692	2.55317	2.19852	2.73921	2.76265	2.09194	2.9487	2.28991	2.37284	1.88953	2.02923	2.92752	1.8611	2.84073	1.90135	2.22073	2.57684	2.52268	1.85928	3.30815	2.25582	2.56468	1.82845	2.12027	3.08365	1.55914	3.45458	2.83636	2.72153	3.70974
P01834	1.78702	4.38046	3.8361	3.89658	3.4166	2.33526	2.53251	2.80904	1.46507	2.64414	3.05774	4.10485	4.32373	4.29821	3.11533	4.86466	4.74776	3.46644	4.80293	4.3924	4.72212	4.20467	4.86024	4.34833	4.36725	4.17677	2.46635	3.84354	3.26174	3.67279	3.33141	3.21928	2.51222	1.35624	3.25634	3.97195	2.76447
P01859	3.97996	3.58908	3.67636	3.31768	4.95391	3.23044	3.53257	3.88266	3.37974	3.93047	4.10544	3.05691	4.36246	3.83942	2.59596	3.07908	3.56317	4.34794	3.48128	4.74267	4.3517	4.41902	3.60682	4.20765	2.75997	3.68228	3.41773	4.44553	3.67155	2.74552	3.81417	3.97332	3.85506	4.8952	4.09953	4.14832	4.53641
P01860	2.25138	2.16768	-1.16423	-1.61988	2.70646	0.744934	1.52522	0.624107	1.26579	0.412604	-0.549016	0.0415411	0.172006	1.29054	-2.37581	0.566342	-0.538843	1.49053	-1.25194	0.0159634	0.340073	-0.0858924	-0.4666	0.795373	0.846473	0.372972	-1.52519	0.864383	1.47387	0.292233	-2.29202	-0.757992	0.366492	3.88942	-0.721209	1.09555	1.1854
P01861	1.18091	-0.193011	-0.167381	-0.14575	2.27805	-1.16533	-1.5593	-0.609883	-1.522	-1.67993	0.304872	-4.5342	2.05796	-0.147643	-1.5918	-1.09389	0.537456	1.37614	-1.41507	1.15862	-0.24082	0.188206	0.24474	0.237568	-2.69137	-0.0734793	-1.65924	0.66187	0.326028	-1.02088	-3.06999	-3.09664	1.89218	0.450522	-3.95336	-1.40399	-0.845788
P01871	-0.663804	-1.46345	-0.999218	-1.15294	-0.689104	-0.463795	-1.04026	-1.44055	-1.11365	-0.835291	-1.02288	-2.84515	-1.88051	-1.12977	-1.06094	-1.7374	-3.31324	-0.399764	-2.0617	-2.07663	-2.07895	-1.77718	-2.03992	-2.03418	-3.457	-1.49995	-0.648065	-0.531692	-2.0547	-4.7351	-0.636046	-2.30665	-1.23268	-2.11057	-0.193914	-0.967723	-0.57763
P01876	1.03997	2.70117	1.73112	2.49533	3.12842	0.342837	2.43727	2.00595	2.10592	1.92144	2.35034	3.01523	2.07629	1.98041	0.177997	1.79506	-2.16069	2.10271	2.89591	2.73328	2.96404	2.83184	1.35627	0.895822	2.27821	1.20323	1.96639	1.32877	0.710292	2.11531	-0.718767	2.45512	1.47826	0.805442	2.49195	2.19582	-2.25968
P01891	-18.3731	-18.3731	-18.3731	-18.3731	-18.3731	-18.3731	-18.3731	-18.3731	-18.3731	-18.3731	-18.3731	-18.3731	-18.3731	-18.3731	-18.3731	-18.3731	-18.3731	-18.3731	-18.3731	-18.3731	-18.3731	-18.3731	-18.3731	-18.3731	-18.3731	-6.64778	-18.3731	-18.3731	-18.3731	-18.3731	-18.3731	-18.3731	-18.3731	-18.3731	-18.3731	-18.3731	-18.3731
P01892	-18.3731	-18.3731	-4.96369	-6.9577	-18.3731	-5.00105	-18.3731	-18.3731	-18.3731	-18.3731	-18.3731	-6.44197	-6.16741	-18.3731	-18.3731	-6.27664	-18.3731	-18.3731	-6.20602	-5.15681	-6.23712	-18.3731	-6.50493	-5.44281	-7.05091	-6.72154	-6.28988	-6.33783	-4.93302	-7.5444	-5.30659	-6.52775	-5.34057	-1.96391	-5.54858	-5.06613	-2.85227
P01903	-1.72644	-2.62078	-3.04891	-1.62505	-2.7212	-2.61801	-3.46613	-2.74719	-2.60135	-1.95981	-4.71174	-4.11253	-2.0328	-4.42575	-3.29086	-2.57665	-7.91603	-4.20966	-5.68795	-5.65815	-5.34466	-3.68651	-3.91219	-3.9219	-7.08607	-4.43597	-4.00921	-4.35895	-4.32538	-5.27195	-5.43107	-5.56612	-3.80962	-4.1383	-3.81266	-3.4163	0.555324
P01911	-1.37797	-1.99053	-1.33371	-1.84194	-2.55421	-1.59237	-2.82284	-2.2175	-1.2059	-1.35507	-1.4611	-1.5999	-1.40865	-18.3731	-18.3731	-1.97277	-18.3731	-4.00996	-18.3731	-18.3731	-18.3731	-18.3731	-18.3731	-18.3731	-18.3731	-18.3731	-5.08511	-4.78389	-18.3731	-18.3731	-18.3731	-18.3731	-18.3731	-18.3731	-18.3731	-18.3731	-18.3731
P01920	-18.3731	-18.3731	-5.34937	-18.3731	-18.3731	-18.3731	-18.3731	-7.67809	-18.3731	-18.3731	-18.3731	-18.3731	-18.3731	-18.3731	-4.52017	-18.3731	-18.3731	-18.3731	-5.19008	-18.3731	-18.3731	-18.3731	-5.12897	-4.29149	-4.7121	-4.94159	-4.84399	-5.02734	-4.86323	-5.5822	-5.31767	-5.39772	-6.3682	-18.3731	-18.3731	-18.3731	-18.3731
P02042	-3.45899	-4.55879	-1.91557	-2.69749	0.75999	-2.17423	-1.97014	-0.856242	-3.41798	-1.18348	-5.23099	0.212062	-2.59887	-2.98422	-2.96222	-5.32866	-3.85217	-5.25805	-7.03168	0.154504	-2.23406	-1.75045	-2.4334	-4.98876	-1.4895	-2.37608	-3.62615	-3.80949	-5.34094	-1.22449	-4.42321	-4.13054	-4.57743	-4.55494	-4.52197	-5.09272	-3.61622
P02144	-5.14872	-5.54426	-5.31131	-7.2369	-3.20792	-6.48174	-5.48692	-4.58583	-5.18349	-5.52285	-6.72088	-6.83833	-2.35284	-18.3731	-18.3731	-18.3731	-4.46465	-2.77538	-18.3731	-3.94235	-18.3731	-3.75638	-5.60657	-4.65461	-6.25386	-3.63038	-6.00674	-4.63529	-5.55553	-6.71156	-5.06402	-5.62939	-1.69559	0.445105	-4.04376	-5.87299	-0.328098
P02452	-1.81323	-0.651199	0.0760001	0.511766	-1.64756	-1.03306	-0.216959	-2.07978	-1.74831	-1.19955	-0.515364	-1.28369	-0.479605	-1.03658	-3.03705	0.0324465	-0.62415	-2.23883	-1.68182	-2.59724	-0.856534	-3.82599	-0.0953514	-0.415675	0.399134	-1.8337	-1.76	-2.15066	-1.77472	-1.27233	-1.55593	-0.351369	0.735207	-0.568883	-0.559003	-2.27919	-2.76871
P02458	-2.3438	-1.7162	-0.518916	-1.3886	-1.87322	-0.330724	-2.11971	-3.0023	-0.960523	-2.64418	-1.67985	-3.05515	-0.988655	-2.48784	-1.63571	-2.89984	-1.26996	-2.20632	-2.12351	-3.03818	-2.76932	-3.85342	-1.86288	-1.34643	-1.51008	-1.20259	-2.48731	-2.33446	-2.55805	-2.6148	-2.73689	-1.94565	-1.38418	-4.63557	-2.33376	-3.20531	-2.14945
P02461	-0.22444	-0.444216	1.53649	0.121229	1.00851	0.790633	0.357794	-0.40829	-0.178986	0.468135	-0.136041	-0.613166	0.210469	-0.728967	-3.09651	-0.201854	-0.215188	-1.27308	-2.26792	-2.19611	-1.25969	-3.01295	-1.80415	-0.799589	-0.729843	-1.22832	-1.48394	-0.872909	-2.90244	-2.26413	-1.56297	-1.80234	0.351643	-3.0373	0.510311	-0.184493	-3.31593
P02462	-5.19796	-7.14284	-5.89421	-9.22267	-7.5259	-4.85939	-6.68969	-6.37329	-5.39431	-4.92728	-5.59189	-6.65444	-6.66248	-4.74817	-4.48304	-4.46931	-5.95442	-4.59583	-6.51847	-5.83431	-6.79308	-7.88285	-5.98259	-5.00522	-5.50153	-4.52541	-3.39886	-3.96673	-3.79053	-5.88939	-5.01283	-4.88581	-5.9338	-6.12762	-5.60094	-6.23203	-4.01541
P02511	0.604457	-1.42499	-0.659208	-0.541021	-1.19913	-1.81328	-1.32601	-1.48682	1.3041	0.388395	-1.26225	-0.833976	0.681366	-2.95766	-2.24139	-4.26873	-4.11336	-2.3293	-5.13525	-4.52844	-3.72902	-2.9673	-1.83379	-1.58594	-2.8221	-1.69964	-0.504583	-1.65196	-1.23006	-1.81984	0.114803	-1.36338	-2.06788	-1.70106	-2.19442	-2.8844	-1.1923
P02533	0.933934	0.678154	1.50344	-1.14448	-0.0234604	0.606199	1.80448	2.3746	1.36358	1.5504	1.34886	1.01565	0.883445	-1.02076	-0.707223	-1.22933	-1.36938	1.10255	-0.296958	1.05726	0.926668	0.503763	0.9392	1.05652	1.01876	0.703503	1.2492	-1.33738	-1.04525	2.33105	2.25855	-0.145692	-0.372053	-3.99506	-1.09963	0.752675	-4.35502
P02538	0.913863	-0.216524	1.58278	-1.90075	-0.448214	0.681483	1.33046	2.30138	0.795813	0.663526	0.813654	0.0970694	-0.196395	-1.31026	0.0341401	-1.66893	-1.69705	1.17489	-1.45961	-0.244745	0.143589	-0.494646	0.096452	0.662922	0.978389	1.74646	2.43875	0.579586	-0.559191	2.17725	3.44124	-0.0312812	-0.595412	-3.95375	-2.4097	0.218021	-1.2169
P02545	-2.36282	-4.42851	-3.09064	-4.83384	-5.60795	-4.92762	-3.97354	-2.55373	-3.15932	-3.23592	-4.00812	-4.65035	-3.75732	-4.46721	-3.02344	-5.8504	-4.30036	-3.68099	-4.48848	-4.85497	-6.01707	-3.59001	-3.82179	-3.59824	-4.23994	-2.76857	-1.73623	-3.80679	-2.20948	-2.6944	-1.14402	-3.71567	-4.47813	-1.73563	-4.15927	-3.68176	-4.08951
P02549	-6.5263	-6.31772	-4.71332	-6.86669	-4.91637	-6.34343	-6.35877	-6.14225	-5.95695	-5.59673	-6.21216	-6.50141	-8.40916	-18.3731	-18.3731	-18.3731	-18.3731	-4.6852	-18.3731	-18.3731	-18.3731	-18.3731	-6.38886	-6.35214	-6.08867	-8.79191	-6.53656	-4.36721	-6.05765	-6.53164	-6.44351	-6.41168	-18.3731	-18.3731	-18.3731	-5.92191	-18.3731
P02585	-2.43947	-18.3731	-18.3731	-8.36763	-18.3731	-18.3731	-4.60936	-6.78457	-18.3731	-18.3731	-2.81206	-5.27073	-18.3731	-18.3731	-18.3731	-4.20966	-18.3731	-5.54845	-18.3731	-18.3731	-18.3731	-18.3731	-18.3731	-18.3731	-18.3731	-18.3731	-3.87178	-3.16779	-18.3731	-18.3731	-8.01177	-18.3731	-18.3731	-18.3731	-7.48332	-18.3731	-18.3731
P02647	2.7999	0.965038	-0.0113943	-0.137737	0.961609	0.974203	1.34825	1.8212	2.24179	2.24825	-0.192994	1.05989	-0.389404	0.702876	-1.40073	0.339428	-0.978979	0.485891	-1.70996	-1.69065	-2.27176	-0.3537	1.43376	2.58957	0.842695	1.85059	1.79438	1.41228	2.34096	0.492629	0.778576	1.38954	-0.0728394	0.222207	-0.980392	-1.13584	-0.607863
P02649	-0.285313	-0.534996	-0.662429	-2.11736	-2.8498	-1.57997	-1.03188	-0.283299	0.760911	-0.38995	-0.105512	0.604534	-1.64968	-2.12261	-3.79554	-0.890937	-1.82953	-2.01259	-1.46313	-2.37135	-0.611457	-2.64489	0.483974	0.290929	0.675416	-0.486867	-0.448273	-0.483397	0.408743	0.363985	-2.24597	0.395765	-3.18589	-0.483089	-2.18163	-2.06524	-0.264813
P02652	0.775827	-2.25401	-2.77583	-3.02101	-3.40802	-0.918494	-0.214379	-0.839164	-0.854545	-0.495604	-3.11389	-1.11692	-4.6165	0.326714	-1.34657	-1.38166	-1.1461	-1.57294	-2.96748	-3.79193	-3.22408	-2.22608	-2.10237	-1.44934	-1.86965	-1.77275	-0.325251	-1.16873	0.950096	-2.10261	-1.81622	-1.73231	-3.20412	-0.496839	-2.57021	-3.85942	1.02784
P02654	-0.840138	-2.50337	-2.74662	-3.05591	-2.53929	-3.50868	-2.7827	-2.06307	-1.55809	-1.49671	-2.65468	-2.00477	-2.63006	-3.55303	-4.08383	-3.85652	-4.479	-4.52504	-5.63936	-4.50744	-4.31766	-5.24698	-3.88327	-3.06516	-3.78905	-3.28887	-3.90035	-3.85357	-2.94049	-4.65278	-2.93624	-2.88049	-5.69252	-4.76823	-3.2757	-4.70651	-3.91703
P02655	-3.09063	-3.40385	-3.63096	-4.46106	-0.176039	-3.43539	-3.14003	-1.84888	-2.23783	-3.66522	-4.78654	-3.62352	-3.14781	-4.12993	-4.44623	-4.10207	-2.52572	-6.43357	-2.97514	-5.13412	-5.73276	-4.89348	-3.09921	-3.90942	-3.12679	-3.57191	-3.47432	-8.83284	-3.48669	-3.16655	-5.0763	-3.88894	-2.87407	-1.60092	-18.3731	-2.31702	-18.3731
P02656	-0.458727	0.305725	-2.15123	-1.44461	-0.346033	-2.5981	-0.498587	0.714548	1.18672	-1.96365	-1.32565	-0.375491	0.346928	-1.03766	-2.93672	-0.830543	-0.421731	-1.23147	-2.87443	-4.24901	-2.99024	-3.99493	-0.810919	0.0442581	-0.918416	0.699027	-4.23903	-2.63481	0.559846	-1.0784	-0.862125	-0.973122	-1.58501	-2.64468	-2.91993	-3.18687	-1.22787
P02671	0.865061	-0.123227	0.722698	0.697536	1.05796	1.29008	-1.34509	-0.681677	-1.18829	-0.111606	-1.11901	-1.71154	0.998906	-0.132483	1.7769	0.0450217	-0.369947	0.9512	0.986483	-1.02111	-0.166776	0.872347	-0.268911	1.02743	-0.851738	0.325779	1.28641	0.501264	0.596111	-1.52852	-1.18843	-0.90724	0.918399	1.822	0.695645	0.866095	1.4964
P02675	1.84932	-2.91829	-2.39378	-4.0954	-0.142346	-3.19782	-3.05799	0.0488825	-0.769772	0.819658	-2.86007	-3.16201	-0.671276	-4.19881	-3.53724	-4.17625	-4.70484	-2.10753	-4.92447	-3.94494	-4.42	-1.41435	-3.65139	-1.94723	-3.43709	-3.45271	-1.47129	-2.45931	-0.308572	-2.474	-1.69766	-3.6598	-3.02491	-1.86217	-2.08978	-1.85658	-3.32715
P02679	1.62927	-2.95882	-2.49939	-3.51444	-0.310184	-3.43108	-3.3901	0.318492	-1.05711	0.94538	-3.38062	-3.3407	-0.498655	-4.22607	-2.95202	-4.33955	-4.28127	-1.90563	-5.15104	-4.24317	-4.90334	-1.52575	-3.76794	-1.88666	-3.74514	-3.30155	-1.69122	-2.36021	-0.595797	-3.04046	-2.47532	-3.85254	-3.18851	2.06689	-1.87751	-1.8369	-3.61758
P02686	-5.8726	-6.43669	-6.33309	-6.65891	-7.34697	-5.06756	-5.80666	-5.86655	-5.7995	-5.76157	-6.30413	-6.7625	-6.30139	-18.3731	-5.63612	-6.26442	-18.3731	-5.62789	-6.85627	-18.3731	-6.5817	-18.3731	-8.04871	-5.56446	-5.53873	-5.95336	-5.25074	-4.71085	-5.11192	-4.73583	-6.57409	-6.87521	-18.3731	-18.3731	-5.91672	-4.8662	-18.3731
P02724	-18.3731	-18.3731	-7.33025	-18.3731	-18.3731	-18.3731	-18.3731	-18.3731	-18.3731	-18.3731	-18.3731	-18.3731	-18.3731	-18.3731	-18.3731	-18.3731	-6.53392	-18.3731	-18.3731	-18.3731	-18.3731	-8.12294	-6.35671	-6.28288	-6.73424	-5.93541	-5.83782	-6.02116	-5.78797	-6.33104	-4.73005	-6.21108	-18.3731	-18.3731	-18.3731	-18.3731	-18.3731
P02730	-3.5406	-7.40897	-7.24138	-8.00139	-1.67185	-8.19478	-6.52292	-2.62749	-6.88936	-2.01354	-7.24678	-2.95223	-4.30337	-18.3731	-18.3731	-7.79699	-9.11338	-6.46502	-18.3731	-18.3731	-18.3731	-18.3731	-5.64883	-7.03727	-3.03494	-5.69064	-5.21886	-5.49621	-6.27489	-3.48919	-6.7631	-7.58185	-18.3731	-18.3731	-8.13348	-18.3731	-18.3731
P02741	-2.37158	-5.36867	-3.37878	-5.30803	-3.41193	-5.36019	-3.65278	-3.07677	-3.25096	-1.67307	-3.96691	-7.02434	-2.56966	-4.36249	-4.80144	-5.2137	-5.80066	-4.46724	-4.3425	-5.62102	-7.40655	-4.97319	-5.17852	-3.95488	-18.3731	-18.3731	-18.3731	-8.4673	-8.30319	-18.3731	-18.3731	-6.18584	-4.76605	-5.3054	-5.02957	-4.87915	-3.97757
P02743	0.36887	-2.25563	-2.11084	-3.0134	-0.449463	-3.48632	-2.47203	-0.157087	-1.78782	-0.32577	-0.417773	-0.490436	-0.45653	-2.92954	-5.40191	-1.20262	-4.83274	-0.700576	-2.24113	-2.97883	-4.59266	-2.88873	-2.07481	-0.341178	-1.94611	-1.63978	-3.68675	-1.89526	-2.40415	-3.75377	-3.82341	-0.229384	-3.09936	-2.64583	-2.05905	-2.36575	-2.55334
P02745	-6.08059	-6.50453	-5.73456	-7.02712	-7.50632	-6.295	-6.31034	-4.89361	-7.002	-4.89048	-6.57727	-6.30252	-6.27833	-7.34527	-18.3731	-7.54561	-18.3731	-18.3731	-18.3731	-18.3731	-18.3731	-18.3731	-6.01919	-18.3731	-18.3731	-18.3731	-18.3731	-18.3731	-18.3731	-18.3731	-18.3731	-7.97545	-18.3731	-18.3731	-18.3731	-18.3731	-18.3731
P02746	-3.75003	-6.5047	-5.77714	-6.16757	-6.05752	-5.6443	-6.58924	-4.06015	-5.10193	-4.87657	-5.65146	-6.35201	-5.81005	-7.18683	-4.62272	-6.70763	-6.30201	-6.33931	-6.49239	-7.03729	-6.45177	-6.0849	-5.71112	-5.05141	-7.11366	-4.42132	-6.73625	-5.1159	-3.66927	-6.07705	-7.6925	-6.52776	-4.48909	-2.07237	-4.26569	-6.54366	-4.73149
P02747	-2.10256	-5.43018	-5.08782	-6.75764	-5.48187	-4.84896	-5.16164	-3.04601	-3.30074	-3.00546	-4.84636	-5.6601	-4.89659	-7.08127	-6.02671	-5.73832	-6.60296	-4.89859	-7.57016	-6.8463	-6.26078	-5.29882	-5.4439	-4.62924	-4.76147	-3.6768	-5.9747	-4.98075	-3.32689	-4.95888	-5.44275	-5.31147	-6.69127	-18.3731	-6.30089	-5.10204	-18.3731
P02748	0.571684	-1.4564	-0.914685	-1.95229	-0.438675	-1.08016	-1.51504	0.529967	-1.09184	1.59926	-1.24402	-1.13638	0.777137	-1.76369	-2.4203	-2.3886	-1.94265	-0.57813	-2.61723	-1.12465	-2.67502	-0.0460077	-2.27889	-0.101908	-2.04627	-2.26913	-2.47062	-0.998903	-1.09311	-1.84119	-1.62416	-0.477698	-0.255911	0.623912	0.632264	-0.307043	-1.7076
P02749	2.19989	2.80894	1.97601	2.68012	2.21603	2.63328	1.99835	1.00758	2.16277	1.36315	1.01038	0.752295	1.63005	2.60312	3.36578	2.29344	2.12799	1.38038	1.01284	0.192881	1.98985	1.34369	0.688895	2.26338	0.754942	2.70516	1.3465	2.42149	2.17256	0.450181	2.31922	1.19792	1.85586	1.74383	1.63638	1.85731	3.02162
P02750	3.20782	0.310091	1.28203	3.69286	3.59962	2.01307	2.05484	2.23801	-1.28848	3.5141	2.55167	0.276877	2.87834	0.740481	1.07464	0.741226	0.477622	2.81147	3.43073	2.41409	-0.0644818	3.14562	1.9564	1.99003	-0.172746	0.500913	-0.569034	1.21393	0.109506	-0.744029	2.08027	-0.0109639	2.21181	4.93277	2.74072	2.88705	3.10686
P02751	0.299079	0.39854	-0.183503	-1.62289	-0.935069	0.316736	0.867048	0.0452004	0.975676	-0.027519	0.648197	0.826458	-0.198719	0.87686	-1.90999	0.939764	0.235406	0.167659	-0.253717	-1.2598	0.636224	-1.01132	0.154158	0.204911	0.52441	-0.155266	0.974105	0.569875	0.673274	0.550896	-0.589132	0.785877	-0.864775	-3.0706	0.731868	1.1508	-2.35547
P02753	1.42738	2.64358	2.00272	0.417468	3.98884	1.94121	1.10174	1.80725	1.6081	0.0311267	0.377864	1.18199	3.34208	2.22683	3.55743	1.59472	4.12897	2.22801	2.20613	0.865285	1.1781	1.00677	1.2356	1.35314	1.16361	2.78917	1.69991	1.86494	2.24707	0.358038	1.28703	0.766037	3.4907	4.35317	1.63317	2.71126	3.01049
P02760	1.70544	4.39308	3.97461	5.06606	5.138	4.34476	4.26972	2.9645	3.27471	3.60107	3.76804	2.90516	4.78008	5.64844	5.24911	5.03878	6.30793	4.01305	6.07847	4.94422	5.55605	5.68592	4.84318	0.932279	5.41273	2.33626	3.67301	3.88953	3.72423	3.4455	2.27714	5.0193	5.8954	4.92614	4.05169	4.1108	3.11762
P02763	3.09407	0.626372	1.28996	2.69141	2.8155	2.16912	1.52943	1.04527	-1.11104	2.70304	2.67902	0.0774718	3.41833	1.48784	2.61911	2.35511	2.66389	4.78196	2.68735	4.57608	2.8385	4.05343	1.14371	1.17807	0.224997	2.47721	-0.647984	2.4993	1.72286	0.912116	1.45061	0.516288	2.02316	-0.203783	2.13659	4.56077	4.05457
P02765	2.00004	1.36742	0.0669662	0.565728	2.32616	1.71472	1.92627	0.0348282	0.975151	1.97353	0.815734	0.793385	1.78784	1.26906	1.20962	1.74274	2.95264	2.93697	2.45943	1.82745	0.778797	0.977903	1.24112	3.12155	0.825012	2.08601	2.19697	0.835695	2.61096	-1.65622	1.9463	1.22083	3.01554	1.42215	1.54673	1.583	1.96774
P02766	0.394589	0.836941	-0.609789	-0.371588	3.00076	0.499477	2.41863	0.824583	0.660857	0.281762	0.640131	1.16432	1.60776	1.0457	-0.866445	1.1814	1.79806	-0.112324	-0.405561	-0.824467	0.307304	-0.814152	-0.194099	0.773921	0.483056	1.46786	-0.0125572	-0.2389	1.20154	0.663156	-0.974021	-0.0302638	-0.530228	-0.419654	-0.303557	-0.673105	-0.5979
P02768	2.99366	2.34288	2.87415	3.19124	3.2119	2.87457	3.18454	3.13414	2.08284	3.56147	3.30144	3.19469	3.09123	3.67639	3.34438	2.96971	3.30301	4.20841	3.30047	4.28839	3.5359	3.47296	3.30979	2.21373	3.81712	3.17959	3.43822	3.40581	3.54726	4.06926	3.37465	2.84198	3.33385	4.08892	3.06485	3.40317	5.09571
P02774	-0.254409	-1.98194	-1.77205	-1.92491	-1.03706	-0.337372	-0.46053	-1.45013	-0.83442	-0.33988	-2.16752	-1.16329	-2.60856	0.361155	-0.448446	-0.321777	-1.60352	-0.809322	-1.82945	-2.11276	-1.57837	-1.93723	-2.33641	-1.10116	-1.66074	-1.02296	-0.237141	-0.575904	0.475325	-1.44119	-1.86512	-1.50623	-0.579176	0.192253	-1.63519	-1.76176	0.750345
P02775	-5.22172	-6.17032	-7.27586	-5.67879	-6.64745	-5.31569	-5.45146	-4.86397	-5.35658	-5.19881	-5.30485	-5.44365	-5.60187	-6.77887	-6.79914	-18.3731	-18.3731	-18.3731	-18.3731	-18.3731	-18.3731	-18.3731	-5.70336	-7.15295	-6.19479	-5.49091	-5.47007	-5.65341	-5.57037	-5.51993	-7.10534	-7.24264	-18.3731	-4.47327	-18.3731	-18.3731	-4.48436
P02776	-5.88658	-6.31223	-4.85442	-5.9241	-6.59755	-4.62631	-5.39472	-2.20235	-6.75637	-5.44881	-4.87611	-5.40063	-4.32168	-7.21085	-5.41955	-5.54291	-4.11018	-5.07483	-4.87158	-4.1973	-4.9019	-5.66876	-5.53303	-5.75996	-6.20482	-4.85342	-5.48448	-5.16293	-4.35688	-5.80162	-6.44469	-6.64509	-3.2957	-3.56419	-3.26715	-3.69665	-4.99764
P02778	-18.3731	-18.3731	-4.63355	-18.3731	-18.3731	-18.3731	-18.3731	-4.90253	-5.22465	-5.29679	-5.36038	-4.35679	-18.3731	-18.3731	-18.3731	-18.3731	-18.3731	-18.3731	-18.3731	-4.76938	-5.44754	-18.3731	-5.56352	-18.3731	-18.3731	-18.3731	-18.3731	-18.3731	-18.3731	-18.3731	-18.3731	-4.33483	-4.97242	-18.3731	-18.3731	-18.3731	-18.3731
P02786	-6.06414	-6.21476	-5.29517	-6.04247	-5.26555	-5.5192	-5.53455	-5.56334	-5.15782	-4.03328	-5.17386	-5.10524	-5.36069	-6.6451	-6.74133	-6.84312	-5.0926	-5.49378	-7.02985	-7.56092	-6.38338	-7.38134	-6.60997	-5.93643	-5.76187	-5.37302	-5.84608	-4.23234	-6.57998	-5.16881	-5.13969	-5.63261	-6.42638	-8.35215	-4.95401	-5.73496	-6.24419
P02787	1.62086	1.36394	0.134452	3.15233	3.83528	0.89629	2.99926	2.52449	1.76011	2.33317	2.72449	2.3085	2.67897	2.64659	1.43298	2.13164	2.64962	2.3404	1.82029	4.68829	2.5003	4.26013	2.24062	2.21763	2.41949	-0.254141	0.588665	-0.242094	1.43405	2.41147	2.30569	2.8451	3.31269	1.91233	4.1517	2.70596	3.15437
P02788	1.15368	0.952587	-2.11984	-1.24019	2.98144	-1.29291	-1.29226	3.24122	1.09448	1.50189	3.20139	-0.32207	0.647634	-4.2818	1.22817	-4.32482	-5.78041	-2.7685	-0.752616	-2.70552	-0.825471	-1.87216	1.4978	0.0379411	-1.91429	-0.522506	-2.13677	-0.777101	-0.139312	-2.31187	0.675188	-0.363347	-2.7948	-3.8975	1.0321	-0.25477	-4.65141
P02790	2.69964	2.15902	2.55098	3.38237	4.33778	2.09356	2.49943	2.26816	1.52398	2.20745	2.63156	1.70697	3.95155	3.19162	0.60196	1.65748	3.53043	2.98488	3.34758	3.61723	1.92345	3.98127	2.44429	3.1627	1.87436	1.99563	1.41055	1.44648	2.47538	1.90349	2.33251	2.41878	2.70055	2.8607	4.0159	3.76378	1.34969
P02792	0.235408	-1.38791	-0.398165	0.632109	0.727934	-0.683091	-0.387367	0.00400385	0.499832	-1.39025	-0.0100893	-1.11547	1.97845	-4.55747	-0.337318	0.0184229	-6.62913	-1.56053	-2.99953	-2.63765	-1.23719	-1.45855	-0.573804	-0.277898	-3.39849	0.0453428	-1.87125	-4.14061	-0.0334534	-3.07692	-3.61325	-1.1575	-4.34386	1.60192	1.88653	-2.01842	0.77708
P02794	-3.31447	-4.0204	-3.15186	-2.3601	-2.42572	-3.55971	-4.12185	-2.47421	-2.96162	-3.96282	-3.38066	-3.69004	-1.44647	-5.97988	-3.97445	-4.30843	-5.99503	-4.85351	-4.71049	-5.54664	-4.28912	-4.87705	-3.61746	-3.57147	-4.98678	-4.7121	-5.78311	-5.64343	-3.46199	-4.5534	-4.75977	-3.15632	-6.99085	-2.51917	-1.45991	-3.81509	-2.53646
P02795	0.923609	-1.90665	0.732407	0.907396	1.60788	-0.142993	0.673461	-0.632647	-0.143432	-1.91582	-0.768555	-2.43851	0.859157	1.50761	1.29298	0.0822523	2.91966	0.641651	1.45238	0.199712	0.926394	1.8819	0.0876942	0.498932	0.164115	0.830928	0.582304	-0.067507	0.952669	-2.95825	0.183298	-0.305052	2.14293	2.64685	0.216601	-0.782435	-0.892159
P02810	-0.838379	-1.87825	-2.48903	-5.06226	-0.606172	-2.3975	-2.89893	-4.64397	-2.97723	-1.54304	-3.31442	-3.86181	-2.34402	-3.3432	-1.10227	-3.89974	-0.0849746	-1.57481	-2.30654	-0.701491	-2.71936	-6.55028	-2.4223	0.513357	-4.81554	-0.982079	-2.5253	-2.40423	-1.97143	-3.99161	-2.12682	-3.41047	-2.62112	-1.10677	-1.45059	0.278786	-0.0639774
P02814	-4.01617	-1.07442	-2.29641	-4.75383	-5.4419	-3.37524	-2.19771	-6.15687	-3.90191	-5.01721	-5.49333	-2.94777	-6.53281	-5.86982	-4.11293	-3.41319	-4.04675	-3.63196	-2.95814	-5.18951	-5.20283	-4.40389	-0.638765	-0.955998	-0.588758	-0.270371	-1.09308	-2.23572	-2.55567	0.402866	-2.92566	0.393768	-5.86666	-5.5512	-4.64983	-2.14206	-5.50877
P03891	-18.3731	-18.3731	-6.10606	-18.3731	-18.3731	-18.3731	-18.3731	-7.07124	-6.03891	-6.6807	-7.19672	-18.3731	-5.96672	-18.3731	-18.3731	-18.3731	-18.3731	-18.3731	-18.3731	-18.3731	-18.3731	-18.3731	-18.3731	-18.3731	-18.3731	-5.53728	-18.3731	-18.3731	-6.47466	-8.50588	-6.55524	-18.3731	-18.3731	-18.3731	-18.3731	-18.3731	-18.3731
P03905	-7.32357	-9.30983	-5.90548	-6.30556	-7.11283	-5.9015	-5.91684	-5.26419	-5.13526	-5.05524	-5.90018	-6.55122	-5.59831	-18.3731	-18.3731	-7.24909	-9.14745	-7.66726	-18.3731	-18.3731	-18.3731	-18.3731	-5.82205	-6.06678	-6.23549	-5.10281	-5.83235	-6.59005	-5.51047	-6.16482	-4.79888	-6.08885	-18.3731	-18.3731	-18.3731	-18.3731	-18.3731
P03915	-18.3731	-18.3731	-18.3731	-18.3731	-18.3731	-18.3731	-18.3731	-18.3731	-9.99712	-7.15087	-18.3731	-18.3731	-18.3731	-18.3731	-18.3731	-18.3731	-18.3731	-18.3731	-18.3731	-18.3731	-18.3731	-18.3731	-7.2478	-7.21108	-7.79377	-7.2367	-9.32264	-7.0807	-6.91659	-5.42484	-6.26633	-7.27062	-18.3731	-18.3731	-18.3731	-18.3731	-18.3731
P03950	-3.06315	-3.08733	-2.92177	-4.47749	-5.31476	-4.88777	-4.05975	-2.31368	-2.43958	-3.79562	-3.27922	-3.27001	-3.63643	-4.971	-3.65832	-4.32516	-6.31467	-4.14042	-4.5829	-6.49151	-5.26343	-4.82725	-2.83901	-1.53271	-2.85809	-0.711373	-3.85468	-1.84119	-1.32208	-3.65213	-3.44685	-2.44603	-5.50325	-5.75239	-4.23368	-5.53095	-5.38981
P03951	-3.59085	-3.91893	-4.01872	-5.53464	1.85801	-0.629291	-3.74651	-3.90888	-2.07741	-2.99767	-3.53446	-2.09548	-4.74369	-2.98073	-4.37563	-4.79492	-6.40133	-3.0199	-5.75262	1.39677	-4.79895	-6.29078	-3.61871	-2.47728	-3.72875	-3.49804	-3.47362	-3.6619	-2.75358	-4.58063	-3.77159	-2.69877	-3.37082	-3.94724	-3.73172	-4.1254	0.914329
P03952	-4.26482	-6.42038	-6.90839	-9.1431	-7.95765	-6.81019	-6.39353	-5.12842	-5.15164	-4.63426	-6.33187	-6.35685	-6.76713	-5.48122	-6.2571	-7.48517	-6.1924	-6.04967	-6.53179	-7.07669	-6.6173	-6.43207	-6.2495	-6.48726	-7.15725	-6.05997	-4.85772	-6.26865	-4.85014	-6.80805	-5.87399	-5.98576	-4.76283	-4.67294	-6.54979	-5.14109	-4.09519
P03973	-0.640218	-3.89885	-2.2786	-4.83131	-2.60568	-3.15272	-4.07414	-1.85622	-2.51896	-2.56823	-2.8814	-3.78446	-3.91867	-2.97275	-3.27886	-2.78682	-6.37957	-3.4168	-2.8441	-6.01497	-3.40526	-4.60279	-3.61963	-4.75095	-3.64878	-3.24855	-2.80596	-3.53924	-3.0812	-4.1182	-2.00214	-3.38898	-5.09227	-3.89221	-2.59977	-4.0523	-3.93172
P03989	-18.3731	-18.3731	-8.49419	-18.3731	-18.3731	-18.3731	-18.3731	-18.3731	-18.3731	-18.3731	-18.3731	-18.3731	-18.3731	-6.83263	-18.3731	-18.3731	-18.3731	-18.3731	-18.3731	-18.3731	-18.3731	-18.3731	-18.3731	-18.3731	-7.90968	-18.3731	-18.3731	-18.3731	-18.3731	-7.48745	-18.3731	-18.3731	-18.3731	-18.3731	-18.3731	-18.3731	-18.3731
P30485	-18.3731	-18.3731	-8.49419	-18.3731	-18.3731	-18.3731	-18.3731	-18.3731	-18.3731	-18.3731	-18.3731	-18.3731	-18.3731	-6.83263	-18.3731	-18.3731	-18.3731	-18.3731	-18.3731	-18.3731	-18.3731	-18.3731	-18.3731	-18.3731	-7.90968	-18.3731	-18.3731	-18.3731	-18.3731	-7.48745	-18.3731	-18.3731	-18.3731	-18.3731	-18.3731	-18.3731	-18.3731
P04003	-2.83683	-5.14595	-4.96191	-7.59507	-4.68158	-4.19025	-3.53387	-4.12731	-4.46825	-4.37464	-9.50314	-5.59347	-5.84811	-3.68983	-3.26854	-5.92356	-5.48741	-4.4868	-4.19266	-4.47027	-5.39304	-4.59233	-5.04486	-4.86417	-6.73944	-6.26718	-6.09712	-5.22401	-4.72014	-4.95097	-6.15384	-7.01588	-3.72391	-3.69584	-2.76838	-4.26261	-3.46522
P04004	-1.32639	-0.203664	-0.140593	-2.46617	-0.453057	-0.858642	-0.808401	0.179746	-1.45257	0.153055	-1.10645	0.262578	0.464075	0.484307	2.09043	-0.388771	-0.0765709	0.20739	0.324924	-0.0731867	1.50079	0.821337	-0.29845	0.156981	0.6418	0.940855	1.01606	1.13565	1.48318	-0.148792	-0.715624	0.164151	-0.88897	-0.249044	-0.0448587	0.589787	0.859277
P04040	-3.36825	-3.57836	-4.38986	-5.05216	-3.58951	-4.56516	-4.98843	-2.00126	-3.28794	-3.57364	-4.49305	-3.28037	-4.50418	-4.6604	-0.701653	-6.07855	-6.26673	-5.25343	-5.71989	-3.74295	-4.13344	-4.84309	-4.48403	-5.48654	-3.95809	-3.62138	-4.04122	-4.13879	-5.89451	-2.74774	-4.67817	-4.25373	-4.64119	-3.48027	-5.14588	-4.52018	-2.11697
P04049	-5.7999	-6.25878	-5.84104	-6.38699	-7.22563	-6.1112	-6.02965	-6.0713	-5.14612	-5.40971	-5.5818	-6.34236	-6.09943	-6.06351	-18.3731	-6.71573	-18.3731	-18.3731	-18.3731	-18.3731	-18.3731	-7.32386	-6.31734	-5.74636	-6.86371	-5.65886	-5.63884	-6.16746	-5.27606	-6.13206	-5.99594	-7.28795	-18.3731	-18.3731	-18.3731	-6.5416	-5.83714
P04062	-3.47869	-3.3326	-3.26148	-3.49851	-5.18031	-3.38399	-3.52186	-3.45611	-2.85977	-2.87961	-3.21059	-2.95364	-3.72816	-4.19352	-3.15764	-3.5451	-5.48009	-3.64141	-4.93782	-5.66228	-4.72549	-4.50138	-3.70075	-3.65425	-4.60138	-3.51786	-4.25229	-3.73557	-2.91585	-3.61322	-3.05516	-3.94428	-4.4042	-2.42078	-2.95724	-4.42645	-4.30993
P04066	-0.828767	-1.058	0.111957	0.394624	-0.414348	0.048156	-2.11475	-0.359577	-0.273704	-0.306844	-0.456506	-0.700413	0.250266	-0.889049	-0.272646	-1.48652	-2.78249	-0.323502	-1.9205	-2.61211	-1.49771	-0.797308	-0.706853	0.0828667	-3.069	-0.314618	-1.46019	-0.403718	-0.183428	-2.55903	-1.49537	-1.53395	0.130044	-2.49633	0.536124	-0.0652321	1.53166
P04070	-4.68001	-4.75461	-4.90617	-6.49605	-5.77328	-5.82327	-5.85986	-5.50739	-5.18599	-5.44774	-5.60767	-4.30323	-5.28461	-6.07856	-5.11456	-6.7383	-5.51291	-5.13766	-7.2088	-6.98914	-6.03624	-6.76333	-5.63672	-5.11607	-5.84755	-5.24599	-4.07892	-4.9957	-4.58743	-5.97201	-5.54536	-4.89275	-6.00563	-6.03151	-5.19869	-5.76177	-4.68955
P04075	-0.532386	-1.6879	-0.648561	-1.42969	-3.10439	-2.08435	-1.57582	0.318782	-0.487831	-1.14701	-1.65777	-1.1413	-2.77186	-1.72298	-0.667206	-3.20057	-3.80382	-2.66594	-2.77133	-3.48328	-3.20902	-2.92092	-2.5884	-1.8993	-2.42197	-2.62991	-1.63725	-2.59077	-2.12984	-1.15545	-0.164037	-1.48401	-0.408125	-1.60802	-2.89702	-2.62443	0.575881
P04080	0.363776	-2.23621	-0.0480534	-2.69772	-0.401205	-2.04245	-1.25303	0.278045	-1.93022	-1.26093	-3.26121	-2.83601	-2.54864	-1.11399	0.428669	-3.52938	-2.72668	-1.12608	-2.62532	-2.7583	-4.3955	-3.0261	-3.52578	-4.00454	-3.30378	-2.96833	-0.202274	-2.13007	-2.9679	-0.448546	1.35985	-4.03207	-0.50293	-1.57001	-2.84179	-1.8733	0.224415
P04083	0.523674	-0.931643	0.176901	-2.83328	-2.85359	-2.05937	-1.24199	1.03975	-0.635685	0.159978	-1.78535	-2.03145	-4.11659	-1.41792	1.51889	-4.27295	-5.94254	-0.0913317	-2.95211	-5.60965	-3.14122	-5.0178	-2.4239	-3.11972	-2.19151	-3.11953	1.23938	-2.10793	-3.08289	-0.196512	1.43672	-3.16176	-2.43483	-4.3597	-4.33147	-4.42722	-2.94341
P04085	-5.05537	-5.25383	-4.35538	-11.3132	-6.49087	-4.64127	-2.24803	-5.44605	-5.50692	-5.08931	-5.54	-4.83222	-5.44529	-4.65198	-6.20565	-7.47299	-6.89579	-5.74662	-6.48034	-7.02524	-7.40847	-5.9239	-4.80833	-4.77627	-5.16759	-4.20346	-3.83594	-4.10249	-4.12396	-6.23659	-4.67626	-5.0095	-7.49298	-18.3731	-18.3731	-18.3731	-18.3731
P04114	-1.12281	-6.74634	-4.89304	-7.13765	-2.73934	-3.07666	-5.21716	-2.48302	-4.47102	-4.35666	-6.85453	-5.05643	-5.7866	-6.40494	-5.25643	-6.16143	-5.3096	-6.39475	-6.94383	-4.36537	-5.52667	-5.39434	-6.96993	-5.15984	-7.05183	-6.68878	-4.86132	-5.05155	-3.11889	-5.7537	-4.89655	-5.93597	-3.19479	-6.57885	-5.02603	-5.7137	-3.55408
P04118	-6.11855	-2.69076	-6.35335	-5.2828	-7.68986	-6.78259	-4.6532	-4.46055	-1.60651	-4.24293	-5.81807	-1.57549	-5.03021	-3.20593	-2.45479	-5.32863	-1.01209	-4.55424	-2.30442	-2.12127	-1.76923	-3.63672	-5.43091	-6.1212	-3.56744	-3.39277	-5.6601	-3.61001	-5.77755	-3.29121	-5.82797	-6.74995	-5.10944	-1.89505	-5.87098	-2.51492	-4.73649
P04155	-5.29662	-2.83613	-3.36853	-5.18147	-4.3518	-1.50051	-2.59024	-2.85642	-3.04977	-5.27923	-4.18803	-4.04273	-5.08489	-2.11071	-2.49777	-3.43666	-3.3546	-4.5706	-2.33842	-1.56098	-0.282117	-0.456829	-2.8463	-3.46733	-3.26566	-4.81516	-3.34944	-3.40646	-3.89585	-3.15215	-5.17738	-3.40977	-3.80655	-3.53993	-2.81912	-2.73374	-3.17735
P04156	-0.928888	-0.702915	-0.266943	-1.93401	-0.410272	-0.132121	-0.524331	-1.61801	-0.269422	-0.698909	-1.64673	-0.92187	-1.55031	-0.939964	-2.95805	-0.796015	-1.65612	-0.88212	-1.26045	-1.6095	-0.415484	-2.38198	-0.376788	0.129941	-0.502557	-0.941308	-0.365081	-1.765	-0.463318	-1.378	-2.2283	-0.927959	-1.60368	-2.68396	-1.99521	-1.93687	-2.37235
P04179	-2.46914	-3.49997	-1.84432	-1.30102	-4.70057	-2.61664	-3.22471	-1.24759	-3.14016	-2.80437	-3.38459	-3.91855	-2.50723	-3.11554	-1.45862	-5.42577	-5.77495	-3.68121	-4.1623	-3.4705	-5.05183	-1.37327	-3.87892	-3.20253	-5.00522	-3.8589	-3.51791	-4.00462	-2.97888	-3.33571	-2.24187	-3.84286	-2.84075	-1.7276	-1.40114	-3.09142	-1.5244
P04180	-2.21426	-1.35282	-1.90481	-1.84196	-3.42154	-1.19238	-0.850186	-3.48824	-1.21871	-1.49157	-1.46763	-1.28158	-3.11364	-0.542039	-1.37393	-0.272496	-3.27744	-1.1339	-1.26923	-1.7178	-1.19392	-1.86	-0.832511	-2.55759	-1.52613	-1.58763	0.55231	-1.68497	-2.13456	-1.32736	-1.31876	-0.962561	-0.286212	-2.64345	-1.36337	-1.07847	-2.70855
P04181	-18.3731	-7.54558	-6.65033	-7.92683	-18.3731	-18.3731	-18.3731	-8.81935	-7.84056	-18.3731	-18.3731	-18.3731	-18.3731	-18.3731	-18.3731	-18.3731	-18.3731	-18.3731	-18.3731	-18.3731	-18.3731	-18.3731	-18.3731	-18.3731	-18.3731	-18.3731	-18.3731	-18.3731	-18.3731	-18.3731	-18.3731	-8.73295	-18.3731	-18.3731	-18.3731	-18.3731	-18.3731
P04196	0.304257	-1.37583	-3.38131	-3.1139	-1.87145	-1.65263	-2.21428	-0.601816	-1.72335	-0.430477	-2.80667	-1.94069	-1.2033	-4.31466	-0.774822	-2.73586	-2.7129	-2.85862	-3.58466	-3.99697	-3.46414	-3.71621	-1.91576	-1.29268	-2.16746	-1.1838	-2.29787	-1.54466	-0.20916	-2.98453	-1.58455	-2.26933	-2.2231	-1.33192	-1.91896	-2.88669	-1.80472
P04211	0.774208	-0.77423	-0.998515	1.68509	1.82451	-1.6068	0.42977	-0.545456	-0.847436	-0.75378	0.647724	-1.48259	1.57455	-0.931966	-1.15121	-0.719927	-1.27122	1.21156	0.368988	0.827958	-0.985002	-0.632949	-1.31822	-0.221627	-1.4654	-3.07244	-0.391631	0.00382713	-1.71022	-3.80382	1.34234	-1.2248	1.51029	3.11802	0.953598	-0.391101	-1.14322
P04216	-1.84405	-2.42278	-2.52017	-3.50404	-2.41028	-2.40184	-2.85811	-2.55745	-1.50653	-2.00781	-2.79315	-2.31898	-2.9351	-0.583116	-1.10128	-1.73742	-1.21311	-1.80056	-0.205873	-0.566892	-1.29637	-1.70432	-1.49336	-1.35476	-1.38289	-0.559203	-1.46611	-1.3073	-1.43341	-1.98071	-1.55001	-1.90235	-0.999216	-1.25512	-4.15482	-2.71236	-1.05742
P04217	0.298184	-0.308865	-0.984882	0.402522	-0.340214	-1.9945	0.400074	0.728355	-0.47852	0.457959	1.09323	-0.346959	-0.00270653	0.560889	0.373607	-1.22172	0.418244	0.796577	0.863598	1.85231	0.646861	2.17512	0.185898	-0.235463	-0.46427	-1.1583	-1.20423	-0.1251	-1.58168	-1.32766	-0.266665	-0.515236	0.425652	0.999891	1.45528	1.63175	0.726191
P04222	-5.11184	-5.30053	-3.99516	-3.70156	-4.49153	-5.46628	-5.99912	-5.07701	-6.9536	-3.77197	-5.24468	-8.68315	-5.49199	-5.05888	-4.74892	-6.33589	-4.92025	-3.30231	-5.67245	-6.57923	-4.6664	-4.19167	-5.28477	-5.32169	-4.98623	-4.80113	-4.75743	-4.63722	-4.12678	-5.45476	-5.16253	-5.76525	-4.63785	-5.19405	-4.6419	-5.36809	-3.85847
P04233	-3.57291	-4.87952	-3.47857	-5.33924	-4.0588	-3.28346	-3.81956	-5.40882	-4.67069	-4.5009	-4.78183	-5.35492	-3.92943	-6.1619	-0.927215	-3.19803	-3.3973	-1.7323	-6.64617	-2.16929	-1.32201	-1.47062	-3.01616	-3.83662	-3.65874	-1.95004	-3.01007	-2.44569	-3.86579	-4.0653	-5.85772	-5.39479	-3.30822	-0.349153	-4.19168	-3.07067	-0.70205
P04259	-1.65767	0.541983	0.112877	-2.46672	-0.126774	0.182551	0.271524	1.28477	0.568833	0.892943	0.585185	0.990526	0.126404	-2.29182	-2.92456	0.957316	-1.6157	-0.48213	-1.35541	0.423311	1.0214	0.0943103	0.42671	-0.429198	0.412715	-0.75216	-3.69036	-2.7263	-4.02301	1.08118	0.237644	0.00682582	-3.27339	-2.30685	-1.53219	-1.50066	-1.94427
P04264	1.71756	1.51318	1.01651	-0.617167	1.62852	1.54593	2.43419	2.32696	2.30796	1.9448	1.8487	2.28222	1.54634	-0.420666	-0.32828	0.763073	-0.343618	1.99827	0.390292	2.11842	2.02842	1.22239	1.33303	2.0144	2.31169	2.18485	1.82378	1.17137	-0.00760789	3.3588	2.30456	1.21736	-1.70482	-4.89207	-0.781336	1.5678	-1.80294
P04275	-2.78353	-3.13432	-2.50304	-3.42089	-3.10693	-1.77591	-0.609785	-2.55672	-2.78526	-2.56553	-2.80709	-2.1751	-3.35999	-1.97652	-3.89018	-2.60511	-3.02816	-3.38866	-3.16361	-3.89301	-3.39766	-3.79923	-2.9831	-2.18919	-3.14705	-2.9305	-0.414854	-1.73475	-1.9047	-2.87744	-2.90057	-2.29466	-3.30687	-4.02771	-2.27369	-2.57531	-2.58087
P04278	-2.28461	-3.79688	-3.26251	-5.39314	-4.34632	-2.78302	-3.19417	-3.94985	-4.29474	-2.9886	-4.39739	-4.58183	-3.12188	-6.41705	-5.84626	-4.05526	-4.08486	-2.12271	-4.5335	-4.01173	-4.89938	-3.38327	-5.34327	-2.64242	-5.69715	-3.46856	-2.89694	-2.73637	-2.12735	-4.90731	-3.24841	-4.674	-3.12743	-2.02508	-3.21741	-2.40884	-1.63087
P04279	-18.3731	-4.18134	-18.3731	-4.8703	-18.3731	-18.3731	-18.3731	-5.35755	-18.3731	-18.3731	-3.18905	-8.21354	-8.37176	-8.40563	-8.54553	-7.5848	-8.80558	-7.23574	-8.08105	-8.62595	-7.83898	-5.66032	-3.07225	-6.4576	-0.761957	-5.21856	-5.00545	-3.15895	-1.77361	-3.33635	-3.24823	-0.668392	-18.3731	-18.3731	-5.00979	-18.3731	-18.3731
P04406	-0.640492	1.1261	0.234198	1.42751	-0.140502	-1.268	0.81055	1.4372	1.76077	-0.116367	0.608826	2.56683	1.195	0.455099	-0.0150606	0.31298	0.437814	-1.10957	-0.613279	-0.822368	0.588514	-0.451071	1.16123	0.788166	0.726603	-0.334245	-0.210301	-1.39447	-0.154175	2.11443	0.546497	1.74939	-0.957407	-1.88826	-1.25623	-1.78318	-0.792552
P04424	-3.68471	-4.60294	-3.52515	-3.51827	-5.78916	-5.00553	-3.94442	-4.56514	-1.75337	-3.24184	-4.0221	-3.21358	-3.95758	-6.33099	-4.77628	-6.32032	-6.77333	-5.86807	-6.76929	-5.75072	-5.4699	-5.53418	-4.68221	-4.44197	-5.09298	-5.23176	-4.00973	-6.28364	-4.40902	-4.6017	-4.18285	-3.49355	-4.81365	-5.42868	-5.95455	-5.11391	-3.13873
P04430	-3.5306	-2.74686	-4.01752	-5.31755	-3.67118	-4.86212	-4.14359	-3.18057	-4.58045	-3.38688	-3.74558	-3.45038	-2.52612	0.961214	-1.63825	-4.01738	-2.88333	-1.15728	-1.91294	-2.09554	-1.73801	-5.48203	-5.57402	-4.94245	-5.17845	-3.46132	-3.92479	-3.47738	-4.84126	-3.83006	-5.49876	-5.05257	-3.26567	-4.04757	-3.73221	-3.24139	-3.68499
P04440	-18.3731	-18.3731	-18.3731	-3.87346	-18.3731	-18.3731	-18.3731	-5.68674	-18.3731	-18.3731	-4.8641	-18.3731	-18.3731	-18.3731	-18.3731	-18.3731	-18.3731	-18.3731	-18.3731	-18.3731	-4.79161	-5.26123	-18.3731	-18.3731	-18.3731	-18.3731	-18.3731	-18.3731	-18.3731	-18.3731	-18.3731	-3.26771	-18.3731	-18.3731	-18.3731	-18.3731	-18.3731
P04626	-6.04922	-6.24983	-5.99313	-6.91382	-7.47495	-5.60592	-5.87105	-5.44275	-5.24533	-7.51877	-6.6335	-6.7033	-6.42937	-5.78463	-6.03095	-5.24802	-7.03017	-4.51612	-6.47317	-6.85054	-7.47805	-7.38012	-6.21439	-7.63046	-7.07419	-5.61777	-4.59403	-5.30017	-3.69428	-6.71321	-4.08277	-6.79726	-7.08445	-7.32914	-6.68519	-6.65984	-4.53008
P04629	-18.3731	-18.3731	-18.3731	-18.3731	-18.3731	-18.3731	-18.3731	-18.3731	-18.3731	-18.3731	-18.3731	-7.92345	-18.3731	-18.3731	-7.36268	-18.3731	-18.3731	-18.3731	-18.3731	-18.3731	-18.3731	-18.3731	-18.3731	-18.3731	-18.3731	-18.3731	-6.3417	-8.00029	-18.3731	-8.80372	-7.85011	-18.3731	-18.3731	-18.3731	-18.3731	-18.3731	-18.3731
P04632	-2.67981	-4.21482	-2.76327	-4.58592	-4.62594	-5.1548	-4.19858	-2.40818	-3.69987	-3.69336	-4.55521	-3.27295	-3.88882	-3.87075	-5.10438	-4.66563	-4.5434	-4.27451	-3.90223	-5.73002	-4.55405	-4.67752	-5.03301	-4.95143	-4.19776	-6.18884	-5.51504	-5.75983	-4.56433	-3.76316	-3.46577	-5.28654	-4.80626	-5.27616	-5.90126	-5.22308	-4.54087
P04732	-6.03174	-6.22043	-7.35185	-6.08091	-2.90353	-3.7463	-8.01786	-6.04496	-5.85966	-6.00883	-8.87864	-8.61666	-3.16944	-10.61	-0.00159633	-7.89874	-5.52222	-0.383113	-5.93424	-7.16818	-9.0281	-6.34087	-6.94397	-8.02372	-8.40778	-9.47355	-7.51136	-2.93204	-7.5306	-5.71069	-8.10547	-7.88462	-7.25425	-18.3731	-18.3731	-7.07293	-18.3731
P04733	-6.14185	-6.97906	-5.28678	-4.55845	-5.57051	-5.11823	-4.98071	-7.18687	-5.18742	-6.5334	-6.56926	-7.83488	-5.92136	-4.74922	-1.07897	-4.91803	-2.3927	-5.67388	-3.45848	-5.88899	-4.82164	-3.71089	-4.58998	-4.81566	-5.26644	-4.53519	-4.45756	-5.45448	-4.64238	-6.93728	-4.61061	-5.8142	-2.5279	-2.86662	-5.44778	-6.74767	-3.29499
P04745	1.665	1.92517	0.438948	0.686146	0.431573	1.20783	1.89418	0.166999	2.64753	1.69026	1.92733	2.16104	0.505771	1.9579	-0.0218992	0.900329	-2.10425	0.731404	0.247415	1.56201	2.99158	1.70298	2.08873	1.66454	1.11881	1.10952	1.17101	1.43909	1.52923	1.47344	1.31337	2.38207	-0.297318	-2.56296	2.95168	2.17081	-1.19865
P04746	2.45554	1.71288	0.399881	1.2076	0.844466	2.15473	2.06477	0.618422	2.82768	1.93383	2.01155	1.79551	0.678348	2.05978	2.25291	1.69125	-1.93076	1.95382	0.22317	2.10961	2.98808	1.91029	1.78847	1.77973	1.82712	2.90478	1.98301	2.51077	2.21606	2.04133	1.98796	2.20143	2.55151	-1.24135	3.31243	3.18563	1.68303
P04792	1.28791	0.2191	1.4094	-0.460872	-1.7603	-0.568013	-0.0195384	2.07918	1.48571	1.00717	-0.16834	0.42317	-0.0803897	-1.01341	0.964211	-2.18948	-3.43702	0.174078	-2.27786	-2.54642	-2.28849	-2.27722	-0.461815	-0.568223	-0.805329	-0.408157	2.06199	0.376939	0.0674686	0.450304	3.12947	-0.566333	0.589004	0.509748	-2.40821	-2.25232	1.10081
P04839	-5.638	-5.53491	-6.32437	-6.638	-6.87553	-7.7175	-8.4516	-2.49747	-4.02461	-4.89481	-7.78927	-6.44314	-9.7572	-18.3731	-6.14002	-18.3731	-18.3731	-18.3731	-18.3731	-18.3731	-18.3731	-18.3731	-8.65497	-7.41683	-18.3731	-18.3731	-18.3731	-18.3731	-18.3731	-7.97749	-7.28908	-18.3731	-18.3731	-18.3731	-18.3731	-18.3731	-18.3731
P04843	-5.03476	-5.89729	-4.46054	-5.66814	-4.8028	-6.41178	-5.4457	-3.31033	-4.20611	-4.16803	-4.87216	-6.18631	-4.3897	-7.91497	-5.55532	-7.25045	-6.46308	-4.13526	-7.8423	-9.77028	-8.3628	-7.85858	-5.81662	-5.26508	-6.41473	-3.46128	-4.23388	-4.30312	-4.44096	-4.66112	-2.19983	-5.79119	-6.74592	-4.48683	-6.35555	-6.18888	-6.72716
P04844	-5.3979	-6.39317	-5.23913	-6.11872	-5.72478	-5.94299	-5.78493	-3.48862	-4.80182	-4.12528	-5.52036	-6.30734	-4.47077	-6.86477	-5.36095	-6.59347	-7.1015	-4.41943	-7.33422	-5.84599	-6.33635	-6.39324	-6.3441	-6.32173	-6.29953	-4.53074	-4.54553	-4.2959	-4.9066	-5.01193	-3.39653	-6.07284	-5.18836	-5.57673	-5.09132	-3.888	-6.14129
P04899	-3.67898	-3.35255	-3.71378	-3.81908	-4.68365	-3.80045	-3.31768	-2.02864	-2.64402	-2.30729	-3.46572	-3.57196	-3.49208	-5.55484	-4.15979	-2.3882	-4.59721	-4.36871	-3.87205	-5.69812	-4.8278	-5.52443	-3.42254	-4.45915	-2.83912	-4.23467	-4.0886	-3.67338	-3.46927	-2.79075	-4.76308	-2.01544	-3.42164	-5.06297	-4.42346	-4.29068	-4.70039
P04908	1.00967	0.36797	0.173321	-1.52411	-1.63604	-1.22057	-0.594033	2.69149	0.921855	1.38247	-0.32211	0.156095	0.00131127	-2.6047	0.0213594	-2.74657	-4.50594	-1.82413	-1.26387	-2.18656	-1.02666	-2.23572	-1.21879	-2.80955	-1.66451	-3.06594	-1.73921	-3.1434	-0.189175	-0.0425195	0.898862	-0.375095	0.595791	-3.84041	-4.17816	-2.68555	-3.66362
Q7L7L0	1.00967	0.36797	0.173321	-1.52411	-1.63604	-1.22057	-0.594033	2.69149	0.921855	1.38247	-0.32211	0.156095	0.00131127	-2.6047	0.0213594	-2.74657	-4.50594	-1.82413	-1.26387	-2.18656	-1.02666	-2.23572	-1.21879	-2.80955	-1.66451	-3.06594	-1.73921	-3.1434	-0.189175	-0.0425195	0.898862	-0.375095	0.595791	-3.84041	-4.17816	-2.68555	-3.66362
P05019	-5.11709	-5.76223	-3.82304	-6.22807	-4.61041	-5.46012	-5.47546	-5.28247	-4.80308	-5.53887	-5.32885	-5.81805	-4.94786	-6.25314	-4.45752	-6.78235	-5.2385	-5.44976	-5.08132	-6.01698	-5.67075	-6.30502	-5.86851	-5.19686	-5.72492	-5.43299	-6.73047	-5.69732	-6.01393	-4.70634	-6.36306	-5.04673	-4.83882	-6.80969	-6.21341	-6.00351	-6.44711
P05023	-2.31947	-3.11531	-3.01288	-3.19093	-4.44582	-2.95661	-3.59063	-2.39104	-2.25868	-0.693277	-3.10075	-2.60255	-1.65768	-3.77151	-2.94142	-3.312	-5.79777	-2.40068	-5.13779	-6.15492	-5.55319	-5.53867	-3.28656	-1.79265	-2.90477	-1.42847	-3.30452	-1.93548	-2.85392	-2.5164	-3.54467	-2.04275	-5.58588	-4.40799	-3.66003	-4.52879	-4.1049
P05026	-1.8297	-2.62323	-2.55145	-3.50206	-3.86993	-2.78097	-2.64012	-2.38145	-2.04888	-0.744164	-2.77357	-2.57573	-1.2391	-2.36144	-2.33329	-2.15744	-3.3284	-2.60078	-4.35418	-4.44179	-3.10003	-4.07957	-3.52986	-2.17241	-3.30022	-0.84296	-1.98893	-2.17554	-2.05726	-1.29364	-2.78896	-2.48178	-4.66451	-3.49254	-3.11261	-2.7927	-1.30041
P05060	-5.29457	-6.45448	-4.97334	-6.38872	-5.00252	-6.83068	-5.75141	-5.16237	-5.44675	-5.64488	-5.5121	-4.95619	-6.33323	-6.49732	-5.62491	-3.61981	-3.89693	-2.20745	-6.26827	-5.57756	-5.62596	-5.33135	-7.79592	-5.87045	-6.13741	-6.08906	-4.81187	-0.537385	-4.24671	-1.57938	-7.26218	-5.21591	-6.50334	-5.18925	-5.92219	-5.48839	-3.90348
P05062	1.63601	1.01349	0.998836	1.63898	-0.918284	0.528482	1.09504	0.288582	2.62686	1.86829	1.08315	1.81782	0.911215	1.0773	-2.17994	-1.1522	-1.65202	-1.59754	-1.31603	-0.672297	-0.178368	0.208324	1.07959	0.884444	0.0869302	-0.385917	-1.41857	-0.823192	-0.43907	1.79007	0.784604	1.72763	-0.569437	-0.314524	0.09054	0.096965	-2.71062
P05067	-1.8881	-1.99453	-1.12481	-2.39383	-2.88753	-1.55616	-1.41614	-2.93071	-1.64587	-2.49516	-1.78776	-2.19929	-2.64438	0.906575	-1.6213	-0.999211	-1.17681	-1.85296	-0.695613	-1.84931	0.175439	-2.48536	-0.386965	-0.810991	-0.00615929	-1.05063	-0.0508676	-0.717024	-0.79501	-0.101081	-1.51895	-0.230631	-0.623272	-2.30509	-2.49542	-2.44443	-3.10126
P05089	-4.97132	-4.98688	-6.34317	-5.51214	-5.28719	-5.06524	-4.04733	-3.1252	-4.31778	-4.43381	-5.26187	-4.97307	-5.72965	-4.65502	-3.22749	-6.94931	-5.29371	-4.44538	-6.25252	-5.71546	-5.2012	-5.84426	-5.29084	-5.45074	-5.22639	-4.88406	-4.23264	-5.4443	-4.8057	-3.81019	-2.57255	-6.71544	-5.49263	-5.33261	-4.62223	-4.26045	-5.04455
P05090	3.08165	4.45289	3.81552	5.49207	3.84492	4.10497	4.02008	3.89028	3.73252	4.14654	5.44901	5.84386	5.24795	4.83846	2.53264	4.07647	4.75874	2.47919	4.90061	4.14352	5.74313	4.32942	5.40606	4.67267	5.98733	3.65554	1.05593	2.53026	3.57451	5.4364	4.35905	4.96559	4.69496	1.89788	5.16188	3.02194	2.95648
P05091	-4.10308	-4.21927	-1.78436	-3.83497	-6.15776	-6.47476	-6.84696	-5.90359	-5.85028	-5.92917	-5.12502	-5.84218	-4.67628	-4.51478	-5.16309	-4.11626	-6.07416	-7.01692	-5.73722	-7.72832	-5.53912	-5.82684	-4.17158	-5.52806	-6.12495	-3.51862	-4.35433	-4.80282	-4.60455	-3.73775	-3.58846	-3.9409	-4.76297	-5.53495	-4.89543	-6.64526	-5.17237
P05106	-7.48439	-8.40096	-7.05334	-8.6106	-8.52333	-7.312	-7.32735	-6.2875	-6.06816	-6.14741	-7.27816	-7.31953	-6.65193	-7.6218	-7.86229	-7.42531	-7.14367	-5.90817	-7.59045	-8.32251	-6.84526	-8.25183	-7.02041	-5.6794	-7.78102	-6.68021	-6.94497	-6.45011	-6.0449	-7.13245	-7.85387	-7.63755	-18.3731	-18.3731	-7.44695	-18.3731	-18.3731
P05107	-4.35325	-5.09867	-6.7043	-6.87612	-4.32868	-5.06802	-5.6512	-1.98331	-4.29856	-3.80156	-6.12412	-7.83052	-5.49311	-6.35214	-5.08868	-7.30638	-5.38668	-6.21349	-5.5265	-6.61526	-6.77679	-6.46259	-6.45249	-4.19036	-6.77562	-5.97679	-5.85983	-6.40651	-5.71697	-7.01235	-5.15609	-6.67658	-5.25437	-4.31138	-5.82965	-5.82342	-4.84142
P05109	2.34593	2.52993	2.01802	-0.627696	1.07552	1.71317	0.983383	3.85593	2.69892	2.87891	2.04418	1.68497	-1.28821	0.0801329	0.0671487	-1.26059	-4.7016	2.49307	-0.777293	-1.50105	-0.00567132	-2.29386	0.981359	-1.03137	1.1818	-0.485416	2.16163	-1.39039	-0.794604	3.28791	3.47929	0.177679	-1.07809	-2.99649	0.0196344	0.898332	0.664635
P05120	-4.03078	-4.49404	-3.36749	-6.59295	-5.89679	-4.2136	-5.03049	-2.53366	-3.94968	-4.81528	-5.29791	-4.88024	-5.60145	-6.54421	-4.44499	-4.6917	-6.00809	-3.551	-4.26341	-6.76699	-5.24293	-8.68702	-5.67272	-5.90246	-5.53471	-5.51945	-3.50703	-5.60181	-5.34151	-4.54306	-1.96385	-6.38319	-4.56858	-6.79365	-18.3731	-5.98746	-18.3731
P05141	-5.31414	-5.01478	-4.02912	-4.68043	-5.8318	-4.62047	-5.85212	-3.20401	-4.53241	-4.38317	-3.92617	-4.92291	-3.31716	-18.3731	-18.3731	-4.92614	-6.42041	-18.3731	-18.3731	-18.3731	-18.3731	-5.71214	-4.48227	-5.16337	-4.76066	-3.32054	-3.38775	-3.87557	-4.0908	-4.03792	-3.0888	-5.29716	-18.3731	-18.3731	-18.3731	-18.3731	-18.3731
P05154	2.04674	1.95086	1.68771	-0.686268	-0.373762	0.136937	1.33776	2.46925	1.76643	2.15095	2.16282	2.4208	1.83264	-1.32051	-1.82188	0.515758	-3.50603	1.33567	-1.20096	-1.61335	0.462605	-1.3943	0.919934	1.7377	1.01843	2.22796	1.52875	1.08893	1.90966	1.36655	0.399649	2.1524	-1.53188	-2.4527	1.42794	0.837454	-1.14142
P05155	1.96594	2.68903	1.82894	1.94678	0.665898	2.06274	3.05462	2.11886	2.88774	1.50734	1.51313	3.6048	2.73958	3.03169	1.43031	3.04549	2.13245	2.51591	2.59688	1.96467	1.63441	2.31476	2.57155	1.8878	2.38719	2.38698	2.24547	3.09699	2.2385	2.17267	1.64511	3.10458	3.02186	3.07545	2.12018	2.39104	2.79525
P05156	-0.52585	-0.233703	0.207931	-1.33215	-1.89472	-1.3821	-0.956379	0.634541	-0.253817	-0.690863	-0.354629	-0.10258	-0.187304	-1.61487	-0.44353	-1.61588	-2.37177	-0.582629	-1.53821	-1.53914	-0.114472	-1.43914	-0.882935	-0.285127	-0.557687	-0.199602	0.686879	-0.342575	0.441827	-0.877806	-0.897208	0.188704	-1.47138	-2.23111	-0.168121	-0.782045	-0.376643
P05160	-4.96452	-7.09937	-5.81462	-6.35036	-5.28559	-5.64865	-6.71982	-4.90736	-5.59561	-5.99618	-6.6815	-6.89549	-6.32544	-6.66265	-6.7535	-5.12007	-7.79527	-6.22878	-6.91998	-7.40319	-6.60743	-6.60663	-6.02815	-5.87256	-6.63009	-4.56859	-6.27997	-5.61096	-4.9477	-7.67698	-5.96935	-5.90619	-4.95163	-3.00168	-5.92667	-6.60272	-4.21394
P05161	-5.09279	-7.41713	-4.5317	-5.8125	-6.0312	-3.36891	-6.73961	-4.66085	-6.39388	-3.51796	-5.04838	-6.93383	-5.91759	-5.46866	-4.13378	-6.51317	-2.55323	-1.23711	-2.92999	-0.901828	-7.26426	-2.55274	-8.20226	-7.04183	-9.18685	-5.69029	-4.8356	-4.96868	-7.35361	-5.93219	-4.2131	-7.34407	1.81069	-4.17637	-3.08098	-1.4581	-2.24661
P05162	-4.81231	-4.87538	-5.36852	-5.02791	-6.26168	-5.10591	-5.58257	-5.92555	-3.8641	-5.66087	-5.88251	-4.79827	-6.52477	-6.4091	-6.63167	-6.39623	-6.6742	-6.1507	-7.79665	-7.45126	-6.86574	-6.92263	-5.82387	-5.56161	-6.65166	-6.57248	-6.22977	-5.61809	-6.07447	-7.03773	-6.16033	-5.88027	-18.3731	-18.3731	-7.12895	-18.3731	-18.3731
P05164	0.315288	-0.284775	-5.31234	-5.12696	-1.56509	-1.93318	-2.6923	2.73675	0.296719	0.0242171	-1.62506	-2.03258	-3.99117	-3.88072	1.83864	-4.39297	-4.63144	-5.24083	-4.22821	-0.990248	-3.00415	-3.66056	-2.31361	-2.83671	-6.0375	-4.3841	-1.89596	-4.45145	-3.74796	-4.00891	-0.104172	-4.19852	-2.97801	-2.10087	-4.50027	-2.50946	-3.07423
P05165	-5.51689	-5.65206	-5.15938	-6.2905	-6.96152	-5.75019	-5.76553	-5.91853	-5.51654	-5.86594	-5.99943	-5.74087	-5.44734	-6.73809	-5.83217	-6.59786	-8.8561	-6.43406	-7.18971	-7.73462	-7.1491	-7.52709	-6.04652	-6.19993	-6.27155	-5.22976	-5.45745	-5.11051	-5.76203	-5.972	-5.13772	-5.74387	-6.61051	-6.85965	-18.3731	-18.3731	-5.42772
P05166	-4.88323	-5.73578	-4.49958	-4.82137	-5.91981	-6.08155	-5.24844	-5.18143	-5.21016	-4.75124	-5.37997	-5.61265	-4.64808	-6.40575	-5.85043	-5.53327	-6.07497	-5.36947	-5.85238	-6.67002	-6.0845	-8.42144	-4.86492	-6.32357	-5.93502	-5.30934	-6.33407	-5.78393	-5.47863	-4.78577	-5.57424	-4.9278	-18.3731	-18.3731	-18.3731	-18.3731	-18.3731
P05186	-2.65922	-3.58165	-3.52462	-4.3681	-5.0233	-4.49503	-3.44774	-4.62701	-3.94102	-3.60394	-4.22779	-3.23468	-3.43724	-4.08334	-4.51548	-5.31866	-5.52806	-4.55211	-5.43382	-5.24425	-5.12022	-4.6033	-4.94195	-4.29573	-4.50401	-2.98642	-3.57873	-3.49214	-3.80308	-3.92506	-4.58255	-3.5941	-5.75542	-4.82363	-4.28291	-3.49223	-4.36859
P05198	-5.3834	-5.57697	-5.34892	-6.12595	-6.81401	-5.60268	-5.61802	-4.89099	-4.61265	-6.17197	-7.33962	-5.84043	-5.23712	-9.03342	-6.995	-7.41639	-8.31675	-6.2027	-8.327	-8.13711	-7.55159	-7.11743	-6.13385	-6.82932	-6.67983	-5.57845	-6.46222	-5.72177	-6.09791	-5.52435	-5.19682	-6.58249	-18.3731	-18.3731	-18.3731	-18.3731	-18.3731
P05204	-18.3731	-18.3731	-18.3731	-18.3731	-18.3731	-18.3731	-18.3731	-18.3731	-18.3731	-18.3731	-18.3731	-18.3731	-18.3731	-5.37964	-4.76685	-18.3731	-7.72642	-18.3731	-18.3731	-18.3731	-18.3731	-18.3731	-18.3731	-18.3731	-18.3731	-18.3731	-18.3731	-18.3731	-18.3731	-18.3731	-7.39732	-18.3731	-18.3731	-18.3731	-18.3731	-9.40233	-18.3731
P05230	-18.3731	-18.3731	-18.3731	-18.3731	-18.3731	-18.3731	-18.3731	-18.3731	-18.3731	-18.3731	-18.3731	-8.9597	-18.3731	-18.3731	-18.3731	-18.3731	-18.3731	-18.3731	-18.3731	-18.3731	-18.3731	-18.3731	-18.3731	-18.3731	-18.3731	-18.3731	-18.3731	-18.3731	-18.3731	-18.3731	-18.3731	-8.14684	-18.3731	-18.3731	-18.3731	-18.3731	-18.3731
P05362	-3.1311	-3.05203	-1.73164	-1.87924	-2.86254	-1.09371	-1.42784	-3.29039	-2.13445	-2.3064	-1.78717	-2.48828	-2.68376	-1.45259	-1.34026	-1.87772	-2.87741	-2.53003	-2.29625	-2.53254	-2.42455	-2.20958	-2.21262	-1.94379	-3.49032	-2.4568	-2.1934	-2.1743	-1.87976	-3.64796	-3.23118	-3.39536	-0.935607	-2.66097	-3.07394	-1.78122	-3.61452
P05386	-5.43708	-5.57755	-4.14759	-6.15044	-6.8385	-5.62717	-4.15051	-3.75285	-5.86666	-7.3942	-5.74776	-7.1389	-4.76255	-5.2548	-4.95383	-5.69443	-5.12844	-5.73959	-4.77272	-5.95839	-5.37287	-5.42976	-4.72627	-5.40289	-5.39553	-4.12045	-3.23611	-5.01449	-2.99112	-4.10106	-2.43796	-5.84347	-2.98607	-18.3731	-18.3731	-18.3731	-18.3731
P05387	-3.13135	-4.43076	-2.6671	-4.2563	-3.55134	-2.94049	-2.38583	-1.09386	-2.16265	-4.28936	-4.45477	-3.19151	-5.06429	-3.30113	-2.06094	-4.42515	-3.55312	-3.49037	-3.62833	-4.43776	-4.57071	-5.22122	-5.20698	-5.29017	-4.62907	-5.32263	-4.98051	-4.74996	-5.45867	-3.09207	-3.17126	-4.30165	-5.5878	-2.87172	-3.79845	-4.05976	-2.49902
P05388	-4.23068	-5.88045	-3.54404	-5.97195	-6.3981	-5.08582	-5.05899	-3.23897	-4.34359	-4.25409	-5.06945	-5.31606	-4.87936	-5.75466	-4.71072	-6.62064	-7.1438	-4.91059	-6.14344	-6.68835	-6.10282	-7.00921	-5.30733	-5.19482	-5.89865	-4.52205	-3.21246	-4.71189	-3.94176	-4.05706	-1.61306	-5.33221	-5.65541	-7.21459	-6.57507	-7.2294	-6.85201
P05408	-6.14556	-4.9624	-6.14159	-6.88323	-6.222	-7.09185	-5.9438	-6.15878	-5.97348	-6.12266	-6.22869	-6.88796	-6.52571	-3.1098	-4.85824	-3.93591	-1.665	-5.95156	-3.88715	-5.06604	-3.9426	-6.03677	-2.18289	-2.35958	-3.70831	-3.87584	-2.56291	-3.86272	-3.90705	-4.91621	-4.6898	-4.05264	-2.47909	-18.3731	-18.3731	-6.80649	-7.2501
P05413	-2.73768	-2.20815	-3.36921	-1.92124	-0.925055	-1.58476	-2.90568	-3.16653	-3.07284	-2.68983	-2.45568	-1.94622	-1.7649	-1.26336	-0.756706	-2.76033	-1.4994	-2.96811	-2.71718	-2.56968	-3.17332	-1.40489	-2.58299	-2.87953	-3.01327	-3.24097	-2.57544	-3.15165	-2.4999	-2.76479	-3.43422	-2.26399	-0.235263	-0.10129	-1.9631	-3.89401	0.509062
P05451	3.4823	3.87046	3.42181	3.33102	3.67402	3.36651	2.90323	0.924375	1.08524	2.32622	3.72056	2.15666	3.31203	1.63778	2.39718	2.95426	3.36094	3.3226	4.53188	3.33616	2.89404	2.8945	2.65158	2.76277	2.19409	2.81394	0.551823	0.962013	2.32423	1.7886	1.8829	0.427111	3.43571	0.35887	3.23313	4.14784	1.93085
P05452	0.570709	0.595141	0.343791	-1.56608	-1.61958	0.918181	1.4663	-0.389422	2.32737	0.716588	0.171993	1.83344	-0.2783	1.27619	-0.0951165	1.56052	-0.961627	0.0861697	-0.464252	-0.648464	0.443095	-1.00687	0.60503	1.16937	0.579156	1.38546	1.50132	1.80116	1.76204	1.22464	0.623138	1.77097	-0.972946	-2.00825	1.04089	-0.388143	0.479151
P05455	-6.54517	-18.3731	-6.54914	-18.3731	-18.3731	-18.3731	-18.3731	-6.21485	-18.3731	-6.84996	-18.3731	-8.16311	-7.29019	-18.3731	-18.3731	-18.3731	-18.3731	-9.15923	-18.3731	-18.3731	-18.3731	-18.3731	-18.3731	-18.3731	-18.3731	-18.3731	-18.3731	-18.3731	-6.25821	-7.08828	-5.77595	-18.3731	-18.3731	-18.3731	-18.3731	-6.55457	-18.3731
P05534	-2.76282	-6.27491	-5.45703	-6.50197	-6.05988	-6.90273	-6.4765	-4.83079	-5.22981	-2.54468	-7.35792	-6.78282	-6.73126	-5.98099	-18.3731	-18.3731	-18.3731	-2.47696	-6.35191	-5.26675	-18.3731	-4.95427	-5.76674	-5.91811	-5.00462	-6.12931	-5.35809	-6.89624	-6.56973	-6.13211	-6.17878	-5.25608	-4.565	-2.81408	-5.59091	-5.9253	-3.75083
P05543	-1.42265	-1.65156	-1.6228	0.0702964	-2.08085	0.00723199	-0.807039	-2.10079	-2.20083	-1.24051	-0.718531	-0.79787	-2.9582	-1.58464	-1.24252	-0.287975	-1.79012	-0.443206	-1.49558	0.152849	-1.99297	0.0779942	-0.770975	0.291065	-2.42911	-2.08541	-0.797293	-0.55973	-0.809935	-3.2188	-1.06884	-0.862069	0.642855	-2.49273	0.156247	-0.22827	0.855213
P05546	-2.73581	-4.83585	-5.40804	-5.63061	-3.67419	-4.69559	-5.03214	-4.07812	-4.07002	-3.24489	-4.73935	-3.9966	-4.83901	-4.9346	-3.1411	-5.08657	-3.98407	-5.59245	-5.38055	-5.72491	-3.11003	-5.78433	-3.41154	-3.08164	-4.65334	-3.12488	-2.65135	-4.3163	-3.00603	-5.31036	-4.22608	-3.9585	-3.24668	-4.26645	-5.91532	-5.22642	-2.16145
P05556	-4.74176	-6.01111	-5.63405	-4.94632	-6.75155	-3.81689	-4.83934	-4.93819	-4.92537	-4.89549	-4.52349	-5.98637	-4.81459	-5.06018	-3.77187	-5.0583	-6.34045	-4.62265	-4.45673	-5.50061	-4.60453	-5.53719	-5.64787	-5.11862	-5.73372	-4.13838	-3.49693	-4.36085	-3.91911	-5.48877	-4.82919	-4.59904	-5.76903	-5.76761	-4.91467	-5.28623	-3.5494
P05783	-2.28944	-3.75057	-2.8342	-3.4686	-4.44314	-6.79882	-2.65645	-1.08478	-1.00048	-0.502137	-1.95813	-2.65671	-1.85128	-5.07906	-5.9465	-4.61103	-4.63406	-3.18668	-3.75901	-4.52886	-7.15446	-3.16702	-2.7212	-2.9108	-2.29054	-3.13366	-3.32065	-2.99121	-2.20264	-0.738401	-2.81948	-2.46025	-3.66193	-4.59334	-5.81359	-4.3702	-5.17646
P05787	-1.32505	-2.89541	-0.352939	-2.35525	-4.52961	-4.09252	-2.3932	-0.0210655	0.0408099	-0.0299206	-1.4776	-2.37505	-0.36873	-3.05995	-4.11119	-3.74904	-2.77459	-1.80796	-2.26253	-3.92556	-4.72593	-2.27105	-2.52889	-2.1054	-1.80489	-1.22003	-1.58556	-1.91506	-0.171293	-0.826925	-0.727859	-1.76584	-2.71623	-3.91411	-3.6884	-3.44527	-1.234
P05937	0.874415	-1.67018	1.38108	0.718502	-2.32171	0.48668	-1.44626	0.139065	-1.25278	-0.55809	-0.218803	1.55077	-0.901087	0.697467	-0.0592536	0.718813	0.95646	-1.18394	-0.481209	-0.00355098	-1.86635	-2.01073	-2.57538	-1.05045	-0.165135	-1.03343	-0.436319	-0.533443	-0.837767	2.16403	-1.14338	-0.00788894	1.93958	-6.14117	-1.4397	0.171248	-0.657514
P05976	-18.3731	-18.3731	-18.3731	-18.3731	-18.3731	-2.98428	-18.3731	-6.37774	-18.3731	-18.3731	-18.3731	-18.3731	-5.83245	-18.3731	-18.3731	-18.3731	-18.3731	-5.86526	-18.3731	-18.3731	-18.3731	-18.3731	-18.3731	-18.3731	-18.3731	-18.3731	-18.3731	-18.3731	-18.3731	-18.3731	-18.3731	-6.16149	-18.3731	-3.83625	-5.39992	-18.3731	-18.3731
P05981	-2.92925	-3.06082	-2.92212	-4.40658	-5.22831	-3.50518	-1.91815	-4.86593	-3.86613	-3.69292	-4.11576	-2.91301	-3.50557	-2.90661	-3.49434	-3.65524	-4.51564	-3.19255	-4.30517	-5.32323	-3.69026	-4.19473	-3.93547	-3.11806	-4.09612	-2.63001	-2.48232	-3.00182	-2.41338	-4.04868	-3.85132	-3.43354	-4.57479	-3.08289	-3.91536	-3.64714	-4.27179
P06127	-18.3731	-4.2644	-5.92417	-5.4805	-18.3731	-18.3731	-6.90157	-18.3731	-18.3731	-18.3731	-18.3731	-5.56841	-18.3731	-18.3731	-18.3731	-18.3731	-18.3731	-18.3731	-18.3731	-18.3731	-4.46218	-18.3731	-4.22651	-4.55695	-4.17461	-3.97366	-4.89428	-4.05941	-3.8953	-4.62434	-4.18832	-4.04897	-18.3731	-18.3731	-18.3731	-18.3731	-18.3731
P06132	-5.02008	-6.20425	-5.44182	-5.46114	-6.6965	-4.36009	-5.53783	-5.33755	-4.23892	-4.42785	-5.57347	-5.45633	-7.1015	-6.26171	-5.10117	-6.41651	-7.7329	-6.25271	-7.00836	-8.08049	-7.22813	-7.02464	-5.57802	-5.88994	-13.712	-6.45748	-4.8234	-4.75507	-5.23719	-6.06531	-5.2646	-5.94683	-7.03315	-18.3731	-6.64277	-18.3731	-3.61964
P06213	-6.15579	-6.96346	-18.3731	-18.3731	-8.20049	-18.3731	-18.3731	-18.3731	-18.3731	-18.3731	-18.3731	-6.22718	-18.3731	-4.21348	-5.5844	-6.31018	-4.88404	-5.10343	-5.85909	-8.95858	-5.31201	-6.44173	-5.93909	-6.0947	-4.36564	-5.48667	-6.33976	-5.15175	-5.40831	-5.707	-6.02655	-4.86724	-18.3731	-18.3731	-5.42922	-18.3731	-18.3731
P06239	-18.3731	-18.3731	-9.41801	-18.3731	-18.3731	-18.3731	-18.3731	-18.3731	-18.3731	-18.3731	-18.3731	-18.3731	-18.3731	-18.3731	-18.3731	-7.20581	-18.3731	-18.3731	-18.3731	-18.3731	-18.3731	-18.3731	-18.3731	-18.3731	-6.9769	-18.3731	-6.91342	-18.3731	-5.94022	-6.71302	-18.3731	-18.3731	-18.3731	-18.3731	-18.3731	-18.3731	-18.3731
P06276	-4.57422	-5.49407	-5.47837	-5.82464	-2.68935	-4.81563	-4.50001	-4.64197	-3.79442	-5.0797	-4.50347	-4.44859	-6.58728	-4.69826	-4.83299	-5.63765	-6.95696	-4.39158	-5.63325	-4.84404	-4.53	-4.90477	-4.79149	-5.04618	-5.40419	-4.28646	-4.49932	-3.1341	-3.98639	-5.26844	-3.68995	-4.5926	-4.38087	-4.08644	-3.17436	-3.6166	-1.71635
P06280	-1.41712	-2.71044	-1.87715	-1.78511	-4.14101	-1.61405	-1.23222	-2.77734	-1.31578	-1.34902	-2.14557	-2.71696	-2.65734	-1.03523	-1.41019	-0.911889	-2.01085	-2.48917	-3.3977	-4.16882	-3.82504	-2.26204	-2.02585	-1.83055	-4.26488	-1.57054	-2.53479	-1.60551	-1.45893	-3.27831	-1.841	-2.09731	-2.13208	-2.65508	-1.78741	-2.40429	-0.673903
P06310	-7.29999	-5.51781	-5.84075	-6.62267	-5.92941	-5.85245	-5.83618	-6.16747	-6.91933	-6.37988	-6.56214	-5.88012	-6.26515	-5.44264	-5.1201	-6.61618	-4.24441	-4.52144	-5.16828	-5.822	-5.23648	-4.02125	-4.56728	-6.96349	-18.3731	-6.17856	-5.22099	-18.3731	-18.3731	-18.3731	-7.05486	-18.3731	-4.00706	-1.70267	-18.3731	-18.3731	-18.3731
P06312	1.17924	1.89694	1.75654	0.00341309	2.05008	1.75061	1.97662	1.10913	-0.473109	1.17934	1.32658	-0.116052	1.7136	2.69795	2.85649	2.2731	0.101718	2.94046	2.52714	3.40782	2.506	1.23464	1.6335	-0.546782	-0.151463	1.49631	1.57074	2.16734	1.55911	-1.02848	1.37337	-0.689338	2.09998	-1.81764	1.40492	3.02971	2.40697
P06396	2.11472	2.67071	1.27053	2.12197	1.98069	2.03297	1.79814	1.50988	0.892721	2.27945	2.42028	1.39437	2.48381	1.29042	2.38348	1.79689	3.40563	2.10292	2.83678	2.82775	2.15181	2.50877	2.15291	2.27946	1.68663	2.32975	0.941706	0.876014	2.06973	0.157203	0.734568	0.850051	2.67306	1.40471	2.67459	2.98243	2.26711
P06454	-7.80368	-18.3731	-7.12968	-8.54134	-18.3731	-18.3731	-7.1919	-18.3731	-6.8989	-7.10346	-7.51212	-18.3731	-8.18383	-4.8257	-3.02988	-9.10904	-5.59928	-5.20352	-5.00412	-5.55747	-6.79647	-5.04634	-6.1816	-5.30676	-5.88945	-4.65535	-3.97969	-5.01424	-4.55954	-6.97734	-6.01868	-7.03447	-2.57421	-0.0564087	-7.51331	-5.93455	-3.86976
P06576	-1.52908	-2.55165	-0.941686	-0.956687	-3.82691	-4.93853	-4.45278	-1.34235	-1.57399	-1.8527	-1.83047	-1.93611	-0.995604	-4.11875	-5.01636	-3.50893	-4.51905	-3.39241	-3.71631	-6.83671	-6.65349	-5.97769	-2.71361	-3.05437	-3.07523	-2.56637	-2.84722	-3.52234	-1.79443	-1.50843	-1.39331	-2.31071	-3.45288	-3.86371	-5.59085	-4.90127	-3.96994
P06681	-2.88216	-4.06934	-3.28406	-3.48611	-3.14385	-3.69324	-3.79491	-3.79243	-4.04336	-2.68469	-4.80508	-4.8112	-3.7088	-4.32631	-4.14334	-4.14246	-4.21256	-3.95002	-5.44687	-5.36227	-4.97395	-4.11101	-5.03688	-4.56164	-5.97411	-4.63607	-3.73175	-4.0508	-4.07905	-5.52775	-4.20175	-5.07561	-3.27075	0.433515	-4.0248	-3.73279	-2.37326
P06702	2.11689	1.47533	1.59742	-1.95816	0.212636	1.80863	0.565653	2.80207	2.10234	1.99947	0.96041	0.203868	-2.57241	-1.47176	-0.800759	-2.76947	-5.44933	1.30671	-2.53741	-3.47484	-2.49259	-4.4516	0.120555	-1.47376	-0.562327	-1.40866	1.88207	-1.2719	-1.36702	1.59334	3.26041	-1.45746	-2.46402	-2.7308	-0.768793	0.163647	1.84268
P06703	-4.37308	-4.69006	-4.93845	-4.10513	-6.96565	-4.90084	-4.74371	-3.75291	-4.10083	-4.4054	-4.93412	-4.32501	-4.25507	-7.81037	-6.15762	-3.33235	-5.65183	-3.63841	-3.71222	-7.26473	-1.52251	-4.02188	-5.7198	-2.75681	-7.01293	-7.33523	-1.95797	-5.14417	-3.67249	-5.07861	-3.30984	-5.59148	-3.59113	-4.41161	-2.9895	-3.66688	-2.35846
P06727	0.166805	-1.08774	-2.48262	-1.14573	-0.964067	-2.40459	-0.794885	0.347558	1.26401	-2.03732	-1.26014	-0.0889416	-0.0602493	-3.10639	-4.38078	-2.39639	-3.23679	-3.94931	-4.98801	-4.07365	-2.88334	-3.11269	0.150728	0.656616	0.331372	0.876184	-2.10362	0.295162	1.01107	0.00853403	0.184511	0.788949	-4.51158	-0.99368	-2.57	-3.15588	-1.583
P06730	-18.3731	-18.3731	-6.60843	-18.3731	-18.3731	-18.3731	-6.17545	-6.03808	-18.3731	-6.08469	-18.3731	-8.18409	-18.3731	-18.3731	-6.14381	-18.3731	-18.3731	-18.3731	-18.3731	-18.3731	-9.30531	-18.3731	-5.89102	-5.8543	-6.43699	-7.68575	-6.45742	-5.72391	-4.63424	-5.26343	-7.07913	-5.35769	-18.3731	-18.3731	-18.3731	-18.3731	-18.3731
P06731	-3.75699	-2.91517	-3.34597	-3.95935	-5.13483	-3.16734	-3.9584	-2.05416	-3.18282	-4.50976	-3.32308	-3.20234	-4.29283	-3.56552	-4.16606	-1.94176	-6.97478	-4.29989	-3.52903	-5.28572	-2.32347	-6.26891	-3.3352	-6.3297	-4.11287	-6.93308	-4.26456	-6.34266	-5.47272	-3.54562	-3.00829	-5.04407	-3.46839	-3.71753	-2.2293	-3.73344	-3.35495
P06732	-6.16828	-7.29427	-6.24851	-7.03043	-6.27674	-3.79179	-6.52251	-6.44223	-7.97967	-6.92805	-6.37589	-6.51469	-6.29923	-18.3731	-18.3731	-18.3731	-6.17878	-18.3731	-18.3731	-18.3731	-18.3731	-18.3731	-5.2108	-4.7526	-5.75678	-4.95795	-4.86036	-5.0437	-4.77283	-6.354	-5.26545	-5.90326	-5.46373	-18.3731	-18.3731	-18.3731	-7.18435
P06733	0.636792	-0.391753	0.688592	0.356548	-1.66193	0.380018	-0.73085	1.10559	0.814255	0.631113	0.117722	0.399421	-0.188883	-1.04115	0.280931	-0.825046	-2.25763	-0.25936	-1.58965	-1.47822	-1.73385	-1.78918	-0.0882516	-0.107995	-0.769016	0.0913553	0.389243	-0.0221939	0.407262	0.242365	0.922097	-0.0806715	0.406165	-1.18125	-1.09998	-0.644992	-0.426423
P06734	-4.70719	-4.2015	-5.31628	-5.64245	-3.86943	-3.48301	-2.84038	-5.51939	-4.41088	-5.74203	-5.01321	-3.89374	-4.66	-3.20175	-5.574	-4.71882	-5.80302	-4.36532	-3.72061	-4.27959	-3.82667	-4.72188	-4.18995	-4.43079	-4.39623	-3.9281	-4.80684	-5.0083	-4.16394	-3.22388	-6.4652	-5.31085	-5.23742	-3.321	-6.23786	-4.72428	-5.14576
P06737	-6.16883	-6.49175	-5.82908	-6.67387	-6.35548	-6.1506	-6.26684	-2.55587	-4.18086	-5.03739	-6.71319	-6.22386	-6.31635	-5.0601	-6.09952	-18.3731	-18.3731	-6.40749	-18.3731	-18.3731	-7.12252	-18.3731	-6.01749	-7.68041	-7.89444	-6.39221	-4.64013	-5.65738	-6.38713	-6.93373	-3.49662	-6.63286	-6.15044	-18.3731	-18.3731	-7.7793	-18.3731
P06744	-2.16641	-2.89312	-2.66656	-3.16891	-3.532	-2.92839	-3.55698	-0.656129	-1.61478	-1.80055	-2.25737	-2.05251	-2.40261	-4.69538	-2.89386	-3.00602	-5.0935	-2.98845	-4.0633	-3.91576	-4.83843	-4.01796	-2.07329	-2.62379	-3.84813	-2.65139	-2.84657	-2.81842	-2.23424	-3.09214	-2.10282	-3.01373	-3.92704	-3.73556	-4.91043	-3.57148	-3.52697
P06748	-5.17923	-6.66153	-5.60593	-6.9726	-6.72158	-5.89743	-5.77796	-4.52306	-5.83993	-5.69374	-5.90882	-7.31229	-5.68284	-6.23393	-3.3337	-6.61018	-6.60226	-6.24536	-7.50593	-7.54591	-6.96039	-7.41249	-7.77399	-6.70922	-7.62695	-6.1494	-5.29998	-6.24593	-5.14579	-6.10636	-4.93765	-6.92152	-4.64573	-6.2403	-6.45307	-6.10143	-5.4232
P06753	-5.93669	-5.31448	-5.59912	-5.35324	-4.872	-7.11851	-7.33773	-4.42026	-5.10258	-4.66431	-6.22106	-5.48523	-5.49889	-5.54909	-5.08894	-5.00978	-6.45429	-5.81844	-5.55098	-6.27465	-5.68913	-9.12012	-6.29032	-6.10098	-6.38069	-6.28997	-5.33317	-6.25922	-6.47294	-5.86003	-4.23893	-5.74477	-6.01357	-5.36106	-4.92819	-5.00279	-3.5404
P06756	-5.66212	-7.47084	-5.82068	-7.47741	-3.93283	-7.2177	-6.76899	-4.76097	-5.5823	-5.90297	-5.40292	-6.88251	-5.50511	-7.12036	-5.16964	-5.22337	-5.18275	-4.80237	-7.27931	-9.26435	-6.98417	-7.50745	-6.05587	-4.35971	-6.48384	-4.44462	-5.11141	-4.65869	-3.98033	-6.07662	-5.7586	-6.08965	-6.82118	-6.51832	-5.8788	-5.56683	-6.15574
P06858	-3.91508	-4.93262	-4.04222	-5.31625	-4.50316	-4.49416	-4.72951	-6.00606	-4.33008	-3.59561	-3.42046	-4.20122	-4.81496	-6.7168	-6.06699	-4.92503	-6.55698	-4.67388	-6.83345	-7.6744	-6.30414	-6.35487	-4.01499	-3.09403	-4.11806	-3.15302	-3.48659	-3.49959	-2.86471	-4.92598	-4.20333	-2.97832	-5.60089	-5.85003	-5.19618	-5.49707	-5.48745
P06865	-1.82106	-1.08874	0.154793	0.638295	-0.943058	-0.444023	-1.04503	-1.01383	-0.97181	-1.34477	-0.238899	-1.36931	-0.464868	0.0225069	-0.210093	0.0468583	-1.15843	-2.83746	-2.2234	-2.85977	-1.19368	-1.49895	-1.41957	-1.2207	-2.3729	-1.00092	-1.26104	-0.741199	-0.456848	-1.75855	-1.10322	-1.22626	-1.3052	-0.353968	0.984846	-2.51644	-0.557931
P06870	-0.733342	1.5401	0.797516	0.436178	-1.60074	1.86007	2.66865	-0.144479	0.521109	1.11624	0.29756	2.08063	-0.289548	1.84382	-1.05978	2.20163	2.85248	1.7928	0.965103	0.218144	1.61854	-0.461521	1.24525	0.981276	2.70672	1.1489	0.533212	2.01732	0.426379	3.69185	1.56133	1.7386	-1.33358	0.582932	1.17155	0.373383	-0.475647
P06899	1.08147	-0.226891	-0.0794144	-2.23119	-0.634633	-0.649171	-0.495043	1.33714	0.108663	0.438496	-1.60556	-0.548749	-0.543132	-1.92782	1.65042	-3.39111	-3.77898	-0.857652	-1.70932	-3.28304	-2.81823	-2.23866	-2.28807	-2.3272	-2.10585	-2.31092	-0.165754	-2.72799	-1.15975	-1.53825	0.663295	-1.13724	-1.89687	-2.74017	-3.65386	-2.6869	-1.42304
P23527	1.08147	-0.226891	-0.0794144	-2.23119	-0.634633	-0.649171	-0.495043	1.33714	0.108663	0.438496	-1.60556	-0.548749	-0.543132	-1.92782	1.65042	-3.39111	-3.77898	-0.857652	-1.70932	-3.28304	-2.81823	-2.23866	-2.28807	-2.3272	-2.10585	-2.31092	-0.165754	-2.72799	-1.15975	-1.53825	0.663295	-1.13724	-1.89687	-2.74017	-3.65386	-2.6869	-1.42304
P33778	1.08147	-0.226891	-0.0794144	-2.23119	-0.634633	-0.649171	-0.495043	1.33714	0.108663	0.438496	-1.60556	-0.548749	-0.543132	-1.92782	1.65042	-3.39111	-3.77898	-0.857652	-1.70932	-3.28304	-2.81823	-2.23866	-2.28807	-2.3272	-2.10585	-2.31092	-0.165754	-2.72799	-1.15975	-1.53825	0.663295	-1.13724	-1.89687	-2.74017	-3.65386	-2.6869	-1.42304
Q16778	1.08147	-0.226891	-0.0794144	-2.23119	-0.634633	-0.649171	-0.495043	1.33714	0.108663	0.438496	-1.60556	-0.548749	-0.543132	-1.92782	1.65042	-3.39111	-3.77898	-0.857652	-1.70932	-3.28304	-2.81823	-2.23866	-2.28807	-2.3272	-2.10585	-2.31092	-0.165754	-2.72799	-1.15975	-1.53825	0.663295	-1.13724	-1.89687	-2.74017	-3.65386	-2.6869	-1.42304
Q8N257	1.08147	-0.226891	-0.0794144	-2.23119	-0.634633	-0.649171	-0.495043	1.33714	0.108663	0.438496	-1.60556	-0.548749	-0.543132	-1.92782	1.65042	-3.39111	-3.77898	-0.857652	-1.70932	-3.28304	-2.81823	-2.23866	-2.28807	-2.3272	-2.10585	-2.31092	-0.165754	-2.72799	-1.15975	-1.53825	0.663295	-1.13724	-1.89687	-2.74017	-3.65386	-2.6869	-1.42304
P07093	-6.19978	-6.72534	-6.04948	-6.92823	-5.99513	-5.50188	-7.10478	-6.48381	-5.93017	-6.52102	-6.20663	-7.21874	-6.70941	-6.56625	-6.21218	-7.07367	-9.28883	-6.15542	-6.93716	-7.48207	-6.89655	-6.95344	-6.40994	-5.50764	-6.824	-5.90338	-5.99152	-5.27296	-5.02043	-6.0358	-5.94767	-5.82274	-6.19103	-6.76066	-6.53379	-7.19023	-5.21808
P07099	-4.76453	-5.94296	-5.14929	-7.31807	-6.58917	-4.89604	-5.39319	-5.17666	-4.80379	-4.2438	-5.99567	-7.17855	-5.24766	-18.3731	-18.3731	-7.42253	-18.3731	-18.3731	-18.3731	-18.3731	-18.3731	-18.3731	-6.78964	-6.4023	-6.97408	-4.69785	-6.08858	-6.87378	-5.34795	-7.09512	-4.78587	-6.47284	-18.3731	-18.3731	-18.3731	-18.3731	-18.3731
P07108	-0.721689	-3.24346	-2.05964	-2.61399	-1.062	-1.73991	-2.83816	-2.94381	-1.13562	-2.6725	-2.2557	-2.75955	-2.93226	-1.75679	-0.228954	-2.98794	-1.71502	-4.03648	-2.7542	-2.47193	-3.44947	-2.84422	-2.91215	-2.75288	-3.47732	-1.81029	-1.86324	-0.711413	-2.01108	-2.12818	-0.887654	-2.76788	-1.20473	-2.38608	-2.36231	-2.19196	-0.997674
P07148	-1.2557	-0.793915	-0.807175	0.472106	1.71154	-0.445391	-1.28629	-1.53124	0.787763	-1.43782	-0.765879	-0.0640474	0.153754	0.60309	-0.0948084	-1.14113	2.21985	-3.09862	-1.35878	-0.35303	-1.18141	0.841073	-0.673636	-0.931629	-1.95392	-2.03796	-1.08175	-2.87824	-1.50664	-1.09727	-2.35541	-1.35185	0.272792	-2.79878	1.94371	0.31938	2.21907
P07195	0.404206	0.301891	0.415214	0.934107	-0.443662	0.591175	0.861606	0.787404	1.91148	0.82407	-0.0608619	1.54894	0.118909	-0.499849	-0.0533979	-1.05817	-1.48193	-1.10164	-2.05729	-2.0133	-1.3807	-1.05802	-0.201588	-0.238883	-1.28339	-0.773848	-0.885268	-0.437219	-0.488296	-0.452374	-0.608546	0.254398	0.24916	-0.961107	-0.619966	-0.265754	1.44101
P07203	-4.55282	-5.03548	-4.24752	-5.13985	-4.5245	-4.20368	-4.41946	-4.09662	-3.68152	-3.98081	-4.50319	-4.31698	-3.92228	-4.71796	-4.69663	-5.39364	-5.19853	-4.94614	-5.46007	-5.7341	-5.97144	-5.2997	-4.49292	-4.21279	-4.97819	-3.90235	-3.96825	-3.19196	-4.16652	-4.50275	-3.47744	-3.99597	-3.99067	-2.90926	-4.72778	-5.63132	-4.53594
P07204	-2.5066	-2.26004	-1.76842	-2.04718	-5.25794	-0.608636	-1.13149	-4.38035	-2.35421	-2.98939	-2.18747	-2.36656	-3.86076	-1.23774	-3.39356	-0.975812	-2.91069	-2.34784	-2.777	-4.17606	-2.65095	-2.69357	-1.16803	-1.41391	-2.18701	-1.62986	0.428569	-0.504117	-2.29703	-1.66498	-1.63802	-1.36861	-3.4845	-2.12179	-1.53582	-2.04828	-3.34826
P07225	-4.44276	-5.31893	-4.98618	-4.89858	-4.49847	-5.02821	-4.69307	-5.38465	-5.37182	-4.92389	-4.43248	-5.16656	-4.58865	-6.45538	-4.33447	-6.67372	-5.41309	-5.80102	-4.33081	-5.75158	-5.9338	-5.31348	-6.05295	-5.99116	-6.4851	-6.06313	-4.95575	-4.14214	-4.89189	-6.3741	-6.67467	-5.36691	-6.96846	-5.12348	-4.8608	-5.80009	-2.60746
P07237	-1.32128	-2.49889	-1.20243	-2.87217	-2.67586	-1.98649	-1.46479	-0.0537388	-1.41046	-1.695	-2.8134	-3.06102	-2.42075	-3.15452	-1.43844	-3.56944	-3.28166	-1.44564	-3.89609	-3.72933	-4.3323	-3.17419	-3.55934	-2.93373	-4.00165	-2.00938	-0.398286	-2.04535	-2.20565	-2.02549	0.780166	-3.24321	-1.14545	-0.332016	-2.01942	-2.15615	-1.04959
P07288	-3.7202	-5.29456	-6.14201	1.1333	-4.09848	-4.96724	-4.37578	-6.1465	-9.17248	-4.12313	2.54566	-4.36797	-0.704624	1.08296	0.98673	0.341627	-0.0124946	1.4677	1.76018	0.167142	-6.46814	2.45194	0.604054	0.746677	0.850013	0.419185	-4.44281	1.76548	0.0549537	0.5152	0.603325	1.26694	-18.3731	0.348196	1.13921	-18.3731	-18.3731
P07305	-5.52513	-6.84781	-6.13273	-9.22084	-8.61889	-6.50539	-8.65349	-6.35455	-7.12385	-7.07433	-7.53302	-8.20097	-10.9967	-6.15371	-3.76114	-7.37943	-6.3736	-6.45236	-6.16066	-7.37114	-8.34365	-7.89388	-6.87947	-8.29238	-7.0859	-9.0528	-4.76945	-9.05259	-6.44642	-6.13346	-4.736	-8.70741	-5.53928	-7.95197	-7.50457	-7.14579	-7.58939
P07306	-5.07783	-4.71583	-3.22003	-4.63638	-4.24183	-4.13267	-5.88283	-6.22443	-5.4014	-5.3842	-5.52156	-6.18325	-3.68135	-3.72681	-2.5563	-5.28781	-1.90738	-4.60218	-2.98457	-4.81471	-3.52008	-3.61536	-3.42995	-4.03553	-4.57146	-4.51644	-3.65612	-5.23835	-4.88812	-5.39444	-4.80846	-4.86823	-2.02028	-1.39554	-4.86034	-3.81028	-2.58783
P07307	-5.17405	-3.81259	-1.94363	-3.1929	-2.04055	-2.63739	-4.04543	-5.54934	-3.7493	-5.73898	-4.12837	-4.56144	-2.10782	-3.51339	-2.4353	-3.49613	-2.33118	-4.78761	-3.27235	-5.343	-3.05295	-3.53303	-3.69328	-4.33492	-2.90468	-4.35942	-5.03633	-5.1118	-4.38937	-3.57015	-4.52637	-3.89121	-3.05295	-3.55238	-2.84398	-4.76733	-4.12351
P07311	-18.3731	-18.3731	-18.3731	-18.3731	-18.3731	-18.3731	-18.3731	-5.47556	-18.3731	-18.3731	-6.29054	-5.62745	-18.3731	-5.57773	-18.3731	-5.71176	-18.3731	-18.3731	-18.3731	-18.3731	-18.3731	-18.3731	-5.59241	-5.55569	-5.70182	-5.33956	-4.88303	-5.25466	-5.42748	-6.68176	-5.64706	-6.00877	-18.3731	-18.3731	-18.3731	-18.3731	-18.3731
P07320	-5.14347	-4.52906	-4.11669	-5.45906	-5.95866	-3.14215	-6.02814	-5.21048	-4.11556	-4.26551	-6.00279	-4.95269	-4.74642	-18.3731	-18.3731	-6.11232	-18.3731	-4.75601	-18.3731	-18.3731	-5.34905	-6.72044	-5.44988	-5.10471	-5.64026	-4.51241	-5.80917	-4.97433	-5.80266	-4.90369	-5.00689	-5.38619	-5.12302	-5.37216	-4.73264	-4.34788	-7.35849
P07332	-18.3731	-18.3731	-18.3731	-18.3731	-18.3731	-18.3731	-18.3731	-6.01414	-18.3731	-18.3731	-18.3731	-18.3731	-18.3731	-18.3731	-18.3731	-18.3731	-18.3731	-8.39059	-18.3731	-18.3731	-18.3731	-18.3731	-18.3731	-18.3731	-18.3731	-18.3731	-18.3731	-18.3731	-18.3731	-18.3731	-18.3731	-18.3731	-18.3731	-18.3731	-18.3731	-18.3731	-18.3731
P07333	-3.87646	-3.90394	-3.79336	-3.75757	-2.73171	-4.15714	-2.77058	-4.81073	-3.57976	-3.6477	-4.47633	-4.17533	-4.83015	-2.9523	-2.67343	-4.73101	-3.24054	-5.97617	-4.39942	-4.28342	-4.01489	-3.32883	-3.48992	-7.10935	-3.53033	-2.84431	-2.56914	-2.44993	-2.76595	-2.57629	-3.27746	-3.9737	-4.77458	-4.22537	-3.63047	-4.00181	-2.38582
P07339	-1.45054	0.588164	0.742869	1.70465	0.0865826	1.18189	-0.49881	0.56701	0.594124	-0.454567	0.806377	0.741278	0.72219	1.5415	2.77786	1.69338	0.0355427	0.280432	0.699954	-1.90728	0.689055	0.0850895	-0.368725	0.197204	-1.1308	0.236261	-0.840556	-0.131087	0.27432	-0.266044	-0.00078178	0.563278	1.40475	1.28477	1.584	-0.49061	-0.243883
P07355	0.0993443	-1.94822	0.131324	-2.87435	-2.84542	-1.24567	-1.32247	0.527155	-1.13319	-0.6219	-1.41976	-1.79123	-1.19704	-1.77223	-1.23839	-3.54749	-4.90624	-2.24681	-2.52515	-4.34077	-2.75869	-3.98774	-2.16522	-2.51419	-2.39758	-1.20398	-0.133855	-1.72812	-0.938696	-1.21735	0.857398	-3.49182	-3.54114	-2.27006	-2.58428	-3.42075	-1.44374
P07357	-2.65719	-5.611	-5.44195	-7.26095	-5.3553	-5.58786	-5.43841	-4.69045	-5.16513	-3.3582	-5.50127	-5.5329	-5.14674	-5.9942	-5.68641	-5.73131	-7.50657	-5.02903	-6.67463	-6.93777	-6.31968	-6.09479	-5.97796	-5.06284	-6.89619	-5.64113	-4.81188	-5.32667	-3.67745	-5.60112	-6.39099	-5.91355	-5.47024	-4.46041	-6.3587	-6.62001	-3.30618
P07358	-1.6898	-4.58998	-4.56793	-6.03965	-3.63965	-3.90687	-4.86409	-4.59151	-4.15723	-2.62752	-4.91138	-5.11584	-4.48509	-2.61867	-3.70643	-3.76263	-3.72276	-4.18625	-3.73653	-4.26923	-3.19585	-4.71486	-4.65481	-3.79952	-4.32364	-3.8878	-3.25428	-3.94663	-3.14169	-4.02324	-5.02846	-3.13703	-3.70301	-1.7191	-4.73569	-5.39755	-4.89075
P07359	-1.75788	-5.73507	-5.28476	-0.851029	-3.91031	-4.0773	-4.2869	-3.10026	-6.35617	-1.43125	-2.51848	-5.05281	-1.73452	-3.63302	-1.68801	-4.35317	-3.7538	-0.780324	-2.56922	-1.13345	-5.92204	-1.13557	-2.23871	-1.45313	-6.13084	-3.67523	-4.69901	-2.54894	-3.08217	-3.55616	-1.88927	-6.10993	0.666929	-1.66099	0.813021	-0.25326	-2.0174
P07360	-1.26882	-3.40709	-2.72085	-4.47699	1.58036	-3.38282	-4.38354	-3.32041	-5.46736	-1.88034	-3.74037	-4.06706	-1.82693	-4.38832	-3.22417	-4.22997	0.356838	-3.07004	-3.33596	-5.20487	-5.04998	-3.81915	-3.39902	-2.99888	-4.90325	-3.96662	-3.99442	-3.44245	-3.18488	-5.41786	-5.95737	-3.3928	-1.84174	-2.76063	-2.83812	-3.76261	-2.84818
P07384	-3.21068	-3.3819	-2.64448	-4.66205	-4.96648	-4.69794	-4.57399	-1.17219	-2.45469	-3.16612	-3.79325	-3.10759	-3.64967	-5.18811	-3.67083	-4.24134	-5.74569	-2.78354	-4.82789	-5.25902	-5.19453	-5.27842	-3.73319	-3.71383	-4.19183	-3.41522	-2.25595	-3.07109	-2.93795	-3.35579	-1.45796	-4.14699	-3.75533	-4.36345	-4.80103	-4.03624	-2.74016
P07437	-3.29319	-3.75106	-2.34484	-1.68402	-4.49337	-4.26081	-3.72419	-1.47344	-2.64088	-2.72091	-3.51231	-3.1493	-3.00227	-3.97868	-5.00615	-2.78755	-4.19829	-3.85061	-3.97761	-4.48376	-3.91749	-3.76362	-3.28397	-3.4129	-3.22434	-4.74083	-4.0269	-3.11687	-6.45966	-2.80419	-2.25997	-2.74883	-3.31546	-4.12554	-5.16823	-3.31936	-3.76296
P07451	-18.3731	-18.3731	-18.3731	-18.3731	-2.46997	-18.3731	-18.3731	-4.28586	-5.20435	-18.3731	-18.3731	-18.3731	-4.58366	-18.3731	-18.3731	-18.3731	-7.75682	-18.3731	-18.3731	-18.3731	-18.3731	-6.53403	-4.75291	-4.44202	-7.18435	-3.18989	-4.1319	-4.31525	-4.15114	-4.70283	-4.537	-4.45534	-18.3731	-4.59867	-18.3731	-18.3731	-2.5425
P07476	-1.30427	-4.72355	-1.312	-5.75062	-5.25052	-3.49564	-3.40259	-1.71747	-2.19928	-3.87175	-4.46611	-4.98746	-3.90772	-4.81881	0.295564	-7.08002	-8.1687	-3.2226	-4.91641	-7.84863	-6.81084	-5.80978	-5.92829	-6.83215	-5.37649	-5.47371	-3.9304	-5.74868	-5.77176	-2.25359	-1.47083	-6.1861	-6.21158	-7.37449	-7.02032	-6.5683	-7.01191
P07477	-5.06114	-5.13494	-5.01688	-5.52828	-6.48687	-5.27554	-5.29088	-5.12634	-4.88906	-5.03824	-6.12773	-5.83972	-5.38361	-8.74286	-18.3731	-5.95099	-18.3731	-18.3731	-18.3731	-18.3731	-18.3731	-6.05537	-18.3731	-5.18399	-7.13565	-18.3731	-18.3731	-18.3731	-18.3731	-5.33076	-18.3731	-5.9825	-18.3731	-18.3731	-18.3731	-18.3731	-18.3731
P07478	-4.11061	-4.26766	-4.12222	-2.46761	-0.0577691	-4.87998	-4.97672	-4.26946	-4.96626	-3.27621	-5.07691	-5.943	-1.79523	-6.39069	-0.838714	-4.97316	-2.04089	-1.84388	-4.2528	-2.32035	-5.81186	-3.15745	-5.18311	-4.18965	-6.66915	-4.09668	-5.24688	-4.73208	-5.5654	-6.2793	-4.76353	-6.62118	0.0512268	-0.0328924	-1.96502	-1.23229	-2.57895
P07585	-5.09335	-4.32684	-4.8695	-5.47625	-5.89297	-4.15275	-3.17086	-4.64082	-4.05682	-4.49534	-4.62054	-4.34901	-4.97414	-4.60962	-3.6156	-3.44337	-4.99231	-4.3656	-6.05067	-4.56184	-3.44566	-5.55204	-4.6067	-3.98667	-4.75332	-4.3525	-5.00058	-4.39948	-4.81007	-3.83532	-5.0857	-4.65389	-4.69398	-3.17632	-5.61651	-4.64677	-3.8126
P07602	-1.68143	-2.26935	-1.23828	-0.267296	-2.92787	-1.17323	-2.07693	-1.541	-2.45748	-1.93586	-1.49349	-1.28357	-0.503772	0.733148	1.05136	-1.5848	0.361252	-1.91411	-0.784721	-2.13096	-0.879702	-0.803258	-1.83338	-4.13997	-0.805174	-2.62602	-3.27573	-2.90598	-1.37853	-0.981414	-3.20909	-1.76204	-0.648081	-0.334905	0.775655	-3.41073	0.63944
P07686	-2.0384	-1.40222	-0.138559	-0.0329904	-1.49581	-0.611831	-1.6749	-0.901333	-0.780084	-1.35035	-0.547763	-1.24297	-0.32719	0.323165	-0.207798	-0.318613	0.244398	-2.78795	-1.77149	-3.53637	-1.18063	-1.53578	-1.59121	-1.60242	-3.06005	-1.72614	-2.15879	-1.00087	-1.33183	-2.32469	-2.15256	-2.14355	-2.80798	-3.24128	0.445933	-1.39774	-0.0672398
P07711	-1.48259	-1.39502	0.197265	-1.6077	-1.90678	-0.758269	-1.31838	-1.47515	-1.59177	-1.67601	-1.11747	-1.54724	-0.294751	-0.615584	-0.841162	-0.459242	0.047546	-1.55018	-2.12263	-3.32397	-1.32708	-1.77489	-1.68077	-1.97389	-2.5703	-2.49827	-1.43821	-1.89282	-1.2769	-1.89835	-3.10768	-1.96304	-1.80737	-2.26974	-0.567595	-1.92393	-1.43404
P07737	-2.07948	-1.21391	-1.29197	-2.81583	-0.0729414	-2.48706	-1.56055	-0.72726	-1.70156	-2.20865	-1.77276	-1.6472	0.523792	-2.21158	-0.131326	-4.79163	-0.495595	-2.43383	-2.04377	-1.93048	-2.75524	-1.94855	-2.78623	-2.45497	-2.67165	-4.18568	-2.74126	-4.00588	-3.32648	-1.61701	-1.27772	-2.79008	0.606607	1.90697	-2.24723	-1.00741	0.0558008
P07738	-6.49287	-5.6601	-4.34785	-5.46438	-4.01248	-4.76414	-6.86737	-3.47984	-4.20609	-4.90539	-5.5826	-3.41047	-4.46198	-18.3731	-18.3731	-6.22473	-8.98911	-18.3731	-18.3731	-4.61014	-8.22395	-4.55608	-5.23397	-5.44872	-4.89783	-7.32718	-4.82245	-5.00579	-5.80794	-3.98969	-3.33024	-5.13712	-3.72527	-4.38222	-5.655	-4.23613	-6.28959
P07741	-3.86653	-3.61093	-2.81223	-3.3643	-4.6064	-2.87826	-3.55276	-2.38258	-1.1612	-2.87608	-2.86286	-2.59273	-3.43621	-3.69176	-4.22655	-3.78202	-4.23799	-4.56007	-4.69796	-6.3217	-4.57778	-4.34141	-3.05428	-3.3007	-3.36183	-3.30741	-3.38983	-2.04055	-3.36697	-2.20071	-1.67752	-2.05999	-3.57292	-4.08344	-4.70656	-5.03214	-1.66221
P07814	-5.29511	-6.56862	-4.93371	-6.70024	-6.43497	-5.86237	-6.13793	-4.71558	-4.99495	-5.6654	-5.79393	-7.04414	-5.98889	-6.01342	-4.01746	-6.02348	-7.28159	-6.81785	-6.55705	-6.9279	-6.51643	-8.13704	-6.58236	-5.8189	-6.22748	-5.07334	-4.99622	-4.75402	-5.36071	-5.67539	-3.7339	-7.13698	-4.67945	-3.95924	-6.47748	-7.10387	-5.27985
P07858	-0.472791	1.74318	2.15595	2.54847	1.06434	1.05776	0.129233	0.69317	0.643689	0.57451	2.08443	0.999053	2.63825	0.622501	1.25516	2.10823	3.21287	-1.98401	1.16119	-1.27955	1.49707	0.40209	1.33952	0.154101	-0.243665	-1.59338	-2.98113	-2.5667	-1.52051	0.152019	-0.869073	1.09149	0.850356	-1.97689	1.42381	-1.73949	-2.92881
P07900	-2.06186	-3.24149	-1.93799	-3.43661	-4.20649	-3.65568	-3.92025	-2.18857	-1.41979	-2.10111	-2.57488	-2.16851	-2.15135	-4.66529	-4.17456	-4.05362	-5.44891	-3.15356	-4.26775	-5.73713	-3.9974	-3.9769	-2.68803	-2.72732	-3.94863	-1.94578	-2.8273	-1.87119	-1.89537	-3.01781	-1.33955	-3.49327	-4.26462	-3.5566	-4.19593	-3.49617	-2.74113
P07902	-4.49062	-5.68748	-4.59576	-6.81069	-6.43215	-5.22083	-5.23617	-5.01964	-4.15943	-5.61394	-5.08956	-6.5894	-4.70744	-18.3731	-18.3731	-18.3731	-18.3731	-18.3731	-18.3731	-18.3731	-18.3731	-18.3731	-5.55673	-7.17821	-6.10271	-5.30388	-3.47058	-5.38963	-1.61303	-5.69648	-5.61443	-6.24333	-18.3731	-2.41928	-18.3731	-18.3731	-18.3731
P07910	-5.69209	-5.8062	-5.11751	-7.41662	-7.07679	-6.57707	-6.6492	-3.39871	-5.09277	-5.28806	-6.10903	-5.90734	-5.79723	-5.24214	-4.52839	-7.4974	-6.39225	-5.83929	-6.66585	-6.32269	-7.78542	-6.03741	-6.49414	-6.83624	-7.06879	-5.6253	-5.05239	-5.98506	-5.26474	-4.62738	-4.41641	-6.52586	-6.50832	-3.93853	-6.83825	-5.9676	-5.5022
P07911	3.01813	3.8842	3.40843	3.11295	2.62272	3.05484	4.35137	3.56007	4.21431	3.37627	3.89029	4.30712	3.84902	4.01902	2.48552	5.41732	4.22917	3.50364	4.36137	3.93606	4.12128	3.07517	4.21283	3.86052	5.67256	3.987	3.13468	3.87963	3.9613	5.34432	2.77158	4.77901	2.91145	2.15857	3.11322	3.9116	1.56978
P07919	-3.76078	-4.3045	-3.49098	-4.85509	-4.99855	-4.26	-4.34556	-5.62079	-4.91096	-4.25209	-4.81883	-4.33774	-3.5047	-18.3731	-18.3731	-18.3731	-18.3731	-4.32372	-18.3731	-18.3731	-18.3731	-18.3731	-18.3731	-18.3731	-18.3731	-4.29622	-18.3731	-18.3731	-18.3731	-18.3731	-3.93627	-18.3731	-2.77818	-2.13213	-5.22273	-6.41988	0.590044
P07942	-3.59707	-4.25092	-3.69515	-4.09745	-5.192	-3.43524	-4.1999	-4.80406	-4.65899	-3.87055	-4.1462	-5.34069	-4.12577	-4.58834	-3.95258	-3.65248	-4.39794	-3.74881	-4.38448	-4.90464	-5.23184	-4.48831	-3.36238	-3.23553	-4.84915	-4.12905	-3.27488	-3.99994	-2.52666	-4.98006	-3.66531	-4.31668	-4.12751	-4.76503	-3.50496	-3.47915	-3.6944
P07947	-5.3525	-4.54065	-4.33296	-4.96875	-6.77961	-4.90216	-4.57132	-4.25652	-3.41587	-5.10488	-3.75088	-4.13319	-4.36931	-5.71664	-4.9906	-3.97765	-6.35359	-5.73537	-5.79862	-6.97101	-5.14721	-5.85434	-4.30731	-4.68443	-4.52447	-4.58392	-3.51242	-5.14698	-4.03669	-3.6565	-5.5628	-4.03225	-7.19841	-6.63611	-6.53661	-4.94048	-5.88151
P07948	-6.40271	-4.80736	-5.48786	-4.84443	-6.53138	-4.82054	-5.57158	-4.57864	-5.27678	-5.32007	-5.55487	-5.12468	-4.52564	-5.34752	-4.20736	-4.85032	-6.69966	-5.31261	-5.88762	-8.23281	-6.42504	-7.19064	-5.94491	-6.50225	-4.98464	-5.54382	-4.46101	-4.7895	-5.58742	-5.33745	-4.80404	-6.10813	-6.97656	-6.62647	-5.98696	-4.78541	-6.26389
P07954	-3.63205	-5.75777	-4.42344	-5.06638	-6.6886	-8.54295	-6.09505	-4.02606	-4.02746	-4.11972	-5.20043	-5.24729	-4.47813	-5.88719	-5.41945	-5.65553	-5.85877	-4.64572	-5.86943	-6.23904	-5.65352	-5.55413	-6.15088	-5.1286	-5.56571	-4.36894	-4.30605	-5.05717	-4.48832	-5.20973	-3.7352	-5.08234	-6.94001	-7.18915	-6.54964	-7.09646	-3.71066
P07988	-5.31232	-8.23282	-5.26807	-6.04999	-6.61487	-5.5031	-5.50881	-5.32554	-5.14025	-5.28942	-7.17723	-5.53425	-6.9349	-5.89579	-4.42056	-18.3731	-18.3731	-5.49932	-6.2462	-18.3731	-18.3731	-6.28299	-7.66973	-7.0885	-7.38552	-6.67901	-5.13723	-5.24576	-4.82482	-6.98232	-6.89419	-6.86236	-5.32947	0.0703256	-4.83474	-4.13593	-2.95125
P07996	-1.47141	-2.13428	-1.6386	-3.36411	-2.74316	-2.87461	-1.41904	-1.21585	-1.67276	-1.55752	-1.30339	-1.98778	-2.64146	-3.44797	-2.37248	-1.68224	-2.94613	-2.64029	-3.04676	-2.99278	-1.88757	-3.01036	-1.95319	-1.04082	-2.8586	-1.39826	-0.963702	-1.37358	-0.275341	-2.36709	-2.02988	-1.58108	-3.08129	-3.12667	-2.90024	-2.47987	-3.98531
P07998	-0.767879	-0.165945	0.418891	-1.57158	-0.156389	1.11792	0.148934	-1.41893	-1.64492	-1.54103	-1.85272	-1.42774	-0.20223	0.297692	1.02169	0.605286	3.44226	1.34855	3.50439	0.673872	1.02366	0.469445	-0.407687	2.61981	3.2371	1.86052	0.161714	1.61888	2.97746	0.197797	1.25006	2.45518	0.499642	2.86157	-0.427752	1.56749	1.50067
P08034	-4.71963	-6.8311	-6.74134	-7.1062	-7.79427	-6.58294	-6.59828	-6.38176	-4.53239	-6.34563	-6.84474	-5.93146	-6.74869	-18.3731	-18.3731	-18.3731	-18.3731	-18.3731	-18.3731	-18.3731	-18.3731	-18.3731	-6.58031	-6.56992	-5.06795	-4.46205	-5.96148	-4.42904	-6.6854	-6.43266	-6.54318	-6.33474	-18.3731	-18.3731	-18.3731	-18.3731	-18.3731
P08069	-18.3731	-18.3731	-9.2885	-18.3731	-18.3731	-18.3731	-18.3731	-18.3731	-18.3731	-6.92612	-6.98669	-6.99745	-18.3731	-18.3731	-18.3731	-8.02812	-8.45907	-18.3731	-18.3731	-18.3731	-18.3731	-18.3731	-6.79455	-18.3731	-6.56225	-18.3731	-18.3731	-18.3731	-18.3731	-18.3731	-8.86642	-8.42812	-18.3731	-18.3731	-18.3731	-18.3731	-18.3731
P08123	-0.903764	-1.9897	0.453127	-1.67334	0.935439	0.137066	-1.39977	-2.62089	-1.12074	-1.6046	-2.44544	-2.17718	-0.240904	-1.60344	-2.84747	-0.701517	-0.994659	-1.69178	-1.57233	-2.61822	-1.51275	-5.92293	-0.0462916	-0.0343952	-0.25645	-0.379557	-0.175196	-1.40382	-1.49566	-2.17856	-2.91165	-0.678583	0.137427	0.39409	-1.98523	-2.31588	-1.37439
P08133	-1.68554	-1.39429	-1.82805	-2.46011	-3.65881	-2.106	-3.97188	-0.555881	0.141522	-1.29371	-2.20888	-1.52209	-1.50709	-4.85778	-3.27255	-3.22569	-5.76389	-3.28677	-4.55229	-6.19287	-5.5278	-4.61329	-1.83677	-1.88243	-2.80349	-0.75243	-1.60742	-1.22224	-1.54765	-2.46133	-2.34142	-1.66618	-5.74478	-3.83021	-5.49069	-3.45766	-4.10697
P08134	-3.90951	-2.42156	-4.10031	-2.52164	-5.97898	-4.40938	-4.81728	-2.70806	-3.02041	-3.17331	-1.98147	-2.57676	-2.31433	-4.42644	-4.84097	-3.64755	-3.89644	-4.84699	-4.22486	-4.92153	-4.26738	-4.05014	-2.88761	-3.48886	-3.15685	-3.6739	-3.72236	-3.42977	-3.51146	-2.39777	-4.71097	-2.14689	-4.13026	-3.05002	-3.7483	-4.59895	-5.32245
P08138	-3.81122	-3.73659	-1.86557	-3.05821	-4.61403	-1.79555	-1.3984	-2.92612	-2.65543	-3.62839	-3.61177	-2.56991	-4.13434	-2.62254	-1.54762	-1.97376	-5.74517	-3.65256	-2.14783	-3.23627	-1.09117	-3.03019	-2.74953	-3.61403	-2.42763	-1.45752	-2.39254	-1.79643	-3.46584	-1.46475	-4.04837	-3.16734	-5.2238	-4.91971	-3.79805	-3.71461	-5.20907
P08174	0.334428	-0.240451	0.338475	0.354372	-1.38356	0.998717	0.840275	-0.649073	-0.727547	-0.270673	-0.0583744	-1.0931	-1.26546	-0.230715	1.7963	0.209636	-0.47088	0.668343	0.372332	-0.580739	-0.0185872	-0.526374	0.751376	-0.122964	-0.436656	0.69891	1.47852	0.99257	0.112054	-0.991202	0.798373	-1.54777	-0.84926	-0.586833	0.493776	0.485205	1.77883
P08183	-1.21818	-1.38117	-2.18437	-2.85826	-4.47403	-1.85299	-2.45632	-2.3494	-0.824398	-1.36074	-1.9196	-1.03488	-2.62693	-3.69081	-4.57747	-1.42603	-5.9946	-3.9923	-3.96982	-5.0859	-3.53615	-4.62135	-2.66098	-2.40603	-2.49601	-1.8308	-2.39847	-1.466	-2.29601	-2.26136	-4.25935	-2.89284	-6.07879	-4.71549	-4.07597	-2.68477	-4.35291
P08185	-0.0187179	-0.915741	-2.05047	0.549742	-0.872626	-2.58141	-0.558865	-1.659	-3.32777	-0.767362	-0.365166	-1.05035	-1.15264	-1.76456	-0.679387	-1.22206	-2.41882	0.291287	-0.688304	0.557334	-2.81202	0.236701	-0.299965	-0.493037	-2.64323	-2.39726	-2.01885	-2.20041	-2.21036	-3.48803	-1.34076	-2.24914	0.86509	-3.14811	0.379041	0.27111	-0.660594
P08195	-1.18593	-1.12075	-1.35882	-0.498139	-3.3886	-0.604133	-0.536368	-2.0182	-0.970112	-0.554999	-1.46581	-1.48012	-2.18316	-2.02362	-2.92319	-1.85169	-4.33847	-1.95301	-2.54997	-2.51645	-2.87822	-2.00831	-1.69812	-0.821933	-2.27122	-0.636818	-0.890868	-0.746647	-0.531031	-2.49353	-2.1811	-1.11377	-2.0731	-3.0225	-2.20155	-1.86327	-2.57011
P08218	-18.3731	-18.3731	-18.3731	-18.3731	-18.3731	-18.3731	-18.3731	-18.3731	-18.3731	-18.3731	-18.3731	-7.29494	-3.71798	-18.3731	-18.3731	-18.3731	-4.31541	-18.3731	-5.94408	-18.3731	-18.3731	-18.3731	-18.3731	-18.3731	-18.3731	-18.3731	-18.3731	-6.78334	-18.3731	-18.3731	-18.3731	-18.3731	-5.15778	-5.04096	-4.40145	-3.61131	-4.67838
P08236	-0.21378	-2.27817	-0.239896	-1.83545	-2.97889	-0.548502	-0.852051	-1.21256	-0.279156	0.287531	-1.23575	-1.34671	-0.167246	-1.33285	-1.05846	0.162686	-1.51171	-1.21216	-2.66878	-4.28572	-1.83286	-2.09532	-0.823181	-1.23414	-3.43806	0.301313	-0.887375	-0.989662	-0.504944	-2.32681	-0.751601	-1.57121	-4.20873	-1.46568	0.201304	-1.02421	1.96745
P08237	-3.73274	-5.97701	-4.68579	-5.62909	-6.32526	-5.80188	-6.12441	-4.9697	-3.32361	-4.34918	-4.76981	-5.04015	-4.65843	-6.46644	-6.25814	-6.47326	-7.46784	-5.40997	-7.88098	-7.33447	-6.94433	-6.60558	-4.87472	-4.56725	-6.94859	-4.63175	-4.55753	-4.60168	-4.19808	-5.18304	-4.96347	-5.25113	-6.51185	-7.25796	-7.89511	-5.82108	-7.65965
P08238	-2.89322	-3.22928	-2.58469	-2.83711	-3.45432	-3.87667	-3.99643	-2.12468	-2.51661	-2.54955	-2.79349	-2.64419	-2.90646	-4.08053	-4.32339	-3.98358	-4.29034	-3.61113	-4.44802	-5.08764	-4.09579	-4.07465	-3.23561	-3.67943	-3.52007	-2.87092	-3.10776	-2.59131	-2.40797	-2.62899	-2.04255	-3.78527	-5.4899	-1.9135	-4.32004	-3.87048	-3.00273
P08246	1.34081	0.187384	-5.72657	-5.98289	-1.43861	0.253728	-1.55978	1.90078	1.25459	1.09912	-2.48841	-2.31122	-4.71255	-3.16526	1.16197	-5.21826	-6.02329	-4.97013	-5.30177	-6.90316	-2.9416	-3.15891	-2.79574	-3.98862	-5.87798	-4.52961	-0.579422	-4.5652	-4.16943	-4.14071	0.225183	-4.685	-0.828289	-2.3418	-1.70228	-1.82161	-1.97922
P08253	-5.58551	-6.35009	-5.58492	-6.50553	-5.49679	-4.84205	-5.21626	-6.38179	-6.5773	-6.66302	-5.85616	-6.94197	-5.72745	-5.58472	-2.8091	-6.03189	-6.28596	-5.89499	-6.77266	-7.12443	-5.2063	-6.42419	-7.03742	-5.79658	-7.03714	-5.32205	-5.41134	-4.73295	-5.02326	-7.17756	-6.55878	-6.47416	-5.91204	-5.94636	-5.07764	-4.76312	-5.18087
P08254	-18.3731	-18.3731	-9.32068	-8.01697	-18.3731	-7.61423	-18.3731	-18.3731	-18.3731	-18.3731	-7.67955	-9.58687	-18.3731	-9.58056	-8.48475	-8.16759	-6.50234	-8.00379	-10.5828	-9.30434	-8.71882	-6.44054	-7.2958	-7.58623	-7.84178	-6.48618	-6.94536	-6.8622	-6.5726	-9.02771	-7.35046	-8.19588	-6.23347	-6.48261	-5.09571	-6.85934	-6.12003
P08263	-5.03641	0.886654	-1.76093	-3.27564	-6.1138	-2.18666	-4.91451	-2.79241	1.22074	0.531742	-1.90704	0.0548518	-0.992535	-5.69402	-5.47042	-2.55865	-2.57766	-2.581	-2.15349	-2.66057	-2.6143	-3.35885	-4.18257	-0.979108	-1.75536	-1.81266	-4.81079	-0.333272	-4.07517	-0.870574	-1.32387	-1.29203	-8.59636	-1.93432	-7.98149	-1.37245	-2.79956
P08294	-0.972616	-0.426192	-0.0963798	-2.45846	-2.67326	-1.0582	-0.906953	-0.469753	-0.365011	-0.95293	-0.87564	0.230868	-3.06153	-0.338439	-1.66572	-2.10443	-3.33797	-0.540769	-1.60448	-2.31539	0.0126058	-1.66398	-0.0569651	-1.34287	0.475215	0.193827	1.23081	1.48047	0.770338	0.195842	-1.94066	-0.527784	-2.5029	-1.28762	-1.34502	-0.316723	-1.08237
P08311	-0.225946	-1.78191	-5.55451	-6.5862	-2.72677	-2.62956	-3.23384	1.94946	0.083263	-0.516638	-3.73206	-2.99709	-5.51138	-5.26404	-1.8657	-5.01329	-6.3595	-6.07886	-6.7284	-6.17986	-4.75091	-5.84848	-3.85316	-4.35083	-4.65703	-4.35289	-1.09346	-5.61482	-4.39875	-5.45838	-0.312161	-5.67291	-2.79177	-3.5411	-6.0124	-4.87261	-3.99953
P08473	0.14974	-0.476124	-0.831642	-1.10772	-3.87004	-0.872064	-0.947122	-0.75923	1.33283	-0.0298083	-0.490469	-0.598529	-1.1593	-1.55116	-0.920818	0.208009	-4.23386	-1.58517	-3.54946	-3.87669	-1.98454	-2.61524	0.490617	0.304392	-0.486304	0.585845	-0.353373	0.440004	0.454104	-0.801484	-1.02729	0.251225	-2.46106	-3.12576	-1.92344	-1.72673	-1.62168
P08476	-18.3731	-18.3731	-18.3731	-7.22142	-18.3731	-18.3731	-18.3731	-18.3731	-18.3731	-18.3731	-18.3731	-18.3731	-18.3731	-3.35816	-18.3731	-18.3731	-3.98021	-18.3731	-4.02181	-18.3731	-3.05042	-18.3731	-18.3731	-18.3731	-18.3731	-18.3731	-18.3731	-18.3731	-18.3731	-18.3731	-18.3731	-18.3731	-18.3731	-18.3731	-18.3731	-18.3731	-18.3731
P08493	-2.20841	-1.31077	-2.2154	-2.83825	-0.328543	-5.44755	-2.17372	-0.6627	-0.177986	-3.7077	-2.45326	-0.9205	-3.80487	-3.68582	-5.43712	-4.49267	-4.5687	-5.55033	-4.31982	-5.19302	-2.87632	-5.34462	-1.34196	-0.685713	-1.17703	-3.73869	-6.18401	-4.693	-2.05701	-3.51835	-2.44288	-1.08058	-2.74811	-2.79574	-2.38782	-4.00762	-2.60521
P08519	-1.31766	-2.42809	-0.731773	-0.888612	-3.79592	-0.983189	-0.960726	-2.84026	-1.36958	-1.67256	-0.604583	-1.70941	-2.37638	-1.12248	-3.31264	-1.27188	-2.04979	-0.161933	-1.53334	-2.67215	-1.17371	-1.58093	-0.003131	-0.645992	-1.02776	-1.10472	-0.798618	-1.94179	-1.51335	-0.304368	-3.16273	-0.951316	-1.09304	-3.38116	-2.2617	-0.655274	-2.22778
P08559	-4.94631	-6.11443	-4.40642	-4.41495	-5.9773	-4.76598	-4.78132	-4.21757	-4.94555	-5.00778	-4.50853	-4.88199	-3.56669	-5.7178	-5.80152	-4.93129	-6.81326	-5.33783	-8.11992	-6.63363	-6.04811	-6.105	-4.95389	-4.88655	-5.3755	-4.70926	-4.45449	-5.34638	-4.52211	-4.11932	-3.84807	-4.6936	-6.1443	-18.3731	-18.3731	-18.3731	-18.3731
P08567	-18.3731	-6.25917	-18.3731	-18.3731	-18.3731	-18.3731	-18.3731	-4.32088	-18.3731	-18.3731	-18.3731	-18.3731	-18.3731	-18.3731	-18.3731	-18.3731	-18.3731	-18.3731	-18.3731	-18.3731	-18.3731	-18.3731	-18.3731	-18.3731	-18.3731	-18.3731	-18.3731	-18.3731	-18.3731	-18.3731	-18.3731	-18.3731	-18.3731	-18.3731	-18.3731	-18.3731	-18.3731
P08571	4.12788	2.83512	3.35927	3.27391	3.05612	3.97776	3.67806	2.15863	1.36809	4.0946	3.47352	1.357	3.72302	1.94673	2.39821	2.72828	2.12048	4.29364	3.68269	3.58152	1.33476	3.03708	2.72619	3.52229	1.13915	3.62462	3.49026	4.05764	3.64313	-0.315498	3.26306	1.89592	4.18691	1.7535	2.63107	2.89725	3.76458
P08572	-0.910661	-0.707501	0.101871	-1.82092	1.22194	-0.315337	-0.364366	-1.2176	0.265401	-0.783128	0.0977444	0.298968	-1.14005	0.139522	-0.0683749	0.0128618	-0.369945	-0.372787	-0.957591	-2.11246	-0.758793	-2.34406	-0.554839	0.199488	-0.0702371	-0.380487	-0.216002	0.334906	0.186835	-0.379001	-1.209	0.439874	-0.451913	-2.59111	-2.06598	-2.36139	-4.16301
P08574	-6.18066	-5.71178	-5.19811	-5.51812	-6.94882	-5.73749	-5.75283	-5.5363	-7.08398	-5.52116	-5.42082	-7.13616	-4.83537	-18.3731	-18.3731	-6.1099	-18.3731	-18.3731	-18.3731	-18.3731	-18.3731	-18.3731	-6.27643	-6.27705	-6.76364	-4.00427	-5.19399	-4.69373	-5.18518	-5.98026	-4.96078	-6.66971	-18.3731	-18.3731	-18.3731	-18.3731	-4.92073
P08575	-8.51105	-8.83062	-8.46679	-9.24871	-8.38047	-8.72545	-9.38505	-4.60702	-5.75276	-7.57723	-8.81094	-8.73298	-9.86614	-7.54612	-3.60985	-18.3731	-18.3731	-5.24511	-18.3731	-18.3731	-18.3731	-18.3731	-8.74262	-5.42486	-7.89973	-7.1009	-7.00331	-7.26357	-7.02254	-6.84427	-6.71392	-9.69239	-18.3731	-18.3731	-18.3731	-18.3731	-18.3731
P08581	-6.05218	-6.55524	-5.48173	-6.71073	-7.3988	-5.61834	-5.87223	-5.99241	-5.80099	-6.59748	-5.8156	-5.65574	-7.1078	-5.93861	-6.73502	-6.17887	-7.67524	-5.78617	-6.58569	-7.40281	-7.16157	-7.4208	-6.30768	-6.11949	-5.79369	-6.13239	-5.37562	-5.01132	-5.49877	-5.58423	-6.13205	-5.71254	-5.75334	-6.00248	-5.36296	-6.08964	-4.71755
P08582	-2.66853	-2.06282	-2.00763	-3.7656	-5.69319	-2.36404	-2.06679	-4.1707	-3.2951	-3.03506	-2.34684	-2.69335	-4.84303	-1.83266	-3.62248	-2.0223	-4.36777	-2.94985	-2.38856	-3.46681	-2.81542	-3.71695	-2.15565	-1.94358	-2.44873	-2.12362	-0.106885	-1.31224	-0.948101	-3.79226	-2.61117	-3.08244	-1.77421	-2.36721	-1.68797	-1.57559	-3.24432
P08590	-18.3731	-18.3731	-18.3731	-18.3731	-6.59983	-18.3731	-18.3731	-18.3731	-9.27156	-18.3731	-18.3731	-18.3731	-18.3731	-18.3731	-3.56814	-18.3731	-7.54496	-18.3731	-18.3731	-18.3731	-18.3731	-18.3731	-10.4999	-18.3731	-18.3731	-18.3731	-18.3731	-18.3731	-18.3731	-6.197	-18.3731	-18.3731	-3.62727	-0.832596	-6.00362	-3.12987	-3.6357
P08603	-1.16012	-3.20029	-3.51797	-3.83532	-2.64813	-3.38362	-3.6974	-1.19737	-1.82793	-1.58963	-2.91574	-2.86374	-2.42146	-5.00533	-3.44817	-4.8166	-3.85836	-2.51287	-4.98833	-4.63531	-4.35904	-3.67634	-3.55779	-2.5294	-3.37716	-2.00969	-2.61366	-2.00966	-2.06847	-3.17218	-3.14958	-2.49302	-4.00731	-3.62242	-3.33329	-3.31751	-3.6819
P08621	-7.12327	-18.3731	-18.3731	-18.3731	-18.3731	-18.3731	-18.3731	-3.47	-3.20677	-18.3731	-18.3731	-5.77082	-18.3731	-18.3731	-18.3731	-18.3731	-6.04487	-18.3731	-18.3731	-18.3731	-18.3731	-18.3731	-18.3731	-18.3731	-18.3731	-18.3731	-18.3731	-18.3731	-4.45287	-4.54459	-4.24051	-5.4847	-18.3731	-18.3731	-18.3731	-18.3731	-2.83863
P08637	-2.05768	-2.00515	-1.82486	-1.4197	-1.2199	-0.605649	-0.982051	-2.90907	-2.05259	-3.23762	-2.10779	-0.601563	-2.55211	-2.13561	-1.59434	-1.03735	0.59542	-1.17099	-1.14444	-1.2875	-0.959986	-1.61415	-1.26343	-1.03055	-1.42921	-0.86229	0.214939	-0.0598501	-0.506968	-2.15676	-0.822565	-0.30073	-0.394494	-1.83053	-1.62506	-1.73685	-0.613343
P08670	-2.66444	-3.18065	-4.78479	-5.41989	-2.78242	-3.56909	-3.55454	-0.300256	-1.11036	-2.25276	-4.58092	-3.74293	-4.63199	-5.2483	-3.49712	-5.21219	-4.60861	-4.73414	-5.85947	-4.6987	-5.567	-5.54634	-4.77213	-4.89216	-6.14295	-4.63042	-3.24862	-5.47481	-3.16949	-5.31089	-3.7266	-5.39067	-4.54662	-3.47521	-5.08442	-3.90624	-3.98137
P08697	-0.206929	-1.52217	-0.572803	-0.886	-1.42637	-0.258425	-0.102673	-1.77141	-1.07425	-0.287943	-1.10972	-1.09785	-0.22634	-0.735974	-0.24137	-1.35303	-2.24066	1.14455	-1.57467	-0.841684	-2.94571	-0.843383	-0.806268	-0.357364	-1.73446	-0.729516	-0.0709015	-0.175723	-0.431391	-1.70689	-0.414518	-0.492897	0.346323	1.20389	0.910523	0.631248	1.31428
P08708	-6.06281	-6.2515	-5.5908	-6.80047	-7.48854	-7.17556	-8.17889	-5.05152	-5.15403	-6.22951	-6.5189	-5.325	-6.44296	-7.28026	-6.30096	-7.90663	-8.38911	-6.92243	-7.58952	-8.20947	-7.62395	-7.99375	-6.03515	-7.67925	-6.58113	-6.04905	-4.67384	-5.88182	-5.88285	-5.181	-4.56982	-6.04433	-8.91284	-18.3731	-18.3731	-18.3731	-18.3731
P08709	-5.31737	-5.7777	-5.45065	-6.24609	-6.61625	-5.06346	-5.44338	-6.25451	-5.27273	-5.75732	-5.9816	-5.86326	-6.51838	-4.07277	-4.74286	-5.32506	-4.55944	-5.52371	-5.47653	-4.67104	-3.75928	-6.22875	-5.71915	-4.99838	-4.83533	-3.77361	-4.63538	-4.4846	-3.8811	-6.76043	-4.99356	-5.37883	-6.73885	-5.32752	-6.54669	-5.62106	-4.7971
P08727	-1.4112	-2.38596	-0.626022	-2.30927	-4.05276	-3.61242	-1.24598	0.70468	0.131585	0.111705	-0.804804	-2.14912	-0.101092	-3.67379	-2.91233	-3.86957	-3.4616	-2.78956	-2.02998	-3.74733	-3.80639	-1.98183	-1.42107	-2.20616	-1.79333	-1.2661	-2.08024	-3.26036	-0.538255	-0.0645604	-0.28684	-1.3668	-2.28219	-4.36257	-1.62988	-3.72636	-4.32615
P08729	-4.40374	-5.0201	-3.51848	-4.91978	-5.89429	-5.37572	-4.31202	-2.44708	-1.62974	-1.03231	-3.66428	-4.02411	-2.21338	-6.16669	-5.36649	-5.91438	-6.37668	-3.97232	-5.03373	-6.13467	-6.50277	-3.77593	-4.19988	-4.04793	-3.86606	-2.62719	-3.13289	-4.08734	-1.26274	-3.0405	-2.60041	-4.14767	-3.97116	-2.9146	-5.88917	-4.97624	-3.17864
P08754	-4.16095	-3.54295	-4.07187	-4.11362	-5.68115	-3.7315	-4.7847	-3.56915	-3.09587	-3.60512	-4.23629	-3.61076	-4.27792	-5.45913	-5.07869	-2.22096	-6.15669	-4.75983	-4.85655	-6.22444	-5.06943	-5.73625	-3.36308	-3.30716	-3.70073	-3.39112	-3.57577	-4.13957	-3.41359	-3.12851	-3.40321	-3.35493	-3.94065	-5.79946	-5.71326	-4.99327	-5.43688
P08758	-0.226449	-0.42403	0.07928	-0.376283	-2.17	-0.467516	-1.4669	0.100533	-0.238886	0.184525	0.167022	-0.273345	0.392257	-2.87498	-1.55336	-0.940353	-3.66989	-0.698584	-2.29907	-3.28974	-3.0589	-2.70706	-0.663157	-0.288258	-0.373128	0.938259	-0.44851	0.617545	0.54367	-0.54456	-0.118828	-0.121663	-2.79244	-3.65568	-1.80113	-1.59485	-1.76791
P08779	-2.97993	-4.49401	-2.67438	-6.03023	-4.67004	-3.16429	-0.311061	-1.10922	-2.9668	-2.52741	-1.68146	-4.65542	-2.77229	-5.20397	-3.33214	-5.88005	-5.49979	1.36529	-2.96483	-3.14285	-3.48866	-4.01974	-3.73435	-2.62075	-3.72224	-1.00547	-2.00158	-3.59549	-5.15473	-0.652076	-0.191507	-4.96662	-5.30188	-5.79954	-5.46044	-2.17423	-5.8915
P08833	-3.94733	-3.24657	-3.17482	-5.87623	-1.16994	-3.14328	-5.10984	-1.39543	-2.98014	-4.9789	-6.38349	-4.48996	-3.4639	-4.2988	-2.69178	-3.85313	-5.35428	-4.078	-4.66972	-5.21462	-5.61481	-5.51727	-4.84287	-5.51296	-4.48216	-4.57275	-3.73695	-4.1316	-2.5066	-3.91602	-4.23133	-4.61465	-4.16717	2.71187	-5.24835	-4.51027	1.85857
P08842	-18.3731	-18.3731	-18.3731	-18.3731	-18.3731	-18.3731	-18.3731	-6.11924	-5.60957	-18.3731	-18.3731	-18.3731	-18.3731	-4.43847	-18.3731	-18.3731	-18.3731	-18.3731	-18.3731	-18.3731	-18.3731	-18.3731	-18.3731	-18.3731	-18.3731	-4.50178	-18.3731	-18.3731	-18.3731	-5.76554	-4.73218	-18.3731	-18.3731	-18.3731	-18.3731	-18.3731	-18.3731
P08865	-4.24044	-5.16633	-4.21034	-5.1647	-5.83203	-5.16472	-4.95869	-3.38463	-4.83129	-3.98582	-4.79446	-5.0557	-5.77324	-4.65662	-4.74674	-6.15628	-8.73234	-4.28824	-5.47055	-5.78695	-5.31116	-5.57579	-5.1733	-5.40261	-5.37651	-4.44693	-4.81979	-4.24651	-4.86501	-3.42255	-3.00002	-4.97956	-6.23611	-1.64605	-5.75169	-5.80599	-3.89291
P08887	-4.42821	-4.17156	-4.24444	-4.95022	-4.8669	-4.38132	-4.10663	-5.95022	-4.71994	-4.78578	-4.21449	-4.48161	-4.35786	-4.69329	-3.92682	-3.60966	-3.89564	-3.4493	-4.5299	-4.4186	-3.91301	-4.21778	-4.43983	-4.26126	-4.19213	-3.45467	-3.27044	-3.50341	-3.6539	-5.73343	-3.07755	-4.62808	-3.53121	-3.06713	-4.34114	-2.97416	-3.41777
P08962	-2.76725	-2.5204	-2.81219	-2.63011	-3.62166	-2.81028	-2.21991	-3.05791	-2.18045	-1.9982	-1.41916	-1.95136	-2.45952	-5.4257	-4.45768	-2.27774	-4.27595	-3.70121	-3.36575	-4.30944	-2.28762	-2.77039	-2.35918	-3.24923	-2.77561	-3.58098	-4.16822	-1.98901	-4.51302	-2.83826	-5.39817	-2.85765	-18.3731	-18.3731	-2.93366	-3.89543	-4.33904
P08F94	-7.51417	-7.28568	-7.08564	-7.83465	-8.52272	-6.53383	-6.89175	-7.7513	-6.66582	-7.07409	-7.69226	-6.84725	-7.47714	-7.13948	-7.23572	-6.77024	-9.47728	-6.42502	-8.79252	-8.05531	-7.35949	-8.29827	-6.01532	-6.2289	-6.77368	-5.92508	-4.87721	-4.91515	-5.15798	-6.66243	-7.12956	-6.54567	-18.3731	-18.3731	-18.3731	-6.89298	-18.3731
P09012	-18.3731	-8.00683	-6.32819	-18.3731	-18.3731	-18.3731	-18.3731	-5.59297	-6.98049	-18.3731	-18.3731	-8.09449	-18.3731	-18.3731	-5.2885	-18.3731	-18.3731	-18.3731	-18.3731	-18.3731	-18.3731	-18.3731	-8.09474	-8.05802	-8.64071	-7.84189	-7.74429	-7.92764	-7.91542	-7.56442	-6.34307	-8.12062	-18.3731	-18.3731	-18.3731	-18.3731	-18.3731
P09093	-18.3731	-5.36828	-18.3731	-18.3731	-18.3731	-18.3731	-18.3731	-18.3731	-18.3731	-18.3731	-18.3731	-18.3731	-18.3731	-18.3731	-18.3731	-18.3731	-18.3731	-18.3731	-18.3731	-18.3731	-18.3731	-18.3731	-18.3731	-18.3731	-18.3731	-18.3731	-18.3731	-18.3731	-18.3731	-18.3731	-18.3731	-18.3731	-6.51391	-18.3731	-18.3731	-18.3731	-18.3731
P09104	0.948337	-0.356133	0.360383	-1.6181	-2.77185	-0.795093	-0.441855	-0.500771	0.238544	0.556488	-0.658177	-0.824222	-0.74905	0.161593	0.606219	-0.235758	-3.45705	-0.068966	-0.624774	-2.66084	-2.51809	-1.66759	-1.68009	-0.440695	-1.27083	1.35425	-0.56981	0.242421	1.92983	-0.304497	-0.84177	-2.08583	-0.385726	-2.2175	-2.74013	-0.776114	-5.122
P09110	-6.44537	-6.44504	-5.07095	-7.19827	-7.24117	-5.99085	-6.08525	-4.23123	-5.05957	-5.58062	-6.44445	-6.17693	-5.69777	-7.7082	-5.39051	-6.90633	-7.74704	-6.51508	-7.35453	-7.89943	-9.23246	-7.3708	-6.77693	-6.6162	-6.50067	-5.04928	-5.28666	-5.67033	-5.35025	-6.05289	-3.58272	-5.925	-6.19574	-6.44488	-9.08322	-5.63869	-6.02702
P09131	-6.08935	-6.06767	-6.0451	-6.82702	-7.51508	-5.80873	-6.6664	-6.83257	-5.91728	-6.06645	-7.5187	-5.0827	-6.4695	-4.78533	-4.47291	-5.13168	-6.32394	-4.97526	-5.73833	-7.03782	-5.97604	-7.28184	-5.32377	-7.26096	-5.50451	-7.26019	-6.57266	-6.61519	-5.66293	-5.53404	-7.28857	-5.95135	-5.88926	-18.3731	-18.3731	-6.65741	-7.10101
P09132	-18.3731	-18.3731	-18.3731	-18.3731	-18.3731	-18.3731	-18.3731	-18.3731	-18.3731	-18.3731	-18.3731	-18.3731	-18.3731	-18.3731	-18.3731	-18.3731	-18.3731	-18.3731	-18.3731	-18.3731	-18.3731	-18.3731	-18.3731	-18.3731	-18.3731	-6.19067	-18.3731	-18.3731	-7.57438	-18.3731	-6.88216	-18.3731	-18.3731	-18.3731	-18.3731	-18.3731	-18.3731
P09172	-6.03133	-18.3731	-18.3731	-18.3731	-7.98939	-18.3731	-18.3731	-18.3731	-18.3731	-18.3731	-18.3731	-18.3731	-18.3731	-18.3731	-18.3731	-18.3731	-18.3731	-18.3731	-18.3731	-18.3731	-18.3731	-18.3731	-18.3731	-18.3731	-18.3731	-18.3731	-8.79864	-18.3731	-8.10414	-18.3731	-7.80091	-18.3731	-8.00032	-7.24628	-6.60676	-6.4401	-3.56374
P09210	1.13089	0.454792	-1.49008	-1.03834	-3.6858	-0.155985	0.508868	-0.555505	2.49382	-0.249795	0.194213	0.0604678	-0.406624	-0.955695	-1.94898	-1.76392	-3.02166	-0.633887	-2.77577	-2.97073	-2.06701	-1.0711	-0.0384941	-0.549883	-2.13578	0.063842	0.403063	-0.864082	0.343659	-0.676645	-0.934404	0.639987	-2.88578	-2.62942	-1.85874	-1.61928	-2.55682
P09211	-0.618286	-1.28832	-0.696445	-2.00861	-3.85062	-0.613154	-1.07396	-0.087302	-1.01669	-0.977984	-1.42327	-1.93034	-2.46635	-1.71923	0.104042	-1.4931	-2.73034	-1.33124	-1.86221	-3.4015	-3.85301	-2.82983	-2.35046	-1.49649	-2.15818	-0.37433	-0.0104047	-0.765168	-0.013012	-1.25774	-0.0494763	-1.75168	-0.676281	-2.2953	-3.18783	-0.796782	-1.1874
P09228	-5.14628	-4.14497	-5.02473	-5.35492	-3.99429	-6.01085	-3.86201	-5.31942	-4.95957	-4.84474	-3.20618	-4.62589	-3.32439	-18.3731	-18.3731	-4.42596	-18.3731	-3.9344	-18.3731	-3.96925	-3.94626	-5.03409	-3.634	-3.57101	-4.69131	-4.13078	-4.31255	-4.21653	-4.05242	-5.03155	-4.43828	-5.2743	-18.3731	-18.3731	-4.88296	-3.11282	-18.3731
P09234	-18.3731	-18.3731	-18.3731	-18.3731	-18.3731	-18.3731	-18.3731	-18.3731	-4.16316	-5.74012	-18.3731	-18.3731	-18.3731	-18.3731	-6.25242	-18.3731	-18.3731	-18.3731	-18.3731	-18.3731	-18.3731	-18.3731	-5.5532	-8.55145	-4.91234	-7.60737	-4.54348	-5.3861	-4.32888	-7.47261	-6.85693	-4.48672	-18.3731	-18.3731	-18.3731	-4.23183	-18.3731
P09237	-2.48781	-2.0885	-0.511791	-1.97368	-2.09348	-1.19689	-3.35793	0.109473	-1.52553	-1.52868	-1.05727	-1.19976	-0.838087	-2.39241	-0.998386	-2.20562	-3.51583	-3.67776	-2.1765	-2.63922	-1.21129	-2.404	-1.86929	-1.21525	-2.87188	-2.38281	-2.43763	-2.40666	-2.17929	-2.63438	-3.45494	-1.98271	-1.49666	-2.42364	-1.424	-3.42623	-2.13979
P09326	-18.3731	-18.3731	-18.3731	-18.3731	-18.3731	-18.3731	-18.3731	-18.3731	-18.3731	-18.3731	-18.3731	-18.3731	-7.95399	-5.0652	-5.31222	-5.3797	-6.55711	-6.98049	-5.91811	-6.57196	-6.32831	-6.96433	-18.3731	-8.14413	-18.3731	-7.40373	-18.3731	-7.20707	-18.3731	-18.3731	-7.97786	-18.3731	-5.1264	-18.3731	-8.73537	-18.3731	-18.3731
P09327	-2.63628	-4.26462	-3.49994	-4.63835	-4.11394	-4.46895	-4.90855	-3.90013	-2.84455	-3.12105	-4.6953	-4.41781	-2.91944	-4.20522	-4.35555	-5.53779	-5.84251	-4.92349	-6.573	-6.43178	-6.87375	-6.31529	-4.2259	-4.00412	-5.87673	-3.55033	-3.88888	-4.09998	-3.28128	-5.03762	-5.13094	-4.56902	-5.86042	-4.47066	-6.04917	-5.66119	-4.93256
P09341	-18.3731	-18.3731	-18.3731	-18.3731	-18.3731	-8.84277	-18.3731	-18.3731	-18.3731	-18.3731	-18.3731	-18.3731	-18.3731	-18.3731	-6.35886	-18.3731	-18.3731	-18.3731	-18.3731	-18.3731	-18.3731	-18.3731	-18.3731	-18.3731	-18.3731	-18.3731	-18.3731	-18.3731	-18.3731	-18.3731	-7.84156	-18.3731	-18.3731	-18.3731	-18.3731	-18.3731	-18.3731
P09382	-2.91282	-4.37145	-3.46665	-4.38525	-3.04066	-3.67713	-3.36132	-2.72922	-3.08778	-4.25538	-3.15546	-4.24906	-2.791	-5.25139	-2.95013	-4.00212	-4.32895	-2.56224	-4.75192	-3.85772	-5.7456	-3.54832	-4.08398	-2.4905	-4.84433	-1.64824	-3.29108	-2.24558	-2.5907	-4.3168	-4.00983	-4.13871	-1.27105	0.783057	-3.87334	-3.10885	-0.370889
P09417	-4.93697	-4.01707	-4.09211	-3.42485	-7.64067	-4.32159	-4.75853	-5.06871	-2.13789	-4.8864	-3.85475	-4.01981	-4.26114	-4.81365	-5.43923	-6.78547	-4.58929	-4.45894	-5.39887	-5.46988	-5.20463	-4.54933	-3.59587	-4.99818	-5.02982	-5.60642	-4.85651	-4.61511	-5.26498	-4.64081	-5.43916	-4.26585	-5.2268	-5.77837	-5.94551	-5.35531	-3.83053
P09429	-3.75626	-5.51725	-3.6905	-6.37723	-5.88278	-5.78367	-5.45139	-3.65826	-4.36502	-4.6894	-5.35081	-5.52991	-5.17401	-4.85899	-1.66521	-5.12336	-6.8692	-4.62905	-6.53486	-5.74531	-6.50293	-6.89587	-6.66772	-6.44016	-8.04783	-5.93345	-4.41088	-5.68884	-5.26217	-5.13461	-2.58767	-5.48056	-6.00927	-6.21072	-5.90583	-5.35836	-2.83911
P09455	-4.65443	-6.74196	-5.05506	-6.31707	-4.78175	-4.43202	-6.24133	-5.97161	-6.43758	-5.35024	-5.2361	-7.24669	-5.38331	-5.81626	-5.62152	-5.59533	-7.31423	-5.62812	-7.04162	-6.08605	-6.14656	-6.03047	-6.86442	-5.65109	-6.87988	-6.40881	-5.98346	-5.93263	-6.00269	-6.47668	-4.99303	-7.0986	-4.83411	-3.36288	-3.76872	-5.19702	-2.90658
[truncated: 4,251 more rows]
