# Supplementary material for: Immune suppression in the early stage of COVID-19 disease
Source: Nat Commun. 2020 Nov 17;11:5859. doi: 10.1038/s41467-020-19706-9 (PMC7673112; doi:10.1038/s41467-020-19706-9)
Supplement: Supplementary file 13 — Supplementary Data 10 [file 41467_2020_19706_MOESM13_ESM.xlsx]

## Sheet: Sheet1
Supplementary Data 10. The significantly changed proteins comparing moderate subgroup and sever subgroup
	Log2Foldchange
A0A075B6H9	2.37
A0A075B6I4	15.42
A0A075B6K5	3.08
A0A075B6S2	-14.91
A0A087WW87	1.66
P01614	1.66
A0A0A0MS14	-14.62
A0A0B4J1V6	-2.52
A0A0C4DH31	-12.39
A0A0C4DH34	-2.03
A0A0C4DH67	1.72
A0A140G945	1.36
P02489	1.36
A1KZ92	-14.46
A5YKK6	-3.16
A6NDG6	1.99
A6NGN9	-2.16
A6NH11	-13.52
A6NL88	-1.75
B0YJ81	-4.1
B1AKI9	-12.59
B3EWG3	-12.78
B3EWG5	-12.78
B3EWG6	-12.78
O00144	-14.03
O00160	12.41
O00182	-2.49
O00194	-11.93
O00214	-11.28
O00231	1.51
O00232	-10.56
O00233	2.28
O00253	1.64
O00299	1.48
O00337	-13.75
O00339	12.34
O00429	2.4
O00442	-10.26
O00469	-11.16
O00487	-10.18
O00515	10.7
O00534	-11.32
O00570	-13.14
O00584	1.75
O00754	1.09
O00757	-15.9
O14561	2.19
O14594	-3.23
O14744	-11.18
O14763	13.05
O14791	-13.45
O14798	-11.14
O14828	13.62
O14960	-12.43
O14966	-2.31
O15162	-1.84
O15204	1.26
O15212	-11.62
O15273	11.51
O15372	-1.08
O15393	-1.57
O15431	-12.74
O15444	-15.53
O15511	-1.43
O43237	-12.38
O43291	-1.9
O43294	12.91
O43390	-11.21
O43399	1.13
O43493	-1.51
O43504	2
O43516	2.14
O43529	-11.13
O43570	1.08
O43653	-1.67
O43657	-1.59
O43760	-11.82
O43765	-11.19
O43809	13.81
O43813	-11.52
O43854	-11.08
O43920	-12.91
O60218	-2.04
O60242	-12.68
O60259	-12.78
O60262	-12.22
O60353	-12.87
O60462	-1.29
O60500	-3.44
O60507	-11.6
O60512	-1.01
O60513	-12.92
O60547	-11.61
O60609	-14.12
O60658	-9.75
O60814	-12.91
P57053	-12.91
P58876	-12.91
P62807	-12.91
Q5QNW6	-12.91
Q93079	-12.91
Q99877	-12.91
Q99879	-12.91
Q99880	-12.91
O60869	-1.97
O60896	-14.22
O60939	-13.5
O75015	1.44
O75093	-13.64
O75223	1.19
O75380	4.51
O75462	-12.4
O75489	-11.79
O75509	-11.99
O75631	-12.26
O75635	-12.11
O75695	1.35
O75841	-11.01
O75947	-12.34
O75954	1.63
O76003	11.8
O76036	12.77
O76041	12.37
O76076	1.3
O94766	-11.09
O94772	-1.82
O94826	2.56
O94991	4.88
O95070	12.93
O95155	12.75
O95197	-4.51
O95206	-12.14
O95336	1.61
O95373	10.51
O95445	1.72
O95450	14.93
O95467	-12.31
O95487	3.57
O95715	-10.17
O95793	10.41
O95831	1.91
O95857	-12.74
O95861	1.96
O95971	-1.36
O96007	15.22
O96013	-11.64
P00167	1.64
P00352	1.17
P00367	-12.14
P00387	-9.69
P00403	-10.44
P00488	15.88
P00533	1.19
P00568	1
P00709	-11.92
P00734	2.31
P00739	-12.99
P00746	2.13
P00747	1.4
P00750	-6.97
P00915	3.4
P01008	1.47
P01031	1.78
P01112	-12.05
P01116	1.23
P01210	-11.49
P01215	-1.91
P01593	-2.57
P01594	-2.57
P01601	-15.02
P01619	-1.64
P01624	-2.98
P01705	-15.07
P01717	3.7
P01721	2.71
P01834	-1.63
P01892	13.31
P02144	16.68
P02511	1.66
P02675	2.09
P02679	2.37
P02746	1.96
P02748	1.69
P02750	1.81
P02776	1.51
P03952	1.67
P04085	-11.89
P04264	-2.47
P04278	1.68
P04279	-10.29
P04406	-1.24
P04732	-12.03
P05106	-10.78
P05107	1.1
P05120	-1.55
P05160	1.71
P05162	-11.7
P05166	-12.3
P05198	-10.82
P05386	-13
P05408	-3.31
P06213	-12.79
P06276	1.23
P06310	-13.2
P07237	2.14
P07288	-19.36
P07320	13.25
P07359	2.32
P07478	1.93
P07737	2.1
P07738	4.61
P07911	-1.11
P07919	15.59
P07988	2.15
P08138	-2.3
P08218	13.69
P08254	2.25
P08493	1.82
P08559	-12.33
P08572	-1.99
P08590	14.75
P08697	1.75
P08708	-10.75
P08F94	-11.01
P09131	-1.36
P09172	11.77
P09326	-12.04
P09382	2.73
P09455	2.26
P09525	1.18
P09601	13.22
P09958	3.22
P0C0L5	1.37
P0C7U0	-1.52
P0CF74	1.84
P0DJI8	2.41
P0DKB5	13.75
P0DOY3	-2.11
P0DP58	-13.34
P0DPK3	-11.79
P0DPK4	-11.79
Q7Z3S9	-11.79
P10124	-13.97
P10155	1.96
P10253	-1.47
P10646	2.44
P11168	11.84
P11215	-11.69
P11684	1.09
P11766	1.27
P11940	1.68
P12004	12.18
P12110	1.3
P12236	-4.2
P12268	-12.12
P12755	-13.34
P12872	3.07
P12883	15.22
P12955	1.46
P12956	-11.26
P13164	14.69
Q01628	14.69
Q01629	14.69
P13489	1.3
P13498	12.8
P13640	-14.08
P13688	-11.87
P13716	1.49
P13797	1.2
P13987	-1.71
P14091	-13.04
P14151	-1.64
P14317	14.08
P14324	1.32
P14550	1.26
P14735	-11.14
P14868	-1.23
P14927	-13.41
P15085	1.64
P15153	14.15
P15170	-11.42
P15814	-1.39
P15907	1.21
P15941	-2.38
P16070	-1.62
P16144	-12.28
P16284	-2.62
P16402	-13.5
P16403	4.95
P16871	-12.48
P17174	1.21
P17301	-10.53
P17540	-13.08
P17643	-12.4
P18428	1.29
P18627	-13.35
P18827	-3.7
P18859	1.17
P19256	-13.21
P19338	-11.09
P19404	-2.76
P19971	3.64
P20036	1.28
P20061	-11.78
P20073	1.07
P20142	2.39
P20231	-12.67
Q15661	-12.67
P20591	1.35
P20674	-14.15
P20700	2.15
P20711	1.16
P20908	2.95
P20933	2.59
P21128	-1.46
P21246	-12.23
P21333	1.24
P21399	1.69
P21757	-14.33
P21980	1.94
P22695	-12.23
P22748	1.13
P23142	1.26
P23229	-12.72
P23297	1.3
P23470	1.59
P23471	-12.36
P23490	-13.09
P23588	-13.54
P24298	1.34
P24387	1.6
P24539	-11.5
P24592	2.46
P25025	-11.2
P25189	-13.27
P25205	5.14
P25311	1.37
P25391	-11.55
P25398	2.27
P25685	-12.37
P26641	3.22
P26842	-1.05
P27338	-10.21
P27708	10.69
P27797	1.17
P27824	1.76
P28325	-12.01
P29144	-13.55
P29350	12.52
P29376	-13.3
P29590	13.61
P30038	-12.43
P30040	-2.55
P30043	1.5
P30047	1.1
P30049	-14.4
P30711	-13.38
P30740	2.64
P31431	-2.07
P32241	-11.72
P32418	12.89
P32455	4.15
P32754	1.38
P32969	-10.09
P33121	3.79
P34913	1.72
P34925	-11.8
P35232	-11.93
P35237	1.66
P35247	1.38
P35326	-17.84
P35475	1.17
P35527	-2.59
P35611	1.01
P35625	-10.06
P35754	2.7
P35813	-11.4
P35916	-10.7
P35968	-1.63
P36222	1.25
P36404	12.12
P36542	-11.5
P36578	2.16
P36639	2.13
P36941	-1.17
P36952	-12.65
P36959	1.06
P38117	-11.98
P38159	-12.58
P40305	-12.6
P40306	13.73
P40429	-10.47
P40925	1.04
P41091	2.11
P41145	-10.48
P41218	1.42
P41240	1.3
P41439	14.43
P42167	1.54
P42224	2.24
P42566	-9.45
P42702	-1.47
P42768	15.7
P42892	-11.68
P43005	11.77
P43034	-11.73
P43115	-14.43
P43307	-12.36
P43686	2.97
P45381	1.33
P45954	-11.47
P46108	1.67
P46779	-10.84
P46937	13.24
P47895	1.35
P47929	-13.12
P47972	-1.19
P48039	-15.52
P48357	-14.99
P48509	-13.41
P48729	-1.38
P48960	-13.23
P49247	-14.34
P49281	-12.87
P49418	-1.2
P49458	-12.44
P49750	13.1
P49767	-13.1
P49840	11.41
P49902	-9.99
P49908	-15.84
P50120	13.54
P50281	-11.34
P50402	12.13
P50453	12.6
P50552	1.36
P50583	-11.24
P50591	-11.4
P50851	-9.95
P51153	12.96
P51178	2.08
P51452	-11.4
P51570	1.24
P51572	-11.62
P51580	1.23
P51606	-1.49
P51693	-14.87
P51812	13.12
P51858	-11.8
P51993	-11.5
P52434	1.41
P52790	1.82
P52798	-12.84
P52848	13.65
P52907	1.8
P53041	1.03
P53384	1.61
P53602	11.5
P53618	2.37
P53801	-1.1
P53999	13.61
P54577	-10.05
P54619	-10.63
P54707	-11.08
P55001	-11.22
P55010	-14.24
P55107	-16.31
P55209	-12.01
P55263	-11.69
P55769	-11.63
P55957	1.3
P56159	-14.92
P56537	1.47
P57087	-13.33
P57105	1.41
P60022	-1.13
P60891	-11.65
P61077	-1.42
P62837	-1.42
P61457	1.89
P61923	2.61
P62191	-11.15
P62263	-1.45
P62266	-13.41
P62269	3.23
P62277	2.21
P62310	-12.62
P62316	10.71
P62424	-11.24
P62753	-13.58
P62834	1.08
P62899	-11.75
P62913	-11.87
P62917	-8.06
P62993	1.77
P63220	-12.67
P63244	-1.9
P63261	1.72
P68104	-2.11
Q5VTE0	-2.11
P68366	-1.5
P68400	-8.09
P78310	1.41
P78539	1.95
P80365	-11.39
P80370	-2.21
P80511	1.76
P81534	-13.35
P83110	1.43
P84090	1.11
P84098	-11.78
P84103	1.37
P98153	1.52
P98155	1.94
P98173	-11.66
Q00169	1.08
Q00341	5.72
Q00653	12.51
Q01415	-1.82
Q01813	11.75
Q01844	12.11
Q01970	11.75
Q02083	1.22
Q02388	-1.39
Q02750	-11.11
Q02818	1.16
Q02978	-11.31
Q03252	1.48
Q03403	-3.18
Q03426	1.05
Q04323	4.49
Q05682	-11.07
Q06033	1.46
Q07021	-2.88
Q07157	-10.8
Q07666	1.12
Q07699	-12.8
Q07812	2.63
Q07954	-2
Q08397	1.29
Q08426	-9.25
Q08623	14.22
Q08722	-2.55
Q08830	1.55
Q09028	-13.05
Q16576	-13.05
Q09327	-13.08
Q10567	1.76
Q12765	1.66
Q12866	-13.33
Q12906	3.54
Q12962	2.25
Q13045	10.47
Q13113	-12.81
Q13145	-1.94
Q13183	2.02
Q13185	15.32
Q13201	-1.86
Q13231	15.26
Q13261	-12.32
Q13277	1.2
Q13286	-1.24
Q13445	-12.79
Q13449	1.04
Q13467	-12.69
Q13586	-11.57
Q13705	-2.48
Q13835	-11.92
Q13838	1.92
Q14002	-11.94
Q14019	2.22
Q14031	-12.88
Q14055	-12.33
Q14061	-13.26
Q14126	1.89
Q14157	13.36
Q14166	-10.73
Q14247	1.2
Q14258	10.92
Q14315	2.18
Q14376	1.84
Q14432	-11.95
Q14451	-10.08
Q14508	-1.08
Q14596	1.24
Q14667	-13.97
Q14952	-14.24
Q14CZ8	-13.18
Q15008	1.95
Q15036	11.77
Q15042	9.26
Q15046	11.27
Q15109	-16.08
Q15111	1.38
Q15116	-13.07
Q15121	12.43
Q15149	1.59
Q15369	1.59
Q15370	1.35
Q15428	13.97
Q15642	-11.68
Q15762	-12.18
Q15942	1.93
Q16270	-1.09
Q16531	1.62
Q16543	1.55
Q16586	-4.79
Q16595	13.48
Q16663	-1.63
Q16718	-11.86
Q16762	1.67
Q16819	-2.08
Q16853	-11.93
Q16891	2.11
Q1L6U9	-13.43
Q27J81	1.63
Q2TAA2	1.77
Q2UY09	-1.57
Q3YBM2	-12.86
Q49AJ0	-10.71
Q4G0T1	-13.51
Q4KMG0	-11.8
Q53GG5	15.31
Q53H76	1.69
Q53LP3	-8.2
Q53SF7	-1.43
Q5D862	-12.74
Q5SGD2	-1.6
Q5SRE7	-13.57
Q5SSJ5	2.13
Q5T011	-2.18
Q5T013	11.49
Q5T0Z8	-10.99
Q5T1S8	-12.88
Q5T4S7	1.38
Q5T749	-1.3
Q5T750	-2.02
Q5TBC7	11.45
Q5TDH0	3.03
Q5VSL9	13.82
Q5VT99	-12.31
Q5VWJ9	4.07
Q5VYJ5	-12.25
Q641Q2	-10.16
Q9Y4E1	-10.16
Q687X5	-14.16
Q695T7	1.51
Q69YZ2	-1.33
Q6B0K9	-1.88
Q6DKI7	-14.28
Q6GTX8	-1.25
Q6IBS0	1.45
Q6ISS4	-13.96
Q6N022	-11.14
Q6NUJ1	2.63
Q6NXE6	12.6
Q6P1N0	1.65
Q6P4F2	14.32
Q6PI73	-13.39
Q6UUV9	13.69
Q6UWH4	-13.37
Q6UWL2	-12.03
Q6UWL6	-11.07
Q6UWN5	-11.02
Q6UWP2	-1.47
Q6UWW0	13.88
Q6UX27	-13.31
Q6UXB3	-2.99
Q6UXB4	-14.21
Q6UXF1	-11.77
Q6UXG3	-2.38
Q6UXZ4	-12.21
Q6WKZ4	-12.59
Q6XQN6	1.59
Q6ZMH5	-14.06
Q6ZMJ2	-12.9
Q6ZMR5	-12.59
Q6ZS17	2.22
Q6ZSJ9	-16.18
Q6ZVN8	-13.46
Q70SY1	-14.14
Q7KYR7	-14.59
Q7Z406	-2.45
Q7Z4H3	11.29
Q7Z4P5	2.45
Q7Z4R8	-12.48
Q7Z5L7	-13.04
Q7Z794	-13.93
Q7Z7H5	-11.6
Q86SJ2	-1.55
Q86U42	3.69
Q86V81	14.78
Q86V88	2.74
Q86VZ4	1.18
Q86X76	1.22
Q86XE5	-10.5
Q86Y82	-11.95
Q86YD3	-13.66
Q86YW5	2.04
Q8IUE6	-10.45
Q8IUN9	-12.51
Q8IUX7	-12.4
Q8IUX8	2.39
Q8IVN8	11.67
Q8IVY1	-12.88
Q8IW52	1.02
Q8IWT0	1.87
Q8IWU5	-3.94
Q8IWZ3	14.65
Q8IXL6	-10.64
Q8IZ73	12.42
Q8IZJ1	-12.37
Q8IZP9	-12.79
Q8N1F7	14.4
Q8N2U0	2.65
Q8N335	1.79
Q8N386	-1.89
Q8N3F0	-11.55
Q8N5J2	-1.07
Q8N695	11.79
Q8N6G6	-11.79
Q8N8Y2	-11.7
Q8NAC3	-11.7
Q8NB37	12.3
Q8NBF6	-13.98
Q8NBJ4	-1.31
Q8NBR0	-12.76
Q8NBS9	1.94
Q8NC54	-14.45
Q8NCW5	3.15
Q8NDC0	16.82
Q8NE01	-14.01
Q8NFP4	-11.69
Q8NFU4	-14.4
Q8NI99	1.6
Q8TAG5	-1.41
Q8TB24	13.61
Q8TBP5	-17.54
Q8TBX8	-7.95
Q8TCD5	1.53
Q8TCF1	12.59
Q8TD06	-12.31
Q8TD55	11.53
Q8TDY8	-2.18
Q8TF05	-7.99
Q8TF09	-1.7
Q8TF65	-1.04
Q8WTX9	-13.25
Q8WV41	-13.58
Q8WVV4	-11.92
Q8WW59	1.17
Q8WWQ8	-12.21
Q92520	2.06
Q92522	-12.32
Q92530	3.45
Q92563	-1.3
Q92616	-2.19
Q92696	-10.64
Q92765	-1.92
Q92783	12.27
Q92890	2.62
Q92905	12.18
Q92930	-12.17
Q92945	1.46
Q93052	2.77
Q95604	10.81
Q969E1	-2.41
Q969T9	-12.28
Q96AC1	12.53
Q96AE4	2.08
Q96AG4	-11.34
Q96AM1	-14.4
Q96BM9	-12.49
Q96BZ4	-12.33
Q96C90	1.58
Q96CS7	-12.3
Q96CV9	13.77
Q96CW1	11.56
Q96DR8	-2.78
Q96DU3	-13.05
Q96DX5	9.91
Q96EE4	-1.24
Q96EK6	-11.1
Q96FE5	-2.05
Q96FE7	-2.37
Q96HA4	-14.9
Q96HF1	3.13
Q96I82	-12.27
Q96ID5	-13.94
Q96IU4	2.31
Q96JI7	-14.2
Q96JP9	-9.91
Q96JY6	2.39
Q96K21	-10.76
Q96KN2	1.88
Q96KR4	-10.9
Q96LD4	12.48
Q96P70	3.59
Q96PL5	-13.19
Q96PU5	1.99
Q96QA5	-11.7
Q96RF0	1.4
Q96S44	11.62
Q96SM3	-12.42
Q99075	-12.61
Q99426	1.37
Q99471	1.81
Q99500	-11.85
Q99584	2.18
Q99623	-13.21
Q99650	1.17
Q99674	12.39
Q99698	-11.99
Q99714	-9.91
Q99733	1.25
Q99735	-11.5
Q99757	15.39
Q99829	-1.6
Q99832	1.28
Q99952	12.61
Q99961	14.26
Q9BPW8	13.29
Q9BPY8	10.5
Q9BQA1	-12.13
Q9BQB4	-13.38
Q9BQR3	-12.73
Q9BRN9	-11.73
Q9BS40	1.94
Q9BSG0	2.12
Q9BSH5	12.63
Q9BTY2	1.39
Q9BU02	11.74
Q9BUD6	-12.33
Q9BUH6	1.47
Q9BUL8	-12.61
Q9BUN1	-11.36
Q9BV40	1.55
Q9BVK6	1.92
Q9BW04	2.29
Q9BW30	2.38
Q9BWD1	1.18
Q9BWV1	-11.69
Q9BX59	11.19
Q9BXJ0	12.94
Q9BXJ3	-14.47
Q9BXV9	12.08
Q9BYF1	1.82
Q9BYX2	-2.66
Q9BZE9	12.8
Q9BZF9	-9.49
Q9BZG1	-11.36
Q9BZJ0	-12.75
Q9BZM5	2.11
Q9C0C2	2.05
Q9C0C4	-12.57
Q9GZM5	-5.21
Q9GZN4	-11.81
Q9GZP4	1.27
Q9GZX9	1.29
Q9H074	-1.57
Q9H098	-12.24
Q9H0R4	1.95
Q9H1U4	-12.52
Q9H2A7	-2.91
Q9H2M3	1.15
Q9H2U2	-11.43
Q9H2X0	12.51
Q9H3K2	2.74
Q9H3K6	2.16
Q9H3R2	-11.89
Q9H3S1	-1.9
Q9H3S4	2.78
Q9H479	12.9
Q9H4A4	1.23
Q9H4A9	-9.28
Q9H5X1	12.42
Q9H5Y7	1.26
Q9H772	-14.28
Q9H8H3	-10.87
Q9H8J5	1.69
Q9H8Y8	11.26
Q9H9K5	-11.85
Q9H9S4	-12.2
Q9HA64	1.48
Q9HAV0	-12.63
Q9HBG4	-1.76
Q9HBH0	1.57
Q9HBL0	4.11
Q9HBT6	-13.33
Q9HBW9	-15.41
Q9HC35	-11.36
Q9HCL0	1.03
Q9HD45	1.41
Q9HDC9	2.73
Q9NP84	1.94
Q9NPF0	-2.57
Q9NQR4	1.31
Q9NR12	2.35
Q9NR16	-11.94
Q9NR28	-11.58
Q9NR61	14.13
Q9NRR1	-12.48
Q9NS15	1.13
Q9NSK0	13.61
Q9NT62	-10.8
Q9NTU7	-12.66
Q9NTX5	-12.38
Q9NU53	-1.57
Q9NUJ1	-9.46
Q9NUQ9	2.05
Q9NV96	-1.05
Q9NVA2	-9.64
Q9NVG8	1.71
Q9NWV4	1.49
Q9NX63	3.03
Q9NXG2	14.27
Q9NXJ5	13.69
Q9NXR7	10.08
Q9NY33	1.69
Q9NY47	-13.7
Q9NYL9	-12.48
Q9NYU2	12.98
Q9NZB2	12.8
Q9NZM3	1.28
Q9NZT2	13.4
Q9NZU0	1.27
Q9P035	2.05
Q9P0T7	-13.67
Q9P0V8	-12.6
Q9P0Z9	12.06
Q9P1F3	3.19
Q9P206	-1.51
Q9P232	-11.97
Q9P265	-11
Q9P2L0	-14.03
Q9P2R3	2.01
Q9P2T1	1.59
Q9UBD6	-1.01
Q9UBF2	13.34
Q9UBH0	-11.28
Q9UBN7	-11.93
Q9UBP4	-1.64
Q9UBQ0	1.86
Q9UBQ5	-11.92
Q9UEW3	-13.35
Q9UEW8	-11.2
Q9UEY8	2.24
Q9UF11	-1.51
Q9UFP1	5.26
Q9UHD1	13.23
Q9UHD9	1.43
Q9UHF0	-12.17
Q9UHV9	-12.48
Q9UHX1	13.55
Q9UHY7	2.5
Q9UI42	-11.43
Q9UII2	-12.12
Q9UIK5	-11.94
Q9UJ70	1.4
Q9UJ99	-11.73
Q9UJA9	-12.84
Q9UJW2	-2.4
Q9UK23	-12.07
Q9UK41	1.25
Q9UK55	-12.81
Q9UKM7	-1.31
Q9UKU6	1.46
Q9UKX2	3.22
Q9ULC4	10.46
Q9ULZ3	3.3
Q9UM21	10.52
Q9UM47	-1.82
Q9UMR5	1.57
Q9UMX0	2
Q9UN36	1.47
Q9UNF0	2.15
Q9UNN5	2.25
Q9UPU5	13.55
Q9UQV4	-13.18
Q9Y226	12.07
Q9Y259	1.67
Q9Y265	-11.65
Q9Y279	2.48
Q9Y285	2.26
Q9Y2B0	14.73
Q9Y2J2	-11.73
Q9Y2K2	13.43
Q9Y2R0	13.05
Q9Y2Z0	1.44
Q9Y371	12.68
Q9Y3B3	-1.01
Q9Y3E7	-12.59
Q9Y3F4	3
Q9Y3R5	-11.54
Q9Y490	2.73
Q9Y496	-10.37
Q9Y4D7	1.13
Q9Y547	2.43
Q9Y5A9	11.38
Q9Y5F0	10.59
Q9Y5F6	-1.36
Q9Y5F8	-11.66
Q9Y5I2	11.69
Q9Y5X9	11.45
Q9Y5Y7	-1.56
Q9Y624	1.11
Q9Y678	1.66
Q9Y6G9	12.34
Q9Y6I3	-9.21
Q9Y6M9	-11.43
Q9Y6W5	-13.13
