# Supplementary material for: Immune suppression in the early stage of COVID-19 disease
Source: Nat Commun. 2020 Nov 17;11:5859. doi: 10.1038/s41467-020-19706-9 (PMC7673112; doi:10.1038/s41467-020-19706-9)
Supplement: Supplementary file 14 — Supplementary Data 11 [file 41467_2020_19706_MOESM14_ESM.xls]

## Sheet: Supplementary data 12
Supplementary Data 11. The significantly changed proteins comparing moderate subgroup and healthy donor
	Log2Foldchange	pvalue	FDR
A0A024RBG1	-1.37	0.0473	0.0475418
A0A075B6I0	3.36	0.00785	0.00917029
A0A075B6I4	-13.69	0.000146	0.000343624
A0A075B6I9	15.21	2.01e-07	1.05e-06
A0A075B6J9	1.13	0.0345	0.0352305
A0A075B6Q5	2.71	0.00587	0.00712766
A0A075B6S2	1.41	0.0457	0.0460423
A0A075B6S5	1.08	0.0114	0.0127465
A0A075B6S6	-1.22	0.0147	0.0160844
A0A087WSY6	2.19	0.00228	0.00324843
A0A087WSZ0	1.09	0.0176	0.0188856
A0A0A0MS14	8.14	0.00705	0.0083425
A0A0A0MT36	1.66	0.0485	0.0486141
A0A0B4J1U7	1.66	0.02	0.0212646
A0A0B4J1V6	2.65	0.000229	0.000495198
A0A0B4J1X8	-16.24	0.00814	0.0094615
A0A0B4J1Y9	-2.13	0.0394	0.0399946
A0A0B4J1Z2	14.2	0.00174	0.00259175
A0A0C4DH31	12.39	0.000889	0.00151688
A0A0C4DH33	7.85	0.00292	0.00395943
A0A0C4DH34	1.19	0.00621	0.00748362
A0A0C4DH38	1.18	0.00135	0.00211953
A0A0C4DH67	13.54	0.00074	0.00130805
A0A0C4DH68	1.4	0.000573	0.00105899
A0A0C4DH72	1.35	0.0236	0.0247422
A0A0G2JS06	15.07	0.00109	0.00179282
A0A140G945	-2.8	3.3e-05	0.000100295
P02489	-2.8	3.3e-05	0.000100295
A0A5B9	-13.27	0.000471	0.000903811
P01850	-13.27	0.000471	0.000903811
P0DSE2	-13.27	0.000471	0.000903811
A0AVF1	-11.28	2.57e-19	4.66e-18
A0AVT1	-12	0.000806	0.00139765
A0MZ66	-11.59	0.000196	0.000434121
A0PJK1	-2.27	0.0104	0.0117934
A1A5D9	-12.45	2.8e-17	3.39e-16
A1KZ92	2.27	0.00116	0.00189092
A1L0T0	-12.62	5.76e-23	5.26e-21
A1L4H1	-1.08	0.02	0.0212646
A2RU67	-10.58	2.15e-07	1.1e-06
A4D1P6	-12.14	0.000141	0.0003337
A5D8T8	-11.39	0.00082	0.00141616
Q6UXF7	-11.39	0.00082	0.00141616
Q8NCF0	-11.39	0.00082	0.00141616
A5YKK6	2.34	0.0215	0.0227364
A6NDG6	-1.25	0.00673	0.00801579
A6NFA1	-13.4	0.000213	0.000465323
A8K0Z3	-11.78	0.00041	0.000810487
C4AMC7	-11.78	0.00041	0.000810487
Q6VEQ5	-11.78	0.00041	0.000810487
A8MVW5	-13.1	4.19e-05	0.0001217
B1AK53	-12.19	1.01e-07	5.95e-07
B2RUZ4	-11.96	1.2e-07	6.83e-07
B3EWG3	12.78	0.0241	0.0252044
B3EWG5	12.78	0.023	0.0241727
B3EWG6	12.78	0.0228	0.0239921
B5ME19	-3.64	0.00228	0.00324843
Q99613	-4.35	0.00198	0.00287877
K7EJ46	-2.3	0.00666	0.00794723
O00159	-1.92	0.00225	0.00321644
O00160	-11.73	0.00211	0.00304354
O00161	-1.45	0.00344	0.00455106
O00170	-12.68	0.000128	0.000308068
O00178	-12.39	3.36e-19	5.88e-18
O00186	-12.41	8.53e-08	5.23e-07
O00194	-1.32	0.0127	0.0141013
O00203	-12.05	0.000444	0.000864329
O00204	-12.77	1.29e-14	1.23e-13
O00231	-2.56	1.66e-05	5.63e-05
O00232	-2.17	5.25e-05	0.000146336
O00233	-1.69	0.0225	0.0237057
O00264	-1.22	0.00589	0.00714855
O00299	-1.09	0.00744	0.00874731
O00303	-12.68	0.00244	0.00342672
O00308	-12.29	8.05e-07	3.62e-06
O00322	-2.8	0.00756	0.00887207
O00338	-1.32	0.0239	0.0250157
O00339	-11.78	0.004	0.00518458
O00410	-1.31	0.00118	0.00190891
O00429	-1.76	0.0101	0.0114992
O00442	-1.63	6.08e-05	0.000166386
O00451	-11.86	0.000204	0.00044873
O00468	1.03	0.00169	0.00252758
O00471	-12.29	7.91e-19	1.26e-17
O00476	-11.88	2.49e-23	2.77e-21
O00483	-14.75	9.66e-05	0.000245193
O00506	-11	7.12e-05	0.000189176
O00515	-11.85	0.000128	0.000308068
O00522	-11.78	0.00115	0.00187701
O00526	-2.98	0.00122	0.00195751
O00534	-1.77	0.0241	0.0252044
O00571	-2.47	0.00248	0.00346766
O00629	-12.13	0.00027	0.000573666
O00743	-12.02	6.4e-08	4.16e-07
O14494	-13.39	3.19e-05	9.8e-05
O14495	-13.18	0.0013	0.00205238
O14498	-1.17	0.015	0.0163706
O14520	-3.61	0.00661	0.00789494
O14558	-11.26	0.0134	0.0147886
O14579	-11.91	8.51e-18	1.12e-16
O14617	-12.02	6.45e-21	1.99e-19
O14633	-14.99	1.68e-06	7.12e-06
Q5T7P3	-14.99	1.68e-06	7.12e-06
Q5TA79	-14.99	1.68e-06	7.12e-06
Q5TA81	-14.99	1.68e-06	7.12e-06
Q5TA82	-14.99	1.68e-06	7.12e-06
O14638	-1.35	0.000346	0.000706935
O14639	-12.33	6.31e-05	0.000171761
O14678	-12.28	0.000192	0.000427484
O14744	-1.63	0.00109	0.00179282
O14786	-1.23	4.96e-05	0.000139777
O14791	1.12	0.0206	0.0218389
O14807	-10.58	5.68e-21	1.81e-19
O14817	-1.85	0.0136	0.0149899
O14818	-1.54	0.0107	0.0120854
O14828	-13.2	0.000104	0.000260102
O14841	-2.39	2.52e-05	8.04e-05
O14907	-14.17	0.00258	0.00358006
O14917	-1.19	0.00427	0.005468
O14960	-1.59	0.00247	0.00345935
O14964	-1.9	0.00459	0.00578503
O14966	-1.05	0.000966	0.00162121
O14972	-11.28	2.64e-24	5.19e-22
O14974	-2.54	0.00419	0.005398
O14975	-11.88	0.00454	0.00573899
O14976	-11.69	2.26e-07	1.15e-06
O14980	-11.85	3.39e-18	4.84e-17
O15020	-11.56	0.000277	0.000585134
O15063	-14.68	0.00221	0.00316812
O15066	-11.93	1.9e-07	1.01e-06
O15067	-11.75	0.000418	0.000821852
O15111	-9.6	2.99e-15	3e-14
O15126	-11.5	2.14e-05	6.96e-05
O15127	-2.02	0.000177	0.000402502
O15144	-2.08	0.000188	0.000420042
O15145	-1.45	0.00263	0.00362974
O15194	-1.83	0.00234	0.00331176
O15197	-1.18	0.00711	0.00840572
O15204	-1.94	0.00229	0.00325542
O15229	-13.21	8.04e-08	4.96e-07
O15243	-11.39	1.96e-07	1.03e-06
O15244	-1.42	0.00689	0.00816451
O15254	-11.04	6.91e-08	4.43e-07
O15258	-12.42	4.93e-06	1.88e-05
O15264	-12.94	7.3e-08	4.64e-07
O15296	-13.39	1.52e-05	5.27e-05
O15305	-1.3	0.00793	0.00925529
O15335	-10.59	0.000377	0.000758153
O15371	-12.93	0.000834	0.00143937
O15382	-2.09	0.0236	0.0247422
O15393	-1.36	0.0497	0.0497389
O15439	-11.51	9.19e-15	8.9e-14
O15484	-2.23	0.000482	0.00092146
O15498	-11.6	0.00175	0.00260361
O15533	-12.26	2.98e-07	1.46e-06
O15551	-13.56	0.000269	0.000572017
O43143	-11.12	1.74e-19	3.25e-18
O43155	-1.95	1.08e-06	4.72e-06
O43169	-12.3	0.0147	0.0160844
O43175	-2.33	3.96e-06	1.55e-05
O43242	-12.9	0.000272	0.000577435
O43280	-1.16	0.021	0.0222537
O43301	-1.34	0.0156	0.0169099
O43324	-11.31	2.66e-22	1.62e-20
O43390	-1.72	0.00996	0.0113499
O43405	2.69	0.000399	0.00079489
O43488	-1.6	0.000161	0.00037275
O43490	-1.39	0.000896	0.00152577
O43505	-1.48	0.00164	0.0024716
O43520	-3.34	0.00158	0.00240816
O43581	-12.15	0.000481	0.000920926
O43592	-11.38	4.66e-18	6.3e-17
O43633	-1.24	0.000905	0.00154007
O43639	-2.89	0.0067	0.0079875
O43653	16.42	6.95e-05	0.000186599
O43676	-13.3	2.05e-23	2.38e-21
O43678	-1.69	0.0113	0.0126512
O43681	-1.32	0.000401	0.000796392
O43684	-12.79	1.58e-20	4.3e-19
O43707	-1.75	0.00967	0.0110588
O43708	-11.44	0.00305	0.00411171
O43747	-2.79	0.00239	0.00336575
O43760	-1.8	9.74e-05	0.00024649
O43765	-1.01	0.00315	0.00421981
O43776	-1.65	0.00244	0.00342672
O43795	-1.83	0.00313	0.00419522
O43809	-12.03	5.32e-05	0.000148125
O43813	-1.65	8.65e-05	0.000222877
O43847	-11.03	2.72e-08	2.02e-07
O43895	-2.57	1.66e-06	7.1e-06
O60235	-1.58	0.0221	0.0233227
O60243	-13.11	0.00149	0.00229562
O60256	-13.29	0.000101	0.000254091
O60262	-1.45	0.0111	0.0124546
O60271	-1.49	1.79e-05	6e-05
O60282	-1.95	0.000254	0.000543739
O60291	-11.69	9.07e-05	0.00023276
O60308	-11.46	8.57e-05	0.00022171
O60313	-10.43	2.3e-17	2.83e-16
O60343	-12.88	1.31e-21	5.4e-20
O60346	-10.61	7.44e-07	3.37e-06
O60443	-12.93	1.82e-09	1.67e-08
O60449	-1.16	0.0474	0.0476236
O60487	-1.84	0.0103	0.0117008
O60488	-2.23	0.0105	0.0118963
O60493	-2.63	0.00369	0.00483426
O60500	-1.4	0.00177	0.0026242
O60502	-11.99	2.29e-05	7.4e-05
O60547	-1	0.0264	0.0273746
O60568	-1.39	0.0016	0.00242706
O60610	-4.63	0.000853	0.00146721
O60613	-1.55	0.00726	0.0085672
O60645	-12.34	2.42e-07	1.21e-06
O60656	-13.29	3.35e-05	0.000101453
O60658	-2.4	0.00389	0.00505997
O60684	-11.97	1.17e-08	9.77e-08
O60704	-1.08	0.00685	0.00812841
O60716	-2.52	0.00297	0.00401445
O60749	-1.78	0.0074	0.00871631
O60763	-1.44	0.00393	0.0051068
O60825	-12.66	0.0013	0.00205238
O60826	-10.68	1.35e-21	5.47e-20
O60841	-12.31	8.34e-08	5.14e-07
O60844	-2.64	0.00329	0.00438438
O60879	-12.71	2.29e-20	5.8e-19
O60896	1.25	0.00938	0.0107706
O60927	-10.66	0.000113	0.000277452
O60936	-11.12	0.000188	0.000420042
O75074	-1.76	0.00744	0.00874731
O75083	-1.4	0.00119	0.00192144
O75095	-1.44	0.00203	0.00293976
O75110	-12.23	0.00024	0.000516799
O75116	-12.29	9.12e-08	5.48e-07
O75131	-1.85	0.000195	0.000432656
O75144	-1.88	0.00653	0.00782131
O75146	-12.17	0.000594	0.00109071
O75153	-1.68	0.00125	0.00198942
O75154	-11.33	4.88e-20	1.06e-18
O75165	-10.98	0.00077	0.00134618
O75190	-12.72	1.69e-07	9.09e-07
O75191	-13.33	8.15e-05	0.000212349
O75251	-12.94	0.000333	0.000686964
O75306	-13.05	2.89e-08	2.13e-07
O75326	-1.81	2.67e-05	8.46e-05
O75339	-1.28	0.0137	0.0150871
O75340	-2.6	8.2e-05	0.000213434
O75342	-3.73	0.000733	0.00130108
O75351	-1.84	0.00129	0.00204163
O75352	-12.5	3.64e-08	2.58e-07
O75354	-1.27	0.0033	0.00439084
O75368	1.12	0.0499	0.0499195
O75380	-2.25	0.0138	0.0151907
O75394	-12.77	0.00229	0.00325542
O75396	-12.93	2.54e-06	1.04e-05
O75431	-11.18	4.74e-24	6.73e-22
O75436	-1.15	0.00378	0.00492691
O75477	-11.18	9.09e-19	1.42e-17
O75493	-2.01	0.000778	0.00135831
O75508	-11.06	5.01e-07	2.34e-06
O75509	11.99	0.00443	0.00562777
O75521	-12.44	3.74e-05	0.000111156
O75531	1.28	0.0368	0.0374595
O75534	-12.62	8e-06	2.93e-05
O75607	-9.52	4.62e-20	1.04e-18
O75631	-1.98	3.16e-05	9.74e-05
O75695	-1.48	0.0111	0.0124546
O75746	-12.64	3.21e-08	2.34e-07
O75781	-1.96	0.0139	0.015281
O75821	-11.99	5.36e-05	0.000149077
O75832	-11.4	4.6e-06	1.77e-05
O75841	-1.97	0.000495	0.000944899
O75844	-13.11	8.94e-07	3.99e-06
O75874	-1.61	0.000188	0.000420042
O75891	-1.77	6.88e-05	0.000185108
O75915	-13.87	6.26e-19	1.03e-17
O75936	-1.37	0.0148	0.0161731
O75947	-1.34	0.00728	0.00858684
O75964	-14.88	6.65e-08	4.29e-07
O75970	-11.7	0.000103	0.000257853
O76003	-12.28	0.000673	0.00121397
O76027	-12.06	0.000228	0.000493453
O76036	-12.16	0.00094	0.0015901
O76041	-12.63	3.29e-05	0.000100229
O76054	-11.73	9.64e-17	1.07e-15
O76062	-11.91	1.35e-22	1.04e-20
O76076	-1.02	0.0225	0.0237057
O76082	-10.62	1.28e-05	4.53e-05
O76094	-11.54	6.22e-08	4.09e-07
O94760	-1.34	1.92e-05	6.37e-05
O94766	-1.45	0.00129	0.00204163
O94769	-2.66	0.00825	0.0095546
O94804	-11.88	2.19e-06	9.04e-06
O94832	-1.87	0.00118	0.00190891
O94886	-1.14	0.0245	0.0255496
O94903	-1.17	1.53e-05	5.28e-05
O94905	-12.91	0.000609	0.00111265
O94907	-11.08	2.76e-19	4.93e-18
O94925	-12.63	8.59e-08	5.25e-07
O94979	-3.94	0.00154	0.00235703
O94991	-5.35	0.000739	0.00130719
O95154	-1.51	0.000764	0.00134212
O95155	-11.9	1.55e-07	8.48e-07
O95163	-11.9	6.42e-15	6.34e-14
O95164	-13.63	0.000944	0.0015937
O95168	-13.07	8.06e-05	0.000210433
O95169	-12.51	4.93e-21	1.62e-19
O95182	-11.1	0.00124	0.00197843
O95202	-11.67	0.0015	0.00230686
O95219	-2.15	0.00505	0.00626288
O95260	-11.17	1.4e-06	6.04e-06
O95279	-15.64	3.17e-05	9.76e-05
O95299	-12.81	3.82e-19	6.64e-18
O95340	-12.4	0.000167	0.000384898
O95342	-12.75	0.000312	0.000647825
O95352	-12.59	3.18e-21	1.13e-19
O95359	-11.39	0.00218	0.00313038
O95361	-11.73	4.5e-16	4.71e-15
O95373	-11.52	0.000734	0.00130195
O95394	-1.24	0.00338	0.00448328
O95433	-11.65	0.00148	0.00228159
O95456	-11.34	9.35e-06	3.37e-05
O95460	-1.89	0.0229	0.0240775
O95470	-11.62	2.34e-15	2.37e-14
O95479	-11.27	7.51e-08	4.72e-07
O95571	-15.24	0.00164	0.0024716
O95630	-1.89	0.0164	0.0176946
O95633	-1.25	0.00626	0.00753322
O95678	-1.16	0.0127	0.0141013
O95716	-12.73	0.00426	0.0054634
O95721	-11.06	0.000242	0.000520667
O95741	-11.47	1.14e-09	1.06e-08
O95757	-12.31	0.000676	0.00121852
O95782	-1.4	0.0156	0.0169099
O95786	-12.24	1.16e-07	6.65e-07
O95793	-10.99	3.87e-05	0.000114091
O95816	-12.46	1.24e-18	1.9e-17
O95825	-11.33	7.31e-06	2.7e-05
O95831	-1.52	0.00109	0.00179282
O95833	-12.63	0.00156	0.00238193
O95837	-4.02	0.00234	0.00331176
O95841	-1.27	0.00167	0.00250647
O95848	-11.65	7.19e-19	1.16e-17
O95865	-1.63	0.000101	0.000254091
O95867	-12.6	1.92e-08	1.53e-07
O95881	-11.25	4.79e-07	2.24e-06
O95954	-2.52	3.31e-05	0.000100479
O95994	-14.05	0.000131	0.0003144
O96000	-13.15	0.000289	0.000606473
O96011	-11.62	1.01e-06	4.46e-06
P00167	-1.24	0.00102	0.00169294
P00338	-1.2	0.000785	0.00136773
P00367	-1.9	0.000285	0.000599063
P00387	-3.2	0.00297	0.00401445
P00403	-4.9	0.000469	0.000903364
P00414	-12.93	0.000699	0.00125203
P00439	-3.16	0.00186	0.00273542
P00451	-11.9	0.000363	0.000735204
P00488	-10.39	0.0242	0.0252986
P00491	-1.4	0.00254	0.00352839
P00558	-1.95	0.00451	0.00570954
P00709	-1.11	0.0479	0.0480693
P00736	-1.23	0.019	0.0202942
P00738	3.52	0.03	0.0308323
P00739	1.98	0.000507	0.000962058
P00746	-1.6	0.0111	0.0124546
P00749	-3.21	0.000164	0.000378325
P00750	-1.55	0.0135	0.0148861
P00918	-1.36	0.00236	0.00333269
P00966	-2.37	3.43e-06	1.35e-05
P01019	1.24	0.0251	0.0261433
P01024	-1.83	0.00452	0.00571654
P01031	-1.23	0.0115	0.012847
P01111	-1.75	0.00028	0.000590495
P01112	-1.72	2.72e-05	8.56e-05
P01116	-1.87	0.000144	0.000339229
P01127	-1.43	0.0454	0.0457761
P01133	-1.57	0.000998	0.00166182
P01137	-12.24	0.00771	0.00901499
P01210	11.49	3.38e-05	0.000102119
P01225	1.12	0.0329	0.0336639
P01236	-12.07	7.01e-08	4.47e-07
P01266	-14.04	3.82e-05	0.000113008
P01303	-13.23	0.00108	0.00178096
P01589	1.58	0.0179	0.0191914
P01593	2.09	0.000954	0.00160528
P01594	2.09	0.000954	0.00160528
P01599	1.69	0.0159	0.0172059
P01601	15.02	0.00117	0.00189995
P01619	1.83	8.5e-05	0.000220345
P01624	4.01	0.000881	0.00150625
P01700	2.81	0.000994	0.00165624
P01703	2.06	0.0104	0.0117934
P01705	9	0.00236	0.00333269
P01706	2.85	0.00119	0.00192144
P01709	2.12	4.66e-05	0.000132639
P01715	13.4	0.00099	0.0016528
P01717	1.14	0.00359	0.00471776
P01768	1.13	0.0154	0.0167286
P0DP03	1.13	0.0154	0.0167286
P01780	1.76	0.00471	0.00591295
P01892	-11.95	0.00561	0.00684447
P01920	-13.39	3.91e-05	0.000115138
P02144	-12.79	0.017	0.0182879
P02511	-2.11	7.78e-05	0.000205219
P02538	-1.32	0.00366	0.00479988
P02545	-1.28	0.00503	0.00624111
P02549	-11.97	1.92e-06	8.05e-06
P02647	-2.4	4.1e-05	0.000119767
P02649	-2.34	0.000343	0.000703054
P02675	-1.71	0.0296	0.030458
P02686	-1.3	0.0122	0.0135934
P02724	-12.26	6.82e-06	2.53e-05
P02730	-12.7	6.23e-05	0.000169764
P02741	8.45	0.00422	0.00542299
P02747	-1.29	0.00195	0.00284486
P02760	1.86	0.0023	0.00326781
P02763	1.53	0.000691	0.00124118
P02775	-12.69	1.6e-05	5.47e-05
P02786	-1.04	0.0149	0.0162684
P02788	-2.26	0.0325	0.0332946
P02795	1.12	0.018	0.0192825
P02814	-3.32	4.31e-06	1.67e-05
P03905	-12.42	3.76e-05	0.000111491
P03915	-11.15	5.68e-17	6.51e-16
P03950	-2.18	5.02e-05	0.000141001
P04003	1.17	0.0123	0.0136869
P04049	-12.31	0.000303	0.000630674
P04085	-1.75	0.000209	0.000458544
P04118	3.09	0.00478	0.00598906
P04155	1.07	0.0139	0.015281
P04196	-1.71	0.0041	0.0052954
P04217	1.14	0.0014	0.00218328
P04279	-4.88	5.19e-06	1.97e-05
P04424	-1.35	0.00096	0.00161325
P04430	2.98	0.00168	0.00251705
P04792	-2.11	0.00533	0.0065466
P04843	-3.29	0.00124	0.00197843
P04844	-1.43	0.0285	0.0293971
P04899	-1.03	0.0377	0.0382841
P05023	-2.45	0.00126	0.00200284
P05062	-1.59	0.0302	0.0310254
P05091	-1.47	0.0107	0.0120854
P05141	-14.31	0.000122	0.000296137
P05154	-2.77	0.0002	0.000441451
P05156	-1.22	0.00401	0.00519491
P05161	3.56	0.00682	0.00809657
P05165	-1.4	0.000273	0.000578118
P05186	-1.26	0.00154	0.00235703
P05198	-1.44	0.000149	0.000348758
P05388	-1.53	0.00287	0.00391238
P05452	-1.4	0.002	0.0029029
P05546	-1.4	0.0412	0.0417223
P05783	-1.84	0.000345	0.000706021
P05787	-1.38	0.000418	0.000821852
P06127	-14.19	1.41e-07	7.82e-07
P06310	7.55	0.00533	0.0065466
P06312	1.09	0.0076	0.00890266
P06396	1.07	0.00938	0.0107706
P06576	-1.88	0.000132	0.000315615
P06702	-1.62	0.0123	0.0136869
P06727	-3.55	2.71e-08	2.02e-07
P06730	-12.5	5.32e-06	2.02e-05
P06732	-13.25	6.39e-08	4.16e-07
P06733	-1.51	0.000417	0.000821149
P06737	-11.98	0.00465	0.00585199
P06744	-1.28	0.00139	0.00217166
P06756	-1.55	0.0461	0.0463721
P06858	-2.86	1.92e-06	8.05e-06
P07093	-1.01	0.00291	0.00395426
P07099	-11.94	4.77e-08	3.22e-07
P07148	1.08	0.0407	0.0412487
P07203	-1.22	5.09e-05	0.000142654
P07204	-1.17	0.00816	0.00947613
P07306	1.07	0.0475	0.0477053
P07311	-12.8	3.23e-05	9.9e-05
P07320	-13.13	0.00245	0.00343699
P07355	-1.29	0.0153	0.0166483
P07384	-1.8	0.00251	0.00350386
P07451	-13.92	1.92e-06	8.05e-06
P07478	2.06	0.0167	0.0179954
P07602	1.43	0.00583	0.00708582
P07738	-3.92	0.00461	0.00580737
P07741	-1.16	8.25e-05	0.000214341
P07900	-1.47	0.000132	0.000315615
P07902	-12.79	7.49e-15	7.33e-14
P07947	-1.32	0.00253	0.00352216
P07996	-1.46	0.00277	0.00379835
P08034	-11.99	1.72e-18	2.54e-17
P08133	-2.86	3.2e-06	1.28e-05
P08183	-1.59	0.00323	0.00431342
P08195	-1.51	0.00285	0.00388719
P08237	-1.85	7.88e-05	0.000206789
P08238	-1.11	5.42e-05	0.000150255
P08294	-1.86	0.0057	0.00694102
P08473	-2.26	0.000383	0.000768405
P08493	-2.32	0.0104	0.0117934
P08559	-1.35	0.000407	0.000807054
P08574	-12.79	1.32e-07	7.42e-07
P08575	-11.31	0.00526	0.00648869
P08603	-1.79	0.000389	0.000779219
P08708	-1.66	0.00022	0.00047857
P08727	-2.07	0.000522	0.000986129
P08729	-2.41	0.000171	0.000392348
P08754	-1.68	0.000755	0.00132722
P08758	-2.5	1.29e-05	4.55e-05
P08F94	-1.24	0.000711	0.00127085
P09012	-10.45	4.97e-06	1.9e-05
P09110	-1.57	0.00203	0.00293976
P09210	-1.65	0.0012	0.00193149
P09234	-12.9	3.3e-07	1.6e-06
P09326	12.04	0.000501	0.000954215
P09327	-1.68	0.0052	0.00642397
P09467	-1.55	0.000318	0.000658677
P09493	-11.21	7.37e-05	0.000195007
P09525	-1.67	3.08e-05	9.55e-05
P09543	-2.29	0.000148	0.000347053
P09601	-11.63	6.75e-05	0.000182378
P09669	-12.42	2.55e-05	8.13e-05
P09923	1.37	0.0359	0.0365579
P09958	-2.03	0.0447	0.0451059
P09960	-1.22	0.000543	0.00101753
P09972	-1.31	0.0166	0.0179028
P0C870	-12.99	0.000579	0.00106854
P0CF74	-2.49	4.76e-05	0.000134884
P0DKB5	-12.34	0.00164	0.0024716
P0DMV8	-2.16	0.00171	0.00255003
P0DMV9	-2.16	0.00171	0.00255003
P0DN76	-12.01	4.66e-05	0.000132639
Q01081	-12.01	4.89e-05	0.000138262
P0DOX7	1.1	0.00109	0.00179282
P0DOX8	1.32	7.07e-05	0.000188043
P0DOY3	1.36	0.00831	0.00961973
P0DPK3	11.79	1.03e-06	4.52e-06
P0DPK4	11.79	1.03e-06	4.52e-06
Q7Z3S9	11.79	1.03e-06	4.52e-06
P10586	-1.23	0.00361	0.0047416
P10620	-12.74	5.06e-08	3.36e-07
P10644	-2.25	1.55e-05	5.33e-05
P10721	-1.13	0.0297	0.0305486
P10768	-1.26	0.00466	0.00585881
P11047	-1.29	0.0106	0.0119989
P11166	-13.03	2.8e-25	8.95e-23
P11168	-13.51	0.000974	0.00163356
P11171	-12.98	8.18e-06	2.97e-05
P11172	-12.78	2.91e-05	9.09e-05
P11177	-13.21	1.71e-07	9.18e-07
P11182	-11.67	1.98e-05	6.55e-05
P11217	-1.59	0.00386	0.00502606
P11233	-1.5	0.000468	0.000902118
P11274	-3.2	0.00252	0.00351206
P11277	-12.06	1.43e-22	1.04e-20
P11279	2.45	0.00729	0.00859467
P11310	-1.65	0.011	0.0123587
P11413	-1.86	0.00492	0.00612842
P11441	-12.51	4.68e-05	0.000132912
P11498	-12.22	0.000933	0.0015814
P11586	-2.79	1.69e-05	5.71e-05
P11766	-1.44	0.0108	0.0121768
P11908	-12.47	0.000986	0.00164936
P11940	-1.51	0.0402	0.0407581
P12035	-1.94	0.00547	0.00668643
P12081	-1.53	0.000114	0.000279103
P12104	12.76	0.000816	0.00141212
P12107	-12.38	0.000175	0.000398663
P12109	-1.31	0.0132	0.0145931
P12235	-13.97	0.000752	0.00132553
P12236	-1.71	0.000142	0.000335136
P12270	-11.78	0.000453	0.000879171
P12277	-1.44	0.0234	0.0245628
P12319	-16.08	0.00168	0.00251705
P12429	-1.64	0.00349	0.00460767
P12532	-11.96	0.0012	0.00193149
P12694	-12.7	1.17e-24	3.32e-22
P12755	13.34	2.08e-08	1.63e-07
P12814	-1.95	0.000441	0.000859799
P12821	-1.39	0.01	0.0113904
P12872	-1.55	0.0112	0.0125613
P12955	-1.71	0.000292	0.000610263
P12956	-1.39	0.00707	0.0083623
P13010	-12.83	0.00142	0.00220908
P13073	-2.13	0.00054	0.00101265
P13498	-11.75	0.00509	0.00630331
P13500	-11.87	0.00741	0.00872407
P13637	-13.87	0.00116	0.00189092
P13639	-1.99	0.000114	0.000279103
P13640	2.51	0.00301	0.00406207
P13645	-1.44	0.0245	0.0255496
P13646	-1.44	0.0179	0.0191914
P13647	-2.78	0.00292	0.00395943
P13686	-12.88	0.00115	0.00187701
P13716	-1.34	0.00248	0.00346766
P13726	-11.91	0.000273	0.000578118
P13747	-11.45	0.000549	0.00102501
P13761	12.96	6.69e-08	4.31e-07
P13797	-1.13	0.0275	0.028446
P13804	-2.9	0.000109	0.000269443
P13807	-12.02	1.94e-20	5.06e-19
P13861	-1.41	0.000989	0.00165221
P14174	-1.8	0.00274	0.00375923
P14207	2.26	0.00131	0.00206561
P14209	-14.03	0.00838	0.00969198
P14317	-11.87	2.92e-06	1.18e-05
P14324	-1.47	0.00104	0.00172277
P14406	-1.06	0.00377	0.0049189
P14550	-2.24	5.18e-05	0.0001447
P14555	-2.47	0.0134	0.0147886
P14625	-1.79	0.000863	0.00147844
P14735	-2.39	1.37e-05	4.79e-05
P14784	-1	0.0203	0.0215566
P14927	-1.35	0.0466	0.0468566
P15086	1.61	0.00443	0.00562777
P15153	-12.48	0.000556	0.00103431
P15169	-1.04	0.0163	0.017609
P15291	-1.32	0.00864	0.00997013
P15309	-3.17	0.00122	0.00195751
P15311	-1.18	0.0461	0.0463721
P15313	-1.25	0.00431	0.00550818
P15428	-1.64	0.0299	0.0307419
P15531	-1.7	0.0197	0.0209892
P15586	1.04	0.00654	0.00782596
P15692	-12.52	0.00602	0.00729593
P15880	-3.92	0.00118	0.00190891
P15924	-2.23	0.00123	0.00196862
P16066	-1.29	0.00132	0.0020801
P16152	-1.43	0.0004	0.000795642
P16157	-13	2.21e-26	1.13e-23
P16219	-11.51	0.00267	0.00367502
P16234	-1.56	0.00223	0.00319321
P16298	-13	9.67e-05	0.000245204
P16333	-11.72	5.65e-08	3.72e-07
P16402	13.5	4.82e-05	0.000136433
P16403	1.86	0.00459	0.00578503
P16435	-11.97	1.4e-15	1.44e-14
P16442	-12.41	0.00562	0.0068534
P16444	-2.74	4.72e-06	1.81e-05
P16615	-13.14	2.2e-05	7.14e-05
P16662	-13.54	6.52e-06	2.44e-05
P17050	1.84	0.00455	0.00574879
P17081	-10.91	7.54e-06	2.77e-05
P17174	-1	0.000141	0.0003337
P17342	-2.46	0.000108	0.000268008
P17405	-1.09	0.0485	0.0486141
P17540	-1.87	0.0145	0.0158792
P17568	-12	1.68e-07	9.08e-07
P17612	-1.62	5.41e-05	0.000150141
P17655	-1.22	0.000567	0.00105018
P17858	-2.08	7.58e-08	4.75e-07
P17927	-2.86	4.91e-05	0.000138674
P17936	1.72	0.032	0.0328087
P17980	-2.52	3.29e-05	0.000100229
P17987	-2.13	7.41e-06	2.72e-05
P18054	-13.73	0.000214	0.000467108
P18065	-2.33	0.000221	0.000479929
P18077	-12.74	0.00181	0.00267574
P18084	-12.01	0.00198	0.00287877
P18085	-1.57	0.00544	0.00665294
P18124	-1.37	0.000482	0.00092146
P18433	-11.28	5.58e-07	2.58e-06
P18564	-11.16	0.000186	0.000418132
P18621	-12.63	0.00611	0.00738051
P18627	13.35	0.0031	0.00416374
P18669	-2.24	0.00189	0.00277316
P18850	-14.82	1.86e-08	1.49e-07
P19013	-3.83	0.000454	0.000880443
P19086	-12.49	2.8e-06	1.13e-05
P19367	-1.85	0.00812	0.00944255
P19440	-1.17	0.000141	0.0003337
P19525	-11.03	2.63e-07	1.3e-06
P19623	-11.67	7.95e-05	0.000207773
P19652	1.75	0.00762	0.008922
P19784	-11.91	4.67e-20	1.04e-18
P20020	-12.31	3.79e-07	1.8e-06
P20042	-12.86	0.000562	0.00104168
P20062	-1.53	0.0149	0.0162684
P20073	-1.79	0.00115	0.00187701
P20138	-1.43	0.00619	0.00746304
P20142	1.61	0.0212	0.0224378
P20151	-14.31	0.000187	0.000419274
P20231	12.67	0.00102	0.00169294
Q15661	12.67	0.00102	0.00169294
P20333	1.4	0.00421	0.00541558
P20337	-12.17	0.000459	0.000888118
P20339	-1.7	0.000124	0.000300136
P20594	-12.3	0.000562	0.00104168
P20674	1.25	0.0145	0.0158792
P20711	-1.95	1.26e-05	4.46e-05
P20908	-3.08	0.00491	0.00612193
P21128	-1.22	0.0103	0.0117008
P21283	-2.36	0.00112	0.00183743
P21291	-11.9	0.000471	0.000903811
P21397	-12.72	1.73e-05	5.83e-05
P21399	-2.23	9.23e-05	0.000236392
P21554	-11.09	3.85e-06	1.5e-05
P21695	-1.71	0.000603	0.00110485
P21796	-2.47	9.53e-05	0.000242858
P21810	-1.38	0.018	0.0192825
P21860	-11.47	1.09e-06	4.75e-06
P21912	-1.99	0.00542	0.00663165
P21926	-1.55	0.00818	0.00949073
P21964	-1.75	0.0148	0.0161731
P22004	-13.19	1.69e-07	9.09e-07
P22033	-12.57	1.95e-06	8.12e-06
P22059	-1.61	0.000158	0.000367469
P22061	-1.75	0.000577	0.00106562
P22102	-1.09	0.00247	0.00345935
P22234	-1.68	0.00691	0.00818441
P22314	-2.14	0.000649	0.00117983
P22392	-1.38	0.0421	0.0426
P22626	-1.85	0.00353	0.00465567
P22692	-1.54	0.0319	0.0327193
P22694	-12.1	0.000366	0.000738355
P22695	-1.54	7.27e-05	0.000192961
P22732	-2.32	0.0004	0.000795642
P22748	-1.85	4.31e-05	0.000124761
P22830	-11.79	7.5e-07	3.39e-06
P22891	-2.82	8.62e-05	0.000222553
P22894	1.45	0.0114	0.0127465
P23284	-1.59	0.00141	0.00219486
P23327	-12.58	5.38e-07	2.5e-06
P23396	-1.14	0.00184	0.00271069
P23470	-1.34	0.0148	0.0161731
P23526	-2.51	9.71e-06	3.5e-05
P23588	1.69	0.0104	0.0117934
P23610	-12.3	2.96e-17	3.54e-16
P23743	-11.88	3.78e-08	2.65e-07
P23786	-12.37	2.92e-07	1.44e-06
P24390	-12.62	3.86e-08	2.69e-07
P33947	-12.62	3.86e-08	2.69e-07
P24534	-1.77	0.0243	0.0253824
P24539	-2.88	2.32e-08	1.76e-07
P24593	-1.68	0.000149	0.000348758
P24821	-1.24	0.0239	0.0250157
P25025	-1.09	0.00467	0.0058685
P25189	13.27	0.00113	0.00184909
P25205	-1.76	0.00802	0.00933901
P25685	-1.08	0.0326	0.0333837
P25686	-10.53	2.13e-05	6.94e-05
P25705	-2.6	0.000411	0.000811836
P25786	-1.26	0.00239	0.00336575
P25788	-1.04	0.00293	0.00396878
P25789	-1.35	0.00464	0.00584229
P25940	-1.1	0.0489	0.0489958
P26006	-1.24	0.00337	0.00447234
P26038	-1.12	0.00785	0.00917029
P26196	-2.79	0.00134	0.00210772
P26440	-12.26	0.000426	0.000833734
P26572	-1.55	0.000235	0.000506459
P26639	-1.43	0.000777	0.00135749
P26640	-12.67	2.57e-06	1.05e-05
P26641	-1.19	0.00235	0.00332224
P26927	-1.13	0.00255	0.00354036
P26951	-11.98	2.95e-07	1.45e-06
P26992	-1.37	0.000655	0.0011882
P27144	-13.67	5.29e-22	2.76e-20
P27216	-12.43	0.0025	0.0034918
P27338	-2.44	0.00292	0.00395943
P27348	-1.32	5.83e-06	2.19e-05
P27361	-11.45	0.00058	0.00106961
P27449	-11.62	3.19e-06	1.27e-05
P27635	-12.82	0.000283	0.000595348
P27658	-13.2	7.45e-08	4.7e-07
P27708	-11.82	7.35e-05	0.00019468
P27797	-1.07	0.0328	0.033575
P28070	-1.18	0.00513	0.00634977
P28074	-1.19	0.0205	0.0217509
P28288	-12.53	7.65e-17	8.58e-16
P28300	1.82	0.0277	0.0286181
P28331	-12.95	0.000361	0.000732314
P28482	-1.36	0.00535	0.00656486
P28676	-2.16	0.000502	0.000955407
P28827	-1.12	0.00568	0.00691996
P28838	-1.12	0.00502	0.00623475
P28906	-11.44	0.00192	0.00281394
P28907	-13.28	0.00771	0.00901499
P29033	-13.57	1.72e-07	9.2e-07
P29350	-12.45	0.00121	0.00194391
P29353	-11.92	7.76e-05	0.000204902
P29400	-1.86	0.0016	0.00242706
P29622	-2.06	0.00299	0.00403721
P29966	1.48	0.000422	0.000827172
P29972	-3.21	0.00292	0.00395943
P29992	-1.28	0.0397	0.0402831
P30038	-1.15	0.00426	0.0054634
P30039	-2.43	1.63e-05	5.54e-05
P30041	-1.61	6.54e-05	0.000177079
P30049	14.4	2.19e-07	1.12e-06
P30084	-1.98	0.000665	0.00120208
P30101	-1.06	0.00441	0.00560794
P30153	-1.05	0.00376	0.00490835
P30154	-11.51	1.06e-19	2.05e-18
P30203	-12.39	1.61e-05	5.49e-05
P30504	-13.15	2.28e-07	1.15e-06
P30530	-1.52	0.0106	0.0119989
P30531	-13.16	0.0158	0.017105
P30533	-10.89	0.000572	0.00105791
P30536	-14.89	1.63e-05	5.54e-05
P30566	-1.19	0.0105	0.0118963
P30622	-12.11	0.00177	0.0026242
P30626	-1.11	0.0287	0.0295914
P30837	-2.95	0.00148	0.00228159
P30838	-12.8	0.000178	0.000404057
P31040	-2.61	1.39e-07	7.74e-07
P31151	-1.62	0.0375	0.0381113
P31153	-1.65	0.000181	0.00040905
P31371	-3.37	0.000961	0.00161387
P31639	-2.11	2.1e-06	8.71e-06
P31641	-12.2	9.13e-09	7.75e-08
P31930	-1.39	0.000936	0.00158543
P31939	-1.64	3.19e-05	9.8e-05
P31941	-13.18	3.99e-05	0.000117089
P31946	-1.31	0.000377	0.000758153
P31948	-2.06	0.000103	0.000257853
P31997	-1.7	0.00379	0.00493743
P32189	-1.65	3.4e-05	0.000102481
P32321	-10.45	9.5e-18	1.23e-16
P32418	-11.79	5.77e-09	5.07e-08
P32455	-3.19	0.00194	0.00283837
P32754	-1.06	0.0235	0.0246576
P32969	-2.79	0.00516	0.00637764
P33121	-3.07	0.00227	0.0032396
P33176	-1.72	7.05e-07	3.2e-06
P33908	-1.17	0.000343	0.000703054
P34896	-1.09	0.00516	0.00637764
P34897	-11.47	2.01e-08	1.58e-07
P34913	-1.6	8.07e-06	2.94e-05
P34932	-1.11	0.00111	0.0018222
P34949	-1.47	0.0017	0.00254105
P35222	-11.75	8.26e-05	0.000214341
P35232	-2.46	2.38e-06	9.78e-06
P35240	-11.27	4.63e-22	2.57e-20
P35241	-2.75	0.00131	0.00206561
P35244	-11.16	7.7e-08	4.79e-07
P35268	-14.18	0.000712	0.00127086
P35326	17.84	0.00682	0.00809657
P35443	-1.72	0.00293	0.00396878
P35499	-13.1	1.24e-07	7.01e-07
P35558	-1.72	0.000132	0.000315615
P35573	-12.14	0.000726	0.00128955
P35579	-2.26	0.00993	0.0113207
P35580	-3.94	0.000164	0.000378325
P35590	-12.01	0.00311	0.00417498
P35625	-2.65	0.00397	0.00515354
P35858	-2.46	0.000975	0.00163416
P35916	-1.33	0.000556	0.00103431
P35998	-1.7	0.000334	0.000688471
P36222	-1.31	0.0422	0.0426843
P36404	-12.93	8.79e-07	3.93e-06
P36405	-2.26	4.15e-05	0.000120813
P36507	-13.09	3.82e-08	2.68e-07
P36542	-1.89	0.00011	0.000271652
P36578	-1.12	0.00117	0.00189995
P36776	-12.07	4.7e-05	0.000133332
P36871	-1.06	0.00291	0.00395426
P36873	-11.74	2.39e-07	1.2e-06
P36915	-11.72	1.94e-19	3.57e-18
P36955	-2.23	4.13e-06	1.61e-05
P36957	-1.14	0.00273	0.00374953
P36959	-1.17	4.47e-05	0.000128374
P36980	2.01	9.66e-05	0.000245193
P37235	-1.58	0.0048	0.00601117
P38117	-1.14	0.0277	0.0286181
P38606	-1.26	0.000527	0.00099045
P38646	-1.32	0.00485	0.00606191
P39023	-3.06	0.00176	0.00261544
P39059	-1.74	0.00312	0.00418621
P39060	-1.94	0.0002	0.000441451
P39656	-13.62	0.000663	0.00119931
P40197	-1.5	0.000123	0.000297998
P40227	-1.98	0.000222	0.000481691
P40305	12.6	4.62e-05	0.000131941
P40306	-11.44	0.0116	0.0129474
P40429	-2.11	0.0206	0.0218389
P40763	-12.47	6.65e-07	3.04e-06
P40818	-12.53	1.93e-07	1.02e-06
P40855	-12.1	3.71e-07	1.77e-06
P40925	-1.59	2.12e-05	6.92e-05
P40939	-1.19	8.15e-06	2.97e-05
P41091	-1.52	0.0173	0.0185871
P41145	-1.18	2.58e-05	8.2e-05
P41159	-12.65	0.000147	0.000345025
P41240	-1.03	0.028	0.0289047
P41250	-2.32	0.00046	0.000888707
P41252	-12.59	3.89e-08	2.69e-07
P41439	-14.52	1.79e-07	9.55e-07
P41567	-12.89	0.000224	0.000485207
P41743	-12.38	0.000294	0.00061344
P42025	-11.86	0.0114	0.0127465
P42224	-1.47	0.00929	0.0106768
P42226	-11.28	7.03e-19	1.15e-17
P42345	-12.74	1.97e-07	1.03e-06
P42356	-10.99	3.82e-07	1.81e-06
P42566	-2.52	0.00283	0.0038661
P42685	-1.78	0.0276	0.0285379
P42704	-12.17	6.51e-21	1.99e-19
P42765	-2.6	1.06e-05	3.79e-05
P42766	-11.46	2.73e-05	8.58e-05
P43005	-12.62	0.00123	0.00196862
P43034	-1.26	0.000107	0.000266561
P43155	-12.11	1.36e-17	1.73e-16
P43243	-12.95	0.00197	0.00286913
P43304	-12.25	1.13e-16	1.24e-15
P43353	-1.01	0.00905	0.0104197
P43405	-11.75	2.09e-05	6.85e-05
P43487	-3.78	0.00328	0.00437333
P43489	-12	0.00124	0.00197843
P43490	-2.72	0.00187	0.00274697
P43626	-1.07	0.00178	0.00263444
P43652	1.13	0.0199	0.0211759
P43686	-3.74	0.000527	0.00099045
P45381	-1.87	5.89e-05	0.000162054
P45880	-4	4.03e-05	0.000118127
P45954	-1.13	0.000476	0.000912036
P45974	-1.94	3.82e-05	0.000113008
P45984	-11.05	7.64e-08	4.77e-07
P45985	-11.67	0.000416	0.000821078
P46459	-1.61	0.00164	0.0024716
P46734	-12.18	2.76e-17	3.36e-16
P46776	-1.65	0.00245	0.00343699
P46777	-1.35	0.0477	0.0478874
P46778	-12.87	0.000164	0.000378325
P46779	-1.27	0.00178	0.00263444
P46781	-2.5	0.000174	0.000397803
P46782	-1.41	0.00395	0.00513018
P46783	-12.05	0.00289	0.00393336
P46937	-10.25	0.0115	0.012847
P46940	-1.47	0.00359	0.00471776
P46977	-12.28	1.73e-20	4.56e-19
P47736	-12.38	0.000436	0.000850699
P47755	-1.61	0.00611	0.00738051
P47897	-12.18	0.000303	0.000630674
P48039	15.52	4.71e-06	1.81e-05
P48048	-12.59	0.00474	0.00594185
P48061	-1.64	0.0109	0.0122787
P48147	-1.33	0.000768	0.00134453
P48163	-11.7	0.00137	0.00214566
P48304	2.37	0.00433	0.0055227
P48307	-11.12	0.000517	0.000978853
P48426	-10.65	5.61e-19	9.37e-18
P48506	-2.76	0.00555	0.0067745
P48507	-12.25	8.84e-08	5.35e-07
P48634	-12.82	1.2e-07	6.83e-07
P48643	-1.11	0.027	0.0279401
P48668	-1.28	0.0122	0.0135934
P48729	-1.14	0.0113	0.0126512
P48735	-2.32	7.06e-05	0.000187973
P48764	-12.44	3.02e-07	1.48e-06
P49189	-1.37	7.7e-05	0.000203528
P49221	-12.98	0.00117	0.00189995
P49247	2.58	0.000726	0.00128955
P49257	-12.39	0.000395	0.00078815
P49327	-1.43	0.00619	0.00746304
P49356	-11.62	6.8e-18	9.05e-17
P49368	-2.09	7.19e-06	2.66e-05
P49407	-11.2	9.15e-18	1.19e-16
P49411	-2.12	2.62e-05	8.31e-05
P49441	-1.6	0.00742	0.00873182
P49588	-2.03	3.69e-05	0.000110054
P49589	-12.71	2.01e-08	1.58e-07
P49591	-1.94	0.00873	0.0100604
P49641	-1.23	0.000699	0.00125203
P49748	-1.7	0.000337	0.000693536
P49750	-11	0.00111	0.0018222
P49755	-13.39	6.34e-09	5.49e-08
P49768	-11.75	8.69e-05	0.000223682
P49773	-1.12	0.00204	0.00295257
P49821	-13.02	0.00014	0.000332256
P49840	-10.96	0.000359	0.000728836
P49841	-11.07	1.03e-15	1.07e-14
P49902	-1.33	0.00183	0.00269907
P49903	-1.86	0.00951	0.0108954
P49908	1.74	0.0264	0.0273746
P50053	-2.07	7.4e-06	2.72e-05
P50135	-1.38	0.00228	0.00324843
P50148	-1.01	0.0257	0.0267355
P50151	-3.83	0.0033	0.00439084
P50213	-12.1	5.67e-06	2.14e-05
P50225	-1.68	0.0128	0.0142
P50281	11.34	0.0121	0.0134937
P50395	-1.49	5.93e-05	0.000162979
P50402	-11.33	4.71e-09	4.19e-08
P50416	-11.29	2.79e-05	8.75e-05
P50440	-1.93	0.00472	0.00592259
P50443	-11.85	0.000139	0.00033019
P50453	-12.5	1.52e-07	8.36e-07
P50454	-12.59	3.71e-18	5.24e-17
P50502	-1.04	0.00184	0.00271069
P50570	-3.21	1.61e-07	8.74e-07
P50583	-1.74	0.00345	0.00456192
P50591	-1.78	0.00473	0.00593223
P50914	-13.43	0.000856	0.00147138
P50990	-1.2	0.000224	0.000485207
P50995	-2.87	2.8e-05	8.77e-05
P51148	-1.41	0.00026	0.000555188
P51149	-1.21	0.00795	0.00927439
P51151	-12.75	0.000132	0.000315615
P51153	-13.1	0.00141	0.00219486
P51178	-2.46	9.72e-05	0.000246227
P51452	-1.03	0.000888	0.00151618
P51511	-12.77	0.000405	0.000803711
P51570	-1.64	0.000282	0.000593733
P51571	-13.66	3.45e-05	0.000103622
P51572	-1.5	0.0453	0.0456933
P51580	-2.15	0.000559	0.00103913
P51648	-12.67	1.59e-05	5.44e-05
P51654	-1.28	0.00328	0.00437333
P51659	-11.75	0.000181	0.00040905
P51665	-2.18	0.00432	0.0055182
P51687	-11.38	0.00758	0.00889145
P51690	-1.47	0.0199	0.0211759
P51692	-11.32	1.77e-18	2.6e-17
P51795	-12.43	2.19e-08	1.71e-07
P51808	-12.79	1.06e-22	9.03e-21
P51812	-13.78	0.00039	0.00078
P51858	11.8	0.00571	0.00694989
P51888	1.81	0.028	0.0289047
P51970	-12.93	0.000137	0.000326349
P51991	-13.28	0.00254	0.00352839
P51993	-1.04	0.0131	0.0144951
P52294	-12.16	1.98e-21	7.67e-20
P52306	-11.63	0.0014	0.00218328
P52565	-1.58	0.004	0.00518458
P52597	-11.18	2.21e-21	8.43e-20
P52630	-10.66	5.55e-21	1.8e-19
P52789	-12.45	1.92e-07	1.01e-06
P52798	12.84	0.00159	0.00241907
P52799	-12.26	0.00438	0.00557534
P52888	-12.89	2.02e-15	2.06e-14
P52907	-1.94	0.0026	0.00360195
P52961	-11.69	2.07e-07	1.08e-06
P53004	-1.64	1.09e-05	3.89e-05
P53007	-12.22	6.66e-09	5.75e-08
P53367	-1.82	0.00626	0.00753322
P53396	-2.69	0.000182	0.000409861
P53582	-11.39	8.29e-09	7.09e-08
P53597	-2.93	0.0032	0.00428006
P53602	-11.24	1.11e-06	4.83e-06
P53618	-1.58	0.00531	0.0065346
P53621	-2.92	0.0015	0.00230686
P53680	-12.78	3.27e-21	1.13e-19
P53985	-13.79	3.67e-23	3.68e-21
P53990	-1.76	0.0237	0.0248369
P53992	-12.06	9.77e-06	3.51e-05
P54136	-1.85	0.00429	0.00548811
P54577	-2.7	0.00409	0.00528516
P54619	-3.08	1.58e-05	5.41e-05
P54646	-12.66	0.000217	0.000472849
P54652	-1.96	0.000568	0.00105127
P54707	-1.98	0.00308	0.00414123
P54709	-13.33	0.00068	0.001224
P54710	-1.17	0.000459	0.000888118
P54725	11.36	3.26e-06	1.3e-05
P54753	-1.04	0.0123	0.0136869
P54764	1.79	0.00155	0.0023695
P54793	-1.7	0.000556	0.00103431
P54868	-1.68	6.15e-06	2.3e-05
P55001	-1.36	0.000683	0.00122854
P55039	-13.32	6.81e-08	4.37e-07
P55060	-2.03	0.013	0.0143969
P55072	-1.02	0.0226	0.0238012
P55084	-1.93	0.00161	0.00243789
P55196	-12	0.00399	0.00517687
P55209	-1.64	0.0163	0.017609
P55212	-11.7	3.9e-17	4.57e-16
P55268	-1.28	0.0205	0.0217509
P55283	-12.5	0.00139	0.00217166
P55285	-1.65	0.00157	0.00239434
P55291	-1.09	0.0443	0.0447199
P55735	-12.42	0.00342	0.00452929
P55769	-1.11	0.0141	0.0154876
P55774	-11.66	2.55e-06	1.04e-05
P55786	-1.51	0.00307	0.00413213
P55809	-12.51	0.00152	0.00233621
P55884	-1.4	0.0443	0.0447199
P55899	-2.39	0.00198	0.00287877
P56134	-7.68	0.000178	0.000404057
P56192	-12.36	3.75e-05	0.000111324
P56385	-13.72	0.00169	0.00252758
P56556	-12.37	1.25e-14	1.2e-13
P57088	-13.56	4.92e-08	3.29e-07
P57735	-1.59	0.00687	0.00814836
P57739	-12.47	5.75e-05	0.000158715
P57764	-12.88	2.64e-27	2.25e-24
P57772	-11.99	3.16e-20	7.55e-19
P59665	-3.16	0.00586	0.0071189
P59768	-12.56	0.000525	0.000988873
P60228	-12.51	4.76e-08	3.22e-07
P60468	-13.4	3.86e-05	0.000113928
P60660	-1.1	0.000782	0.00136343
P60709	-1.56	0.00551	0.00672889
P60842	-1.64	0.000505	0.000960402
P60866	-1.25	0.0174	0.0186867
P60953	-2.02	0.000348	0.000709887
P60981	-1.44	0.000312	0.000647825
P61018	1.06	0.0399	0.04047
P61020	-1.23	0.00387	0.00503652
P61026	-1.67	0.000547	0.00102203
P61081	-13.25	0.000206	0.000452739
P61086	-2.16	0.00483	0.00604282
P61106	-1.01	0.00123	0.00196862
P61158	-1.26	0.000346	0.000706935
P61160	-1.48	1.55e-05	5.33e-05
P61201	-12.33	0.000102	0.000256102
P61204	-1.25	0.00427	0.005468
P84077	-1.25	0.00427	0.005468
P61221	-12.33	1.53e-05	5.28e-05
P61225	-1.17	0.0215	0.0227364
P61254	-13.68	5.92e-06	2.22e-05
P61313	-3.51	0.00164	0.0024716
P61619	-12.46	2.48e-05	7.94e-05
P61758	-12.56	4.73e-08	3.21e-07
P61764	-12.15	5.5e-05	0.000152143
P61803	-13.89	4.32e-18	6e-17
P61923	-1.36	0.05	0.05
P61966	-12.17	1.97e-22	1.29e-20
P61978	-1.37	0.0201	0.0213531
P61981	-1.02	0.0184	0.0196945
P62070	-1.47	0.000989	0.00165221
P62081	-1.61	0.00565	0.00688669
P62136	-1.21	0.0192	0.0204907
P62140	-2.09	0.000525	0.000988873
P62191	-1.66	0.0155	0.0168229
P62195	-12.49	0.00107	0.00176674
P62241	-12.83	0.000392	0.000783387
P62244	-12.58	0.00042	0.000823883
P62249	-1.55	0.0173	0.0185871
P62253	-1.1	0.019	0.0202942
P62258	-1.56	3.25e-05	9.95e-05
P62269	-2.85	1.92e-05	6.37e-05
P62277	-1.98	0.000726	0.00128955
P62280	-2.4	3.44e-05	0.000103443
P62304	-1.2	0.00603	0.00730459
P62330	-2.41	0.000655	0.0011882
P62333	-12.69	5.99e-05	0.000164452
P62495	-1.38	0.00622	0.00749214
P62633	-11.31	3.67e-05	0.000109714
P62760	-11.89	6.21e-05	0.0001694
P62820	-1.09	0.00119	0.00192144
P62826	-1.34	0.0042	0.00540544
P62829	-2.53	0.0026	0.00360195
P62834	-1.25	0.000106	0.000264328
P62847	-12.39	2.09e-07	1.08e-06
P62851	-1.59	0.0196	0.0208914
P62873	-1.22	0.0107	0.0120854
P62877	-12.27	0.00261	0.00360993
P62906	-1.1	0.0201	0.0213531
P62910	-12.73	4.33e-08	2.97e-07
P62913	-1.63	0.00121	0.00194391
P62917	-3.53	0.0153	0.0166483
P62937	-1.86	0.000631	0.00114956
P63000	-1.07	0.0248	0.0258413
P63096	-1.77	0.00308	0.00414123
P63104	-2.15	0.00651	0.00780467
P63151	-12.81	0.0005	0.00095302
P63173	-12.2	2.81e-06	1.14e-05
P63218	-12.57	0.00189	0.00277316
P63244	-1.35	0.0073	0.00860249
P67775	-1.44	0.00444	0.00563767
P67812	-12.05	3.29e-20	7.79e-19
P67870	-12.84	2.35e-14	2.24e-13
P68036	-1.01	0.0168	0.018088
P68104	-1.07	0.0022	0.00315556
Q5VTE0	-1.07	0.0022	0.00315556
P68133	-1.84	0.00352	0.00464487
P68363	-2.44	0.000147	0.000345025
P68400	-3.75	0.00271	0.00372406
P68402	-2	0.00128	0.0020321
P78329	-11.58	4.41e-18	6.09e-17
P78344	-2.31	0.000325	0.000671544
P78368	-11.48	1.91e-07	1.01e-06
P78369	-12.21	9.09e-08	5.48e-07
P78371	-2.52	0.000114	0.000279103
P78417	-1.16	0.0211	0.0223412
P78423	-1.65	0.0109	0.0122787
P78527	-12.51	1.77e-08	1.42e-07
P78560	-11.47	4.63e-05	0.000132079
P80303	-1.32	0.026	0.0270146
P80365	-2.47	1.08e-07	6.29e-07
P80404	-1.3	0.000697	0.0012502
P82980	-1.12	0.00422	0.00542299
P82987	-10.58	0.042	0.0425156
P83436	-9.34	8.27e-16	8.63e-15
P83731	-11.99	7.72e-08	4.79e-07
P84022	-11.58	0.000142	0.000335136
P84085	-2.42	0.00297	0.00401445
P84095	-1.88	0.000738	0.00130719
P84098	-1.78	0.000755	0.00132722
P86790	-11.52	9.46e-07	4.21e-06
P86791	-11.52	9.46e-07	4.21e-06
P98196	-11.5	7.93e-08	4.91e-07
Q00059	-9.94	4.64e-18	6.3e-17
Q00325	-2.51	0.000119	0.000289956
Q00341	-4.8	0.000994	0.00165624
Q00535	-12.64	2.31e-24	4.92e-22
Q00536	-9.57	4.68e-20	1.04e-18
Q00577	-1.71	0.00101	0.00167961
Q00610	-2.39	5.1e-05	0.000142778
Q00688	-2.06	0.00963	0.011023
Q00765	-12.08	0.00177	0.0026242
Q00796	-1.39	0.00284	0.00387769
Q01518	-1.99	0.00791	0.00923616
Q01740	-12.62	8.89e-20	1.79e-18
Q01813	-12.66	0.00148	0.00228159
Q01844	-10.88	0.00154	0.00235703
Q01970	-12.14	0.000451	0.000876621
Q01995	-12.67	3.45e-18	4.9e-17
Q02156	-10.54	1.35e-07	7.53e-07
Q02218	-2.55	0.00411	0.00530296
Q02241	-11.61	1.61e-07	8.74e-07
Q02246	-1.63	0.00067	0.00121026
Q02252	-2.5	3.83e-06	1.5e-05
Q02338	-13.31	1.15e-21	5.07e-20
Q02383	-15.22	2.45e-05	7.87e-05
Q02388	-1.33	0.00924	0.0106289
Q02487	-1.4	0.00502	0.00623475
Q02543	-12.66	1.67e-08	1.35e-07
Q02750	-2.39	0.000468	0.000902118
Q02809	-1.41	0.0259	0.0269217
Q02818	-1.01	0.0188	0.0201058
Q02978	-2.45	2.99e-05	9.32e-05
Q03013	-14.94	1.38e-06	5.97e-06
Q03154	-1.36	0.000837	0.0014426
Q03167	-1.16	0.027	0.0279401
Q03169	-1.46	0.00172	0.00256345
Q03252	-1.26	0.000349	0.000711359
Q03405	1.5	0.0013	0.00205238
Q03426	-2.19	3.03e-05	9.42e-05
Q03431	-13.22	0.00282	0.00385657
Q04206	-12.39	2.99e-19	5.27e-18
Q04323	-2.95	0.000143	0.000337185
Q04446	-2.14	0.000737	0.00130636
Q04609	-2.25	0.00536	0.00657397
Q04637	-12.65	0.000119	0.000289956
Q04828	-1.89	5.59e-07	2.58e-06
Q05513	-2.78	0.00373	0.00487417
Q05655	-1.13	0.00214	0.0030816
Q06033	-1.57	0.00726	0.0085672
Q06124	-2.26	0.00949	0.0108773
Q06203	-10.92	2.84e-20	6.91e-19
Q06210	-2.33	0.00688	0.00815644
Q06278	-1.51	9.61e-05	0.00024441
Q06495	-7.5	0.000426	0.000833734
Q07020	-13.46	4.8e-20	1.05e-18
Q07065	-3.16	0.00161	0.00243789
Q07699	12.8	0.00183	0.00269907
Q07837	-1.84	0.00346	0.00457042
Q07866	-12.21	2.6e-20	6.45e-19
Q07955	-1.58	0.00859	0.00991691
Q07960	-1.87	1.86e-05	6.21e-05
Q08209	-12.87	4.93e-05	0.000139085
Q08211	-12.18	0.000216	0.000471072
Q08257	-1.73	7.85e-05	0.000206426
Q08426	-4.07	0.00195	0.00284486
Q08623	-11.26	0.0072	0.00850425
Q08629	-1.59	3.13e-05	9.66e-05
Q08AH3	-12.19	1.44e-19	2.73e-18
Q08AI8	-2.41	0.0427	0.0431729
Q08AM6	-10.96	3.31e-08	2.38e-07
Q09327	13.08	0.000381	0.000764993
Q09328	-1.91	0.00163	0.0024638
Q10469	-11.86	4.39e-07	2.06e-06
Q10472	-1.25	2.24e-05	7.26e-05
Q10567	-1.58	0.000175	0.000398663
Q10589	1.16	0.00636	0.00763917
Q11201	-12.49	0.000343	0.000703054
Q11206	-1.05	0.0351	0.035786
Q12768	-2.1	0.000115	0.000281282
Q12792	-1.6	0.00211	0.00304354
Q12794	-1.03	0.00254	0.00352839
Q12797	-12.61	6.5e-05	0.000176369
Q12846	-12.73	1.84e-05	6.15e-05
Q12860	-1.66	9.27e-05	0.000237178
Q12891	-12.74	2.34e-08	1.77e-07
Q12904	-12.53	2.22e-07	1.13e-06
Q12906	-2.37	0.0128	0.0142
Q12918	-12.4	0.00177	0.0026242
Q12923	-2.12	0.00953	0.0109134
Q12931	-11.95	1.19e-19	2.29e-18
Q12955	-2.46	0.00627	0.0075417
Q12959	-11.88	0.00355	0.00467722
Q12965	-12.21	0.00232	0.00329257
Q12974	-11.25	5.24e-05	0.000146217
Q13018	-3.09	0.00332	0.00441286
Q13045	-12	6.85e-05	0.000184495
Q13057	-3.06	1.31e-06	5.68e-06
Q13098	-12.8	1.53e-05	5.28e-05
Q13103	-1.17	0.0143	0.0156736
Q13131	-3.17	0.00192	0.00281394
Q13144	-11.82	1.15e-18	1.77e-17
Q13153	-12.2	8.6e-07	3.85e-06
Q13155	-12.37	1.49e-05	5.18e-05
Q13183	-2.02	0.00507	0.00628159
Q13188	-2.28	0.00658	0.00786645
Q13200	-1.41	0.00129	0.00204163
Q13214	-12.23	1.58e-08	1.29e-07
Q13217	-13.01	0.000291	0.000608671
Q13232	-2.82	0.00414	0.00533897
Q13263	-13.71	1.62e-06	6.94e-06
Q13268	-14.54	2.51e-05	8.02e-05
Q13275	-11.98	0.000375	0.000755319
Q13277	-1.73	0.000257	0.0005497
Q13286	-2	0.00359	0.00471776
Q13310	-12.59	1.09e-07	6.3e-07
Q13347	-12.6	0.000895	0.00152508
Q13362	-11.85	4.13e-20	9.51e-19
Q13418	-12.18	3.71e-20	8.62e-19
Q13423	-13.16	0.000341	0.000701204
Q13442	-12.13	0.011	0.0123587
Q13444	-11.71	3.07e-07	1.5e-06
Q13464	-11.08	7.2e-09	6.2e-08
Q13467	12.69	2.7e-05	8.53e-05
Q13477	-2.14	0.00318	0.00425554
Q13478	-11.42	0.00146	0.00226304
Q13488	-12.34	4.74e-19	8.13e-18
Q13492	-1.3	0.00926	0.0106471
Q13501	-12.17	0.000263	0.000561125
Q13526	-10.89	4.93e-07	2.3e-06
Q13530	-12.08	3.44e-07	1.66e-06
Q13542	10.14	0.000113	0.000277452
Q13555	-3.78	0.00972	0.0111111
Q13557	-2.41	1.83e-06	7.72e-06
Q13563	-12.84	0.000792	0.00137805
Q13564	-12.24	5.61e-06	2.12e-05
Q13572	-10.23	1.81e-06	7.65e-06
Q13596	-12.23	0.00155	0.0023695
Q13616	-11.23	0.000147	0.000345025
Q13617	-11.21	0.000179	0.000405606
Q13618	-12.45	0.000662	0.0011992
Q13620	-10.83	2.11e-20	5.45e-19
Q13621	-2.39	0.00262	0.00361985
Q13630	-1.37	0.013	0.0143969
Q13637	-1.52	0.000131	0.0003144
Q13642	-11.59	7.95e-05	0.000207773
Q13685	-10.72	9.58e-10	8.9e-09
Q13724	-12.44	8.76e-08	5.34e-07
Q13740	1.17	0.00653	0.00782131
Q13813	-1.23	0.0437	0.0441665
Q13835	-1.3	0.0164	0.0176946
Q13838	-1.59	0.0245	0.0255496
Q13867	-1.34	0.00322	0.00430456
Q13907	-11.88	4.21e-20	9.61e-19
Q14008	-11.73	2.75e-05	8.64e-05
Q14012	-10.59	9.74e-08	5.8e-07
Q14019	1.44	0.0353	0.0359613
Q14061	13.26	0.000612	0.00111734
Q14117	-1.71	3.43e-05	0.000103264
Q14152	-2.97	0.00305	0.00411171
Q14156	-11.76	8.81e-06	3.19e-05
Q14157	-11.42	1.37e-05	4.79e-05
Q14166	-3.06	6.06e-07	2.78e-06
Q14185	-10.29	2.97e-20	7.16e-19
Q14192	-11.47	5.64e-05	0.000155847
Q14203	-2.03	0.00799	0.00931256
Q14204	-2.35	2.65e-06	1.08e-05
Q14210	1.51	0.0113	0.0126512
Q14213	-12.62	6.31e-18	8.44e-17
Q14232	-12.19	1e-20	2.87e-19
Q14240	-1.38	3.77e-06	1.48e-05
Q14247	-1.54	0.00274	0.00375923
Q14254	-1.21	0.0263	0.0273041
Q14258	-12.06	6.78e-05	0.000182996
Q14264	-11.99	6.53e-05	0.000176996
Q14314	-2.94	0.000131	0.0003144
Q14344	-2.36	0.000627	0.00114309
Q14376	-1.54	0.000892	0.00152098
Q14393	-1.62	8.26e-05	0.000214341
Q14435	-12.6	7.31e-05	0.000193821
Q14451	-1.54	0.000187	0.000419274
Q14515	-1.3	0.0325	0.0332946
Q14574	-1.56	1.52e-06	6.53e-06
Q14623	-12.42	1.79e-18	2.61e-17
Q14626	-11.22	8.56e-06	3.11e-05
Q14642	-12.15	0.0266	0.0275708
Q14651	-1.71	0.0283	0.0292026
Q14667	13.97	2.1e-05	6.87e-05
Q14669	-11.19	1.3e-22	1.04e-20
Q14677	-2.86	0.00285	0.00388719
Q14689	-10.92	1.84e-07	9.78e-07
Q14697	-2.21	1.35e-05	4.73e-05
Q14728	-11.67	1.51e-17	1.9e-16
Q14738	-11.78	2.38e-08	1.79e-07
Q14764	-3.08	4.73e-06	1.81e-05
Q14767	-1.47	0.00126	0.00200284
Q14847	-1.45	0.000219	0.000476801
Q14894	-1.22	0.00648	0.00777235
Q14974	-1.5	0.000353	0.000718939
Q14980	-11.25	0.000187	0.000419274
Q14C86	-12.43	3.6e-08	2.56e-07
Q15008	-2.59	7.01e-05	0.000187226
Q15019	-2.91	1.69e-05	5.71e-05
Q15029	-10.97	2.44e-05	7.84e-05
Q15036	-12.54	2.23e-08	1.72e-07
Q15041	-12.61	9.51e-08	5.69e-07
Q15042	-10.61	2.51e-16	2.67e-15
Q15046	-11.43	0.000507	0.000962058
Q15056	-1.28	0.000221	0.000479929
Q15067	-12.17	9.69e-18	1.25e-16
Q15075	-1.21	0.0288	0.0296706
Q15084	-1.14	0.0342	0.0349381
Q15109	1.49	0.046	0.046308
Q15121	-11.02	9.28e-05	0.000237197
Q15126	-2.17	0.00373	0.00487417
Q15139	-10.81	4.61e-18	6.3e-17
Q15165	-13.61	3.92e-18	5.48e-17
Q15172	-11.93	3.15e-07	1.53e-06
Q15181	-1.39	0.0164	0.0176946
Q15185	-1.55	0.000208	0.000456742
Q15198	-13.04	4.46e-08	3.04e-07
Q15208	-12.58	5.46e-07	2.53e-06
Q15223	-1.17	0.00176	0.00261544
Q15233	-12.23	0.00137	0.00214566
Q15274	1.76	0.0133	0.0146973
Q15276	-11.54	9.94e-22	4.46e-20
Q15286	-2.47	4.24e-05	0.000122873
Q15323	-15.61	0.000457	0.000885589
Q15389	-12.6	3.59e-05	0.000107448
Q15393	-13.89	8.89e-09	7.57e-08
Q15404	-11.89	0.00279	0.00382167
Q15418	-11.63	1.11e-20	3.15e-19
Q15435	-1.47	0.0053	0.00652543
Q15436	-12.05	2.01e-16	2.15e-15
Q15437	-1.76	0.049	0.0490768
Q15477	-11.44	3.73e-08	2.63e-07
Q15599	-1.16	0.00674	0.00802396
Q15628	-11.22	9.32e-08	5.59e-07
Q15631	-1.67	0.000203	0.000446915
Q15637	-11.87	0.00266	0.00366521
Q15642	-1.58	0.000814	0.00140961
Q15654	-11.99	1.22e-07	6.91e-07
Q15714	-12.06	0.000113	0.000277452
Q15738	-12.47	9.42e-20	1.85e-18
Q15746	-1.94	0.000712	0.00127086
Q15758	-11.67	2e-07	1.04e-06
Q15773	-11.56	1.66e-18	2.47e-17
Q15785	-11.65	1.11e-14	1.07e-13
Q15796	-12.17	0.000277	0.000585134
Q15813	-11.57	9.11e-08	5.48e-07
Q15828	2.39	0.0172	0.0184952
Q15831	-12.01	0.000179	0.000405606
Q15833	-1.44	9.56e-05	0.00024338
Q15836	-1.24	0.00524	0.00647026
Q15907	-1.85	0.00071	0.00126995
Q16134	-10.89	6.61e-20	1.38e-18
Q16181	-12.92	0.00159	0.00241907
Q16204	-12.12	3.7e-06	1.45e-05
Q16270	-1.01	0.0107	0.0120854
Q16394	-12.64	2.08e-19	3.8e-18
Q16401	-2.04	1.02e-05	3.66e-05
Q16512	-11.68	1.13e-16	1.24e-15
Q16513	-12.39	0.000195	0.000432656
Q16539	-12.77	0.00254	0.00352839
Q16563	-1.15	0.0184	0.0196945
Q16627	-11.95	0.000527	0.00099045
Q16629	-12.52	4.36e-05	0.000125639
Q16643	-12.44	1.03e-07	6.02e-07
Q16658	-1.37	0.037	0.0376331
Q16661	3.14	0.000857	0.00147211
Q16666	2.14	0.000123	0.000297998
Q16706	-2.1	0.00137	0.00214566
Q16719	-4.08	0.00141	0.00219486
Q16762	-1.57	6.37e-05	0.00017321
Q16769	-1.18	0.00148	0.00228159
Q16774	-11.45	2.61e-07	1.3e-06
Q16775	-1.17	0.00042	0.000823883
Q16795	-13.22	4.59e-09	4.1e-08
Q16822	-2.14	6.48e-06	2.43e-05
Q16827	-2.39	0.00021	0.000459949
Q16831	-13.02	4.64e-08	3.15e-07
Q16832	-1.34	0.00128	0.0020321
Q16851	-1.82	0.000105	0.000262346
Q16891	-2.46	1.25e-05	4.43e-05
Q1KMD3	-12.02	1.22e-20	3.43e-19
Q1MSJ5	-12.34	0.000335	0.000689976
Q29718	-1.19	0.0196	0.0208914
Q2M2I5	-14.46	8.05e-19	1.27e-17
Q2M2I8	-11.96	0.000523	0.000986559
Q2M389	-12.03	4.81e-08	3.24e-07
Q2M3M2	-1.77	0.00672	0.00800761
Q2PPJ7	-13.24	0.000116	0.000283457
Q32M88	-11.37	0.000108	0.000268008
Q3KQV9	-4.27	0.0142	0.0155773
Q3LXA3	-1.97	0.000153	0.000357793
Q3MIR4	-13.12	0.00029	0.000607574
Q3MJ13	-13.61	2.61e-06	1.06e-05
Q3SXY8	-2.01	0.000721	0.00128423
Q3YEC7	-11.23	0.00197	0.00286913
Q3ZCQ8	-9.52	1.47e-17	1.86e-16
Q495M3	-2.24	0.00154	0.00235703
Q495W5	-12.4	3.56e-17	4.21e-16
Q49AJ0	10.71	3.7e-05	0.000110224
Q4G0F5	-11.66	4.16e-08	2.87e-07
Q4G0I0	-13.65	0.0054	0.00661351
Q4G0T1	13.51	0.000417	0.000821149
Q4KMQ2	-1.41	0.00187	0.00274697
Q4ZHG4	-12.34	0.000794	0.00138059
Q53EL6	-12.59	2.83e-08	2.1e-07
Q53FZ2	-11.84	3.41e-08	2.44e-07
Q53GQ0	-13.28	1.24e-21	5.28e-20
Q53GT1	-12.08	1.1e-05	3.92e-05
Q53H76	-1.19	0.00193	0.00282698
Q53H82	-1.83	0.00537	0.00657992
Q53H96	-11.53	1.61e-08	1.31e-07
Q53HC0	-11.76	3.68e-24	5.88e-22
Q53LP3	-3.89	0.00242	0.00340238
Q53T59	-2.61	0.0153	0.0166483
Q53TN4	-2.02	0.011	0.0123587
Q567U6	-11.6	7.33e-08	4.64e-07
Q569H4	7.81	0.00682	0.00809657
Q56VL3	-10.87	0.00252	0.00351206
Q59EK9	-14.57	2.9e-05	9.07e-05
Q5FWE3	-1.56	0.0167	0.0179954
Q5GLZ8	-12.4	1.59e-06	6.82e-06
Q5H8C1	-1.35	0.00138	0.00216
Q5H9R7	-12.51	7.51e-15	7.33e-14
Q5IJ48	-1.15	0.00418	0.00538784
Q5JRA6	-1.19	0.0292	0.0300585
Q5JSH3	-2.98	0.00166	0.00249293
Q5JU69	-11.97	3.27e-08	2.36e-07
Q5JWF2	-2.22	6.98e-05	0.00018662
Q5R3I4	-1.58	2e-05	6.6e-05
Q5S007	-1.67	0.0125	0.0138973
Q5SSJ5	-1.85	0.00106	0.00175136
Q5SZK8	-2.37	0.0014	0.00218328
Q5T013	-12.17	0.00113	0.00184909
Q5T0F9	-11.55	2.42e-05	7.8e-05
Q5T0N5	-1.45	3.28e-05	0.000100229
Q5T0Z8	-1.25	0.0439	0.0443511
Q5T1S8	12.88	2.45e-06	1e-05
Q5T2T1	-10.78	4.89e-08	3.28e-07
Q5T2W1	-1.19	0.00614	0.00741324
Q5T440	-12.16	1.62e-21	6.37e-20
Q5T5C0	-11.58	1.92e-08	1.53e-07
Q5T6J7	-10.71	0.0021	0.00303254
Q5T6V5	-12.21	0.00125	0.00198942
Q5TAQ9	-10.78	3.61e-07	1.72e-06
Q5TC63	-12.72	0.000142	0.000335136
Q5VSG8	-11.97	3.51e-05	0.0001053
Q5VSL9	-12.14	1.52e-05	5.27e-05
Q5VT25	-11.77	9.32e-21	2.74e-19
Q5VT79	-13.81	1.9e-05	6.32e-05
Q5VU97	-2.36	0.011	0.0123587
Q5VUB5	-2.54	3.27e-06	1.3e-05
Q5VV41	-11.62	0.00111	0.0018222
Q5VV63	-11.33	0.00178	0.00263444
Q5VVQ6	-12.63	2.3e-08	1.76e-07
Q5VW32	-2.25	0.000751	0.00132475
Q5VWZ2	-1.91	0.00325	0.00433786
Q5VYK3	-11.62	3.3e-06	1.31e-05
Q5VYY1	-12.54	2.56e-16	2.72e-15
Q5VZK9	-12.42	0.00235	0.00332224
Q63HM1	-12.69	0.00129	0.00204163
Q63HN8	-10.74	5.06e-07	2.36e-06
Q641Q3	-6.37	0.00117	0.00189995
Q66K14	-11.24	7.83e-05	0.000206325
Q66K79	-1.3	0.0256	0.0266423
Q68CK6	-13.48	1.55e-05	5.33e-05
Q68D91	-12.42	3.49e-07	1.68e-06
Q68EM7	-12.68	5.92e-07	2.72e-06
Q695T7	-1.19	0.0153	0.0166483
Q6AZY7	-12.05	0.00156	0.00238193
Q6B0K9	-1.3	0.00105	0.00173821
Q6BCY4	-11.46	1.03e-08	8.63e-08
Q6DD88	-12.3	4.69e-06	1.8e-05
Q6FI81	-12.33	1.58e-07	8.63e-07
Q6GMV3	-1.07	0.000705	0.00126189
Q6IA69	-12.66	6.17e-22	3.09e-20
Q6IB77	-12.06	6.18e-05	0.000168762
Q6IQ22	-12.06	4.61e-05	0.000131941
Q6IQ23	-11.23	1.21e-16	1.32e-15
Q6IWH7	-11.61	4.14e-07	1.96e-06
Q6KB66	-1.25	0.0161	0.017415
Q6L8Q7	-12.72	3.09e-23	3.29e-21
Q6MZW2	-1.58	9.46e-05	0.000241556
Q6N022	-1.04	0.00429	0.00548811
Q6NUK1	-11.87	1.6e-19	3.01e-18
Q6NUM9	-11.68	1.28e-21	5.36e-20
Q6NVV3	-14.56	6.91e-05	0.00018572
Q6NVY1	-1.83	0.000768	0.00134453
Q6NW40	-11.92	0.00217	0.00311953
Q6NXT6	-1.55	0.0103	0.0117008
Q6P179	-12.76	1.82e-05	6.09e-05
Q6P1M3	-12.53	7.68e-08	4.79e-07
Q6P1N0	-1.37	0.00756	0.00887207
Q6P2Q9	-11.65	2.87e-06	1.16e-05
Q6P3W7	-11.29	5e-20	1.07e-18
Q6P531	-1.47	0.000724	0.00128868
Q6P587	-11.77	0.00185	0.00272228
Q6P996	-11.99	5.56e-19	9.35e-18
Q6P9A2	-1.34	0.0108	0.0121768
Q6P9B6	-11.05	4.36e-15	4.34e-14
Q6PCB0	-1.73	0.00449	0.00568986
Q6PCB6	-12.53	2.43e-09	2.21e-08
Q6PEY2	-1.64	0.000274	0.000579755
Q6PGP7	-11.72	9.06e-20	1.8e-18
Q6PHR2	-1.39	0.0012	0.00193149
Q6PI48	-12.55	6.37e-08	4.16e-07
Q6PI73	13.39	0.00526	0.00648869
Q6PIF6	-12.34	0.00825	0.0095546
Q6PIU2	-11.58	5.01e-22	2.72e-20
Q6Q788	-15.46	1.82e-05	6.09e-05
Q6QNY1	-12.54	3.89e-08	2.69e-07
Q6RW13	-12.73	2.17e-05	7.05e-05
Q6UUV9	-13.51	0.000408	0.000808409
Q6UW68	-11.63	2.84e-19	5.04e-18
Q6UWE0	-11.06	0.000291	0.000608671
Q6UWL6	-1.04	0.0225	0.0237057
Q6UWM9	-11.09	1.38e-18	2.07e-17
Q6UWU2	-12.41	9.79e-08	5.81e-07
Q6UX06	-1.54	0.00497	0.00618166
Q6UX72	-1.67	0.00837	0.0096848
Q6UX73	-2.23	0.027	0.0279401
Q6UXH0	-13.94	4.25e-08	2.93e-07
Q6UXH9	-12.19	0.00288	0.00392183
Q6UXI9	-1.78	0.00964	0.0110295
Q6UXK2	-12.56	0.00039	0.00078
Q6UXK5	-11.84	0.00375	0.0048978
Q6VY07	-11.8	0.00342	0.00452929
Q6WRI0	-11.13	6.01e-05	0.000164824
Q6X4U4	-11.76	2.35e-21	8.83e-20
Q6XQN6	-1.25	0.000515	0.000975789
Q6YHK3	-1.88	0.00098	0.00164147
Q6YN16	-2.19	0.00426	0.0054634
Q6YP21	-12.09	0.000364	0.000736646
Q6ZMI0	-12.24	0.000343	0.000703054
Q6ZMI3	12.26	6.67e-06	2.49e-05
Q6ZMR5	12.59	0.000634	0.00115338
Q6ZN66	-3.74	0.00364	0.00477855
Q6ZNJ1	-11.56	1.93e-16	2.07e-15
Q6ZQN7	-1.97	0.00617	0.00744595
Q6ZS30	-8.97	8.38e-20	1.7e-18
Q6ZSS7	-11.33	0.0108	0.0121768
Q6ZUM4	-12.08	1.33e-07	7.46e-07
Q6ZV73	-13.57	5.19e-07	2.41e-06
Q6ZVM7	-1.62	0.000802	0.00139166
Q6ZVN8	2.01	0.0496	0.0496583
Q6ZWJ1	-12.31	7.92e-05	0.000207413
Q6ZWJ8	-1.71	0.000265	0.00056445
Q709C8	-12.01	0.000289	0.000606473
Q709F0	-12.53	4e-24	6.01e-22
Q70SY1	1.28	0.00537	0.00657992
Q71UM5	-12.54	0.000942	0.00159243
Q76M96	-12.6	0.000282	0.000593733
Q76N89	-12.73	9.12e-22	4.32e-20
Q7KZF4	-12.28	1.29e-07	7.26e-07
Q7L014	-10.58	3.05e-16	3.22e-15
Q7L1Q6	-11.14	0.000251	0.000538218
Q7L2H7	-12.61	0.000395	0.00078815
Q7L576	-2.39	0.000323	0.000667951
Q7L5N1	-2.11	0.00233	0.00330309
Q7L985	-12.64	6.94e-08	4.43e-07
Q7L9L4	-1.36	0.000746	0.00131683
Q9H8S9	-1.36	0.000746	0.00131683
Q7LGC8	-11.6	0.00678	0.00806782
Q7RTS7	-3.82	0.000837	0.0014426
Q7RTV5	-11.49	2.51e-07	1.25e-06
Q7Z2K6	-12.03	0.000365	0.000738085
Q7Z3D6	-12.33	4.17e-17	4.84e-16
Q7Z3E5	-11.16	1.22e-07	6.91e-07
Q7Z3F1	-2.15	0.0243	0.0253824
Q7Z3J2	-10.7	2.69e-05	8.51e-05
Q7Z3U7	-11.49	0.000596	0.00109359
Q7Z460	-9.95	3.92e-09	3.54e-08
Q7Z4H3	-12.01	4.17e-05	0.000121257
Q7Z4R8	-2.43	0.002	0.0029029
Q7Z4S6	-11.53	0.000366	0.000738355
Q7Z5G4	-3.96	0.0025	0.0034918
Q7Z5N4	-1.16	0.000267	0.000568236
Q7Z6Z7	-1.74	0.0219	0.0231307
Q7Z7D3	-1.54	0.000634	0.00115338
Q7Z7G0	-1.14	0.002	0.0029029
Q7Z7H5	-1.19	0.00409	0.00528516
Q86SR1	-11.99	0.000687	0.00123486
Q86SU0	-14.8	1.31e-16	1.42e-15
Q86SX6	-11.44	6.14e-22	3.09e-20
Q86T03	-11.6	0.0031	0.00416374
Q86T13	-1.54	0.000363	0.000735204
Q86T26	-13.35	0.000359	0.000728836
Q86TH1	-1.91	8.61e-05	0.000222519
Q86TP1	-12.03	3.43e-21	1.15e-19
Q86TU7	-10.59	5.73e-09	5.05e-08
Q86TX2	-12.03	0.00016	0.000370771
Q86U42	-1.92	0.00542	0.00663165
Q86UD1	-1.18	0.00334	0.00443713
Q86UN2	-1.68	0.000519	0.000981913
Q86UN3	-1.6	0.000173	0.000395871
Q86UW8	-11.58	0.00458	0.00577812
Q86UX2	-1.67	0.00079	0.0013755
Q86V85	-1.29	0.00578	0.00702839
Q86V88	12.59	0.00252	0.00351206
Q86VN1	-1.44	0.000765	0.00134295
Q86VP6	-1.2	0.000946	0.00159602
Q86WA6	-12.91	1.26e-08	1.05e-07
Q86WR0	-11.63	3.67e-08	2.59e-07
Q86X76	-1.22	0.000863	0.00147844
Q86XE5	-1.85	0.00411	0.00530296
Q86XT2	-1.78	0.00117	0.00189995
Q86XX4	-2.35	0.00533	0.0065466
Q86Y39	-13.36	5.51e-08	3.64e-07
Q86YQ8	-1.42	0.00646	0.007752
Q86YS6	-11.19	0.000203	0.000446915
Q86YW5	7.68	0.00668	0.00796737
Q8IUC4	-11.59	3.24e-07	1.57e-06
Q8IUK5	-1.06	0.011	0.0123587
Q8IUL8	-2.06	0.0013	0.00205238
Q8IUX8	12.47	0.00979	0.0111811
Q8IUZ5	-12.46	5.34e-08	3.54e-07
Q8IV36	-13.18	1.43e-05	4.99e-05
Q8IVF2	-1.06	0.035	0.0356983
Q8IVN8	-11.35	0.000795	0.00138139
Q8IW45	-2.17	0.00248	0.00346766
Q8IWU2	-12.25	9.59e-07	4.25e-06
Q8IWV2	-12.02	0.00139	0.00217166
Q8IWZ3	-13.11	1.14e-07	6.55e-07
Q8IX05	13.15	1e-07	5.92e-07
Q8IXJ6	-12.74	0.00229	0.00325542
Q8IXL6	-1.69	0.000168	0.000386854
Q8IXU6	-11.7	0.000739	0.00130719
Q8IY17	-13.76	0.00664	0.00792706
Q8IY22	-11.12	1.34e-23	1.71e-21
Q8IY31	-10.61	3.37e-14	3.2e-13
Q8IYB7	-12.23	8.47e-07	3.8e-06
Q8IYI6	-10.97	2.69e-20	6.61e-19
Q8IYJ3	-11.91	7.51e-08	4.72e-07
Q8IZ07	-11.53	6.17e-20	1.3e-18
Q8IZ21	-11.97	0.000273	0.000578118
Q8IZ83	-12.13	0.000122	0.000296137
Q8IZJ1	-1.06	0.013	0.0143969
Q8IZJ3	-1.36	0.0189	0.0202043
Q8IZP0	-3.07	0.00233	0.00330309
Q8N0V4	-1.15	0.0076	0.00890266
Q8N0W3	-11.31	5.16e-19	8.79e-18
Q8N0X7	-11.53	2.1e-22	1.32e-20
Q8N149	-12.23	6.85e-05	0.000184495
Q8N163	-11.28	1.09e-07	6.3e-07
Q8N1F7	-12.66	4.23e-09	3.79e-08
Q8N1G4	-1.13	0.0336	0.0343389
Q8N1N4	-2.11	0.00313	0.00419522
Q8N2G4	-12.15	0.0113	0.0126512
Q8N2K0	-12.37	4.1e-22	2.38e-20
Q8N2U0	-1.91	0.00185	0.00272228
Q8N3F8	-11.05	1.4e-15	1.44e-14
Q8N3R9	-1.34	0.00949	0.0108773
Q8N3Z0	-12.85	6.55e-06	2.44e-05
Q8N436	-2.22	0.00253	0.00352216
Q8N441	-12.61	1.72e-07	9.2e-07
Q8N4A0	-11.42	4.51e-22	2.56e-20
Q8N4C8	-10.93	3.84e-05	0.000113469
Q8N695	-12.04	0.00263	0.00362974
Q8N6F1	-12.74	0.000102	0.000256102
Q8N6G6	-1.34	0.00194	0.00283837
Q8N6Q3	-1.4	0.0239	0.0250157
Q8N729	-10.88	7.06e-22	3.47e-20
Q8N8V4	-12.53	7.61e-09	6.53e-08
Q8N9N7	-1.46	0.000108	0.000268008
Q8N9U0	-12	1.69e-05	5.71e-05
Q8NB37	-13.25	0.000306	0.0006364
Q8NBF2	-1.42	0.0156	0.0169099
Q8NBI6	-12.24	6.05e-21	1.91e-19
Q8NBL3	-13.04	1.63e-05	5.54e-05
Q8NBP7	-13.4	0.000436	0.000850699
Q8NBQ5	-11.65	2.9e-15	2.93e-14
Q8NBR0	12.76	0.00368	0.00482363
Q8NBX0	-13.84	0.00012	0.000292114
Q8NCA5	-12.2	4.78e-20	1.05e-18
Q8NCH0	-12.8	1.28e-18	1.95e-17
Q8NCL4	-1.81	0.00846	0.00977566
Q8NCR9	-1.03	0.00234	0.00331176
Q8NCW6	-11.76	3.45e-06	1.36e-05
Q8ND76	-11.87	3.14e-06	1.26e-05
Q8ND94	-12.83	0.00195	0.00284486
Q8NDA2	-1.24	0.00267	0.00367502
Q8NDH3	-11.4	6.44e-08	4.18e-07
Q8NE62	-13.24	2.15e-20	5.5e-19
Q8NE71	-12.55	0.000994	0.00165624
Q8NES3	-1.26	0.0033	0.00439084
Q8NEU8	-5.09	0.000211	0.000461743
Q8NEW0	-12.2	1.19e-21	5.16e-20
Q8NEX9	-12.92	3.09e-06	1.24e-05
Q8NEZ2	-10.75	2.23e-08	1.72e-07
Q8NFH8	-10.96	1.6e-07	8.72e-07
Q8NFJ5	-1.06	0.0216	0.0228328
Q8NFJ9	-10.93	6.84e-07	3.12e-06
Q8NFT2	-13.58	7.34e-08	4.64e-07
Q8NHG7	-13.84	0.00135	0.00211953
Q8NHG8	-1.47	0.0066	0.00788668
Q8NI99	-2.52	0.000913	0.00155058
Q8TAB3	-1.02	0.0012	0.00193149
Q8TAF3	-12.18	1.97e-06	8.19e-06
Q8TAM6	-12.8	5.27e-23	4.99e-21
Q8TAT6	-12.8	8.36e-15	8.12e-14
Q8TB73	-12.31	5.5e-06	2.08e-05
Q8TB96	-1.04	0.00146	0.00226304
Q8TBC4	-11.65	7.26e-06	2.69e-05
Q8TBF2	-12.52	0.000434	0.000848741
Q8TBJ4	-11.75	0.000507	0.000962058
Q8TBP5	4.34	0.0098	0.0111875
Q8TBX8	-4.97	0.00175	0.00260361
Q8TC07	-11.93	2.79e-21	1.03e-19
Q8TC12	-12.84	1.06e-05	3.79e-05
Q8TCC7	-1.53	0.008	0.00931996
Q8TCD5	-2.68	7.8e-06	2.86e-05
Q8TCF1	-12.7	0.00023	0.00049694
Q8TD19	-12.17	0.00124	0.00197843
Q8TD46	-12.46	0.00161	0.00243789
Q8TDR0	-10.59	1.94e-19	3.57e-18
Q8TDX5	-1.19	0.0168	0.018088
Q8TDZ2	-12.64	1.2e-22	9.89e-21
Q8TE68	-1.34	0.00989	0.0112802
Q8TE77	-12.67	1.34e-16	1.45e-15
Q8TEB7	-11.36	2.59e-19	4.66e-18
Q8TEM1	-11.94	0.000468	0.000902118
Q8TER0	-1.14	0.000909	0.00154482
Q8TEU8	-11.11	2.9e-24	5.29e-22
Q8TEX9	-11.02	2.87e-17	3.46e-16
Q8TF05	-3.59	0.00288	0.00392183
Q8TF09	-1.59	4.34e-05	0.000125345
Q9NP97	-1.59	4.34e-05	0.000125345
Q8TF65	-1.56	0.000562	0.00104168
Q8TF66	-1.71	2.44e-06	9.99e-06
Q8TF74	-1.58	0.0335	0.0342504
Q8WTU2	-12.28	6e-09	5.22e-08
Q8WTV0	-12.97	4.35e-05	0.000125492
Q8WTX7	-11.58	7.44e-23	6.56e-21
Q8WTX9	-1.12	0.00492	0.00612842
Q8WUA8	-13.16	0.000544	0.00101866
Q8WUM4	-1.63	0.00065	0.00118081
Q8WUN7	-11.73	0.000194	0.000431186
Q8WUW1	-12.47	1.47e-22	1.04e-20
Q8WUY1	-12.06	2.15e-17	2.65e-16
Q8WV92	-1.51	0.0103	0.0117008
Q8WVJ2	-13.36	1.96e-08	1.56e-07
Q8WVM8	-12.27	1.01e-12	9.49e-12
Q8WVQ1	-1.75	1.89e-05	6.3e-05
Q8WW52	-1.01	0.0211	0.0223412
Q8WWA0	-1.55	0.00641	0.00769561
Q8WWA1	-11.79	0.0037	0.00484488
Q8WWG1	-12.22	0.000108	0.000268008
Q8WWI5	-1.57	0.00281	0.00384495
Q8WWQ8	-1.37	0.000604	0.00110589
Q8WWT9	-1.72	0.00846	0.00977566
Q8WWX8	-11.72	0.000181	0.00040905
Q8WXF1	-12.52	4.98e-09	4.42e-08
Q8WXG9	-11.9	2.57e-05	8.18e-05
Q8WY91	-13.14	0.000162	0.000374726
Q8WYA0	-11.93	2.13e-05	6.94e-05
Q8WZ75	-1.58	0.000194	0.000431186
Q8WZA0	-11.04	0.00261	0.00360993
Q8WZA1	-1.51	0.000157	0.000365475
Q8WZA9	-2.43	0.00343	0.00454018
Q92482	-12.53	2.31e-08	1.76e-07
Q92484	1.81	0.000678	0.00122126
Q92496	1.7	0.00307	0.00413213
Q92499	-12.15	1.42e-05	4.96e-05
Q92506	-12.04	1.04e-07	6.07e-07
Q92538	-12.21	0.000117	0.000285628
Q92597	-1.32	0.000552	0.00102911
Q92598	-1.63	5.46e-05	0.0001512
Q92625	-10.45	1.99e-08	1.57e-07
Q92630	-11.93	0.00214	0.0030816
Q92673	-1.4	0.00182	0.00268897
Q92696	-2.05	0.000908	0.00154414
Q92747	-1.73	0.000231	0.000498258
Q92783	-12.62	3.29e-08	2.37e-07
Q92817	-1.41	0.00206	0.00297815
Q92832	-1.25	0.00945	0.0108412
Q92841	-12.78	2.44e-05	7.84e-05
Q92845	-12.16	3e-08	2.2e-07
Q92854	-10.13	1.03e-18	1.6e-17
Q92859	-1.01	0.00165	0.00248228
Q92882	-2.65	0.00445	0.00564757
Q92887	-11.89	7.63e-17	8.58e-16
Q92888	-12.76	2.48e-20	6.21e-19
Q92890	-1.03	0.041	0.0415363
Q92896	-1.56	0.00262	0.00361985
Q92900	-11.93	2.32e-08	1.76e-07
Q92903	-10.39	5.88e-19	9.76e-18
Q92905	-11.26	2.41e-08	1.81e-07
Q92930	-1.06	0.00264	0.00363961
Q92954	2.39	0.00269	0.00370056
Q92973	-2.08	0.00378	0.00492691
Q93008	-11.88	3.09e-05	9.57e-05
Q93009	-11.4	3.29e-07	1.6e-06
Q93034	-12.09	1.87e-07	9.92e-07
Q93038	-11.98	2.3e-07	1.16e-06
Q93050	-1.76	0.00355	0.00467722
Q93088	-1.57	0.00118	0.00190891
Q969E1	2.15	0.0217	0.022929
Q969E2	-12.81	2.11e-22	1.32e-20
Q969I3	-11.79	0.000537	0.00100776
Q969L2	-1.93	0.00466	0.00585881
Q969X0	-12.28	2.32e-07	1.17e-06
Q969X5	-11.68	5.63e-15	5.58e-14
Q969Z3	-12.82	8.01e-28	1.07e-24
Q969Z4	-1.66	0.000753	0.00132553
Q96A26	-12.61	1.18e-08	9.82e-08
Q96A59	-11.62	2.23e-24	4.92e-22
Q96A65	-11.86	5.88e-05	0.000161953
Q96AC1	-11.9	0.00372	0.00486857
Q96AE4	8.03	0.00447	0.00566732
Q96B54	-12.13	1.65e-20	4.44e-19
Q96B97	-11.61	1.95e-06	8.12e-06
Q96BJ3	-12.82	1.28e-07	7.22e-07
Q96BJ8	-11.21	0.00502	0.00623475
Q96BQ1	6.09	0.0143	0.0156736
Q96BY9	-5.51	0.00051	0.000967033
Q96BZ4	12.33	4.53e-05	0.000129806
Q96C11	-12.27	3.43e-07	1.65e-06
Q96C23	-1.21	0.0157	0.0170039
Q96C24	-12.04	7.53e-20	1.54e-18
Q96CD2	-11.62	3.1e-06	1.24e-05
Q96CF2	-2.53	0.00438	0.00557534
Q96CG8	-12.94	0.000373	0.000751883
Q96CM8	-13.03	2.04e-05	6.7e-05
Q96CV9	-11.88	5.73e-07	2.64e-06
Q96CW1	-12.43	0.000562	0.00104168
Q96D15	-1.24	0.00373	0.00487417
Q96D31	-13.57	0.00226	0.00322893
Q96DC8	-11.94	3.02e-21	1.09e-19
Q96DG6	-1.28	0.0457	0.0460423
Q96DM3	-11.86	5.8e-09	5.08e-08
Q96DU3	13.05	0.00215	0.00309426
Q96DX5	-11.11	0.000192	0.000427484
Q96EG1	-11.95	0.000476	0.000912036
Q96EM0	-13.15	1.37e-21	5.47e-20
Q96EP5	-12.91	3.66e-13	3.45e-12
Q96EU7	-12.9	2.41e-07	1.21e-06
Q96F07	-11.94	1.83e-07	9.74e-07
Q96F10	-1.23	0.000329	0.00067926
Q96FL8	-13.08	0.000768	0.00134453
Q96FL9	-12.48	3.44e-20	8.07e-19
Q96FN4	-10.72	2.93e-05	9.14e-05
Q96FN5	-1.72	0.00148	0.00228159
Q96FQ6	-1.33	0.0288	0.0296706
Q96FW1	-1.2	6.98e-05	0.00018662
Q96FX2	1.97	0.00681	0.00809657
Q96FZ7	-1.51	0.000134	0.000319798
Q96GD0	-2.42	0.00658	0.00786645
Q96H20	-12.18	0.000607	0.00110979
Q96HF1	-1.76	0.0222	0.0234186
Q96HN2	-1.59	0.000852	0.00146647
Q96HY6	-11.23	2.19e-06	9.04e-06
Q96I99	-1.43	0.00246	0.00344913
Q96IJ6	-1.02	0.00611	0.00738051
Q96IX5	-13.23	1.11e-05	3.95e-05
Q96IY4	-2.15	1.94e-06	8.12e-06
Q96J02	-1.52	0.0371	0.0377198
Q96JA1	-11.27	0.00157	0.00239434
Q96JB2	-11.32	1.45e-08	1.2e-07
Q96JB5	-11.34	2.51e-08	1.88e-07
Q96JG6	-11.06	6.08e-17	6.91e-16
Q96JI7	-1.86	0.00117	0.00189995
Q96JP2	-11.79	2.16e-07	1.11e-06
Q96JP9	-1.82	0.0346	0.0353185
Q96JQ0	-1.87	4.05e-05	0.000118577
Q96K21	-1.59	0.000949	0.00160003
Q96K76	-12.72	0.00403	0.00521818
Q96KG7	-11.11	0.00237	0.00334496
Q96KN1	-12.55	0.000175	0.000398663
Q96KP1	-12.07	0.00042	0.000823883
Q96KP4	-2.03	7.84e-05	0.000206375
Q96KR4	-1.75	0.00433	0.0055227
Q96KS0	1.36	0.00229	0.00325542
Q96L92	-12.45	0.00019	0.00042377
Q96LA6	-12.49	0.00298	0.00402584
Q96LB3	-11	1.53e-09	1.41e-08
Q96LD4	-12.15	0.00405	0.00523877
Q96LJ7	-12.78	3.56e-24	5.88e-22
Q96MM7	-1.78	0.000176	0.000400584
Q96N66	-12.37	3.38e-21	1.15e-19
Q96N67	-9.7	6.87e-07	3.12e-06
Q96NA2	-9.9	6.97e-05	0.00018662
Q96NR8	-12.22	3.26e-21	1.13e-19
Q96NT5	-11.92	6.97e-05	0.00018662
Q96NY7	-12.39	5.19e-06	1.97e-05
Q96NY8	-1.3	0.00654	0.00782596
Q96P48	-10.28	9.82e-20	1.92e-18
Q96P63	-2.04	0.00769	0.00899983
Q96P70	-1.72	0.000546	0.0010209
Q96PK6	-11.41	1.77e-06	7.49e-06
Q96PU5	-1.85	0.000551	0.001028
Q96PY5	-11.94	8.97e-06	3.25e-05
Q96QE2	-12.71	0.00331	0.00440185
Q96QK1	-1.13	0.00153	0.00235017
Q96RM1	-3.54	0.0137	0.0150871
Q96RQ3	-12.88	0.000128	0.000308068
Q96RU3	-11	9.75e-08	5.8e-07
Q96RW7	-1.84	0.00113	0.00184909
Q96S37	-1.42	0.00981	0.0111939
Q96S44	-10.93	2.89e-21	1.06e-19
Q96SB4	-11.84	0.000318	0.000658677
Q96SJ8	-13.16	1.65e-07	8.94e-07
Q96SL1	-2.08	0.013	0.0143969
Q96SM3	-1.21	0.00365	0.00478922
Q96SU4	-12.84	0.000693	0.0012439
Q96T51	-12.16	1.34e-18	2.03e-17
Q96T66	-14.96	0.00238	0.00335537
Q96T76	-11.32	5.98e-17	6.82e-16
Q99424	-11.78	9.9e-06	3.55e-05
Q99447	-2.17	0.0061	0.00737889
[truncated: 558 more rows]
