# Supplementary material for: Immune suppression in the early stage of COVID-19 disease
Source: Nat Commun. 2020 Nov 17;11:5859. doi: 10.1038/s41467-020-19706-9 (PMC7673112; doi:10.1038/s41467-020-19706-9)
Supplement: Supplementary file 16 — Source Data [file 41467_2020_19706_MOESM16_ESM.xlsx]

## Sheet: Figure 2c
Figure 2c
The relative intensity of the potential diagnostic markers for COVID-19
	Cov-1	Cov-10	Cov-11	Cov-2	Cov-3	Cov-5	Cov-8	Cov-Y12	Cov-Y1	Cov-Y2	Cov-Y36	Cov-Y43	Cov-Y5	Cov-Y8	Health-1	Health-10	Health-11	Health-2	Health-3	Health-4	Health-6	Health-7	Health-8	Health-9	Dis-10	Dis-11	Dis-12	Dis-13	Dis-1	Dis-2	Dis-3	Dis-4	Dis-5	Dis-6	Dis-7	Dis-8	Dis-9
P61769	0.967722	3.29619	1.39643	1.85794	3.02319	2.87996	2.48094	4.30243	2.68833	1.21093	1.67672	2.18569	1.68862	3.30076	0.0809304	1.09014	1.27601	1.16873	1.41539	0.762768	1.31012	0.31685	0.419435	0.489677	0.825118	1.96367	0.86656	1.13695	2.70298	1.26203	1.97	1.45417	0.619663	1.01673	1.38298	1.48924	2.01899
P17612	-8.57632	-8.1455	-7.85154	-6.61633	-9.54774	-7.07149	-7.26763	-8.40253	-9.65448	-8.08896	-8.11637	-8.34904	-7.59988	-6.7564	-6.35222	-6.43453	-6.20175	-6.03121	-6.523	-5.02147	-6.04406	-6.02148	-6.0596	-6.1016	-6.28409	-6.48471	-5.86068	-5.7716	-7.32349	-4.62401	-7.44323	-4.54329	-5.4061	-5.71398	-5.50999	-6.13697	-6.26238
P13640	-4.26524	-4.56982	-4.29012	-6.42765	-2.99501	-7.67602	-4.56842	-4.84111	-5.46507	-3.64442	-4.20233	-4.03308	-3.537	-4.4869	-6.06751	-7.85058	-5.51116	-6.66701	-6.89265	-9.18617	-5.23932	-8.52495	-6.71053	-6.94266	-5.35695	-5.54559	-5.3125	-4.15014	-5.38877	-7.32715	-5.7748	-7.20638	-4.86844	-5.33403	-6.3819	-5.57884	-5.57082
P14207	-5.29296	-0.477319	-3.93818	-5.22866	-3.55796	-2.24107	-3.90336	-3.53297	-2.21511	-5.53582	-4.01095	-3.74276	-3.0558	-3.6252	-5.33391	-4.69027	-6.69772	-6.57706	-7.29382	-4.47149	-5.80669	-6.52127	-4.81815	-6.58869	-3.62146	-5.63851	-6.35354	-3.19169	-4.72534	-5.13133	-4.55205	-4.77626	-7.18973	-4.41311	-3.96522	-5.85368	-3.83911
P06727	-3.10571	-4.51288	-4.37864	-2.39481	-3.23734	-3.94663	-4.98948	-1.00287	-4.07289	-2.88455	-2.57993	-3.16322	-3.11091	-1.60056	0.150671	0.656627	0.331356	0.876118	-2.10363	0.295194	1.01124	0.00856328	0.184493	0.788906	0.166833	-1.08766	-2.4824	-1.1458	-0.96408	-2.40472	-0.794876	0.347638	1.26396	-2.03728	-1.26024	-0.0888768	-0.0603108
P06858	-6.71611	-5.60219	-5.76145	-4.92345	-6.55753	-4.67121	-6.83493	-6.31244	-7.67363	-6.30535	-5.2061	-5.50441	-6.3531	-5.95823	-4.01505	-3.09401	-4.11808	-3.15308	-3.4866	-3.49956	-2.86455	-4.92595	-4.20335	-2.97836	-3.91505	-4.93254	-4.042	-5.31632	-4.50317	-4.49429	-4.7295	-6.00598	-4.33013	-3.59557	-3.42057	-4.20116	-4.81503

## Sheet: Figure 3d
Figure 3d
The relative intensity of the potential diagnostic markers for severe COVID-19
	Cov1	Cov11	Cov2	Cov3	Cov5	Cov8	Cov-Y1	Cov-Y2	Cov-Y5	Health1	Health10	Health11	Health2	Health3	Health4	Health6	Health7	Health8	Health9	Cov10	Cov-Y12	Cov-Y36	Cov-Y43	Cov-Y8	Mean H	Mean Mild	Mean Sever	Log2FC M vS H	Log2FC S VS H	Log 2FC S VS M	P M VS H	P S VS H	P S VS M	Manula check	manula check
P68104	-3.01623	-3.05521	-2.0468	-2.0701	-3.19065	-2.25768	-3.74596	-2.42424	-2.18831	-0.897123	-2.49521	-1.10238	-1.60297	-2.72743	-1.77405	-1.62906	0.637708	-0.94651	-0.505975	-4.6407	-3.52772	-5.32094	-3.30028	-4.5296	-1.35268	-2.42424	-4.5296	-1.07157	-3.17692	-2.10535	0.00219874	6.49626e-05	0.00133874	Yes
Q02388	-5.09373	-6.902	-5.11543	-5.26412	-6.88615	-5.98695	-6.19247	-4.59888	-6.90014	-5.45592	-4.64783	-4.58613	-5.16711	-4.11932	-4.35052	-4.66915	-5.26683	-5.99936	-4.51886	-7.38161	-7.63075	-6.99123	-8.71387	-6.69514	-4.65849	-5.98695	-7.38161	-1.32846	-2.72312	-1.39466	0.00923648	5.36654e-06	0.00585677	yes
P01717	-4.29658	0.0526454	-2.65653	-2.62011	-0.0665107	-2.90844	-0.391283	-3.20715	-0.337165	-4.10403	-3.0923	-4.91677	-2.6797	-3.33273	-2.64558	-5.48664	-4.45247	-3.41523	-5.00721	-0.713668	1.52596	1.08381	-0.0493111	1.74224	-3.75963	-2.62011	1.08381	1.13952	4.84344	3.70392	0.00359232	1.73668e-06	0.00910043	yes
